# Supplementary material for: An Algorithm to Identify Target-Selective Ligands – A Case Study of 5-HT7/5-HT1A Receptor Selectivity
Source: PLoS One. 2016 Jun 7;11(6):e0156986. doi: 10.1371/journal.pone.0156986 (PMC4896471; doi:10.1371/journal.pone.0156986)
Supplement: S2 File — (ZIP) [file pone.0156986.s004.zip]

Archive with 223 entries (212 files):
- selec_tester.sh
- ROCplot.R
- README.txt
- mcc_calc3.R
- mcc_calc2.R
- mcc_calc.R
- cutofer.R
- cscore2.sh
- calc.py
- bmodelsel2.R
- bmodelsel.R
- bedroc.R
- AUCcalc.R
- maccs/dud/model_best_0.40_10
- maccs/dud/model_best_0.40_3
- maccs/dud/common_0.60_res.fin
- maccs/dud/model_best_0.40_9
- maccs/dud/model_best_0.40_6
- maccs/dud/model_best_0.60_1
- maccs/dud/model_best_0.40_8
- maccs/dud/common_0.40_res.fin
- maccs/dud/model_best_0.60_10
- maccs/dud/model_best_0.60_2
- maccs/dud/model_best_0.60_6
- maccs/dud/model_best_0.40_4
- maccs/dud/model_best_0.60_5
- maccs/dud/model_best_0.60_4
- maccs/dud/model_best_0.40_5
- maccs/dud/model_best_0.40_2
- maccs/dud/model_best_0.40_7
- maccs/dud/model_best_0.60_3
- maccs/dud/model_best_0.60_8
- maccs/dud/model_best_0.40_1
- maccs/dud/model_best_0.60_9
- maccs/dud/model_best_0.60_7
- maccs/notsel/model_best_0.4_4
- maccs/notsel/model_best_0.4_3
- maccs/notsel/model_best_0.4_9
- maccs/notsel/common_0.60_res.fin
- maccs/notsel/model_best_0.4_6
- maccs/notsel/model_best_0.60_1
- maccs/notsel/common_0.4_res.fin
- maccs/notsel/model_best_0.4_5
- maccs/notsel/model_best_0.60_10
- maccs/notsel/model_best_0.4_10
- maccs/notsel/model_best_0.60_2
- maccs/notsel/model_best_0.60_6
- maccs/notsel/model_best_0.60_5
- maccs/notsel/model_best_0.60_4
- maccs/notsel/model_best_0.4_7
- maccs/notsel/model_best_0.4_8
- maccs/notsel/model_best_0.60_3
- maccs/notsel/model_best_0.60_8
- maccs/notsel/model_best_0.4_2
- maccs/notsel/model_best_0.4_1
- maccs/notsel/model_best_0.60_9
- maccs/notsel/model_best_0.60_7
- maccs/nselbact/model_best_0.40_10
- maccs/nselbact/model_best_0.40_3
- maccs/nselbact/common_0.60_res.fin
- maccs/nselbact/model_best_0.40_9
- maccs/nselbact/model_best_0.40_6
- maccs/nselbact/model_best_0.60_1
- maccs/nselbact/model_best_0.40_8
- maccs/nselbact/common_0.40_res.fin
- maccs/nselbact/model_best_0.60_10
- maccs/nselbact/model_best_0.60_2
- maccs/nselbact/model_best_0.60_6
- maccs/nselbact/model_best_0.40_4
- maccs/nselbact/model_best_0.60_5
- maccs/nselbact/model_best_0.60_4
- maccs/nselbact/model_best_0.40_5
- maccs/nselbact/model_best_0.40_2
- maccs/nselbact/model_best_0.40_7
- maccs/nselbact/model_best_0.60_3
- maccs/nselbact/model_best_0.60_8
- maccs/nselbact/model_best_0.40_1
- maccs/nselbact/model_best_0.60_9
- maccs/nselbact/model_best_0.60_7
- maccs/revsel/model_best_0.4_1
- maccs/revsel/model_best_0.4_10
- maccs/revsel/model_best_0.4_2
- maccs/revsel/model_best_0.4_3
- maccs/revsel/model_best_0.4_4
- maccs/revsel/model_best_0.4_5
- maccs/revsel/model_best_0.4_6
- maccs/revsel/model_best_0.4_7
- maccs/revsel/model_best_0.4_8
- maccs/revsel/model_best_0.4_9
- maccs/revsel/model_best_0.60_1
- maccs/revsel/model_best_0.60_10
- maccs/revsel/model_best_0.60_2
- maccs/revsel/model_best_0.60_3
- maccs/revsel/model_best_0.60_4
- maccs/revsel/model_best_0.60_5
- maccs/revsel/model_best_0.60_6
- maccs/revsel/model_best_0.60_7
- maccs/revsel/model_best_0.60_8
- maccs/revsel/model_best_0.60_9
- maccs/revsel/common_0.60_res.fin
- maccs/revsel/common_0.4_res.fin
- maccs/combination_0.60_auc
- maccs/combination_0.60_mcc
- maccs/combination_0.4_auc2
- maccs/combination_0.4_mcc2
- maccs/5ht7-1a_dud_MACCSFingerprinter.dat
- maccs/5ht7-1a_notsel_MACCSFingerprinter.dat
- maccs/5ht7-1a_nselbact_MACCSFingerprinter.dat
- maccs/5ht7-1a_revsel_MACCSFingerprinter.dat
- maccs/5ht7-1a_sel_MACCSFingerprinter.dat
- data/dud_ids
- data/notsel_ids
- data/nselbact_ids
- data/revsel_ids
- data/sel_ids
- cdkfp/dud/model_best_0.4_4
- cdkfp/dud/model_best_0.4_3
- cdkfp/dud/model_best_0.4_9
- cdkfp/dud/common_0.60_res.fin
- cdkfp/dud/model_best_0.4_6
- cdkfp/dud/model_best_0.60_1
- cdkfp/dud/common_0.4_res.fin
- cdkfp/dud/model_best_0.4_5
- cdkfp/dud/model_best_0.60_10
- cdkfp/dud/model_best_0.4_10
- cdkfp/dud/model_best_0.60_2
- cdkfp/dud/model_best_0.60_6
- cdkfp/dud/model_best_0.60_5
- cdkfp/dud/model_best_0.60_4
- cdkfp/dud/model_best_0.4_7
- cdkfp/dud/model_best_0.4_8
- cdkfp/dud/model_best_0.60_3
- cdkfp/dud/model_best_0.60_8
- cdkfp/dud/model_best_0.4_2
- cdkfp/dud/model_best_0.4_1
- cdkfp/dud/model_best_0.60_9
- cdkfp/dud/model_best_0.60_7
- cdkfp/notsel/model_best_0.40_10
- cdkfp/notsel/model_best_0.40_3
- cdkfp/notsel/common_0.60_res.fin
- cdkfp/notsel/model_best_0.40_9
- cdkfp/notsel/model_best_0.40_6
- cdkfp/notsel/model_best_0.60_1
- cdkfp/notsel/model_best_0.40_8
- cdkfp/notsel/common_0.40_res.fin
- cdkfp/notsel/model_best_0.60_10
- cdkfp/notsel/model_best_0.60_2
- cdkfp/notsel/model_best_0.60_6
- cdkfp/notsel/model_best_0.40_4
- cdkfp/notsel/model_best_0.60_5
- cdkfp/notsel/model_best_0.60_4
- cdkfp/notsel/model_best_0.40_5
- cdkfp/notsel/model_best_0.40_2
- cdkfp/notsel/model_best_0.40_7
- cdkfp/notsel/model_best_0.60_3
- cdkfp/notsel/model_best_0.60_8
- cdkfp/notsel/model_best_0.40_1
- cdkfp/notsel/model_best_0.60_9
- cdkfp/notsel/model_best_0.60_7
- cdkfp/nselbact/model_best_0.40_10
- cdkfp/nselbact/model_best_0.40_3
- cdkfp/nselbact/common_0.60_res.fin
- cdkfp/nselbact/model_best_0.40_9
- cdkfp/nselbact/model_best_0.40_6
- cdkfp/nselbact/model_best_0.60_1
- cdkfp/nselbact/model_best_0.40_8
- cdkfp/nselbact/common_0.40_res.fin
- cdkfp/nselbact/model_best_0.60_10
- cdkfp/nselbact/model_best_0.60_2
- cdkfp/nselbact/model_best_0.60_6
- cdkfp/nselbact/model_best_0.40_4
- cdkfp/nselbact/model_best_0.60_5
- cdkfp/nselbact/model_best_0.60_4
- cdkfp/nselbact/model_best_0.40_5
- cdkfp/nselbact/model_best_0.40_2
- cdkfp/nselbact/model_best_0.40_7
- cdkfp/nselbact/model_best_0.60_3
- cdkfp/nselbact/model_best_0.60_8
- cdkfp/nselbact/model_best_0.40_1
- cdkfp/nselbact/model_best_0.60_9
- cdkfp/nselbact/model_best_0.60_7
- cdkfp/revsel/model_best_0.4_4
- cdkfp/revsel/model_best_0.4_3
- cdkfp/revsel/model_best_0.4_9
- cdkfp/revsel/model_best_0.6_5
- cdkfp/revsel/model_best_0.4_6
- cdkfp/revsel/common_0.4_res.fin
- cdkfp/revsel/model_best_0.4_5
- cdkfp/revsel/model_best_0.4_10
- cdkfp/revsel/model_best_0.6_7
- cdkfp/revsel/model_best_0.6_8
- cdkfp/revsel/model_best_0.6_2
- cdkfp/revsel/common_0.6_res.fin
- cdkfp/revsel/model_best_0.6_4
- cdkfp/revsel/model_best_0.6_9
- cdkfp/revsel/model_best_0.6_3
- cdkfp/revsel/model_best_0.6_10
- cdkfp/revsel/model_best_0.6_1
- cdkfp/revsel/model_best_0.4_7
- cdkfp/revsel/model_best_0.4_8
- cdkfp/revsel/model_best_0.6_6
- cdkfp/revsel/model_best_0.4_2
- cdkfp/revsel/model_best_0.4_1
- cdkfp/5ht7-1a_dud_Fingerprinter.dat
- cdkfp/5ht7-1a_notsel_Fingerprinter.dat
- cdkfp/5ht7-1a_nselbact_Fingerprinter.dat
- cdkfp/5ht7-1a_revsel_Fingerprinter.dat
- cdkfp/5ht7-1a_sel_Fingerprinter.dat
- cdkfp/combination_0.4_auc
- cdkfp/combination_0.4_mcc
- cdkfp/combination_0.6_auc
- cdkfp/combination_0.6_mcc
- maccs/dud/
- maccs/notsel/
- maccs/nselbact/
- maccs/revsel/
- maccs/
- data/
- cdkfp/dud/
- cdkfp/notsel/
- cdkfp/nselbact/
- cdkfp/revsel/
- cdkfp/
