# Supplementary material for: An Algorithm to Identify Target-Selective Ligands – A Case Study of 5-HT7/5-HT1A Receptor Selectivity
Source: PLoS One. 2016 Jun 7;11(6):e0156986. doi: 10.1371/journal.pone.0156986 (PMC4896471; doi:10.1371/journal.pone.0156986)
Supplement: S2 File — (ZIP) [file pone.0156986.s004.zip › selec_tester.sh]

#!/bin/bash

# path to svm light instalation file
svm=/dane/homes/rafal/SVM/svm_light


# cut appropriate line from data file
function setcreator {
for i in $(more $1)
do
  sed -n -e $i'p' $2 >> $3
done
}


# split data sets
function spliter {
f=`awk 'END {print NR}' $1`
d=`python calc.py $f $2`
#d=`expr $f / $2`
rl -c$d -n $1 | awk -F: '{print $1}' > lnum
seq 1 $f > allnum
cat lnum allnum | sort | uniq -u > restnum
}


# searching the bestparameters for RBF kernel 
function svmopti {
acc=0
jj=0
gg=0
for j in 1 10 100 200 300 400 500 700 900 1000
#for j in 1 10 100
do
  for g in 0.0000001 0.000001 0.00001 0.0001 0.001 0.01 0.1 1 10
  do
    $svm/svm_learn -z c -t 2 -v 0 -g $g -j $j $1 model
    echo "j= " $j " g= " $g >> fileout2
    acc2=`$svm/svm_classify $2 model pred | tail -3 | sed -n -e 2p | awk '{print $5}' | awk -F% '{print $1}'`
    $svm/svm_classify $2 model pred | tail -3 >> fileout2
    echo "------------------------------------------------------" >> fileout2
    
    if [ $(echo "$acc2 > $acc" | bc) -eq 1 ]
    then
        acc=$acc2
#        echo "gooddddd"
        jj=$j
        gg=$g
        cp model model_best_$4'_'$3
        cp pred pred_best_$4'_'$3
    fi
  done
done
#echo $acc $jj $gg
rm fileout2
}

# AUC calculation
function aucalc {
awk '{print $1}' $1 > ids
paste $2 ids > auc.inp
auc=`./AUCcalc.R auc.inp | tail -6 | head -1 | awk '{print $2}'`
rm ids auc.inp
}

# threshold searching
function mcc {
awk '{print $1}' $1 > ids
paste $2 ids > mcc.inp
mcc=`./mcc_calc.R mcc.inp`
rm ids mcc.inp
}

# classification using svmlight
function svmclass {
$svm/svm_classify $1 $2 $3
}
##################################################################################################################
#
#
#  -------------------------------------main------------------------------------------
#
#################################################################################################################
for iter in `seq 1 $3`			# number of iteration ($3)
do
  for k in $1				# loop for positive class ($1 - name of the file with positive examples) 
  do
    spliter $k $4			# $4 - percent of positive examples in training set
    setcreator lnum $k train_pos	# build train_pos
    setcreator restnum $k tests_pos	# build test_pose
    rm lnum restnum allnum		# cleaning 
       for r in $2			# loop for negative class 
       do
         spliter $r $4
         setcreator lnum $r train_neg
         setcreator restnum $r tests_neg
         rm lnum restnum allnum
         cat train_pos train_neg > train.dat			# merging training set
         cat tests_pos tests_neg > test.dat			# merging test set
         cat test.dat rest.dat > combo.dat			# final test set
         svmopti train.dat test.dat $iter $4			# searching the best RBF SVM params
         aucalc test.dat pred_best_$4'_'$iter			# AUC
         mcc test.dat pred_best_$4'_'$iter			# threshold searching
	 echo $iter" " $jj $gg $acc $auc $mcc >> testset
	 svmclass combo.dat model_best_$4'_'$iter pred_combo_$4'_'$iter
	 aucalc combo.dat pred_combo_$4'_'$iter 			# AUC
         mcc combo.dat pred_combo_$4'_'$iter			# threshold searching 
         echo $auc $mcc >> comboset
#	 rm train.dat test.dat train_neg tests_neg
      done
      rm train.dat test.dat train_neg tests_neg combo.dat
  done
  rm train_pos tests_pos
done
# build final statistics
echo "it j  g   acc_t   auc_t   cf_t  mcc_t      auc_c  cf  mcc_c" > heads
paste testset comboset > body
cat heads body > $2.fin
rm heads body
