# Supplementary material for: An Algorithm to Identify Target-Selective Ligands – A Case Study of 5-HT7/5-HT1A Receptor Selectivity
Source: PLoS One. 2016 Jun 7;11(6):e0156986. doi: 10.1371/journal.pone.0156986 (PMC4896471; doi:10.1371/journal.pone.0156986)
Supplement: S2 File — (ZIP) [file pone.0156986.s004.zip › ROCplot.R]

#!/usr/bin/env Rscript

library("ROCR")

x <- c(0,1)
y <- c(0,1)

args <- commandArgs(TRUE)

dd=read.table(args[1], header=F)
png(args[2], width=960, height=960, bg="white")


# main ROC plot
pred <- prediction(dd$V1, dd$V2)
perf <- performance(pred, "tpr", "fpr")
plot(perf, colorize=T, print.cutoffs.at=seq(0,4,by=1), text.cex=1, text.adj=c(1.2, 1.2), lwd=2)

# draw line for random model
lines(x,y, lwd=2, col="gray78") 

dev.off()
