# Supplementary material for: An Algorithm to Identify Target-Selective Ligands – A Case Study of 5-HT7/5-HT1A Receptor Selectivity
Source: PLoS One. 2016 Jun 7;11(6):e0156986. doi: 10.1371/journal.pone.0156986 (PMC4896471; doi:10.1371/journal.pone.0156986)
Supplement: S2 File — (ZIP) [file pone.0156986.s004.zip › README.txt]

In files cdkfp, klek and maccs contain the best SVM component models obtained in 10 trials. 
The statitics are in common_**_res.fin files.
The 5ht7-1a_*_*.dat files contain SVMlight formatted fingerprint files obtained for a given subset.
The file data contains ChEMBL ID of compounds used in study.

The script selec_tester.sh was used to searching the best component models.
The script cscore2.sh was used to generate CScore model using best component models.
