# Supplementary material for: An Algorithm to Identify Target-Selective Ligands – A Case Study of 5-HT7/5-HT1A Receptor Selectivity
Source: PLoS One. 2016 Jun 7;11(6):e0156986. doi: 10.1371/journal.pone.0156986 (PMC4896471; doi:10.1371/journal.pone.0156986)
Supplement: S2 File — (ZIP) [file pone.0156986.s004.zip › mcc_calc3.R]

#!/usr/bin/env Rscript


args <- commandArgs(TRUE)
ww<-c()
mc<-c()

dd=read.table(args[1], header=F)
attach(dd)

# dowolne funckje do wyboru
recall<-function(tp, tn, fp, fn) tp/(tp+fn)
precision<-function(tp, tn, fp, fn) tp/(fp+tp)
mcc<-function(tp, tn, fp, fn) ((tp*tn)-(fp*fn))/sqrt((tp+fp)*(tp+fn)*(tn+fp)*(tn+fn))

# zliczanie ile jest pos a ile neg class members :)
pos<-length(V2[V2==1])
neg<-length(V2[V2==-1])

tp=0
tn=0
for (k in 1:length(V1)) {
    if (V1[k]==1 & V2[k]==1) {
       tp=tp+1
       }
    if (V1[k]==0 & V2[k]==-1) {
       tn=tn+1
       }
}

tp
tn

cat(recall(tp, tn, neg-tn, pos-tp), precision(tp, tn, neg-tn, pos-tp), mcc(tp, tn, neg-tn, pos-tp), "\n")
