# Supplementary material for: An Algorithm to Identify Target-Selective Ligands – A Case Study of 5-HT7/5-HT1A Receptor Selectivity
Source: PLoS One. 2016 Jun 7;11(6):e0156986. doi: 10.1371/journal.pone.0156986 (PMC4896471; doi:10.1371/journal.pone.0156986)
Supplement: S2 File — (ZIP) [file pone.0156986.s004.zip › mcc_calc2.R]

#!/usr/bin/env Rscript


args <- commandArgs(TRUE)
ww<-c()
mc<-c()

dd=read.table(args[1], header=F)
attach(dd)

# dowolne funckje do wyboru
recall<-function(tp, tn, fp, fn) tp/(tp+fn)
precision<-function(tp, tn, fp, fn) tp/(fp+tp)
mcc<-function(tp, tn, fp, fn) ((tp*tn)-(fp*fn))/sqrt((tp+fp)*(tp+fn)*(tn+fp)*(tn+fn))

# zliczanie ile jest pos a ile neg class members :)
pos<-length(V2[V2==1])
neg<-length(V2[V2==-1])

# tworzenie głownego wykresu ROC
#w=seq(-2, 2, 0.1)
w=c(0, 1, 2, 3, 4)

for (i in 1:length(w)) {
    for (j in 1:length(V1)) {
        if (V1[j]>w[i]) {
           ww[j]<-1
        } else {
           ww[j]<--1
           }
        }
    tp=0
    tn=0
    for (k in 1:length(V1)) {
        if (ww[k]==1 & V2[k]==1) {
           tp=tp+1
           }
        if (ww[k]==-1 & V2[k]==-1) {
           tn=tn+1
           }
        }
     mc[i]<-mcc(tp, tn, neg-tn, pos-tp)
    cat(w[i], tp, tn, recall(tp, tn, neg-tn, pos-tp), precision(tp, tn, neg-tn, pos-tp), mcc(tp, tn, neg-tn, pos-tp), "\n")
    }

best<-tail(sort(mc), 1)
ind<-which(mc==best)
#cat(w[ind], best, "\n")
