# Supplementary material for: An Algorithm to Identify Target-Selective Ligands – A Case Study of 5-HT7/5-HT1A Receptor Selectivity
Source: PLoS One. 2016 Jun 7;11(6):e0156986. doi: 10.1371/journal.pone.0156986 (PMC4896471; doi:10.1371/journal.pone.0156986)
Supplement: S2 File — (ZIP) [file pone.0156986.s004.zip › cutofer.R]

#!/usr/bin/env Rscript


args <- commandArgs(TRUE)

dd=read.table(args[1], header=F)
attach(dd)

cutof<-as.numeric(args[2])

for (k in 1:length(V1)) {
    if (V1[k] >= cutof) {
       cat(1, "\n")
       } else {
       cat(0, "\n")
       }
    }
