# Supplementary material for: An Algorithm to Identify Target-Selective Ligands – A Case Study of 5-HT7/5-HT1A Receptor Selectivity
Source: PLoS One. 2016 Jun 7;11(6):e0156986. doi: 10.1371/journal.pone.0156986 (PMC4896471; doi:10.1371/journal.pone.0156986)
Supplement: S2 File — (ZIP) [file pone.0156986.s004.zip › cscore2.sh]

#!/bin/bash
#
# $1 - option, mcc lub auc
# $2 - training ratio ; 0.40 or 0.6
#

# paths to set up
home=$(pwd)
svm='/dane/homes/rafal/SVM/svm_light'

# AUC
function aucalc {
./AUCcalc.R $1 | tail -6 | head -1 | awk '{print $2}'
}

# searching threshols
function mcc {
./mcc_calc2.R $1
}


# select the best component models
for i in dud notsel revsel nselbact
do
  ./bmodelsel2.R $home/$i/common_$2*'_'res.fin $1 > temp
  ind=`awk '{print $1}' temp`
  cutoff=`awk '{print $2}' temp`
  best=`awk '{print $3}' temp` 
  $svm/svm_classify fin_test.dat $home/$i/model_best_$2*'_'$ind $i'_'pred_best_$1
  ./cutofer.R $i'_'pred_best_$1 $cutoff > $i'_'labels
  paste $i'_'labels ids > predi
  d=`./mcc_calc3.R predi`
  echo $i $ind $cutoff $best $d >> combination_$2'_'$1
  rm predi
done

paste dud_labels notsel_labels revsel_labels nselbact_labels ids | awk '{print $1+$2+$3+$4, $5}' > finals'_'$1

rm *_labels

echo "------------------------------" >> combination_$2'_'$1
aucalc finals'_'$1 >> combination_$2'_'$1
./bedroc.R finals'_'$1 >> combination_$2'_'$1
mcc finals'_'$1 >> combination_$2'_'$1

./ROCplot.R finals'_'$1 ROC_$2'_'$1.png
./PRplot.R finals'_'$1 PR_$2'_'$1.png

rm temp *_pred_best_$1 
