# Supplementary material for: An Algorithm to Identify Target-Selective Ligands – A Case Study of 5-HT7/5-HT1A Receptor Selectivity
Source: PLoS One. 2016 Jun 7;11(6):e0156986. doi: 10.1371/journal.pone.0156986 (PMC4896471; doi:10.1371/journal.pone.0156986)
Supplement: S2 File — (ZIP) [file pone.0156986.s004.zip › bmodelsel2.R]

#!/usr/bin/env Rscript


args <- commandArgs(TRUE)

dd=read.table(args[1], header=F)
attach(dd)

if (args[2] == "mcc" ) {
   best<-max(V3)
   ind<-which(V3==best)
   cat(ind, V2[ind], best, "\n") }
if (args[2] == "auc" ) {
   best<-max(V1)
   ind<-which(V1==best)
   cat(ind, V2[ind], best, "\n") }
