# Supplementary material for: An Algorithm to Identify Target-Selective Ligands – A Case Study of 5-HT7/5-HT1A Receptor Selectivity
Source: PLoS One. 2016 Jun 7;11(6):e0156986. doi: 10.1371/journal.pone.0156986 (PMC4896471; doi:10.1371/journal.pone.0156986)
Supplement: S2 File — (ZIP) [file pone.0156986.s004.zip › bedroc.R]

#!/usr/bin/env Rscript


args <- commandArgs(TRUE)

dd=read.table(args[1], header=F)

# x - scores
# y - labels

bedroc <- function(x, y, decreasing=TRUE, alpha=20.0) {
  if ( length(x) != length(y) ){
    stop(paste("The number of scores must be equal to the number of labels."))
  }
  N <- length(y)
  n <- length( which(y==1) )
  ord <- order(x, decreasing=decreasing)
  m_rank <- which( y[ord] == 1 )
  s <- sum( exp(-alpha * m_rank / N ) )
  ra <- n / N
  ri <- (N - n) / N
  random_sum <- ra * exp( -alpha / N )*(1.0 - exp( -alpha ) )/ ( 1.0 - exp( -alpha / N ) )
  fac <- ra * sinh( alpha / 2.0 ) / ( cosh(alpha / 2.0 ) - cosh(alpha / 2.0 - alpha * ra ) )
  cte = 1.0/ ( 1 - exp( alpha * ri) )
  return( s / random_sum * fac + cte )
}


bedroc(dd$V1, dd$V2)
