# Supplementary material for: An Algorithm to Identify Target-Selective Ligands – A Case Study of 5-HT7/5-HT1A Receptor Selectivity
Source: PLoS One. 2016 Jun 7;11(6):e0156986. doi: 10.1371/journal.pone.0156986 (PMC4896471; doi:10.1371/journal.pone.0156986)
Supplement: S2 File — (ZIP) [file pone.0156986.s004.zip › AUCcalc.R]

#!/usr/bin/env Rscript

library("ROCR")

args <- commandArgs(TRUE)
dd=read.table(args[1], header=F)

# calculate AUC for ROC plot
pred <- prediction(dd$V1, dd$V2)
perf <- performance(pred, "auc", fpr.stop=1)
perf
