# Supplementary material for: An Algorithm to Identify Target-Selective Ligands – A Case Study of 5-HT7/5-HT1A Receptor Selectivity
Source: PLoS One. 2016 Jun 7;11(6):e0156986. doi: 10.1371/journal.pone.0156986 (PMC4896471; doi:10.1371/journal.pone.0156986)
Supplement: S2 File — (ZIP) [file pone.0156986.s004.zip › maccs/dud/common_0.60_res.fin]

AUC	cutoff	MCC	[1]	BEDROC
0.9825158 0.9 0.5621048 [1] 0.8022667
0.9895033 0.9 0.5873608 [1] 0.8607882
0.9856906 0.8 0.5692817 [1] 0.8425179
0.9893447 0.9 0.5726183 [1] 0.8520458
0.9883067 0.9 0.6388616 [1] 0.8662726
0.9772476 0.4 0.4351886 [1] 0.7283506
0.9861786 0.5 0.5154042 [1] 0.8140175
0.9813551 0 0.4281501 [1] 0.7658537
0.9834015 0.9 0.543856 [1] 0.8191638
0.9845262 0.4 0.4679047 [1] 0.7850157
