# Supplementary material for: An Algorithm to Identify Target-Selective Ligands – A Case Study of 5-HT7/5-HT1A Receptor Selectivity
Source: PLoS One. 2016 Jun 7;11(6):e0156986. doi: 10.1371/journal.pone.0156986 (PMC4896471; doi:10.1371/journal.pone.0156986)
Supplement: S2 File — (ZIP) [file pone.0156986.s004.zip › maccs/dud/common_0.40_res.fin]

AUC	cutoff	MCC	[1]	BEDROC
0.973425 0.9 0.4315241 [1] 0.6830361
0.9797894 0.9 0.484269 [1] 0.7607936
0.9860535 0.9 0.5759562 [1] 0.8129005
0.9780057 0.9 0.591182 [1] 0.7903835
0.968215 0.2 0.3896072 [1] 0.6514718
0.9822024 0.2 0.474689 [1] 0.7876651
0.9822742 0.9 0.5583105 [1] 0.8102517
0.9819869 0.7 0.5194131 [1] 0.7894457
0.9841224 0.8 0.5337021 [1] 0.8033999
0.9860721 0.7 0.6004832 [1] 0.8308062
