# Supplementary material for: An Algorithm to Identify Target-Selective Ligands – A Case Study of 5-HT7/5-HT1A Receptor Selectivity
Source: PLoS One. 2016 Jun 7;11(6):e0156986. doi: 10.1371/journal.pone.0156986 (PMC4896471; doi:10.1371/journal.pone.0156986)
Supplement: S2 File — (ZIP) [file pone.0156986.s004.zip › maccs/notsel/common_0.60_res.fin]

AUC	cutoff	MCC	[1]	BEDROC
0.9398761 0.8 0.6537688 [1] 0.8372192
0.9369565 0.9 0.719168 [1] 0.8636909
0.9638263 0.9 0.5177869 [1] 0.7397567
0.9260746 0.9 0.613276 [1] 0.7946938
0.9526322 0.9 0.5626878 [1] 0.7759902
0.9430955 0.7 0.6457341 [1] 0.7978175
0.9646501 0.9 0.6818989 [1] 0.8671942
0.9327437 0.9 0.7306698 [1] 0.8780333
0.9257166 0.9 0.5822318 [1] 0.7990874
0.9473925 0.9 0.5753558 [1] 0.7899442
