# Supplementary material for: An Algorithm to Identify Target-Selective Ligands – A Case Study of 5-HT7/5-HT1A Receptor Selectivity
Source: PLoS One. 2016 Jun 7;11(6):e0156986. doi: 10.1371/journal.pone.0156986 (PMC4896471; doi:10.1371/journal.pone.0156986)
Supplement: S2 File — (ZIP) [file pone.0156986.s004.zip › maccs/notsel/common_0.4_res.fin]

AUC	cutoff	MCC	[1]	BEDROC
0.9321999 0 0.5144358 [1] 0.78397
0.9360188 0.9 0.6138521 [1] 0.8203167
0.9195417 0.5 0.3398283 [1] 0.5212368
0.9252 0.4 0.5625223 [1] 0.8087413
0.9035873 0.7 0.6530874 [1] 0.7826925
0.8838523 -0.1 0.3051982 [1] 0.5602399
0.9129964 0.1 0.4221463 [1] 0.68178
0.864608 -0.6 0.4793666 [1] 0.7178978
0.9361254 -0.2 0.3366591 [1] 0.6163548
0.9059495 -0.8 0.6435011 [1] 0.6643175
