# Supplementary material for: An Algorithm to Identify Target-Selective Ligands – A Case Study of 5-HT7/5-HT1A Receptor Selectivity
Source: PLoS One. 2016 Jun 7;11(6):e0156986. doi: 10.1371/journal.pone.0156986 (PMC4896471; doi:10.1371/journal.pone.0156986)
Supplement: S2 File — (ZIP) [file pone.0156986.s004.zip › maccs/notsel/model_best_0.4_8]

SVM-light Version V6.01
2 # kernel type
3 # kernel parameter -d 
0.1 # kernel parameter -g 
1 # kernel parameter -s 
1 # kernel parameter -r 
empty# kernel parameter -u 
166 # highest feature index 
204 # number of training documents 
129 # number of support vectors plus 1 
0.85927258 # threshold b, each following line is a SV (starting with alpha*y)
-0.00059094095336334202372280399728766 1:0 2:0 3:0 4:0 5:0 6:0 7:0 8:0 9:0 10:0 11:0 12:0 13:0 14:0 15:0 16:1 17:0 18:0 19:0 20:0 21:0 22:1 23:0 24:0 25:0 26:1 27:0 28:0 29:0 30:0 31:0 32:1 33:1 34:0 35:0 36:0 37:0 38:0 39:0 40:0 41:0 42:0 43:0 44:0 45:1 46:0 47:0 48:0 49:0 50:1 51:1 52:0 53:0 54:0 55:1 56:0 57:0 58:1 59:1 60:1 61:1 62:1 63:0 64:1 65:1 66:1 67:1 68:0 69:0 70:0 71:0 72:0 73:1 74:0 75:1 76:1 77:0 78:1 79:1 80:1 81:1 82:0 83:0 84:0 85:1 86:0 87:0 88:1 89:0 90:0 91:0 92:0 93:0 94:1 95:0 96:0 97:0 98:1 99:1 100:0 101:0 102:1 103:0 104:0 105:1 106:1 107:0 108:0 109:0 110:0 111:0 112:1 113:0 114:0 115:0 116:0 117:1 118:0 119:1 120:1 121:1 122:1 123:0 124:1 125:1 126:0 127:0 128:0 129:0 130:1 131:0 132:0 133:1 134:0 135:1 136:1 137:1 138:0 139:0 140:0 141:0 142:1 143:0 144:0 145:1 146:0 147:0 148:1 149:0 150:0 151:0 152:0 153:0 154:0 155:0 156:1 157:0 158:1 159:1 160:0 161:1 162:1 163:1 164:1 165:1 166:0 #
-0.043653623751497748484151628645122 1:0 2:0 3:0 4:0 5:0 6:0 7:0 8:0 9:0 10:0 11:0 12:0 13:0 14:0 15:0 16:0 17:0 18:0 19:0 20:0 21:0 22:1 23:0 24:0 25:0 26:1 27:0 28:0 29:0 30:0 31:0 32:0 33:0 34:0 35:0 36:0 37:0 38:0 39:0 40:0 41:0 42:0 43:0 44:0 45:0 46:0 47:0 48:0 49:0 50:1 51:0 52:0 53:0 54:0 55:0 56:0 57:1 58:0 59:0 60:0 61:0 62:0 63:0 64:0 65:0 66:0 67:0 68:0 69:0 70:0 71:0 72:0 73:0 74:0 75:1 76:1 77:0 78:0 79:1 80:0 81:0 82:0 83:0 84:0 85:1 86:0 87:1 88:0 89:1 90:0 91:0 92:0 93:0 94:0 95:1 96:0 97:1 98:1 99:1 100:0 101:0 102:0 103:1 104:0 105:1 106:0 107:1 108:0 109:0 110:0 111:0 112:0 113:1 114:0 115:0 116:0 117:0 118:0 119:0 120:1 121:1 122:1 123:0 124:0 125:1 126:0 127:1 128:0 129:0 130:0 131:0 132:0 133:0 134:1 135:0 136:0 137:1 138:0 139:0 140:0 141:0 142:1 143:1 144:1 145:1 146:1 147:0 148:1 149:0 150:0 151:0 152:1 153:0 154:1 155:0 156:0 157:1 158:1 159:1 160:0 161:1 162:1 163:1 164:1 165:1 166:0 #
-0.50794033342598954305913139251061 1:0 2:0 3:0 4:0 5:0 6:0 7:0 8:0 9:0 10:0 11:0 12:0 13:0 14:0 15:0 16:1 17:0 18:0 19:0 20:0 21:1 22:1 23:0 24:0 25:0 26:0 27:0 28:0 29:0 30:0 31:0 32:1 33:1 34:0 35:0 36:1 37:0 38:0 39:0 40:0 41:0 42:0 43:0 44:0 45:0 46:0 47:0 48:0 49:0 50:1 51:1 52:0 53:0 54:0 55:1 56:0 57:0 58:1 59:1 60:1 61:1 62:1 63:0 64:1 65:0 66:0 67:1 68:0 69:0 70:0 71:0 72:0 73:1 74:0 75:1 76:1 77:0 78:0 79:1 80:1 81:1 82:0 83:1 84:0 85:1 86:0 87:0 88:1 89:0 90:0 91:0 92:0 93:0 94:1 95:1 96:1 97:0 98:0 99:1 100:0 101:0 102:1 103:0 104:0 105:0 106:1 107:0 108:0 109:0 110:0 111:0 112:1 113:1 114:0 115:0 116:0 117:1 118:0 119:0 120:1 121:1 122:1 123:0 124:1 125:1 126:1 127:1 128:0 129:0 130:1 131:0 132:0 133:1 134:0 135:0 136:1 137:1 138:0 139:0 140:0 141:0 142:1 143:1 144:1 145:1 146:1 147:0 148:1 149:0 150:1 151:0 152:1 153:0 154:0 155:0 156:1 157:1 158:1 159:1 160:0 161:1 162:1 163:1 164:1 165:1 166:0 #
-0.046702973792119906182307431663503 1:0 2:0 3:0 4:0 5:0 6:0 7:0 8:0 9:0 10:0 11:0 12:0 13:0 14:0 15:0 16:0 17:0 18:0 19:0 20:0 21:1 22:1 23:0 24:0 25:0 26:0 27:0 28:0 29:0 30:0 31:0 32:0 33:0 34:0 35:0 36:0 37:0 38:1 39:0 40:0 41:0 42:1 43:0 44:0 45:1 46:0 47:0 48:0 49:0 50:0 51:0 52:0 53:0 54:0 55:0 56:0 57:0 58:0 59:0 60:0 61:0 62:1 63:0 64:0 65:1 66:1 67:0 68:0 69:0 70:0 71:0 72:0 73:0 74:0 75:1 76:1 77:1 78:1 79:1 80:0 81:0 82:0 83:0 84:0 85:1 86:0 87:0 88:0 89:0 90:0 91:0 92:1 93:0 94:0 95:1 96:0 97:1 98:1 99:1 100:0 101:0 102:0 103:0 104:0 105:1 106:0 107:0 108:0 109:0 110:1 111:0 112:1 113:1 114:0 115:0 116:0 117:1 118:0 119:1 120:1 121:1 122:1 123:0 124:0 125:1 126:1 127:1 128:0 129:0 130:0 131:0 132:0 133:1 134:1 135:1 136:0 137:1 138:0 139:0 140:0 141:0 142:1 143:1 144:1 145:1 146:0 147:0 148:1 149:0 150:1 151:0 152:1 153:0 154:1 155:0 156:1 157:1 158:1 159:1 160:0 161:1 162:1 163:1 164:1 165:1 166:0 #
-0.24646628987771967977948861516779 1:0 2:0 3:0 4:0 5:0 6:0 7:0 8:0 9:0 10:0 11:0 12:0 13:0 14:0 15:0 16:0 17:0 18:0 19:0 20:0 21:1 22:1 23:0 24:0 25:0 26:1 27:0 28:0 29:0 30:0 31:0 32:0 33:0 34:0 35:0 36:0 37:0 38:1 39:0 40:0 41:0 42:0 43:0 44:0 45:1 46:0 47:0 48:0 49:0 50:1 51:0 52:0 53:0 54:0 55:0 56:0 57:0 58:0 59:0 60:0 61:0 62:1 63:0 64:0 65:1 66:0 67:0 68:0 69:0 70:0 71:0 72:1 73:0 74:0 75:1 76:1 77:1 78:1 79:1 80:1 81:0 82:0 83:0 84:0 85:1 86:0 87:0 88:0 89:0 90:0 91:0 92:0 93:0 94:0 95:1 96:0 97:1 98:1 99:1 100:0 101:0 102:0 103:0 104:0 105:1 106:0 107:0 108:0 109:0 110:0 111:0 112:0 113:1 114:0 115:0 116:0 117:0 118:0 119:1 120:1 121:1 122:1 123:0 124:0 125:1 126:1 127:1 128:0 129:0 130:0 131:0 132:0 133:1 134:0 135:1 136:0 137:1 138:0 139:0 140:0 141:0 142:1 143:1 144:1 145:1 146:1 147:0 148:1 149:0 150:1 151:0 152:1 153:0 154:0 155:0 156:1 157:1 158:1 159:1 160:0 161:1 162:1 163:1 164:1 165:1 166:0 #
0.50794033342598954305913139251061 1:0 2:0 3:0 4:0 5:0 6:0 7:0 8:0 9:0 10:0 11:0 12:0 13:0 14:0 15:0 16:0 17:0 18:0 19:0 20:0 21:0 22:1 23:0 24:0 25:0 26:1 27:0 28:0 29:0 30:0 31:0 32:0 33:0 34:0 35:0 36:0 37:0 38:0 39:0 40:0 41:0 42:0 43:0 44:0 45:1 46:0 47:0 48:0 49:0 50:1 51:0 52:0 53:0 54:0 55:0 56:0 57:0 58:0 59:0 60:0 61:0 62:1 63:0 64:0 65:0 66:1 67:0 68:0 69:0 70:0 71:0 72:0 73:0 74:0 75:1 76:1 77:0 78:0 79:1 80:0 81:0 82:0 83:1 84:0 85:1 86:0 87:1 88:0 89:0 90:0 91:0 92:1 93:0 94:0 95:0 96:1 97:0 98:1 99:1 100:0 101:0 102:0 103:1 104:0 105:1 106:0 107:1 108:0 109:0 110:1 111:0 112:1 113:0 114:0 115:0 116:0 117:1 118:0 119:0 120:1 121:1 122:1 123:0 124:0 125:1 126:0 127:1 128:0 129:0 130:0 131:0 132:0 133:1 134:1 135:1 136:0 137:1 138:0 139:0 140:0 141:0 142:1 143:1 144:1 145:1 146:0 147:0 148:1 149:0 150:1 151:1 152:0 153:0 154:1 155:0 156:1 157:0 158:1 159:0 160:0 161:1 162:1 163:1 164:1 165:1 166:0 #
0.50794033342598954305913139251061 1:0 2:0 3:0 4:0 5:0 6:0 7:0 8:0 9:0 10:0 11:0 12:0 13:0 14:0 15:0 16:0 17:0 18:0 19:0 20:0 21:0 22:1 23:0 24:0 25:0 26:1 27:0 28:0 29:0 30:0 31:0 32:0 33:0 34:0 35:0 36:0 37:0 38:0 39:0 40:0 41:0 42:0 43:0 44:0 45:0 46:0 47:0 48:0 49:0 50:1 51:0 52:0 53:0 54:0 55:0 56:0 57:0 58:0 59:0 60:0 61:0 62:0 63:0 64:0 65:0 66:0 67:0 68:0 69:0 70:0 71:0 72:0 73:0 74:0 75:1 76:1 77:0 78:0 79:0 80:0 81:0 82:0 83:0 84:0 85:1 86:0 87:0 88:0 89:0 90:0 91:0 92:0 93:0 94:0 95:0 96:1 97:0 98:1 99:1 100:0 101:0 102:0 103:0 104:0 105:1 106:0 107:0 108:0 109:0 110:0 111:0 112:0 113:0 114:0 115:0 116:0 117:0 118:0 119:0 120:0 121:1 122:1 123:0 124:0 125:0 126:0 127:0 128:0 129:0 130:0 131:0 132:0 133:0 134:0 135:0 136:0 137:1 138:0 139:0 140:0 141:0 142:0 143:0 144:1 145:1 146:0 147:0 148:1 149:0 150:0 151:0 152:0 153:0 154:0 155:0 156:1 157:0 158:1 159:0 160:0 161:1 162:1 163:1 164:0 165:1 166:0 #
0.50794033342598954305913139251061 1:0 2:0 3:0 4:0 5:0 6:0 7:0 8:0 9:0 10:0 11:0 12:0 13:0 14:0 15:0 16:1 17:0 18:0 19:0 20:0 21:0 22:1 23:0 24:0 25:0 26:1 27:0 28:0 29:0 30:0 31:0 32:1 33:1 34:0 35:0 36:0 37:0 38:0 39:0 40:0 41:0 42:0 43:0 44:0 45:1 46:0 47:0 48:0 49:0 50:1 51:1 52:0 53:0 54:0 55:1 56:0 57:0 58:1 59:1 60:1 61:1 62:1 63:0 64:1 65:1 66:0 67:1 68:0 69:0 70:0 71:0 72:0 73:1 74:0 75:1 76:1 77:0 78:1 79:1 80:1 81:1 82:0 83:0 84:0 85:1 86:0 87:0 88:1 89:0 90:0 91:0 92:0 93:0 94:1 95:1 96:0 97:1 98:1 99:1 100:0 101:0 102:1 103:0 104:0 105:1 106:1 107:0 108:0 109:0 110:0 111:0 112:1 113:1 114:0 115:0 116:0 117:1 118:0 119:1 120:1 121:1 122:1 123:0 124:1 125:1 126:1 127:1 128:0 129:0 130:1 131:0 132:0 133:1 134:0 135:1 136:1 137:1 138:0 139:0 140:0 141:0 142:1 143:1 144:1 145:1 146:1 147:0 148:1 149:0 150:1 151:0 152:1 153:0 154:0 155:0 156:1 157:1 158:1 159:1 160:0 161:1 162:1 163:1 164:1 165:1 166:0 #
0.50794033342598954305913139251061 1:0 2:0 3:0 4:0 5:0 6:0 7:0 8:0 9:0 10:0 11:0 12:0 13:0 14:0 15:0 16:0 17:0 18:0 19:0 20:0 21:0 22:1 23:0 24:0 25:0 26:1 27:0 28:0 29:0 30:0 31:0 32:0 33:0 34:0 35:0 36:0 37:0 38:0 39:0 40:0 41:0 42:0 43:0 44:0 45:0 46:0 47:0 48:0 49:0 50:1 51:0 52:0 53:0 54:0 55:0 56:0 57:0 58:0 59:0 60:0 61:0 62:0 63:0 64:0 65:0 66:0 67:0 68:0 69:0 70:0 71:0 72:0 73:0 74:0 75:1 76:1 77:0 78:0 79:0 80:0 81:0 82:0 83:0 84:0 85:1 86:0 87:0 88:0 89:0 90:0 91:0 92:0 93:0 94:0 95:0 96:1 97:0 98:1 99:1 100:0 101:0 102:0 103:0 104:0 105:1 106:0 107:0 108:0 109:0 110:0 111:0 112:0 113:0 114:0 115:0 116:0 117:0 118:0 119:0 120:0 121:1 122:1 123:0 124:0 125:1 126:0 127:0 128:0 129:0 130:0 131:0 132:0 133:0 134:0 135:0 136:0 137:1 138:0 139:0 140:0 141:0 142:0 143:0 144:1 145:1 146:0 147:0 148:1 149:0 150:0 151:0 152:0 153:0 154:0 155:0 156:1 157:0 158:1 159:0 160:0 161:1 162:1 163:1 164:0 165:1 166:0 #
0.50794033342598954305913139251061 1:0 2:0 3:0 4:0 5:0 6:0 7:0 8:0 9:0 10:0 11:0 12:0 13:0 14:0 15:0 16:0 17:0 18:0 19:0 20:0 21:0 22:1 23:0 24:0 25:0 26:1 27:0 28:0 29:0 30:0 31:0 32:0 33:0 34:0 35:0 36:0 37:0 38:0 39:0 40:0 41:0 42:0 43:0 44:0 45:0 46:0 47:0 48:0 49:0 50:1 51:0 52:0 53:0 54:0 55:0 56:0 57:0 58:0 59:0 60:0 61:0 62:0 63:0 64:0 65:0 66:1 67:0 68:0 69:0 70:0 71:0 72:0 73:0 74:0 75:1 76:1 77:0 78:0 79:0 80:0 81:0 82:0 83:0 84:0 85:1 86:0 87:0 88:0 89:0 90:0 91:0 92:0 93:0 94:0 95:0 96:1 97:0 98:1 99:1 100:0 101:0 102:0 103:0 104:0 105:1 106:0 107:0 108:0 109:0 110:0 111:0 112:1 113:0 114:0 115:0 116:0 117:0 118:0 119:0 120:0 121:1 122:1 123:0 124:0 125:1 126:1 127:1 128:0 129:0 130:0 131:0 132:0 133:0 134:0 135:0 136:0 137:1 138:0 139:0 140:0 141:0 142:0 143:1 144:1 145:1 146:0 147:0 148:1 149:0 150:0 151:0 152:1 153:0 154:0 155:0 156:1 157:1 158:1 159:0 160:0 161:1 162:1 163:1 164:1 165:1 166:0 #
-0.50794033342598954305913139251061 1:0 2:0 3:0 4:0 5:0 6:0 7:0 8:0 9:0 10:0 11:0 12:0 13:0 14:0 15:0 16:0 17:0 18:0 19:0 20:0 21:0 22:1 23:0 24:0 25:0 26:1 27:0 28:0 29:0 30:0 31:0 32:0 33:0 34:0 35:0 36:0 37:0 38:0 39:0 40:0 41:0 42:0 43:0 44:0 45:0 46:0 47:0 48:0 49:0 50:1 51:0 52:0 53:0 54:0 55:0 56:0 57:0 58:0 59:0 60:0 61:0 62:0 63:0 64:0 65:0 66:0 67:0 68:0 69:0 70:0 71:0 72:0 73:0 74:0 75:1 76:1 77:0 78:0 79:0 80:0 81:0 82:0 83:0 84:0 85:1 86:0 87:0 88:0 89:0 90:0 91:0 92:0 93:0 94:0 95:0 96:0 97:0 98:1 99:1 100:0 101:0 102:0 103:0 104:0 105:1 106:0 107:0 108:0 109:0 110:0 111:0 112:0 113:0 114:0 115:0 116:0 117:0 118:0 119:0 120:0 121:1 122:1 123:0 124:0 125:1 126:0 127:0 128:0 129:0 130:0 131:0 132:0 133:0 134:0 135:0 136:0 137:1 138:0 139:0 140:0 141:0 142:0 143:0 144:1 145:1 146:0 147:0 148:1 149:0 150:0 151:0 152:0 153:0 154:0 155:0 156:1 157:0 158:1 159:0 160:0 161:1 162:1 163:1 164:0 165:1 166:0 #
-0.50794033342598954305913139251061 1:0 2:0 3:0 4:0 5:0 6:0 7:0 8:0 9:0 10:0 11:0 12:0 13:0 14:0 15:0 16:0 17:0 18:0 19:0 20:0 21:0 22:1 23:0 24:0 25:0 26:1 27:0 28:0 29:0 30:0 31:0 32:0 33:0 34:0 35:0 36:0 37:0 38:0 39:0 40:0 41:0 42:0 43:0 44:0 45:0 46:0 47:0 48:0 49:0 50:1 51:0 52:0 53:0 54:0 55:0 56:0 57:0 58:0 59:0 60:0 61:0 62:0 63:0 64:0 65:0 66:1 67:0 68:0 69:0 70:0 71:0 72:0 73:0 74:0 75:1 76:1 77:0 78:0 79:0 80:0 81:0 82:0 83:0 84:0 85:1 86:0 87:0 88:0 89:0 90:0 91:0 92:0 93:0 94:0 95:0 96:1 97:0 98:1 99:1 100:0 101:0 102:0 103:0 104:0 105:1 106:0 107:0 108:0 109:0 110:0 111:0 112:1 113:0 114:0 115:0 116:0 117:0 118:0 119:0 120:0 121:1 122:1 123:0 124:0 125:1 126:1 127:1 128:0 129:0 130:0 131:0 132:0 133:0 134:0 135:0 136:0 137:1 138:0 139:0 140:0 141:0 142:0 143:1 144:1 145:1 146:0 147:0 148:1 149:0 150:0 151:0 152:1 153:0 154:0 155:0 156:1 157:1 158:1 159:0 160:0 161:1 162:1 163:1 164:1 165:1 166:0 #
-0.50794033342598954305913139251061 1:0 2:0 3:0 4:0 5:0 6:0 7:0 8:0 9:0 10:0 11:0 12:0 13:0 14:0 15:0 16:0 17:0 18:0 19:0 20:0 21:0 22:1 23:0 24:0 25:0 26:1 27:0 28:0 29:0 30:0 31:0 32:0 33:0 34:0 35:0 36:0 37:0 38:0 39:0 40:0 41:0 42:0 43:0 44:0 45:0 46:0 47:0 48:0 49:0 50:1 51:0 52:0 53:0 54:0 55:0 56:0 57:0 58:0 59:0 60:0 61:0 62:0 63:0 64:0 65:0 66:0 67:0 68:0 69:0 70:0 71:0 72:0 73:0 74:0 75:1 76:1 77:0 78:0 79:0 80:0 81:0 82:0 83:0 84:0 85:1 86:0 87:0 88:0 89:0 90:0 91:0 92:0 93:0 94:0 95:0 96:1 97:0 98:1 99:1 100:0 101:0 102:0 103:0 104:0 105:1 106:0 107:0 108:0 109:0 110:0 111:0 112:0 113:0 114:0 115:0 116:0 117:0 118:0 119:0 120:0 121:1 122:1 123:0 124:0 125:1 126:0 127:1 128:0 129:0 130:0 131:0 132:0 133:0 134:0 135:0 136:0 137:1 138:0 139:0 140:0 141:0 142:0 143:1 144:1 145:1 146:0 147:0 148:1 149:0 150:0 151:0 152:1 153:0 154:1 155:0 156:1 157:0 158:1 159:0 160:0 161:1 162:1 163:1 164:1 165:1 166:0 #
0.50794033342598954305913139251061 1:0 2:0 3:0 4:0 5:0 6:0 7:0 8:0 9:0 10:0 11:0 12:0 13:0 14:0 15:0 16:1 17:0 18:0 19:0 20:0 21:1 22:1 23:0 24:0 25:0 26:1 27:0 28:0 29:0 30:0 31:0 32:1 33:1 34:0 35:0 36:1 37:0 38:0 39:0 40:0 41:0 42:0 43:0 44:0 45:0 46:0 47:0 48:0 49:0 50:1 51:1 52:0 53:0 54:0 55:1 56:0 57:0 58:1 59:1 60:1 61:1 62:0 63:0 64:1 65:0 66:0 67:1 68:0 69:1 70:0 71:0 72:0 73:1 74:0 75:1 76:1 77:0 78:0 79:1 80:1 81:1 82:0 83:1 84:0 85:1 86:0 87:0 88:1 89:0 90:0 91:0 92:0 93:0 94:1 95:1 96:1 97:0 98:0 99:1 100:0 101:0 102:1 103:0 104:0 105:1 106:1 107:0 108:0 109:0 110:0 111:0 112:1 113:1 114:0 115:0 116:0 117:1 118:0 119:0 120:1 121:1 122:1 123:0 124:1 125:1 126:1 127:1 128:0 129:0 130:1 131:0 132:0 133:1 134:0 135:0 136:1 137:1 138:0 139:0 140:0 141:0 142:1 143:1 144:1 145:1 146:1 147:0 148:1 149:0 150:0 151:1 152:1 153:0 154:0 155:0 156:1 157:1 158:1 159:1 160:0 161:1 162:1 163:1 164:1 165:1 166:0 #
0.50794033342598954305913139251061 1:0 2:0 3:0 4:0 5:0 6:0 7:0 8:0 9:0 10:0 11:0 12:0 13:0 14:0 15:0 16:1 17:0 18:0 19:0 20:0 21:1 22:1 23:0 24:0 25:0 26:0 27:0 28:0 29:0 30:0 31:0 32:1 33:1 34:0 35:0 36:1 37:0 38:0 39:0 40:0 41:0 42:0 43:0 44:0 45:0 46:0 47:0 48:0 49:0 50:1 51:1 52:0 53:0 54:0 55:1 56:0 57:0 58:1 59:1 60:1 61:1 62:0 63:0 64:1 65:0 66:0 67:1 68:0 69:1 70:0 71:0 72:0 73:1 74:0 75:1 76:1 77:0 78:0 79:1 80:1 81:1 82:0 83:1 84:0 85:1 86:0 87:1 88:1 89:0 90:0 91:0 92:0 93:0 94:1 95:1 96:1 97:0 98:0 99:1 100:0 101:0 102:1 103:1 104:0 105:0 106:1 107:1 108:0 109:0 110:0 111:0 112:1 113:1 114:0 115:0 116:0 117:1 118:0 119:0 120:1 121:1 122:1 123:0 124:1 125:1 126:1 127:1 128:0 129:0 130:1 131:0 132:0 133:1 134:1 135:0 136:1 137:1 138:0 139:0 140:0 141:0 142:1 143:1 144:1 145:0 146:1 147:0 148:1 149:0 150:1 151:1 152:1 153:0 154:0 155:0 156:1 157:1 158:1 159:1 160:0 161:1 162:1 163:1 164:1 165:1 166:0 #
0.50794033342598954305913139251061 1:0 2:0 3:0 4:0 5:0 6:0 7:0 8:0 9:0 10:0 11:0 12:0 13:0 14:0 15:0 16:1 17:0 18:0 19:0 20:0 21:1 22:1 23:0 24:0 25:0 26:0 27:0 28:0 29:0 30:0 31:0 32:1 33:1 34:0 35:0 36:1 37:0 38:0 39:0 40:0 41:0 42:0 43:0 44:0 45:0 46:0 47:0 48:0 49:0 50:1 51:1 52:0 53:0 54:0 55:1 56:0 57:0 58:1 59:1 60:1 61:1 62:0 63:0 64:1 65:0 66:0 67:1 68:0 69:1 70:0 71:0 72:0 73:1 74:0 75:1 76:1 77:0 78:0 79:1 80:1 81:1 82:0 83:1 84:0 85:1 86:0 87:1 88:1 89:0 90:0 91:0 92:0 93:0 94:1 95:1 96:1 97:0 98:0 99:1 100:0 101:0 102:1 103:1 104:0 105:0 106:1 107:1 108:0 109:0 110:0 111:0 112:1 113:1 114:0 115:0 116:0 117:1 118:0 119:0 120:1 121:1 122:1 123:0 124:1 125:1 126:1 127:1 128:0 129:0 130:1 131:0 132:0 133:1 134:1 135:0 136:1 137:1 138:0 139:0 140:0 141:0 142:1 143:1 144:1 145:0 146:1 147:0 148:1 149:0 150:1 151:1 152:1 153:0 154:0 155:0 156:1 157:1 158:1 159:1 160:0 161:1 162:1 163:1 164:1 165:1 166:0 #
-0.50794033342598954305913139251061 1:0 2:0 3:0 4:0 5:0 6:0 7:0 8:0 9:0 10:0 11:0 12:0 13:0 14:0 15:0 16:1 17:0 18:0 19:0 20:0 21:0 22:1 23:0 24:0 25:0 26:1 27:0 28:0 29:0 30:0 31:0 32:1 33:1 34:0 35:0 36:0 37:0 38:0 39:0 40:0 41:0 42:0 43:0 44:0 45:1 46:0 47:0 48:0 49:0 50:1 51:1 52:0 53:0 54:0 55:1 56:0 57:0 58:1 59:1 60:1 61:1 62:1 63:0 64:1 65:1 66:0 67:1 68:0 69:0 70:0 71:0 72:0 73:1 74:0 75:1 76:1 77:0 78:1 79:1 80:0 81:1 82:0 83:0 84:0 85:1 86:0 87:0 88:1 89:0 90:0 91:0 92:0 93:0 94:1 95:1 96:0 97:0 98:1 99:1 100:0 101:0 102:1 103:0 104:0 105:1 106:1 107:0 108:0 109:0 110:0 111:0 112:1 113:1 114:0 115:0 116:0 117:1 118:0 119:1 120:1 121:1 122:1 123:0 124:1 125:1 126:1 127:1 128:0 129:0 130:1 131:0 132:0 133:1 134:0 135:1 136:1 137:1 138:0 139:0 140:0 141:0 142:1 143:1 144:1 145:1 146:1 147:0 148:1 149:0 150:1 151:0 152:1 153:0 154:0 155:0 156:1 157:1 158:1 159:1 160:0 161:1 162:1 163:1 164:1 165:1 166:0 #
-0.10547381025345424487849044226095 1:0 2:0 3:0 4:0 5:0 6:0 7:0 8:0 9:0 10:0 11:0 12:0 13:0 14:0 15:0 16:0 17:0 18:0 19:0 20:0 21:0 22:1 23:1 24:1 25:0 26:0 27:0 28:0 29:0 30:0 31:0 32:0 33:0 34:0 35:0 36:1 37:0 38:0 39:0 40:0 41:0 42:0 43:0 44:0 45:1 46:0 47:0 48:0 49:0 50:1 51:0 52:0 53:0 54:0 55:0 56:0 57:0 58:0 59:0 60:0 61:0 62:1 63:0 64:0 65:0 66:0 67:0 68:0 69:0 70:0 71:1 72:0 73:0 74:0 75:0 76:1 77:0 78:1 79:1 80:0 81:1 82:0 83:1 84:0 85:0 86:0 87:0 88:1 89:0 90:0 91:0 92:0 93:0 94:1 95:1 96:1 97:0 98:0 99:1 100:0 101:0 102:1 103:0 104:0 105:0 106:1 107:0 108:0 109:0 110:1 111:0 112:0 113:0 114:0 115:0 116:0 117:1 118:0 119:1 120:0 121:0 122:0 123:1 124:1 125:1 126:1 127:0 128:0 129:0 130:0 131:0 132:0 133:1 134:0 135:1 136:0 137:1 138:0 139:0 140:0 141:0 142:1 143:0 144:0 145:1 146:0 147:0 148:0 149:0 150:0 151:0 152:0 153:0 154:1 155:0 156:1 157:1 158:1 159:1 160:0 161:1 162:1 163:1 164:1 165:1 166:0 #
0.50794033342598954305913139251061 1:0 2:0 3:0 4:0 5:0 6:0 7:0 8:0 9:0 10:0 11:0 12:0 13:0 14:0 15:0 16:0 17:0 18:0 19:0 20:0 21:0 22:1 23:0 24:0 25:0 26:0 27:0 28:0 29:0 30:0 31:0 32:0 33:0 34:0 35:0 36:0 37:0 38:0 39:0 40:0 41:0 42:0 43:0 44:0 45:1 46:0 47:0 48:0 49:0 50:1 51:0 52:0 53:0 54:0 55:0 56:0 57:0 58:0 59:0 60:0 61:0 62:1 63:0 64:0 65:0 66:0 67:0 68:0 69:0 70:0 71:0 72:0 73:0 74:0 75:1 76:1 77:0 78:0 79:1 80:0 81:0 82:0 83:0 84:0 85:1 86:0 87:0 88:0 89:0 90:0 91:0 92:0 93:0 94:0 95:1 96:0 97:0 98:1 99:1 100:0 101:0 102:0 103:0 104:0 105:0 106:0 107:0 108:0 109:0 110:0 111:0 112:0 113:1 114:0 115:0 116:0 117:0 118:0 119:0 120:1 121:1 122:1 123:0 124:0 125:1 126:1 127:1 128:0 129:0 130:0 131:0 132:0 133:1 134:0 135:1 136:0 137:1 138:0 139:0 140:0 141:0 142:1 143:1 144:1 145:1 146:1 147:0 148:1 149:0 150:1 151:0 152:1 153:0 154:1 155:0 156:1 157:1 158:1 159:1 160:0 161:1 162:1 163:1 164:1 165:1 166:0 #
0.50794033342598954305913139251061 1:0 2:0 3:0 4:0 5:0 6:0 7:0 8:0 9:0 10:0 11:0 12:0 13:0 14:0 15:0 16:1 17:0 18:0 19:0 20:0 21:0 22:1 23:0 24:0 25:0 26:1 27:0 28:0 29:0 30:0 31:0 32:1 33:1 34:0 35:0 36:0 37:0 38:0 39:0 40:0 41:0 42:0 43:0 44:0 45:1 46:0 47:0 48:0 49:0 50:1 51:1 52:0 53:0 54:0 55:1 56:0 57:0 58:1 59:1 60:1 61:1 62:1 63:0 64:1 65:1 66:0 67:1 68:0 69:1 70:0 71:0 72:0 73:1 74:0 75:1 76:1 77:0 78:1 79:1 80:1 81:1 82:0 83:0 84:0 85:1 86:0 87:1 88:1 89:0 90:0 91:0 92:0 93:0 94:1 95:0 96:0 97:1 98:1 99:1 100:0 101:0 102:1 103:1 104:0 105:1 106:1 107:1 108:0 109:0 110:0 111:0 112:1 113:0 114:0 115:0 116:0 117:1 118:0 119:1 120:1 121:1 122:1 123:0 124:1 125:1 126:0 127:0 128:0 129:0 130:1 131:0 132:0 133:1 134:1 135:1 136:1 137:1 138:0 139:0 140:0 141:0 142:1 143:0 144:0 145:1 146:0 147:0 148:1 149:0 150:0 151:1 152:0 153:0 154:0 155:0 156:1 157:0 158:1 159:1 160:0 161:1 162:1 163:1 164:1 165:1 166:0 #
0.50794033342598954305913139251061 1:0 2:0 3:0 4:0 5:0 6:0 7:0 8:0 9:0 10:0 11:0 12:0 13:0 14:0 15:0 16:0 17:0 18:0 19:0 20:0 21:0 22:1 23:0 24:0 25:0 26:0 27:0 28:0 29:0 30:0 31:0 32:0 33:0 34:0 35:0 36:0 37:0 38:0 39:0 40:0 41:0 42:0 43:0 44:0 45:1 46:0 47:0 48:0 49:0 50:1 51:0 52:0 53:0 54:0 55:0 56:0 57:0 58:0 59:0 60:0 61:0 62:1 63:0 64:0 65:1 66:0 67:0 68:0 69:0 70:0 71:0 72:0 73:0 74:0 75:1 76:1 77:0 78:1 79:1 80:0 81:0 82:0 83:0 84:0 85:1 86:0 87:0 88:0 89:0 90:0 91:0 92:1 93:0 94:0 95:0 96:0 97:0 98:1 99:1 100:0 101:0 102:0 103:0 104:0 105:0 106:0 107:0 108:0 109:0 110:1 111:0 112:0 113:1 114:0 115:0 116:0 117:1 118:0 119:1 120:1 121:1 122:1 123:0 124:0 125:1 126:1 127:1 128:0 129:0 130:0 131:0 132:0 133:1 134:0 135:1 136:0 137:1 138:0 139:0 140:0 141:0 142:1 143:1 144:1 145:1 146:0 147:0 148:1 149:0 150:1 151:1 152:1 153:0 154:1 155:0 156:1 157:1 158:1 159:1 160:0 161:1 162:1 163:1 164:1 165:1 166:0 #
-0.34246924125272720784707303209871 1:0 2:0 3:0 4:0 5:0 6:0 7:0 8:0 9:0 10:0 11:0 12:0 13:0 14:0 15:0 16:1 17:0 18:0 19:0 20:0 21:1 22:1 23:0 24:0 25:0 26:1 27:0 28:0 29:0 30:0 31:0 32:1 33:1 34:0 35:0 36:1 37:0 38:0 39:0 40:0 41:0 42:0 43:0 44:0 45:1 46:0 47:0 48:0 49:0 50:1 51:1 52:0 53:0 54:0 55:1 56:0 57:0 58:1 59:1 60:1 61:1 62:1 63:0 64:1 65:0 66:0 67:1 68:0 69:0 70:0 71:0 72:0 73:1 74:0 75:1 76:1 77:0 78:0 79:1 80:1 81:1 82:0 83:1 84:0 85:1 86:0 87:1 88:1 89:0 90:0 91:0 92:0 93:0 94:1 95:1 96:1 97:0 98:1 99:1 100:0 101:0 102:1 103:1 104:0 105:1 106:1 107:1 108:0 109:0 110:0 111:0 112:1 113:1 114:0 115:0 116:0 117:1 118:0 119:0 120:1 121:1 122:1 123:0 124:1 125:1 126:1 127:1 128:0 129:0 130:1 131:0 132:0 133:1 134:1 135:1 136:1 137:1 138:0 139:0 140:0 141:0 142:1 143:1 144:1 145:1 146:1 147:0 148:1 149:0 150:1 151:0 152:1 153:0 154:0 155:0 156:1 157:1 158:1 159:1 160:0 161:1 162:1 163:1 164:1 165:1 166:0 #
-0.50794033342598954305913139251061 1:0 2:0 3:0 4:0 5:0 6:0 7:0 8:0 9:0 10:0 11:0 12:0 13:0 14:0 15:0 16:0 17:0 18:0 19:0 20:0 21:0 22:1 23:0 24:0 25:0 26:0 27:0 28:0 29:0 30:0 31:0 32:0 33:0 34:0 35:0 36:0 37:0 38:0 39:0 40:0 41:0 42:0 43:0 44:0 45:1 46:0 47:0 48:0 49:0 50:1 51:0 52:0 53:0 54:0 55:0 56:0 57:0 58:0 59:0 60:0 61:0 62:1 63:0 64:0 65:0 66:0 67:0 68:0 69:0 70:0 71:0 72:0 73:0 74:0 75:1 76:1 77:0 78:0 79:1 80:0 81:0 82:0 83:0 84:0 85:1 86:0 87:0 88:0 89:0 90:0 91:0 92:0 93:0 94:0 95:1 96:0 97:0 98:1 99:1 100:0 101:0 102:0 103:0 104:0 105:0 106:0 107:0 108:0 109:0 110:0 111:0 112:0 113:1 114:0 115:0 116:0 117:0 118:0 119:0 120:1 121:1 122:1 123:0 124:0 125:1 126:1 127:1 128:0 129:0 130:0 131:0 132:0 133:1 134:0 135:1 136:0 137:1 138:0 139:0 140:0 141:0 142:1 143:1 144:1 145:1 146:1 147:0 148:1 149:0 150:1 151:0 152:1 153:0 154:1 155:0 156:1 157:1 158:1 159:1 160:0 161:1 162:1 163:1 164:1 165:1 166:0 #
0.50794033342598954305913139251061 1:0 2:0 3:0 4:0 5:0 6:0 7:0 8:0 9:0 10:0 11:0 12:0 13:0 14:0 15:0 16:1 17:0 18:0 19:0 20:0 21:0 22:1 23:0 24:0 25:0 26:0 27:0 28:0 29:0 30:0 31:0 32:1 33:1 34:0 35:0 36:0 37:0 38:0 39:0 40:0 41:0 42:0 43:0 44:0 45:0 46:0 47:0 48:0 49:0 50:1 51:1 52:0 53:0 54:0 55:1 56:0 57:0 58:1 59:1 60:1 61:1 62:0 63:0 64:1 65:0 66:0 67:1 68:0 69:0 70:0 71:0 72:0 73:1 74:0 75:1 76:1 77:0 78:0 79:0 80:1 81:1 82:0 83:1 84:0 85:1 86:0 87:0 88:1 89:0 90:0 91:0 92:0 93:0 94:1 95:0 96:1 97:0 98:1 99:1 100:0 101:0 102:1 103:0 104:0 105:0 106:1 107:0 108:0 109:0 110:0 111:0 112:1 113:0 114:0 115:0 116:0 117:1 118:0 119:0 120:1 121:1 122:1 123:0 124:1 125:0 126:0 127:0 128:0 129:0 130:1 131:0 132:0 133:0 134:0 135:0 136:1 137:1 138:0 139:0 140:0 141:0 142:1 143:0 144:0 145:1 146:0 147:0 148:1 149:0 150:1 151:0 152:0 153:0 154:0 155:0 156:1 157:0 158:1 159:1 160:0 161:1 162:1 163:1 164:1 165:1 166:0 #
0.50794033342598954305913139251061 1:0 2:0 3:0 4:0 5:0 6:0 7:0 8:0 9:0 10:0 11:0 12:0 13:0 14:0 15:0 16:1 17:0 18:0 19:0 20:0 21:0 22:1 23:0 24:0 25:0 26:0 27:0 28:0 29:0 30:0 31:0 32:1 33:1 34:0 35:0 36:0 37:0 38:0 39:0 40:0 41:0 42:0 43:0 44:0 45:0 46:0 47:0 48:0 49:0 50:0 51:1 52:0 53:0 54:0 55:1 56:0 57:0 58:1 59:1 60:1 61:1 62:0 63:0 64:1 65:0 66:0 67:1 68:0 69:0 70:0 71:0 72:0 73:1 74:0 75:1 76:1 77:0 78:0 79:0 80:1 81:1 82:0 83:1 84:0 85:1 86:0 87:0 88:1 89:0 90:0 91:0 92:0 93:0 94:1 95:0 96:1 97:0 98:1 99:1 100:0 101:0 102:1 103:0 104:0 105:0 106:1 107:0 108:0 109:0 110:0 111:0 112:1 113:1 114:0 115:0 116:0 117:1 118:0 119:0 120:1 121:1 122:1 123:0 124:1 125:0 126:1 127:1 128:0 129:0 130:1 131:0 132:0 133:0 134:0 135:0 136:1 137:1 138:0 139:1 140:0 141:0 142:1 143:1 144:0 145:1 146:1 147:0 148:1 149:0 150:1 151:0 152:1 153:0 154:0 155:0 156:1 157:1 158:1 159:1 160:0 161:1 162:1 163:1 164:1 165:1 166:0 #
0.50794033342598954305913139251061 1:0 2:0 3:0 4:0 5:0 6:0 7:0 8:0 9:0 10:0 11:0 12:0 13:0 14:0 15:0 16:0 17:0 18:0 19:0 20:0 21:0 22:1 23:0 24:0 25:0 26:1 27:0 28:0 29:0 30:0 31:0 32:0 33:0 34:0 35:0 36:0 37:0 38:0 39:0 40:0 41:0 42:0 43:0 44:0 45:0 46:0 47:0 48:0 49:0 50:1 51:0 52:0 53:0 54:0 55:0 56:0 57:0 58:0 59:0 60:0 61:0 62:0 63:0 64:0 65:0 66:1 67:0 68:0 69:0 70:0 71:0 72:0 73:0 74:0 75:1 76:1 77:0 78:0 79:0 80:0 81:0 82:0 83:0 84:0 85:1 86:0 87:0 88:0 89:0 90:0 91:0 92:0 93:0 94:0 95:0 96:1 97:0 98:1 99:1 100:0 101:0 102:0 103:0 104:0 105:1 106:0 107:0 108:0 109:0 110:0 111:0 112:1 113:0 114:0 115:0 116:0 117:0 118:0 119:0 120:0 121:1 122:1 123:0 124:0 125:1 126:1 127:1 128:0 129:0 130:0 131:0 132:0 133:0 134:0 135:0 136:0 137:1 138:0 139:0 140:0 141:0 142:0 143:1 144:1 145:1 146:0 147:0 148:1 149:0 150:0 151:0 152:1 153:0 154:0 155:0 156:1 157:1 158:1 159:0 160:0 161:1 162:1 163:1 164:1 165:1 166:0 #
-0.18400106085864725846690248545201 1:0 2:0 3:0 4:0 5:0 6:0 7:0 8:0 9:0 10:0 11:0 12:0 13:0 14:0 15:0 16:0 17:0 18:0 19:0 20:0 21:0 22:1 23:0 24:0 25:0 26:1 27:0 28:0 29:0 30:0 31:0 32:0 33:0 34:0 35:0 36:0 37:0 38:0 39:0 40:0 41:0 42:0 43:0 44:0 45:0 46:0 47:0 48:0 49:0 50:1 51:0 52:0 53:0 54:0 55:0 56:0 57:0 58:0 59:0 60:0 61:0 62:0 63:0 64:0 65:0 66:0 67:0 68:0 69:0 70:0 71:0 72:0 73:0 74:0 75:1 76:1 77:0 78:0 79:0 80:0 81:0 82:0 83:0 84:0 85:1 86:0 87:0 88:0 89:0 90:0 91:0 92:1 93:0 94:0 95:0 96:1 97:0 98:1 99:1 100:0 101:0 102:0 103:0 104:0 105:1 106:0 107:0 108:0 109:0 110:1 111:0 112:0 113:0 114:0 115:0 116:0 117:1 118:0 119:0 120:0 121:1 122:1 123:0 124:0 125:1 126:0 127:0 128:0 129:0 130:0 131:0 132:0 133:1 134:0 135:0 136:0 137:1 138:0 139:0 140:0 141:0 142:1 143:0 144:1 145:1 146:0 147:0 148:1 149:0 150:0 151:0 152:0 153:0 154:1 155:0 156:1 157:0 158:1 159:0 160:0 161:1 162:1 163:1 164:1 165:1 166:0 #
-0.23955291845898826763594513522548 1:0 2:0 3:0 4:0 5:0 6:0 7:0 8:0 9:0 10:0 11:0 12:0 13:0 14:0 15:0 16:0 17:0 18:0 19:0 20:0 21:0 22:1 23:0 24:0 25:0 26:1 27:0 28:0 29:0 30:0 31:0 32:0 33:0 34:0 35:0 36:0 37:0 38:0 39:0 40:0 41:0 42:0 43:0 44:0 45:1 46:0 47:0 48:0 49:0 50:1 51:0 52:0 53:0 54:0 55:0 56:0 57:0 58:0 59:0 60:0 61:0 62:1 63:0 64:0 65:0 66:0 67:0 68:0 69:0 70:0 71:0 72:0 73:0 74:0 75:1 76:1 77:0 78:0 79:1 80:0 81:0 82:0 83:1 84:0 85:1 86:0 87:0 88:0 89:0 90:0 91:0 92:1 93:0 94:0 95:0 96:1 97:0 98:1 99:1 100:0 101:0 102:0 103:0 104:0 105:1 106:0 107:0 108:0 109:0 110:1 111:0 112:0 113:0 114:0 115:0 116:0 117:1 118:0 119:0 120:1 121:1 122:1 123:0 124:0 125:1 126:0 127:1 128:0 129:0 130:0 131:0 132:0 133:1 134:0 135:1 136:0 137:1 138:0 139:0 140:0 141:0 142:1 143:1 144:1 145:1 146:0 147:0 148:1 149:0 150:1 151:0 152:0 153:0 154:1 155:0 156:1 157:0 158:1 159:0 160:0 161:1 162:1 163:1 164:1 165:1 166:0 #
0.50794033342598954305913139251061 1:0 2:0 3:0 4:0 5:0 6:0 7:0 8:0 9:0 10:0 11:0 12:0 13:0 14:0 15:0 16:0 17:0 18:0 19:0 20:0 21:0 22:1 23:0 24:0 25:0 26:1 27:0 28:0 29:0 30:0 31:0 32:0 33:0 34:0 35:0 36:0 37:0 38:1 39:0 40:0 41:0 42:1 43:0 44:0 45:1 46:0 47:0 48:0 49:0 50:1 51:0 52:0 53:0 54:0 55:0 56:0 57:0 58:0 59:0 60:0 61:0 62:1 63:0 64:0 65:0 66:0 67:0 68:0 69:0 70:0 71:0 72:0 73:0 74:0 75:1 76:1 77:1 78:1 79:1 80:1 81:0 82:0 83:0 84:0 85:1 86:0 87:1 88:0 89:0 90:0 91:0 92:1 93:0 94:0 95:1 96:0 97:1 98:1 99:1 100:0 101:0 102:0 103:0 104:0 105:1 106:0 107:1 108:0 109:0 110:1 111:0 112:0 113:1 114:0 115:0 116:0 117:1 118:0 119:1 120:1 121:1 122:1 123:0 124:0 125:1 126:1 127:1 128:0 129:0 130:0 131:0 132:0 133:1 134:1 135:1 136:1 137:1 138:0 139:0 140:0 141:0 142:1 143:1 144:1 145:1 146:1 147:0 148:1 149:0 150:1 151:1 152:1 153:0 154:1 155:0 156:1 157:1 158:1 159:1 160:0 161:1 162:1 163:1 164:1 165:1 166:0 #
0.50794033342598954305913139251061 1:0 2:0 3:0 4:0 5:0 6:0 7:0 8:0 9:0 10:0 11:0 12:0 13:0 14:0 15:0 16:0 17:0 18:0 19:0 20:0 21:0 22:1 23:0 24:0 25:0 26:1 27:0 28:0 29:0 30:0 31:0 32:0 33:0 34:0 35:0 36:0 37:0 38:1 39:0 40:0 41:0 42:1 43:0 44:0 45:1 46:0 47:0 48:0 49:0 50:1 51:0 52:0 53:0 54:0 55:0 56:0 57:0 58:0 59:0 60:0 61:0 62:1 63:0 64:0 65:0 66:0 67:0 68:0 69:0 70:0 71:0 72:0 73:0 74:0 75:1 76:1 77:1 78:1 79:1 80:1 81:0 82:0 83:0 84:0 85:1 86:0 87:1 88:0 89:0 90:0 91:0 92:1 93:0 94:0 95:1 96:0 97:1 98:1 99:1 100:0 101:0 102:0 103:0 104:0 105:1 106:0 107:1 108:0 109:0 110:1 111:0 112:0 113:1 114:0 115:0 116:0 117:1 118:0 119:1 120:1 121:1 122:1 123:0 124:0 125:1 126:1 127:1 128:0 129:0 130:0 131:0 132:0 133:1 134:1 135:1 136:1 137:1 138:0 139:0 140:1 141:0 142:1 143:1 144:1 145:1 146:1 147:0 148:1 149:0 150:1 151:1 152:1 153:0 154:1 155:0 156:1 157:1 158:1 159:1 160:0 161:1 162:1 163:1 164:1 165:1 166:0 #
-0.037104686860688976257627302857145 1:0 2:0 3:0 4:0 5:0 6:0 7:0 8:0 9:0 10:0 11:0 12:0 13:0 14:0 15:0 16:0 17:0 18:0 19:0 20:0 21:0 22:1 23:0 24:0 25:0 26:0 27:0 28:0 29:0 30:0 31:0 32:0 33:0 34:0 35:0 36:0 37:0 38:0 39:0 40:0 41:0 42:0 43:0 44:0 45:1 46:0 47:0 48:0 49:0 50:1 51:0 52:0 53:0 54:0 55:0 56:0 57:0 58:0 59:0 60:0 61:0 62:1 63:0 64:0 65:0 66:0 67:0 68:0 69:0 70:0 71:0 72:0 73:0 74:0 75:1 76:1 77:0 78:0 79:1 80:0 81:0 82:0 83:0 84:0 85:1 86:0 87:0 88:0 89:0 90:0 91:0 92:0 93:0 94:0 95:1 96:0 97:0 98:1 99:1 100:0 101:0 102:0 103:0 104:0 105:0 106:0 107:0 108:0 109:0 110:0 111:0 112:0 113:1 114:0 115:0 116:0 117:0 118:0 119:0 120:1 121:1 122:1 123:0 124:0 125:1 126:1 127:1 128:0 129:0 130:0 131:0 132:0 133:1 134:0 135:1 136:0 137:1 138:0 139:0 140:0 141:0 142:1 143:1 144:1 145:1 146:1 147:0 148:1 149:0 150:1 151:0 152:1 153:0 154:1 155:0 156:1 157:1 158:1 159:1 160:0 161:1 162:1 163:1 164:1 165:1 166:0 #
-0.17231279178232050686148113527452 1:0 2:0 3:0 4:0 5:0 6:0 7:0 8:0 9:0 10:0 11:0 12:0 13:0 14:0 15:0 16:1 17:0 18:0 19:0 20:0 21:0 22:1 23:0 24:0 25:1 26:0 27:0 28:0 29:0 30:0 31:0 32:1 33:1 34:0 35:0 36:0 37:0 38:0 39:0 40:0 41:0 42:0 43:0 44:0 45:0 46:0 47:0 48:0 49:0 50:0 51:1 52:1 53:0 54:0 55:1 56:0 57:0 58:1 59:1 60:1 61:1 62:0 63:0 64:1 65:0 66:0 67:1 68:0 69:0 70:0 71:0 72:0 73:1 74:0 75:1 76:1 77:1 78:1 79:1 80:1 81:1 82:0 83:1 84:0 85:0 86:0 87:1 88:1 89:0 90:0 91:0 92:0 93:0 94:1 95:0 96:1 97:1 98:0 99:1 100:0 101:0 102:1 103:1 104:0 105:0 106:1 107:1 108:0 109:0 110:0 111:0 112:1 113:0 114:0 115:0 116:0 117:1 118:0 119:1 120:1 121:1 122:1 123:0 124:1 125:0 126:0 127:0 128:0 129:0 130:1 131:0 132:0 133:1 134:1 135:0 136:1 137:1 138:0 139:0 140:0 141:0 142:1 143:0 144:0 145:0 146:0 147:0 148:1 149:0 150:0 151:0 152:0 153:0 154:0 155:0 156:1 157:0 158:1 159:1 160:0 161:1 162:1 163:1 164:1 165:1 166:0 #
-0.27601277453693462415884596339311 1:0 2:0 3:0 4:0 5:0 6:0 7:0 8:0 9:0 10:0 11:0 12:0 13:0 14:0 15:0 16:1 17:0 18:0 19:0 20:0 21:0 22:1 23:0 24:0 25:0 26:1 27:0 28:0 29:0 30:0 31:0 32:1 33:1 34:0 35:0 36:0 37:0 38:0 39:0 40:0 41:0 42:0 43:0 44:0 45:1 46:0 47:0 48:0 49:0 50:1 51:1 52:0 53:0 54:0 55:1 56:0 57:0 58:1 59:1 60:1 61:1 62:1 63:0 64:1 65:1 66:0 67:1 68:0 69:0 70:0 71:0 72:0 73:1 74:0 75:1 76:1 77:0 78:1 79:1 80:1 81:1 82:0 83:0 84:0 85:1 86:0 87:1 88:1 89:0 90:0 91:0 92:0 93:0 94:1 95:0 96:0 97:1 98:1 99:1 100:0 101:0 102:1 103:1 104:0 105:1 106:1 107:1 108:0 109:0 110:0 111:0 112:1 113:0 114:0 115:0 116:0 117:1 118:0 119:1 120:1 121:1 122:1 123:0 124:1 125:1 126:0 127:0 128:0 129:0 130:1 131:0 132:0 133:1 134:1 135:1 136:1 137:1 138:0 139:0 140:0 141:0 142:1 143:0 144:0 145:1 146:0 147:0 148:1 149:0 150:0 151:0 152:0 153:0 154:0 155:0 156:1 157:0 158:1 159:1 160:0 161:1 162:1 163:1 164:1 165:1 166:0 #
-0.26050382414301687106217286782339 1:0 2:0 3:0 4:0 5:0 6:0 7:0 8:0 9:0 10:0 11:0 12:0 13:0 14:0 15:0 16:1 17:0 18:0 19:0 20:0 21:0 22:1 23:0 24:0 25:0 26:1 27:0 28:0 29:0 30:0 31:0 32:1 33:1 34:0 35:0 36:0 37:0 38:0 39:0 40:0 41:0 42:0 43:0 44:0 45:1 46:0 47:0 48:0 49:0 50:1 51:1 52:0 53:0 54:0 55:1 56:0 57:0 58:1 59:1 60:1 61:1 62:1 63:0 64:1 65:0 66:0 67:1 68:0 69:0 70:0 71:0 72:0 73:1 74:0 75:1 76:1 77:0 78:0 79:1 80:1 81:1 82:0 83:0 84:0 85:1 86:0 87:0 88:1 89:0 90:0 91:0 92:0 93:0 94:1 95:0 96:0 97:1 98:1 99:1 100:0 101:0 102:1 103:0 104:0 105:1 106:1 107:0 108:0 109:0 110:0 111:0 112:1 113:0 114:0 115:0 116:0 117:1 118:0 119:0 120:1 121:1 122:1 123:0 124:1 125:1 126:0 127:1 128:0 129:0 130:1 131:0 132:0 133:1 134:0 135:1 136:1 137:1 138:0 139:0 140:0 141:0 142:1 143:1 144:1 145:1 146:1 147:0 148:1 149:0 150:1 151:0 152:1 153:0 154:1 155:0 156:1 157:0 158:1 159:1 160:0 161:1 162:1 163:1 164:1 165:1 166:0 #
0.50794033342598954305913139251061 1:0 2:0 3:0 4:0 5:0 6:0 7:0 8:0 9:0 10:0 11:0 12:0 13:0 14:0 15:0 16:0 17:0 18:0 19:0 20:0 21:0 22:1 23:0 24:0 25:0 26:1 27:0 28:0 29:0 30:0 31:0 32:0 33:0 34:0 35:0 36:0 37:0 38:0 39:0 40:0 41:0 42:0 43:0 44:0 45:1 46:0 47:0 48:0 49:0 50:1 51:0 52:0 53:0 54:0 55:0 56:0 57:0 58:0 59:0 60:0 61:0 62:1 63:0 64:0 65:0 66:1 67:0 68:0 69:0 70:0 71:0 72:0 73:0 74:0 75:1 76:1 77:0 78:0 79:0 80:0 81:0 82:0 83:1 84:0 85:1 86:0 87:0 88:0 89:0 90:0 91:0 92:1 93:0 94:0 95:0 96:1 97:0 98:1 99:1 100:0 101:0 102:0 103:0 104:0 105:1 106:0 107:0 108:0 109:0 110:1 111:0 112:1 113:0 114:0 115:0 116:0 117:1 118:0 119:0 120:1 121:1 122:1 123:0 124:0 125:1 126:0 127:1 128:0 129:0 130:0 131:0 132:0 133:0 134:0 135:1 136:0 137:1 138:0 139:0 140:0 141:0 142:1 143:1 144:1 145:1 146:0 147:0 148:1 149:0 150:1 151:1 152:0 153:0 154:1 155:0 156:1 157:0 158:1 159:0 160:0 161:1 162:1 163:1 164:1 165:1 166:0 #
0.50794033342598954305913139251061 1:0 2:0 3:0 4:0 5:0 6:0 7:0 8:0 9:0 10:0 11:0 12:0 13:0 14:0 15:0 16:0 17:0 18:0 19:0 20:0 21:0 22:1 23:0 24:0 25:0 26:0 27:0 28:0 29:0 30:0 31:0 32:0 33:0 34:0 35:0 36:0 37:0 38:0 39:0 40:0 41:1 42:0 43:0 44:0 45:1 46:0 47:0 48:0 49:0 50:1 51:0 52:0 53:0 54:0 55:0 56:0 57:0 58:0 59:1 60:0 61:0 62:1 63:0 64:1 65:0 66:0 67:0 68:0 69:0 70:0 71:0 72:0 73:0 74:0 75:1 76:1 77:0 78:0 79:1 80:0 81:1 82:0 83:0 84:0 85:1 86:0 87:0 88:1 89:0 90:0 91:0 92:1 93:0 94:0 95:0 96:0 97:0 98:1 99:1 100:0 101:0 102:0 103:0 104:0 105:0 106:0 107:0 108:0 109:0 110:1 111:0 112:0 113:0 114:0 115:0 116:0 117:1 118:0 119:0 120:1 121:1 122:1 123:0 124:0 125:1 126:0 127:0 128:0 129:0 130:0 131:0 132:0 133:1 134:0 135:1 136:0 137:1 138:0 139:0 140:0 141:0 142:1 143:0 144:1 145:1 146:0 147:0 148:1 149:0 150:1 151:1 152:0 153:0 154:1 155:0 156:1 157:0 158:1 159:0 160:0 161:1 162:1 163:1 164:1 165:1 166:0 #
0.50794033342598954305913139251061 1:0 2:0 3:0 4:0 5:0 6:0 7:0 8:0 9:0 10:0 11:0 12:0 13:0 14:0 15:0 16:0 17:0 18:0 19:0 20:0 21:0 22:1 23:0 24:0 25:0 26:0 27:0 28:0 29:0 30:0 31:0 32:0 33:0 34:0 35:0 36:0 37:0 38:0 39:0 40:0 41:1 42:0 43:0 44:0 45:1 46:0 47:0 48:0 49:0 50:1 51:0 52:0 53:0 54:0 55:0 56:0 57:0 58:0 59:0 60:0 61:0 62:1 63:0 64:0 65:1 66:0 67:0 68:0 69:0 70:0 71:0 72:0 73:0 74:0 75:1 76:1 77:0 78:0 79:1 80:1 81:0 82:0 83:1 84:0 85:1 86:0 87:0 88:0 89:0 90:0 91:0 92:0 93:0 94:0 95:1 96:1 97:0 98:1 99:1 100:0 101:0 102:0 103:0 104:0 105:0 106:0 107:0 108:0 109:0 110:0 111:0 112:0 113:1 114:0 115:0 116:0 117:0 118:0 119:0 120:1 121:1 122:1 123:0 124:0 125:1 126:1 127:1 128:0 129:0 130:0 131:0 132:0 133:1 134:0 135:1 136:0 137:1 138:0 139:0 140:0 141:0 142:1 143:1 144:1 145:1 146:0 147:0 148:1 149:0 150:1 151:0 152:1 153:0 154:0 155:0 156:1 157:1 158:1 159:0 160:0 161:1 162:1 163:1 164:1 165:1 166:0 #
0.50794033342598954305913139251061 1:0 2:0 3:0 4:0 5:0 6:0 7:0 8:0 9:0 10:0 11:0 12:0 13:0 14:0 15:0 16:0 17:0 18:0 19:0 20:0 21:0 22:1 23:0 24:0 25:0 26:1 27:0 28:0 29:0 30:0 31:0 32:0 33:0 34:0 35:0 36:0 37:0 38:0 39:0 40:0 41:0 42:0 43:0 44:0 45:0 46:0 47:0 48:0 49:0 50:1 51:0 52:0 53:0 54:0 55:0 56:0 57:0 58:0 59:0 60:0 61:0 62:0 63:0 64:0 65:0 66:1 67:0 68:0 69:0 70:0 71:0 72:0 73:0 74:0 75:1 76:1 77:0 78:0 79:0 80:0 81:0 82:0 83:0 84:0 85:1 86:0 87:0 88:0 89:0 90:0 91:0 92:0 93:0 94:0 95:0 96:1 97:0 98:1 99:1 100:0 101:0 102:0 103:0 104:0 105:1 106:0 107:0 108:0 109:0 110:0 111:0 112:1 113:0 114:0 115:0 116:0 117:0 118:0 119:0 120:0 121:1 122:1 123:0 124:0 125:1 126:1 127:1 128:0 129:0 130:0 131:0 132:0 133:0 134:0 135:0 136:0 137:1 138:0 139:1 140:0 141:0 142:0 143:1 144:1 145:1 146:0 147:0 148:1 149:0 150:0 151:0 152:1 153:0 154:0 155:0 156:1 157:1 158:1 159:0 160:0 161:1 162:1 163:1 164:1 165:1 166:0 #
-0.29368990724228660749162145293667 1:0 2:0 3:0 4:0 5:0 6:0 7:0 8:0 9:0 10:0 11:0 12:0 13:0 14:0 15:0 16:0 17:0 18:0 19:0 20:0 21:0 22:1 23:0 24:0 25:0 26:1 27:0 28:0 29:0 30:0 31:0 32:0 33:0 34:0 35:0 36:0 37:0 38:0 39:0 40:0 41:0 42:0 43:0 44:0 45:1 46:0 47:0 48:0 49:0 50:1 51:0 52:0 53:0 54:0 55:0 56:0 57:0 58:0 59:0 60:0 61:0 62:1 63:0 64:0 65:0 66:1 67:0 68:0 69:0 70:0 71:0 72:0 73:0 74:0 75:1 76:1 77:0 78:0 79:1 80:0 81:0 82:0 83:0 84:0 85:1 86:0 87:0 88:0 89:0 90:0 91:0 92:1 93:0 94:0 95:0 96:0 97:0 98:1 99:1 100:0 101:0 102:0 103:0 104:0 105:1 106:0 107:0 108:0 109:0 110:1 111:0 112:1 113:0 114:0 115:0 116:0 117:1 118:0 119:0 120:1 121:1 122:1 123:0 124:0 125:1 126:0 127:0 128:0 129:0 130:0 131:0 132:0 133:1 134:0 135:1 136:0 137:1 138:0 139:0 140:0 141:0 142:1 143:0 144:1 145:1 146:0 147:0 148:1 149:0 150:1 151:0 152:0 153:0 154:1 155:0 156:1 157:0 158:1 159:0 160:0 161:1 162:1 163:1 164:1 165:1 166:0 #
-0.27991019593053145797512115677819 1:0 2:0 3:0 4:0 5:0 6:0 7:0 8:0 9:0 10:0 11:0 12:0 13:0 14:0 15:0 16:0 17:0 18:0 19:0 20:0 21:0 22:1 23:0 24:0 25:0 26:0 27:0 28:0 29:0 30:0 31:0 32:0 33:0 34:0 35:0 36:0 37:0 38:0 39:0 40:0 41:0 42:0 43:0 44:0 45:1 46:0 47:0 48:0 49:0 50:1 51:0 52:0 53:0 54:0 55:0 56:0 57:0 58:0 59:1 60:0 61:0 62:1 63:0 64:1 65:0 66:0 67:0 68:0 69:0 70:0 71:0 72:0 73:0 74:0 75:1 76:1 77:0 78:0 79:1 80:0 81:1 82:0 83:0 84:0 85:1 86:0 87:0 88:1 89:0 90:0 91:0 92:1 93:0 94:0 95:0 96:0 97:0 98:1 99:1 100:0 101:0 102:0 103:0 104:0 105:0 106:0 107:0 108:0 109:0 110:1 111:0 112:0 113:0 114:0 115:0 116:0 117:1 118:0 119:0 120:1 121:1 122:1 123:0 124:0 125:1 126:0 127:0 128:0 129:0 130:0 131:0 132:0 133:1 134:0 135:1 136:0 137:1 138:0 139:0 140:0 141:0 142:1 143:0 144:1 145:1 146:0 147:0 148:1 149:0 150:1 151:0 152:0 153:0 154:1 155:0 156:1 157:0 158:1 159:0 160:0 161:1 162:1 163:1 164:1 165:1 166:0 #
-0.22044426891372478904962406431878 1:0 2:0 3:0 4:0 5:0 6:0 7:0 8:0 9:0 10:0 11:0 12:0 13:0 14:0 15:0 16:0 17:0 18:0 19:0 20:0 21:0 22:1 23:0 24:0 25:0 26:0 27:0 28:0 29:0 30:0 31:0 32:0 33:0 34:0 35:0 36:0 37:0 38:1 39:0 40:0 41:0 42:0 43:0 44:0 45:1 46:0 47:0 48:0 49:0 50:1 51:0 52:0 53:0 54:0 55:0 56:0 57:0 58:0 59:0 60:0 61:0 62:1 63:0 64:0 65:0 66:0 67:0 68:0 69:0 70:0 71:0 72:0 73:0 74:0 75:1 76:1 77:1 78:1 79:1 80:1 81:0 82:0 83:1 84:0 85:1 86:0 87:0 88:0 89:0 90:0 91:0 92:0 93:0 94:0 95:1 96:1 97:0 98:1 99:1 100:0 101:0 102:0 103:0 104:0 105:1 106:0 107:0 108:0 109:0 110:0 111:0 112:0 113:1 114:0 115:0 116:0 117:0 118:0 119:1 120:1 121:1 122:1 123:0 124:0 125:0 126:1 127:1 128:0 129:0 130:0 131:0 132:0 133:1 134:0 135:1 136:0 137:1 138:0 139:0 140:0 141:0 142:1 143:1 144:1 145:1 146:0 147:0 148:1 149:0 150:1 151:0 152:1 153:0 154:0 155:0 156:1 157:1 158:1 159:0 160:0 161:1 162:1 163:1 164:1 165:1 166:0 #
-0.18423006363426105980174440901465 1:0 2:0 3:0 4:0 5:0 6:0 7:0 8:0 9:0 10:0 11:0 12:0 13:0 14:0 15:0 16:0 17:0 18:0 19:0 20:0 21:0 22:1 23:0 24:0 25:0 26:1 27:0 28:0 29:0 30:0 31:0 32:0 33:0 34:0 35:0 36:0 37:0 38:0 39:0 40:0 41:0 42:0 43:0 44:0 45:1 46:0 47:0 48:0 49:0 50:1 51:0 52:0 53:0 54:0 55:0 56:0 57:0 58:0 59:0 60:0 61:0 62:1 63:0 64:0 65:1 66:0 67:0 68:0 69:0 70:0 71:0 72:0 73:0 74:0 75:1 76:1 77:1 78:1 79:1 80:1 81:0 82:0 83:0 84:0 85:1 86:0 87:1 88:0 89:0 90:0 91:0 92:1 93:0 94:0 95:0 96:0 97:1 98:1 99:1 100:0 101:0 102:0 103:1 104:0 105:1 106:0 107:1 108:0 109:0 110:1 111:0 112:0 113:0 114:0 115:0 116:0 117:1 118:0 119:1 120:1 121:1 122:1 123:0 124:0 125:1 126:0 127:1 128:0 129:0 130:0 131:0 132:0 133:1 134:1 135:1 136:0 137:1 138:0 139:0 140:0 141:0 142:1 143:1 144:1 145:1 146:0 147:0 148:1 149:0 150:1 151:0 152:0 153:0 154:1 155:0 156:1 157:0 158:1 159:0 160:0 161:1 162:1 163:1 164:1 165:1 166:0 #
0.50794033342598954305913139251061 1:0 2:0 3:0 4:0 5:0 6:0 7:0 8:0 9:0 10:0 11:0 12:0 13:0 14:0 15:0 16:1 17:0 18:0 19:0 20:0 21:0 22:1 23:0 24:0 25:0 26:0 27:0 28:0 29:0 30:0 31:0 32:1 33:1 34:0 35:0 36:0 37:0 38:0 39:0 40:0 41:0 42:1 43:0 44:0 45:0 46:0 47:0 48:0 49:0 50:1 51:1 52:0 53:0 54:0 55:1 56:0 57:0 58:1 59:1 60:1 61:1 62:1 63:0 64:1 65:0 66:0 67:1 68:0 69:1 70:0 71:0 72:0 73:1 74:0 75:1 76:1 77:0 78:0 79:1 80:1 81:1 82:0 83:1 84:0 85:1 86:0 87:1 88:1 89:0 90:0 91:0 92:0 93:0 94:1 95:1 96:1 97:0 98:0 99:1 100:0 101:0 102:1 103:0 104:0 105:0 106:1 107:1 108:0 109:0 110:0 111:0 112:1 113:1 114:0 115:0 116:0 117:1 118:0 119:0 120:0 121:1 122:1 123:0 124:1 125:1 126:1 127:1 128:0 129:0 130:1 131:0 132:0 133:1 134:1 135:0 136:1 137:1 138:0 139:0 140:0 141:0 142:1 143:1 144:1 145:1 146:1 147:0 148:1 149:0 150:1 151:1 152:1 153:0 154:0 155:0 156:1 157:1 158:1 159:1 160:0 161:1 162:1 163:1 164:1 165:1 166:0 #
0.50794033342598954305913139251061 1:0 2:0 3:0 4:0 5:0 6:0 7:0 8:0 9:0 10:0 11:0 12:0 13:0 14:0 15:0 16:1 17:0 18:0 19:0 20:0 21:0 22:1 23:0 24:0 25:0 26:0 27:0 28:0 29:0 30:0 31:0 32:1 33:1 34:0 35:0 36:0 37:0 38:0 39:0 40:0 41:0 42:0 43:0 44:0 45:1 46:0 47:0 48:0 49:0 50:0 51:1 52:0 53:0 54:0 55:1 56:0 57:0 58:1 59:1 60:1 61:1 62:1 63:0 64:1 65:0 66:0 67:1 68:0 69:1 70:0 71:0 72:0 73:1 74:0 75:1 76:1 77:0 78:0 79:1 80:1 81:1 82:0 83:0 84:0 85:1 86:0 87:0 88:1 89:0 90:0 91:0 92:0 93:0 94:1 95:1 96:0 97:0 98:1 99:1 100:0 101:0 102:1 103:0 104:0 105:0 106:1 107:0 108:0 109:0 110:0 111:0 112:1 113:1 114:0 115:0 116:0 117:1 118:0 119:0 120:1 121:1 122:1 123:0 124:1 125:1 126:1 127:1 128:0 129:0 130:1 131:0 132:0 133:1 134:0 135:1 136:1 137:1 138:0 139:0 140:1 141:0 142:1 143:1 144:1 145:1 146:1 147:0 148:1 149:0 150:1 151:1 152:1 153:0 154:0 155:0 156:1 157:1 158:1 159:1 160:0 161:1 162:1 163:1 164:1 165:1 166:0 #
0.50794033342598954305913139251061 1:0 2:0 3:0 4:0 5:0 6:0 7:0 8:0 9:0 10:0 11:0 12:0 13:0 14:0 15:0 16:1 17:0 18:0 19:0 20:0 21:0 22:1 23:0 24:0 25:0 26:1 27:0 28:0 29:0 30:0 31:0 32:1 33:1 34:0 35:0 36:0 37:0 38:0 39:0 40:0 41:0 42:0 43:0 44:0 45:1 46:0 47:0 48:0 49:0 50:1 51:1 52:0 53:0 54:0 55:1 56:0 57:0 58:1 59:1 60:1 61:1 62:1 63:0 64:1 65:1 66:0 67:1 68:0 69:1 70:0 71:0 72:0 73:1 74:0 75:1 76:1 77:0 78:1 79:1 80:1 81:1 82:0 83:0 84:0 85:1 86:0 87:0 88:1 89:0 90:0 91:0 92:0 93:0 94:1 95:1 96:0 97:1 98:1 99:1 100:0 101:0 102:1 103:0 104:0 105:1 106:1 107:0 108:0 109:0 110:0 111:0 112:1 113:1 114:0 115:0 116:0 117:1 118:0 119:1 120:1 121:1 122:1 123:0 124:1 125:1 126:1 127:1 128:0 129:0 130:1 131:0 132:0 133:1 134:0 135:1 136:1 137:1 138:0 139:0 140:0 141:0 142:1 143:1 144:1 145:1 146:1 147:0 148:1 149:0 150:1 151:1 152:1 153:0 154:0 155:0 156:1 157:1 158:1 159:1 160:0 161:1 162:1 163:1 164:1 165:1 166:0 #
-0.50794033342598954305913139251061 1:0 2:0 3:0 4:0 5:0 6:0 7:0 8:0 9:0 10:0 11:0 12:0 13:0 14:0 15:0 16:1 17:0 18:0 19:0 20:0 21:0 22:1 23:0 24:0 25:0 26:0 27:0 28:0 29:0 30:0 31:0 32:1 33:1 34:0 35:0 36:0 37:0 38:0 39:0 40:0 41:0 42:0 43:0 44:0 45:0 46:0 47:0 48:0 49:0 50:0 51:1 52:0 53:0 54:0 55:1 56:0 57:0 58:1 59:1 60:1 61:1 62:0 63:0 64:1 65:0 66:0 67:1 68:0 69:0 70:0 71:0 72:0 73:1 74:0 75:1 76:1 77:0 78:0 79:1 80:1 81:1 82:0 83:1 84:0 85:1 86:0 87:1 88:1 89:0 90:0 91:0 92:0 93:0 94:1 95:1 96:1 97:0 98:0 99:1 100:0 101:0 102:1 103:1 104:0 105:0 106:1 107:1 108:0 109:0 110:0 111:0 112:1 113:1 114:0 115:0 116:0 117:1 118:0 119:0 120:0 121:1 122:1 123:0 124:1 125:1 126:1 127:1 128:0 129:0 130:1 131:0 132:0 133:1 134:1 135:0 136:1 137:1 138:0 139:0 140:0 141:0 142:1 143:1 144:1 145:1 146:1 147:0 148:1 149:0 150:1 151:0 152:1 153:0 154:0 155:0 156:1 157:1 158:1 159:1 160:0 161:1 162:1 163:1 164:1 165:1 166:0 #
-0.40346325138715932734356783839758 1:0 2:0 3:0 4:0 5:0 6:0 7:0 8:0 9:0 10:0 11:0 12:0 13:0 14:0 15:0 16:1 17:0 18:0 19:0 20:0 21:0 22:1 23:0 24:0 25:0 26:0 27:0 28:0 29:0 30:0 31:0 32:1 33:1 34:0 35:0 36:0 37:0 38:0 39:0 40:0 41:0 42:1 43:0 44:0 45:0 46:0 47:0 48:0 49:0 50:1 51:1 52:0 53:0 54:0 55:1 56:0 57:0 58:1 59:1 60:1 61:1 62:1 63:0 64:1 65:0 66:0 67:1 68:0 69:0 70:0 71:0 72:0 73:1 74:0 75:1 76:1 77:0 78:0 79:1 80:1 81:1 82:0 83:1 84:0 85:1 86:0 87:1 88:1 89:0 90:0 91:0 92:0 93:0 94:1 95:1 96:1 97:0 98:0 99:1 100:0 101:0 102:1 103:0 104:0 105:0 106:1 107:1 108:0 109:0 110:0 111:0 112:1 113:1 114:0 115:0 116:0 117:1 118:0 119:0 120:0 121:1 122:1 123:0 124:1 125:1 126:1 127:1 128:0 129:0 130:1 131:0 132:0 133:1 134:1 135:0 136:1 137:1 138:0 139:0 140:0 141:0 142:1 143:1 144:1 145:1 146:1 147:0 148:1 149:0 150:1 151:0 152:1 153:0 154:0 155:0 156:1 157:1 158:1 159:1 160:0 161:1 162:1 163:1 164:1 165:1 166:0 #
-0.096483654796654549912204856809694 1:0 2:0 3:0 4:0 5:0 6:0 7:0 8:0 9:0 10:0 11:0 12:0 13:0 14:0 15:0 16:0 17:0 18:0 19:0 20:0 21:0 22:1 23:0 24:0 25:0 26:1 27:0 28:0 29:0 30:0 31:0 32:0 33:0 34:0 35:0 36:1 37:0 38:0 39:0 40:0 41:0 42:0 43:0 44:0 45:1 46:0 47:1 48:0 49:0 50:1 51:0 52:0 53:0 54:0 55:0 56:0 57:0 58:0 59:0 60:0 61:0 62:0 63:0 64:0 65:1 66:0 67:0 68:0 69:0 70:0 71:0 72:0 73:0 74:0 75:1 76:1 77:0 78:1 79:0 80:0 81:1 82:0 83:1 84:0 85:1 86:0 87:0 88:1 89:0 90:0 91:0 92:0 93:0 94:0 95:0 96:1 97:0 98:1 99:1 100:0 101:0 102:0 103:0 104:0 105:1 106:0 107:0 108:0 109:0 110:0 111:0 112:0 113:0 114:0 115:0 116:0 117:0 118:0 119:1 120:1 121:1 122:1 123:0 124:0 125:1 126:0 127:0 128:0 129:0 130:0 131:0 132:0 133:0 134:0 135:0 136:0 137:1 138:0 139:0 140:0 141:0 142:1 143:0 144:1 145:1 146:0 147:0 148:1 149:0 150:0 151:0 152:0 153:0 154:0 155:0 156:1 157:0 158:1 159:0 160:0 161:1 162:1 163:1 164:0 165:1 166:0 #
0.50794033342598954305913139251061 1:0 2:0 3:0 4:0 5:0 6:0 7:0 8:0 9:0 10:0 11:0 12:0 13:0 14:0 15:0 16:1 17:0 18:0 19:0 20:0 21:0 22:1 23:0 24:0 25:0 26:1 27:0 28:0 29:0 30:0 31:0 32:0 33:0 34:0 35:0 36:0 37:1 38:0 39:0 40:0 41:0 42:0 43:0 44:0 45:1 46:0 47:0 48:0 49:0 50:1 51:0 52:1 53:0 54:0 55:0 56:0 57:0 58:0 59:0 60:0 61:0 62:1 63:0 64:0 65:0 66:0 67:0 68:0 69:0 70:0 71:0 72:0 73:0 74:0 75:1 76:1 77:1 78:1 79:1 80:1 81:0 82:0 83:0 84:0 85:1 86:0 87:0 88:0 89:1 90:0 91:0 92:1 93:0 94:1 95:1 96:0 97:1 98:1 99:1 100:0 101:0 102:0 103:0 104:0 105:1 106:1 107:0 108:0 109:0 110:1 111:0 112:0 113:1 114:0 115:0 116:0 117:1 118:0 119:1 120:1 121:1 122:1 123:0 124:1 125:1 126:1 127:1 128:0 129:0 130:0 131:0 132:0 133:1 134:0 135:1 136:1 137:1 138:0 139:0 140:0 141:0 142:1 143:1 144:0 145:1 146:1 147:0 148:1 149:0 150:1 151:0 152:1 153:0 154:1 155:0 156:1 157:1 158:1 159:1 160:0 161:1 162:1 163:1 164:1 165:1 166:0 #
0.50794033342598954305913139251061 1:0 2:0 3:0 4:0 5:0 6:0 7:0 8:0 9:0 10:0 11:0 12:0 13:1 14:0 15:0 16:1 17:0 18:0 19:1 20:0 21:0 22:1 23:0 24:1 25:0 26:1 27:0 28:0 29:0 30:0 31:0 32:0 33:0 34:0 35:0 36:0 37:0 38:0 39:0 40:0 41:0 42:0 43:0 44:0 45:1 46:0 47:0 48:0 49:0 50:1 51:0 52:0 53:0 54:0 55:0 56:0 57:1 58:0 59:0 60:0 61:0 62:0 63:0 64:0 65:0 66:0 67:0 68:0 69:0 70:0 71:1 72:0 73:0 74:0 75:0 76:1 77:0 78:0 79:0 80:1 81:0 82:0 83:1 84:0 85:0 86:0 87:0 88:0 89:0 90:0 91:0 92:0 93:0 94:1 95:1 96:1 97:1 98:0 99:1 100:0 101:0 102:1 103:0 104:0 105:1 106:0 107:0 108:0 109:0 110:0 111:0 112:0 113:0 114:0 115:0 116:0 117:0 118:0 119:0 120:0 121:0 122:1 123:0 124:1 125:1 126:0 127:0 128:0 129:0 130:0 131:0 132:0 133:0 134:0 135:1 136:0 137:1 138:0 139:0 140:0 141:0 142:1 143:0 144:1 145:1 146:0 147:0 148:1 149:0 150:0 151:1 152:1 153:0 154:0 155:0 156:1 157:1 158:1 159:0 160:0 161:1 162:1 163:1 164:1 165:1 166:0 #
0.50794033342598954305913139251061 1:0 2:0 3:0 4:0 5:0 6:0 7:0 8:0 9:0 10:0 11:0 12:0 13:0 14:0 15:0 16:0 17:0 18:0 19:0 20:0 21:0 22:1 23:0 24:0 25:0 26:0 27:0 28:0 29:0 30:0 31:0 32:0 33:0 34:0 35:0 36:0 37:0 38:0 39:0 40:0 41:0 42:0 43:0 44:0 45:1 46:0 47:0 48:0 49:0 50:1 51:0 52:0 53:0 54:0 55:0 56:0 57:0 58:0 59:0 60:0 61:0 62:1 63:0 64:0 65:1 66:0 67:0 68:0 69:0 70:0 71:0 72:0 73:0 74:0 75:1 76:1 77:0 78:1 79:1 80:1 81:0 82:0 83:0 84:0 85:1 86:0 87:0 88:0 89:0 90:0 91:0 92:1 93:0 94:0 95:0 96:0 97:0 98:1 99:1 100:0 101:0 102:0 103:0 104:0 105:0 106:0 107:0 108:0 109:0 110:1 111:0 112:0 113:1 114:0 115:0 116:0 117:1 118:0 119:1 120:1 121:1 122:1 123:0 124:0 125:1 126:1 127:1 128:0 129:0 130:0 131:0 132:0 133:1 134:0 135:1 136:0 137:1 138:0 139:0 140:0 141:0 142:1 143:1 144:1 145:1 146:0 147:0 148:1 149:0 150:1 151:1 152:1 153:0 154:1 155:0 156:1 157:1 158:1 159:1 160:0 161:1 162:1 163:1 164:1 165:1 166:0 #
0.50794033342598954305913139251061 1:0 2:0 3:0 4:0 5:0 6:0 7:0 8:0 9:0 10:0 11:0 12:0 13:0 14:0 15:0 16:0 17:0 18:0 19:0 20:0 21:0 22:1 23:0 24:0 25:0 26:1 27:0 28:0 29:0 30:0 31:0 32:0 33:0 34:0 35:0 36:0 37:0 38:1 39:0 40:0 41:0 42:1 43:0 44:0 45:1 46:0 47:0 48:0 49:0 50:1 51:0 52:0 53:0 54:0 55:0 56:0 57:0 58:0 59:0 60:0 61:0 62:1 63:0 64:0 65:0 66:0 67:0 68:0 69:0 70:0 71:0 72:0 73:0 74:0 75:1 76:1 77:1 78:1 79:1 80:1 81:0 82:0 83:0 84:0 85:1 86:0 87:1 88:0 89:0 90:0 91:0 92:1 93:0 94:0 95:1 96:0 97:1 98:1 99:1 100:0 101:0 102:0 103:0 104:0 105:1 106:0 107:1 108:0 109:0 110:1 111:0 112:0 113:1 114:0 115:0 116:0 117:1 118:0 119:1 120:1 121:1 122:1 123:0 124:0 125:1 126:1 127:1 128:0 129:0 130:0 131:0 132:0 133:1 134:1 135:1 136:1 137:1 138:0 139:0 140:0 141:0 142:1 143:1 144:1 145:1 146:1 147:0 148:1 149:0 150:1 151:1 152:1 153:0 154:1 155:0 156:1 157:1 158:1 159:1 160:0 161:1 162:1 163:1 164:1 165:1 166:0 #
-0.42156948059426507802172068295476 1:0 2:0 3:0 4:0 5:0 6:0 7:0 8:0 9:0 10:0 11:0 12:0 13:0 14:0 15:0 16:1 17:0 18:0 19:0 20:0 21:0 22:1 23:0 24:0 25:0 26:0 27:0 28:0 29:0 30:0 31:0 32:0 33:0 34:0 35:0 36:0 37:1 38:0 39:0 40:0 41:0 42:1 43:0 44:0 45:1 46:0 47:0 48:0 49:0 50:0 51:0 52:1 53:0 54:0 55:0 56:0 57:0 58:0 59:0 60:0 61:0 62:1 63:0 64:0 65:0 66:0 67:0 68:0 69:0 70:0 71:0 72:0 73:0 74:0 75:1 76:1 77:1 78:1 79:1 80:1 81:0 82:0 83:0 84:0 85:1 86:0 87:0 88:0 89:1 90:0 91:0 92:1 93:0 94:1 95:1 96:0 97:1 98:1 99:1 100:0 101:0 102:0 103:0 104:0 105:0 106:1 107:0 108:0 109:0 110:1 111:0 112:0 113:1 114:0 115:0 116:0 117:1 118:0 119:1 120:1 121:1 122:1 123:0 124:1 125:0 126:1 127:1 128:0 129:0 130:0 131:0 132:0 133:1 134:1 135:1 136:1 137:1 138:0 139:0 140:0 141:0 142:1 143:1 144:1 145:1 146:1 147:0 148:1 149:0 150:1 151:0 152:1 153:0 154:1 155:0 156:1 157:1 158:1 159:1 160:0 161:1 162:1 163:1 164:1 165:1 166:0 #
-0.16307750248090049915994370621775 1:0 2:0 3:0 4:0 5:0 6:0 7:0 8:0 9:0 10:0 11:0 12:0 13:0 14:0 15:0 16:1 17:0 18:0 19:0 20:0 21:0 22:1 23:0 24:0 25:0 26:1 27:0 28:0 29:0 30:0 31:0 32:1 33:1 34:0 35:0 36:0 37:0 38:0 39:0 40:0 41:0 42:0 43:0 44:0 45:1 46:0 47:0 48:0 49:0 50:1 51:1 52:0 53:0 54:0 55:1 56:0 57:0 58:1 59:0 60:1 61:1 62:0 63:0 64:0 65:1 66:0 67:1 68:0 69:0 70:0 71:0 72:0 73:1 74:0 75:1 76:1 77:0 78:1 79:0 80:0 81:0 82:0 83:0 84:0 85:1 86:0 87:0 88:1 89:0 90:0 91:0 92:0 93:0 94:1 95:1 96:0 97:1 98:1 99:1 100:0 101:0 102:1 103:0 104:0 105:1 106:1 107:0 108:0 109:0 110:0 111:0 112:1 113:1 114:0 115:0 116:0 117:1 118:0 119:1 120:1 121:1 122:1 123:0 124:1 125:1 126:1 127:1 128:0 129:0 130:1 131:0 132:0 133:1 134:0 135:1 136:1 137:1 138:0 139:0 140:0 141:0 142:1 143:1 144:0 145:1 146:1 147:0 148:1 149:0 150:0 151:0 152:1 153:0 154:0 155:0 156:1 157:1 158:1 159:1 160:0 161:1 162:1 163:1 164:1 165:1 166:0 #
-0.17979628750515153079447827622062 1:0 2:0 3:0 4:0 5:0 6:0 7:0 8:0 9:0 10:0 11:0 12:0 13:0 14:0 15:0 16:1 17:0 18:0 19:0 20:0 21:0 22:1 23:0 24:1 25:1 26:1 27:0 28:0 29:0 30:0 31:0 32:1 33:1 34:0 35:0 36:1 37:0 38:0 39:0 40:0 41:0 42:0 43:0 44:0 45:1 46:0 47:0 48:0 49:1 50:0 51:1 52:0 53:0 54:0 55:1 56:1 57:0 58:1 59:1 60:1 61:1 62:0 63:1 64:0 65:0 66:0 67:1 68:0 69:0 70:1 71:1 72:0 73:1 74:0 75:0 76:1 77:1 78:1 79:0 80:1 81:1 82:0 83:0 84:0 85:0 86:0 87:0 88:1 89:0 90:0 91:0 92:0 93:0 94:1 95:1 96:0 97:1 98:1 99:1 100:0 101:0 102:1 103:0 104:0 105:1 106:1 107:0 108:0 109:0 110:0 111:0 112:1 113:1 114:0 115:0 116:0 117:1 118:0 119:1 120:1 121:1 122:1 123:0 124:1 125:1 126:1 127:1 128:0 129:0 130:1 131:0 132:0 133:1 134:0 135:1 136:1 137:1 138:0 139:0 140:1 141:0 142:1 143:1 144:1 145:1 146:1 147:0 148:1 149:0 150:1 151:0 152:1 153:0 154:0 155:0 156:1 157:1 158:1 159:1 160:0 161:1 162:1 163:1 164:1 165:1 166:0 #
0.50794033342598954305913139251061 1:0 2:0 3:0 4:0 5:0 6:0 7:0 8:0 9:0 10:0 11:0 12:0 13:0 14:0 15:0 16:0 17:0 18:0 19:0 20:0 21:0 22:1 23:0 24:0 25:0 26:1 27:0 28:0 29:0 30:0 31:0 32:0 33:0 34:0 35:0 36:0 37:0 38:0 39:0 40:0 41:0 42:0 43:0 44:0 45:1 46:0 47:0 48:0 49:0 50:1 51:0 52:0 53:0 54:0 55:0 56:0 57:0 58:0 59:0 60:0 61:0 62:1 63:0 64:0 65:0 66:1 67:0 68:0 69:0 70:0 71:0 72:0 73:0 74:0 75:1 76:1 77:0 78:0 79:0 80:0 81:0 82:0 83:1 84:0 85:1 86:0 87:1 88:0 89:0 90:0 91:0 92:1 93:0 94:0 95:0 96:1 97:0 98:1 99:1 100:0 101:0 102:0 103:1 104:0 105:1 106:0 107:1 108:0 109:0 110:1 111:0 112:1 113:0 114:0 115:0 116:0 117:1 118:0 119:0 120:1 121:1 122:1 123:0 124:0 125:1 126:0 127:1 128:0 129:0 130:0 131:0 132:0 133:0 134:1 135:1 136:0 137:1 138:0 139:0 140:0 141:0 142:1 143:1 144:1 145:1 146:0 147:0 148:1 149:0 150:1 151:1 152:0 153:0 154:1 155:0 156:1 157:0 158:1 159:0 160:0 161:1 162:1 163:1 164:1 165:1 166:0 #
-0.22107245370312331167461650238693 1:0 2:0 3:0 4:0 5:0 6:0 7:0 8:0 9:0 10:0 11:0 12:0 13:0 14:0 15:0 16:0 17:0 18:0 19:0 20:0 21:0 22:1 23:0 24:0 25:0 26:1 27:0 28:0 29:0 30:0 31:0 32:0 33:0 34:0 35:0 36:0 37:0 38:0 39:0 40:0 41:0 42:1 43:0 44:0 45:1 46:0 47:0 48:0 49:0 50:1 51:0 52:0 53:0 54:0 55:0 56:0 57:1 58:0 59:0 60:0 61:0 62:0 63:0 64:0 65:1 66:0 67:0 68:0 69:0 70:0 71:0 72:1 73:0 74:0 75:1 76:1 77:0 78:1 79:0 80:0 81:0 82:0 83:0 84:0 85:1 86:0 87:1 88:0 89:0 90:0 91:0 92:1 93:0 94:0 95:1 96:0 97:1 98:1 99:1 100:0 101:0 102:0 103:0 104:0 105:1 106:0 107:1 108:0 109:0 110:1 111:0 112:0 113:1 114:0 115:0 116:0 117:1 118:0 119:1 120:1 121:1 122:1 123:0 124:0 125:1 126:1 127:1 128:0 129:0 130:0 131:0 132:0 133:0 134:1 135:1 136:0 137:1 138:0 139:0 140:0 141:0 142:1 143:1 144:1 145:1 146:1 147:0 148:1 149:0 150:1 151:0 152:1 153:0 154:1 155:0 156:1 157:1 158:1 159:1 160:0 161:1 162:1 163:1 164:1 165:1 166:0 #
-0.40754714005533848597551127568295 1:0 2:0 3:0 4:0 5:0 6:0 7:0 8:0 9:0 10:0 11:0 12:0 13:0 14:0 15:0 16:0 17:0 18:0 19:0 20:0 21:0 22:1 23:0 24:0 25:0 26:1 27:0 28:0 29:0 30:0 31:0 32:0 33:0 34:0 35:0 36:0 37:0 38:0 39:0 40:0 41:0 42:1 43:0 44:0 45:1 46:0 47:0 48:0 49:0 50:1 51:0 52:0 53:0 54:0 55:0 56:0 57:0 58:0 59:0 60:0 61:0 62:1 63:0 64:0 65:0 66:0 67:0 68:0 69:0 70:0 71:0 72:0 73:0 74:0 75:1 76:1 77:0 78:0 79:0 80:0 81:0 82:0 83:1 84:0 85:1 86:0 87:1 88:0 89:0 90:0 91:0 92:1 93:0 94:0 95:0 96:1 97:0 98:1 99:1 100:0 101:0 102:0 103:0 104:0 105:1 106:1 107:1 108:0 109:0 110:1 111:0 112:1 113:0 114:0 115:0 116:0 117:1 118:0 119:0 120:1 121:1 122:1 123:0 124:0 125:1 126:0 127:1 128:0 129:0 130:0 131:0 132:0 133:0 134:1 135:1 136:0 137:1 138:0 139:0 140:0 141:0 142:1 143:1 144:1 145:1 146:0 147:0 148:1 149:0 150:1 151:0 152:0 153:0 154:1 155:0 156:1 157:0 158:1 159:0 160:0 161:1 162:1 163:1 164:1 165:1 166:0 #
-0.32685433205933145384136651045992 1:0 2:0 3:0 4:0 5:0 6:0 7:0 8:0 9:0 10:0 11:0 12:0 13:0 14:0 15:0 16:0 17:0 18:0 19:0 20:0 21:0 22:1 23:0 24:0 25:0 26:1 27:0 28:0 29:0 30:0 31:0 32:0 33:0 34:0 35:0 36:0 37:0 38:1 39:0 40:0 41:0 42:1 43:0 44:0 45:1 46:0 47:0 48:0 49:0 50:1 51:0 52:0 53:0 54:0 55:0 56:0 57:0 58:0 59:0 60:0 61:0 62:1 63:0 64:0 65:0 66:0 67:0 68:0 69:0 70:0 71:0 72:0 73:0 74:0 75:1 76:1 77:1 78:1 79:1 80:1 81:0 82:0 83:0 84:0 85:1 86:0 87:1 88:0 89:0 90:0 91:0 92:1 93:0 94:0 95:0 96:0 97:1 98:1 99:1 100:0 101:0 102:0 103:0 104:0 105:1 106:1 107:1 108:0 109:0 110:1 111:0 112:1 113:0 114:0 115:0 116:0 117:1 118:0 119:1 120:1 121:1 122:1 123:0 124:0 125:1 126:0 127:1 128:0 129:0 130:0 131:0 132:0 133:1 134:1 135:1 136:1 137:1 138:0 139:0 140:0 141:0 142:1 143:1 144:1 145:1 146:0 147:0 148:1 149:0 150:1 151:0 152:0 153:0 154:1 155:0 156:1 157:0 158:1 159:1 160:0 161:1 162:1 163:1 164:1 165:1 166:0 #
-0.18482148593387201507276529355295 1:0 2:0 3:0 4:0 5:0 6:0 7:0 8:0 9:0 10:0 11:0 12:0 13:0 14:0 15:0 16:0 17:0 18:0 19:0 20:0 21:0 22:1 23:0 24:0 25:0 26:1 27:0 28:0 29:0 30:0 31:0 32:0 33:0 34:0 35:0 36:0 37:0 38:0 39:0 40:0 41:0 42:0 43:0 44:0 45:1 46:0 47:0 48:0 49:0 50:1 51:0 52:0 53:0 54:0 55:0 56:0 57:0 58:0 59:0 60:0 61:0 62:1 63:0 64:0 65:0 66:0 67:0 68:0 69:0 70:0 71:0 72:0 73:0 74:0 75:1 76:1 77:0 78:1 79:0 80:1 81:0 82:0 83:1 84:0 85:1 86:0 87:0 88:0 89:1 90:0 91:0 92:1 93:0 94:0 95:0 96:1 97:0 98:1 99:1 100:0 101:0 102:0 103:0 104:0 105:1 106:0 107:0 108:0 109:0 110:1 111:0 112:0 113:0 114:0 115:0 116:0 117:1 118:0 119:1 120:1 121:1 122:1 123:0 124:0 125:0 126:1 127:1 128:0 129:0 130:0 131:0 132:0 133:0 134:0 135:0 136:1 137:1 138:0 139:0 140:0 141:0 142:1 143:1 144:0 145:1 146:1 147:0 148:1 149:0 150:1 151:0 152:1 153:0 154:1 155:0 156:1 157:1 158:1 159:1 160:0 161:1 162:0 163:1 164:1 165:1 166:0 #
-0.15437955753442106354711427229631 1:0 2:0 3:0 4:0 5:0 6:0 7:0 8:0 9:0 10:0 11:0 12:0 13:0 14:0 15:0 16:0 17:0 18:0 19:0 20:0 21:0 22:1 23:0 24:0 25:0 26:1 27:0 28:0 29:0 30:0 31:0 32:0 33:0 34:0 35:0 36:0 37:0 38:0 39:0 40:0 41:0 42:0 43:0 44:0 45:1 46:0 47:0 48:0 49:0 50:1 51:0 52:0 53:0 54:0 55:0 56:0 57:0 58:0 59:0 60:0 61:0 62:0 63:0 64:0 65:1 66:0 67:0 68:0 69:0 70:0 71:0 72:0 73:0 74:0 75:1 76:1 77:0 78:1 79:0 80:1 81:0 82:0 83:0 84:0 85:1 86:0 87:0 88:0 89:0 90:0 91:0 92:1 93:0 94:0 95:0 96:0 97:1 98:1 99:1 100:0 101:0 102:0 103:0 104:0 105:1 106:0 107:0 108:0 109:0 110:1 111:0 112:0 113:1 114:0 115:0 116:0 117:1 118:0 119:1 120:1 121:1 122:1 123:0 124:0 125:1 126:1 127:1 128:0 129:0 130:0 131:0 132:0 133:0 134:0 135:0 136:0 137:1 138:0 139:0 140:0 141:0 142:1 143:1 144:0 145:1 146:0 147:0 148:1 149:0 150:0 151:0 152:0 153:0 154:0 155:0 156:1 157:1 158:1 159:0 160:0 161:1 162:1 163:1 164:1 165:1 166:0 #
-0.17848720334736428716482237177843 1:0 2:0 3:0 4:0 5:0 6:0 7:0 8:0 9:0 10:0 11:0 12:0 13:0 14:0 15:0 16:1 17:0 18:0 19:0 20:0 21:0 22:1 23:0 24:0 25:0 26:0 27:0 28:0 29:0 30:0 31:0 32:1 33:1 34:0 35:0 36:0 37:0 38:0 39:0 40:0 41:0 42:0 43:0 44:0 45:0 46:0 47:0 48:0 49:0 50:1 51:1 52:0 53:0 54:0 55:1 56:0 57:0 58:1 59:1 60:1 61:1 62:0 63:0 64:1 65:0 66:0 67:1 68:0 69:0 70:0 71:0 72:1 73:1 74:0 75:0 76:1 77:0 78:0 79:0 80:0 81:1 82:0 83:0 84:0 85:0 86:0 87:0 88:1 89:1 90:0 91:0 92:0 93:0 94:1 95:1 96:0 97:1 98:0 99:1 100:0 101:0 102:1 103:0 104:0 105:0 106:1 107:0 108:0 109:0 110:0 111:0 112:1 113:1 114:0 115:0 116:0 117:1 118:0 119:0 120:0 121:0 122:0 123:0 124:1 125:1 126:1 127:1 128:0 129:0 130:1 131:0 132:0 133:0 134:0 135:0 136:1 137:0 138:0 139:0 140:1 141:0 142:1 143:1 144:1 145:1 146:1 147:0 148:1 149:0 150:1 151:0 152:1 153:0 154:0 155:0 156:1 157:1 158:1 159:1 160:0 161:1 162:1 163:1 164:1 165:1 166:0 #
-0.12574965334022605856212351227441 1:0 2:0 3:0 4:0 5:0 6:0 7:0 8:0 9:0 10:0 11:0 12:0 13:0 14:0 15:0 16:0 17:0 18:0 19:0 20:0 21:0 22:1 23:0 24:0 25:0 26:0 27:0 28:0 29:0 30:0 31:0 32:0 33:0 34:0 35:0 36:0 37:0 38:0 39:0 40:0 41:0 42:1 43:0 44:0 45:0 46:0 47:0 48:0 49:0 50:1 51:0 52:0 53:0 54:0 55:0 56:0 57:0 58:0 59:0 60:0 61:0 62:1 63:0 64:0 65:0 66:0 67:0 68:0 69:0 70:0 71:0 72:0 73:0 74:0 75:1 76:1 77:0 78:0 79:1 80:1 81:0 82:0 83:1 84:0 85:1 86:0 87:1 88:0 89:0 90:0 91:0 92:1 93:0 94:0 95:1 96:1 97:0 98:0 99:1 100:0 101:0 102:0 103:0 104:0 105:0 106:0 107:1 108:0 109:0 110:1 111:0 112:0 113:1 114:0 115:0 116:0 117:1 118:0 119:0 120:0 121:1 122:1 123:0 124:0 125:1 126:1 127:1 128:0 129:0 130:0 131:0 132:0 133:1 134:1 135:0 136:0 137:1 138:0 139:0 140:0 141:0 142:1 143:1 144:1 145:1 146:0 147:0 148:1 149:0 150:1 151:0 152:1 153:0 154:1 155:0 156:1 157:1 158:1 159:1 160:0 161:1 162:1 163:1 164:1 165:1 166:0 #
-0.27364572501092865319805014223675 1:0 2:0 3:0 4:0 5:0 6:0 7:0 8:0 9:0 10:0 11:0 12:0 13:0 14:0 15:0 16:1 17:0 18:0 19:0 20:0 21:1 22:1 23:0 24:0 25:0 26:0 27:0 28:0 29:0 30:0 31:0 32:1 33:1 34:0 35:0 36:1 37:0 38:0 39:0 40:0 41:0 42:1 43:0 44:0 45:0 46:0 47:0 48:0 49:0 50:0 51:1 52:0 53:0 54:0 55:1 56:0 57:0 58:1 59:1 60:1 61:1 62:0 63:0 64:1 65:0 66:0 67:1 68:0 69:0 70:0 71:0 72:0 73:1 74:0 75:1 76:1 77:0 78:0 79:0 80:0 81:1 82:0 83:1 84:0 85:1 86:0 87:1 88:1 89:0 90:0 91:0 92:0 93:0 94:1 95:1 96:1 97:0 98:1 99:1 100:0 101:0 102:1 103:0 104:0 105:0 106:1 107:1 108:0 109:0 110:0 111:0 112:1 113:1 114:0 115:0 116:0 117:1 118:0 119:0 120:1 121:1 122:1 123:0 124:1 125:1 126:1 127:1 128:0 129:0 130:1 131:0 132:0 133:0 134:1 135:0 136:1 137:1 138:0 139:0 140:0 141:0 142:1 143:1 144:0 145:1 146:1 147:0 148:1 149:0 150:0 151:0 152:1 153:0 154:0 155:0 156:1 157:1 158:1 159:1 160:0 161:1 162:1 163:1 164:1 165:1 166:0 #
-0.16143158789348643900041224696906 1:0 2:0 3:0 4:0 5:0 6:0 7:0 8:0 9:0 10:0 11:0 12:0 13:0 14:0 15:0 16:0 17:0 18:0 19:0 20:0 21:0 22:1 23:0 24:1 25:0 26:1 27:0 28:0 29:0 30:0 31:0 32:0 33:0 34:0 35:0 36:0 37:0 38:0 39:0 40:0 41:0 42:0 43:0 44:0 45:0 46:0 47:0 48:0 49:0 50:1 51:0 52:0 53:0 54:0 55:0 56:0 57:1 58:0 59:0 60:0 61:0 62:0 63:0 64:0 65:0 66:0 67:0 68:0 69:0 70:0 71:1 72:1 73:0 74:0 75:1 76:1 77:0 78:1 79:1 80:1 81:0 82:0 83:1 84:0 85:1 86:0 87:0 88:0 89:1 90:0 91:0 92:0 93:0 94:1 95:1 96:1 97:1 98:1 99:1 100:0 101:0 102:1 103:0 104:0 105:1 106:0 107:0 108:0 109:0 110:0 111:0 112:0 113:1 114:0 115:0 116:0 117:0 118:0 119:1 120:1 121:1 122:1 123:0 124:1 125:1 126:1 127:1 128:0 129:0 130:0 131:0 132:0 133:0 134:0 135:0 136:0 137:1 138:0 139:0 140:1 141:0 142:1 143:1 144:1 145:1 146:1 147:0 148:1 149:0 150:1 151:0 152:1 153:0 154:0 155:0 156:1 157:1 158:1 159:1 160:0 161:1 162:1 163:1 164:1 165:1 166:0 #
-0.33387326685369439482897746529488 1:0 2:0 3:0 4:0 5:0 6:0 7:0 8:0 9:0 10:0 11:0 12:0 13:0 14:0 15:0 16:0 17:0 18:0 19:0 20:0 21:0 22:1 23:0 24:0 25:0 26:0 27:0 28:0 29:0 30:0 31:0 32:0 33:0 34:0 35:0 36:0 37:0 38:0 39:0 40:0 41:0 42:0 43:0 44:0 45:1 46:0 47:0 48:0 49:0 50:1 51:0 52:0 53:0 54:0 55:0 56:0 57:0 58:0 59:0 60:0 61:0 62:1 63:0 64:0 65:0 66:0 67:0 68:0 69:0 70:0 71:0 72:0 73:0 74:0 75:1 76:1 77:0 78:0 79:1 80:0 81:0 82:0 83:0 84:0 85:1 86:0 87:0 88:0 89:0 90:0 91:0 92:1 93:0 94:0 95:1 96:0 97:0 98:1 99:1 100:0 101:0 102:0 103:0 104:0 105:0 106:0 107:0 108:0 109:0 110:1 111:0 112:0 113:1 114:0 115:0 116:0 117:1 118:0 119:0 120:1 121:1 122:1 123:0 124:0 125:1 126:1 127:1 128:0 129:0 130:0 131:0 132:0 133:1 134:0 135:1 136:0 137:1 138:0 139:0 140:0 141:0 142:1 143:1 144:1 145:1 146:0 147:0 148:1 149:0 150:1 151:0 152:1 153:0 154:1 155:0 156:1 157:1 158:1 159:1 160:0 161:1 162:1 163:1 164:1 165:1 166:0 #
-0.1599452978372878642066012844225 1:0 2:0 3:0 4:0 5:0 6:0 7:0 8:0 9:0 10:0 11:0 12:0 13:0 14:0 15:0 16:0 17:0 18:0 19:0 20:0 21:0 22:1 23:0 24:0 25:0 26:0 27:0 28:0 29:0 30:0 31:0 32:0 33:0 34:0 35:0 36:0 37:0 38:0 39:0 40:0 41:0 42:1 43:0 44:0 45:1 46:0 47:0 48:0 49:0 50:1 51:0 52:0 53:0 54:0 55:0 56:0 57:0 58:0 59:0 60:0 61:0 62:1 63:0 64:0 65:0 66:1 67:0 68:0 69:0 70:0 71:0 72:0 73:0 74:0 75:1 76:1 77:1 78:0 79:1 80:1 81:0 82:0 83:1 84:0 85:1 86:0 87:1 88:0 89:0 90:0 91:0 92:1 93:0 94:0 95:1 96:1 97:1 98:1 99:1 100:0 101:0 102:0 103:0 104:0 105:1 106:0 107:1 108:0 109:0 110:1 111:0 112:1 113:0 114:0 115:0 116:0 117:1 118:0 119:0 120:1 121:1 122:1 123:0 124:0 125:1 126:0 127:1 128:0 129:0 130:0 131:0 132:0 133:1 134:1 135:1 136:1 137:1 138:0 139:0 140:0 141:0 142:1 143:1 144:0 145:1 146:0 147:0 148:1 149:0 150:0 151:0 152:1 153:0 154:1 155:0 156:1 157:0 158:1 159:1 160:0 161:1 162:1 163:1 164:1 165:1 166:0 #
-0.097850891520222096908732112297002 1:0 2:0 3:0 4:0 5:0 6:0 7:0 8:0 9:0 10:0 11:0 12:0 13:0 14:0 15:0 16:1 17:0 18:0 19:0 20:0 21:0 22:1 23:0 24:0 25:0 26:0 27:0 28:0 29:0 30:0 31:0 32:0 33:0 34:0 35:0 36:0 37:0 38:0 39:1 40:1 41:0 42:0 43:0 44:0 45:1 46:0 47:0 48:1 49:0 50:1 51:1 52:0 53:0 54:0 55:1 56:0 57:0 58:1 59:0 60:1 61:1 62:1 63:0 64:0 65:0 66:0 67:1 68:0 69:0 70:0 71:0 72:0 73:1 74:0 75:1 76:1 77:0 78:0 79:1 80:0 81:0 82:0 83:0 84:0 85:1 86:0 87:0 88:1 89:0 90:0 91:0 92:1 93:0 94:0 95:0 96:0 97:0 98:1 99:1 100:0 101:0 102:1 103:0 104:0 105:0 106:1 107:0 108:0 109:0 110:1 111:0 112:1 113:1 114:0 115:0 116:0 117:1 118:0 119:0 120:1 121:1 122:1 123:0 124:1 125:1 126:1 127:1 128:0 129:0 130:1 131:0 132:0 133:1 134:0 135:1 136:1 137:1 138:0 139:0 140:1 141:0 142:1 143:1 144:1 145:1 146:1 147:0 148:1 149:0 150:1 151:0 152:1 153:0 154:1 155:0 156:1 157:1 158:1 159:1 160:0 161:1 162:1 163:1 164:1 165:1 166:0 #
-0.11728617742936543744125543753398 1:0 2:0 3:0 4:0 5:0 6:0 7:0 8:0 9:0 10:0 11:0 12:0 13:0 14:0 15:0 16:1 17:0 18:0 19:0 20:0 21:0 22:1 23:0 24:0 25:0 26:1 27:0 28:0 29:0 30:0 31:0 32:1 33:1 34:0 35:0 36:0 37:0 38:0 39:0 40:0 41:0 42:0 43:0 44:0 45:1 46:0 47:0 48:0 49:0 50:1 51:1 52:0 53:0 54:0 55:1 56:0 57:0 58:1 59:1 60:1 61:1 62:0 63:0 64:1 65:1 66:0 67:1 68:0 69:0 70:0 71:0 72:0 73:1 74:0 75:1 76:1 77:0 78:0 79:0 80:0 81:1 82:0 83:1 84:0 85:1 86:0 87:0 88:1 89:0 90:0 91:0 92:0 93:0 94:1 95:1 96:1 97:0 98:0 99:1 100:0 101:0 102:1 103:0 104:0 105:1 106:1 107:0 108:0 109:0 110:0 111:0 112:1 113:0 114:0 115:0 116:0 117:1 118:0 119:0 120:0 121:1 122:1 123:0 124:1 125:1 126:0 127:0 128:0 129:0 130:1 131:0 132:0 133:0 134:0 135:0 136:1 137:1 138:0 139:0 140:0 141:0 142:1 143:0 144:1 145:1 146:1 147:0 148:1 149:0 150:1 151:0 152:1 153:0 154:1 155:0 156:1 157:0 158:1 159:1 160:0 161:1 162:1 163:1 164:1 165:1 166:0 #
-0.16793471863690828671522581316822 1:0 2:0 3:0 4:0 5:0 6:0 7:0 8:0 9:0 10:0 11:0 12:0 13:0 14:0 15:0 16:0 17:0 18:0 19:0 20:0 21:1 22:1 23:0 24:0 25:0 26:0 27:0 28:0 29:0 30:0 31:0 32:0 33:0 34:0 35:0 36:0 37:0 38:1 39:0 40:0 41:0 42:0 43:0 44:0 45:1 46:0 47:0 48:0 49:0 50:0 51:0 52:0 53:0 54:0 55:0 56:0 57:0 58:0 59:0 60:0 61:0 62:1 63:0 64:0 65:1 66:0 67:0 68:0 69:0 70:0 71:0 72:0 73:0 74:0 75:1 76:1 77:1 78:1 79:1 80:0 81:0 82:0 83:0 84:0 85:1 86:0 87:0 88:0 89:0 90:0 91:0 92:1 93:0 94:0 95:1 96:0 97:1 98:1 99:1 100:0 101:0 102:0 103:0 104:0 105:0 106:0 107:0 108:0 109:0 110:1 111:0 112:0 113:1 114:0 115:0 116:0 117:1 118:0 119:1 120:1 121:1 122:1 123:0 124:0 125:1 126:1 127:1 128:0 129:0 130:0 131:0 132:0 133:1 134:0 135:1 136:0 137:1 138:0 139:0 140:0 141:0 142:1 143:1 144:1 145:1 146:0 147:0 148:1 149:0 150:1 151:0 152:1 153:0 154:1 155:0 156:1 157:1 158:1 159:1 160:0 161:1 162:1 163:1 164:1 165:1 166:0 #
-0.18494195273616748087519567889103 1:0 2:0 3:0 4:0 5:0 6:0 7:0 8:0 9:0 10:0 11:1 12:0 13:0 14:0 15:0 16:0 17:0 18:0 19:0 20:0 21:1 22:1 23:0 24:0 25:0 26:0 27:1 28:0 29:0 30:0 31:0 32:0 33:0 34:0 35:0 36:0 37:0 38:1 39:0 40:0 41:0 42:0 43:0 44:0 45:1 46:0 47:0 48:0 49:0 50:0 51:0 52:0 53:0 54:0 55:0 56:0 57:0 58:0 59:0 60:0 61:0 62:1 63:0 64:0 65:1 66:1 67:0 68:0 69:0 70:0 71:0 72:0 73:0 74:0 75:1 76:1 77:1 78:1 79:1 80:0 81:0 82:0 83:0 84:0 85:1 86:0 87:1 88:0 89:0 90:0 91:0 92:1 93:0 94:0 95:1 96:0 97:1 98:1 99:1 100:0 101:0 102:0 103:0 104:0 105:1 106:0 107:1 108:0 109:0 110:1 111:0 112:1 113:1 114:0 115:0 116:0 117:1 118:0 119:1 120:1 121:1 122:1 123:0 124:0 125:1 126:1 127:1 128:0 129:0 130:0 131:0 132:0 133:1 134:1 135:1 136:0 137:1 138:0 139:0 140:0 141:0 142:1 143:1 144:1 145:1 146:0 147:0 148:1 149:0 150:1 151:0 152:1 153:0 154:1 155:0 156:1 157:1 158:1 159:1 160:0 161:1 162:1 163:1 164:1 165:1 166:0 #
-0.141675976321155777659654972922 1:0 2:0 3:0 4:0 5:0 6:0 7:0 8:0 9:0 10:0 11:0 12:0 13:0 14:0 15:0 16:0 17:0 18:0 19:0 20:0 21:1 22:1 23:0 24:0 25:0 26:0 27:0 28:0 29:0 30:0 31:0 32:0 33:0 34:0 35:0 36:0 37:0 38:0 39:0 40:0 41:0 42:0 43:0 44:0 45:1 46:0 47:0 48:0 49:0 50:1 51:0 52:0 53:0 54:0 55:0 56:0 57:0 58:0 59:0 60:0 61:0 62:1 63:0 64:0 65:1 66:0 67:0 68:0 69:0 70:0 71:0 72:0 73:0 74:0 75:0 76:1 77:0 78:1 79:0 80:0 81:0 82:0 83:0 84:0 85:1 86:0 87:0 88:0 89:0 90:0 91:0 92:1 93:0 94:0 95:1 96:0 97:0 98:1 99:1 100:0 101:0 102:0 103:0 104:0 105:0 106:0 107:0 108:0 109:0 110:1 111:0 112:0 113:1 114:0 115:0 116:0 117:1 118:0 119:1 120:0 121:1 122:1 123:0 124:0 125:1 126:1 127:1 128:0 129:0 130:0 131:0 132:0 133:0 134:0 135:0 136:0 137:1 138:0 139:0 140:0 141:0 142:1 143:1 144:1 145:1 146:0 147:0 148:1 149:0 150:1 151:0 152:0 153:0 154:0 155:0 156:1 157:1 158:1 159:0 160:0 161:1 162:1 163:1 164:1 165:1 166:0 #
-0.21073956542890717735794225973223 1:0 2:0 3:0 4:0 5:0 6:0 7:0 8:0 9:0 10:0 11:0 12:0 13:0 14:0 15:0 16:1 17:0 18:0 19:0 20:0 21:0 22:1 23:0 24:0 25:0 26:0 27:0 28:0 29:0 30:0 31:0 32:1 33:1 34:0 35:0 36:0 37:0 38:0 39:0 40:0 41:0 42:1 43:0 44:0 45:1 46:0 47:0 48:0 49:0 50:1 51:1 52:0 53:0 54:0 55:1 56:0 57:0 58:1 59:1 60:1 61:1 62:1 63:0 64:1 65:0 66:0 67:1 68:0 69:0 70:0 71:0 72:0 73:1 74:0 75:1 76:1 77:0 78:0 79:1 80:1 81:1 82:0 83:0 84:0 85:1 86:0 87:0 88:1 89:0 90:0 91:0 92:0 93:0 94:1 95:0 96:0 97:0 98:1 99:1 100:0 101:0 102:1 103:0 104:0 105:0 106:1 107:1 108:0 109:0 110:0 111:0 112:1 113:1 114:0 115:0 116:0 117:1 118:0 119:0 120:1 121:1 122:1 123:0 124:1 125:1 126:1 127:1 128:0 129:0 130:1 131:0 132:0 133:1 134:1 135:1 136:1 137:1 138:0 139:0 140:0 141:0 142:1 143:1 144:0 145:1 146:1 147:0 148:1 149:0 150:0 151:0 152:1 153:0 154:0 155:0 156:1 157:1 158:1 159:1 160:0 161:1 162:1 163:1 164:1 165:1 166:0 #
-0.085923538910634603138483100792655 1:0 2:0 3:0 4:0 5:0 6:0 7:0 8:0 9:0 10:0 11:0 12:0 13:0 14:0 15:0 16:1 17:0 18:0 19:0 20:0 21:0 22:1 23:0 24:1 25:0 26:1 27:0 28:0 29:0 30:0 31:0 32:0 33:0 34:0 35:0 36:1 37:0 38:0 39:0 40:0 41:0 42:1 43:0 44:0 45:1 46:0 47:0 48:0 49:1 50:1 51:0 52:0 53:0 54:0 55:0 56:1 57:0 58:0 59:0 60:0 61:0 62:1 63:1 64:0 65:0 66:0 67:0 68:0 69:0 70:1 71:1 72:0 73:0 74:0 75:1 76:1 77:0 78:0 79:1 80:1 81:1 82:0 83:1 84:0 85:1 86:0 87:0 88:1 89:0 90:0 91:0 92:0 93:0 94:1 95:0 96:1 97:1 98:0 99:1 100:0 101:0 102:1 103:0 104:0 105:1 106:1 107:1 108:0 109:0 110:0 111:0 112:1 113:0 114:0 115:0 116:0 117:0 118:0 119:1 120:1 121:1 122:1 123:0 124:1 125:1 126:0 127:0 128:0 129:0 130:1 131:0 132:0 133:1 134:1 135:1 136:1 137:1 138:0 139:0 140:0 141:0 142:1 143:0 144:1 145:1 146:1 147:0 148:1 149:0 150:1 151:0 152:1 153:0 154:1 155:0 156:1 157:0 158:1 159:1 160:0 161:1 162:1 163:1 164:1 165:1 166:0 #
-0.050532672522651402025051226019059 1:0 2:0 3:0 4:0 5:0 6:0 7:0 8:0 9:0 10:0 11:0 12:0 13:0 14:0 15:0 16:1 17:0 18:0 19:0 20:0 21:0 22:1 23:0 24:0 25:0 26:1 27:0 28:0 29:0 30:0 31:0 32:0 33:0 34:0 35:0 36:0 37:0 38:0 39:0 40:0 41:0 42:0 43:0 44:0 45:1 46:0 47:1 48:0 49:0 50:1 51:1 52:1 53:0 54:0 55:1 56:0 57:0 58:1 59:1 60:1 61:1 62:1 63:0 64:1 65:0 66:0 67:1 68:0 69:0 70:0 71:0 72:0 73:1 74:0 75:1 76:1 77:0 78:1 79:1 80:1 81:1 82:0 83:1 84:0 85:1 86:0 87:0 88:1 89:0 90:0 91:0 92:0 93:0 94:1 95:1 96:1 97:1 98:1 99:1 100:0 101:0 102:1 103:0 104:0 105:1 106:0 107:0 108:0 109:0 110:0 111:0 112:1 113:0 114:0 115:0 116:0 117:0 118:0 119:1 120:1 121:1 122:1 123:0 124:1 125:1 126:0 127:0 128:0 129:0 130:1 131:0 132:0 133:1 134:0 135:0 136:1 137:1 138:0 139:0 140:0 141:0 142:1 143:0 144:0 145:1 146:0 147:0 148:1 149:0 150:0 151:0 152:0 153:0 154:0 155:0 156:1 157:0 158:1 159:1 160:0 161:1 162:1 163:1 164:1 165:1 166:0 #
-0.19030648092882529454072937369347 1:0 2:0 3:0 4:0 5:0 6:0 7:0 8:0 9:0 10:0 11:0 12:0 13:0 14:0 15:0 16:0 17:0 18:0 19:0 20:0 21:0 22:1 23:0 24:0 25:0 26:1 27:0 28:0 29:0 30:0 31:0 32:0 33:0 34:0 35:0 36:0 37:0 38:0 39:0 40:0 41:0 42:0 43:0 44:0 45:1 46:0 47:0 48:0 49:0 50:1 51:0 52:0 53:0 54:0 55:0 56:0 57:0 58:0 59:0 60:0 61:0 62:1 63:0 64:0 65:0 66:0 67:0 68:0 69:0 70:0 71:0 72:0 73:0 74:0 75:1 76:1 77:0 78:0 79:1 80:0 81:0 82:0 83:1 84:0 85:1 86:0 87:0 88:0 89:1 90:0 91:0 92:1 93:0 94:0 95:1 96:1 97:0 98:1 99:1 100:0 101:0 102:0 103:0 104:0 105:1 106:0 107:0 108:0 109:0 110:1 111:0 112:0 113:1 114:0 115:0 116:0 117:1 118:0 119:0 120:1 121:1 122:1 123:0 124:0 125:1 126:1 127:1 128:0 129:0 130:0 131:0 132:0 133:1 134:0 135:1 136:1 137:1 138:0 139:0 140:0 141:0 142:1 143:1 144:1 145:1 146:1 147:0 148:1 149:0 150:1 151:0 152:1 153:0 154:1 155:0 156:1 157:1 158:1 159:1 160:0 161:1 162:1 163:1 164:1 165:1 166:0 #
-0.11453658480655172502427063818686 1:0 2:0 3:0 4:0 5:0 6:0 7:0 8:0 9:0 10:0 11:0 12:0 13:0 14:0 15:0 16:0 17:0 18:0 19:0 20:0 21:0 22:1 23:0 24:0 25:0 26:0 27:0 28:0 29:0 30:0 31:0 32:0 33:0 34:0 35:0 36:0 37:0 38:0 39:0 40:0 41:0 42:0 43:0 44:0 45:1 46:0 47:0 48:0 49:0 50:1 51:0 52:0 53:0 54:0 55:0 56:0 57:0 58:0 59:0 60:0 61:0 62:1 63:0 64:0 65:1 66:0 67:0 68:0 69:0 70:0 71:0 72:0 73:0 74:0 75:1 76:1 77:0 78:0 79:1 80:1 81:0 82:0 83:1 84:0 85:1 86:0 87:1 88:0 89:0 90:0 91:0 92:1 93:0 94:0 95:0 96:1 97:1 98:1 99:1 100:0 101:0 102:0 103:1 104:0 105:0 106:0 107:1 108:0 109:0 110:1 111:0 112:0 113:0 114:0 115:0 116:0 117:1 118:0 119:0 120:1 121:1 122:1 123:0 124:0 125:1 126:0 127:0 128:0 129:0 130:0 131:0 132:0 133:1 134:1 135:1 136:0 137:1 138:0 139:0 140:0 141:0 142:1 143:0 144:1 145:1 146:0 147:0 148:1 149:0 150:1 151:0 152:0 153:0 154:1 155:0 156:1 157:0 158:1 159:0 160:0 161:1 162:1 163:1 164:1 165:1 166:0 #
-0.091121667187573945900780358897464 1:0 2:0 3:0 4:0 5:0 6:0 7:0 8:0 9:0 10:0 11:0 12:0 13:0 14:0 15:0 16:0 17:0 18:0 19:0 20:0 21:0 22:1 23:0 24:0 25:0 26:1 27:0 28:0 29:0 30:0 31:0 32:0 33:0 34:0 35:0 36:1 37:0 38:0 39:0 40:0 41:0 42:0 43:0 44:0 45:1 46:0 47:0 48:0 49:0 50:0 51:0 52:0 53:0 54:0 55:0 56:0 57:0 58:0 59:1 60:0 61:0 62:0 63:0 64:1 65:0 66:0 67:0 68:0 69:0 70:0 71:0 72:0 73:0 74:0 75:1 76:1 77:0 78:0 79:0 80:1 81:1 82:0 83:0 84:0 85:1 86:0 87:0 88:1 89:0 90:0 91:0 92:0 93:0 94:0 95:0 96:0 97:0 98:1 99:1 100:0 101:0 102:0 103:0 104:0 105:1 106:0 107:0 108:0 109:0 110:0 111:0 112:0 113:0 114:0 115:0 116:0 117:0 118:0 119:0 120:1 121:1 122:1 123:0 124:0 125:1 126:0 127:0 128:0 129:0 130:0 131:0 132:0 133:0 134:0 135:1 136:0 137:1 138:0 139:0 140:0 141:0 142:1 143:0 144:1 145:1 146:0 147:0 148:1 149:0 150:1 151:0 152:0 153:0 154:0 155:0 156:1 157:0 158:1 159:0 160:0 161:1 162:1 163:1 164:0 165:1 166:0 #
-0.17685870591766419956947231639788 1:0 2:0 3:0 4:0 5:0 6:0 7:0 8:0 9:0 10:0 11:0 12:0 13:0 14:0 15:0 16:1 17:0 18:0 19:0 20:0 21:0 22:1 23:0 24:0 25:0 26:1 27:0 28:0 29:0 30:0 31:0 32:1 33:1 34:0 35:0 36:0 37:0 38:0 39:0 40:0 41:0 42:0 43:0 44:0 45:1 46:0 47:0 48:0 49:0 50:1 51:1 52:0 53:0 54:0 55:1 56:0 57:0 58:1 59:1 60:1 61:1 62:0 63:0 64:1 65:1 66:0 67:1 68:0 69:0 70:0 71:0 72:0 73:1 74:0 75:1 76:1 77:0 78:1 79:0 80:1 81:1 82:0 83:0 84:0 85:1 86:0 87:0 88:1 89:0 90:0 91:0 92:0 93:0 94:1 95:0 96:0 97:0 98:1 99:1 100:0 101:0 102:1 103:0 104:0 105:1 106:1 107:0 108:0 109:0 110:0 111:0 112:1 113:0 114:0 115:0 116:0 117:1 118:0 119:1 120:1 121:1 122:1 123:0 124:1 125:1 126:0 127:0 128:0 129:0 130:1 131:0 132:0 133:0 134:0 135:0 136:1 137:1 138:0 139:0 140:0 141:0 142:1 143:0 144:0 145:1 146:0 147:0 148:1 149:0 150:0 151:0 152:0 153:0 154:0 155:0 156:1 157:0 158:1 159:1 160:0 161:1 162:1 163:1 164:1 165:1 166:0 #
-0.061627619435399585978707648337149 1:0 2:0 3:0 4:0 5:0 6:0 7:0 8:0 9:0 10:0 11:0 12:0 13:0 14:0 15:0 16:1 17:0 18:0 19:0 20:0 21:0 22:1 23:0 24:0 25:0 26:1 27:0 28:0 29:0 30:0 31:0 32:1 33:1 34:0 35:0 36:1 37:0 38:0 39:0 40:0 41:0 42:0 43:0 44:0 45:1 46:0 47:0 48:0 49:0 50:1 51:1 52:0 53:0 54:0 55:1 56:0 57:0 58:1 59:1 60:1 61:1 62:0 63:0 64:1 65:1 66:0 67:1 68:0 69:0 70:0 71:0 72:0 73:1 74:0 75:1 76:1 77:0 78:1 79:0 80:0 81:1 82:0 83:1 84:0 85:1 86:0 87:0 88:1 89:0 90:0 91:0 92:0 93:0 94:1 95:0 96:1 97:0 98:1 99:1 100:0 101:0 102:1 103:0 104:0 105:1 106:1 107:0 108:0 109:0 110:0 111:0 112:1 113:0 114:0 115:0 116:0 117:1 118:0 119:1 120:1 121:1 122:1 123:0 124:1 125:1 126:0 127:0 128:0 129:0 130:1 131:0 132:0 133:0 134:0 135:0 136:1 137:1 138:0 139:0 140:0 141:0 142:1 143:0 144:1 145:1 146:0 147:0 148:1 149:0 150:0 151:0 152:0 153:0 154:0 155:0 156:1 157:0 158:1 159:1 160:0 161:1 162:1 163:1 164:1 165:1 166:0 #
-0.090608758695520166814851847902901 1:0 2:0 3:0 4:0 5:0 6:0 7:0 8:0 9:0 10:0 11:0 12:0 13:0 14:0 15:0 16:0 17:0 18:0 19:0 20:0 21:0 22:1 23:0 24:0 25:0 26:1 27:0 28:0 29:0 30:0 31:0 32:0 33:0 34:0 35:0 36:0 37:0 38:0 39:0 40:0 41:0 42:1 43:0 44:0 45:0 46:0 47:0 48:0 49:0 50:1 51:0 52:0 53:0 54:0 55:0 56:0 57:1 58:0 59:0 60:0 61:0 62:0 63:0 64:0 65:0 66:0 67:0 68:0 69:0 70:0 71:0 72:0 73:0 74:0 75:1 76:1 77:0 78:0 79:0 80:0 81:0 82:0 83:1 84:0 85:1 86:0 87:1 88:0 89:0 90:0 91:0 92:0 93:0 94:0 95:0 96:1 97:1 98:0 99:1 100:0 101:0 102:0 103:0 104:0 105:1 106:0 107:1 108:0 109:0 110:0 111:0 112:0 113:0 114:0 115:0 116:0 117:0 118:0 119:0 120:1 121:1 122:1 123:0 124:0 125:1 126:0 127:0 128:0 129:0 130:0 131:0 132:0 133:0 134:1 135:0 136:0 137:1 138:0 139:0 140:0 141:0 142:0 143:0 144:0 145:1 146:0 147:0 148:1 149:0 150:1 151:0 152:1 153:0 154:1 155:0 156:1 157:0 158:1 159:1 160:0 161:1 162:1 163:1 164:1 165:1 166:0 #
-0.093495510807535570085846643451077 1:0 2:0 3:0 4:0 5:0 6:0 7:0 8:0 9:0 10:0 11:0 12:0 13:0 14:0 15:0 16:0 17:0 18:0 19:0 20:0 21:0 22:1 23:0 24:0 25:0 26:1 27:0 28:0 29:0 30:0 31:0 32:0 33:0 34:0 35:0 36:1 37:0 38:0 39:0 40:0 41:0 42:0 43:0 44:0 45:1 46:0 47:0 48:0 49:0 50:1 51:0 52:0 53:0 54:0 55:0 56:0 57:0 58:0 59:0 60:0 61:0 62:1 63:0 64:0 65:0 66:0 67:0 68:0 69:0 70:0 71:0 72:0 73:0 74:0 75:0 76:1 77:0 78:1 79:0 80:0 81:0 82:0 83:1 84:0 85:0 86:0 87:0 88:1 89:0 90:0 91:0 92:0 93:0 94:0 95:0 96:1 97:0 98:1 99:1 100:0 101:0 102:0 103:0 104:0 105:1 106:0 107:0 108:0 109:0 110:0 111:0 112:0 113:0 114:0 115:0 116:0 117:0 118:0 119:1 120:1 121:1 122:0 123:0 124:0 125:1 126:0 127:0 128:0 129:0 130:0 131:0 132:0 133:0 134:0 135:1 136:0 137:1 138:0 139:0 140:0 141:0 142:1 143:0 144:1 145:1 146:0 147:0 148:0 149:0 150:1 151:0 152:0 153:0 154:0 155:0 156:1 157:0 158:1 159:0 160:0 161:1 162:1 163:1 164:0 165:1 166:0 #
-0.038951171810188166266808451609904 1:0 2:0 3:0 4:0 5:0 6:0 7:0 8:0 9:0 10:0 11:0 12:0 13:0 14:0 15:0 16:0 17:0 18:0 19:1 20:0 21:0 22:1 23:0 24:0 25:0 26:1 27:0 28:0 29:0 30:0 31:0 32:0 33:0 34:0 35:0 36:0 37:0 38:1 39:0 40:0 41:0 42:0 43:0 44:0 45:1 46:0 47:0 48:0 49:0 50:1 51:0 52:0 53:0 54:0 55:0 56:0 57:0 58:0 59:0 60:0 61:0 62:0 63:0 64:0 65:1 66:0 67:0 68:0 69:0 70:0 71:0 72:0 73:0 74:0 75:0 76:1 77:1 78:1 79:0 80:1 81:0 82:0 83:0 84:0 85:0 86:0 87:0 88:0 89:0 90:0 91:0 92:0 93:0 94:0 95:0 96:0 97:0 98:1 99:1 100:0 101:0 102:0 103:0 104:0 105:1 106:0 107:0 108:0 109:0 110:0 111:0 112:0 113:0 114:0 115:0 116:0 117:0 118:0 119:1 120:1 121:1 122:0 123:0 124:0 125:1 126:0 127:0 128:0 129:0 130:0 131:0 132:0 133:1 134:0 135:1 136:0 137:1 138:0 139:0 140:0 141:0 142:1 143:0 144:1 145:1 146:0 147:0 148:0 149:0 150:0 151:0 152:0 153:0 154:0 155:0 156:1 157:0 158:1 159:0 160:0 161:1 162:1 163:1 164:0 165:1 166:0 #
-0.068206061637396606101013674106071 1:0 2:0 3:0 4:0 5:0 6:0 7:0 8:0 9:0 10:0 11:0 12:0 13:0 14:0 15:0 16:0 17:0 18:0 19:0 20:0 21:0 22:1 23:1 24:0 25:0 26:1 27:0 28:0 29:0 30:0 31:0 32:0 33:0 34:0 35:0 36:0 37:0 38:0 39:0 40:0 41:0 42:0 43:0 44:0 45:1 46:0 47:0 48:0 49:0 50:1 51:0 52:0 53:0 54:0 55:0 56:0 57:0 58:0 59:0 60:0 61:0 62:1 63:0 64:0 65:1 66:0 67:0 68:0 69:0 70:0 71:0 72:0 73:0 74:0 75:1 76:1 77:0 78:1 79:1 80:1 81:0 82:0 83:0 84:0 85:1 86:0 87:0 88:0 89:0 90:0 91:0 92:0 93:0 94:0 95:0 96:0 97:0 98:1 99:1 100:0 101:0 102:0 103:0 104:0 105:1 106:1 107:0 108:0 109:0 110:1 111:0 112:0 113:0 114:0 115:0 116:0 117:1 118:0 119:1 120:1 121:1 122:1 123:1 124:0 125:1 126:1 127:0 128:0 129:0 130:0 131:0 132:0 133:1 134:0 135:1 136:0 137:1 138:0 139:0 140:0 141:0 142:1 143:0 144:0 145:1 146:0 147:0 148:1 149:0 150:0 151:0 152:0 153:0 154:1 155:0 156:1 157:1 158:1 159:1 160:0 161:1 162:1 163:1 164:1 165:1 166:0 #
-0.07367240931065685560774625173508 1:0 2:0 3:0 4:0 5:0 6:0 7:0 8:0 9:0 10:0 11:0 12:0 13:0 14:0 15:0 16:0 17:0 18:0 19:0 20:0 21:0 22:1 23:0 24:0 25:0 26:0 27:0 28:0 29:0 30:0 31:0 32:0 33:0 34:0 35:0 36:0 37:1 38:0 39:0 40:0 41:0 42:0 43:0 44:0 45:1 46:0 47:0 48:0 49:0 50:0 51:0 52:0 53:0 54:0 55:0 56:0 57:0 58:0 59:1 60:0 61:0 62:1 63:0 64:1 65:0 66:0 67:0 68:0 69:0 70:0 71:0 72:0 73:0 74:0 75:1 76:1 77:1 78:0 79:1 80:1 81:1 82:0 83:0 84:0 85:1 86:0 87:0 88:1 89:0 90:0 91:0 92:0 93:0 94:0 95:1 96:0 97:0 98:1 99:1 100:0 101:0 102:0 103:0 104:0 105:0 106:1 107:0 108:0 109:0 110:1 111:0 112:0 113:1 114:0 115:0 116:0 117:1 118:0 119:0 120:1 121:1 122:1 123:0 124:0 125:1 126:1 127:1 128:0 129:0 130:0 131:0 132:0 133:1 134:0 135:1 136:0 137:1 138:0 139:0 140:0 141:0 142:1 143:1 144:1 145:1 146:0 147:0 148:1 149:0 150:1 151:0 152:1 153:0 154:1 155:0 156:1 157:1 158:1 159:1 160:0 161:1 162:1 163:1 164:1 165:1 166:0 #
-0.070795346739895070875547844480025 1:0 2:0 3:0 4:0 5:0 6:0 7:0 8:0 9:0 10:0 11:0 12:0 13:0 14:0 15:0 16:1 17:0 18:0 19:0 20:0 21:0 22:1 23:0 24:0 25:0 26:1 27:0 28:0 29:0 30:0 31:0 32:0 33:0 34:0 35:0 36:0 37:0 38:0 39:1 40:1 41:0 42:1 43:0 44:0 45:0 46:0 47:0 48:1 49:0 50:1 51:1 52:0 53:0 54:0 55:1 56:0 57:0 58:1 59:0 60:1 61:1 62:0 63:0 64:0 65:0 66:0 67:1 68:0 69:0 70:0 71:0 72:0 73:1 74:0 75:1 76:1 77:0 78:0 79:0 80:0 81:0 82:0 83:1 84:0 85:1 86:0 87:1 88:1 89:0 90:0 91:0 92:1 93:0 94:0 95:0 96:1 97:0 98:0 99:1 100:0 101:0 102:1 103:0 104:0 105:1 106:1 107:1 108:0 109:0 110:1 111:0 112:1 113:1 114:0 115:0 116:0 117:1 118:0 119:0 120:0 121:1 122:1 123:0 124:1 125:1 126:1 127:1 128:0 129:0 130:1 131:0 132:0 133:1 134:1 135:0 136:1 137:1 138:0 139:0 140:1 141:0 142:1 143:1 144:1 145:1 146:1 147:0 148:1 149:0 150:0 151:0 152:1 153:0 154:1 155:0 156:1 157:1 158:1 159:1 160:0 161:1 162:1 163:1 164:1 165:1 166:0 #
-0.11583259449668018015167092471529 1:0 2:0 3:0 4:0 5:0 6:0 7:0 8:0 9:0 10:0 11:0 12:0 13:0 14:0 15:0 16:1 17:0 18:0 19:0 20:0 21:0 22:1 23:0 24:0 25:0 26:1 27:0 28:0 29:0 30:0 31:0 32:1 33:1 34:0 35:0 36:1 37:0 38:0 39:0 40:0 41:0 42:0 43:0 44:0 45:1 46:0 47:0 48:0 49:0 50:1 51:1 52:0 53:0 54:0 55:1 56:0 57:0 58:1 59:0 60:1 61:1 62:1 63:0 64:0 65:1 66:0 67:1 68:0 69:0 70:0 71:0 72:0 73:1 74:0 75:1 76:1 77:0 78:1 79:0 80:0 81:1 82:0 83:1 84:0 85:1 86:0 87:0 88:1 89:0 90:0 91:0 92:0 93:0 94:1 95:1 96:1 97:1 98:1 99:1 100:0 101:0 102:1 103:0 104:0 105:1 106:1 107:0 108:0 109:0 110:0 111:0 112:1 113:1 114:0 115:0 116:0 117:1 118:0 119:1 120:1 121:1 122:1 123:0 124:1 125:1 126:1 127:1 128:0 129:0 130:1 131:0 132:0 133:1 134:0 135:1 136:1 137:1 138:0 139:0 140:0 141:0 142:1 143:1 144:0 145:1 146:1 147:0 148:1 149:0 150:1 151:0 152:1 153:0 154:0 155:0 156:1 157:1 158:1 159:1 160:0 161:1 162:1 163:1 164:1 165:1 166:0 #
-0.055449530788114265167365601882921 1:0 2:0 3:0 4:0 5:0 6:0 7:0 8:0 9:0 10:0 11:0 12:0 13:0 14:0 15:0 16:0 17:0 18:0 19:0 20:0 21:1 22:1 23:0 24:0 25:0 26:0 27:0 28:0 29:0 30:0 31:0 32:0 33:0 34:0 35:0 36:0 37:0 38:0 39:0 40:0 41:0 42:0 43:0 44:0 45:1 46:0 47:1 48:0 49:0 50:1 51:0 52:0 53:0 54:0 55:0 56:0 57:1 58:0 59:1 60:0 61:0 62:1 63:0 64:1 65:1 66:0 67:0 68:0 69:0 70:0 71:0 72:0 73:0 74:0 75:0 76:1 77:0 78:1 79:0 80:0 81:1 82:0 83:1 84:0 85:1 86:0 87:0 88:1 89:0 90:0 91:0 92:0 93:0 94:0 95:0 96:1 97:1 98:1 99:1 100:0 101:0 102:0 103:0 104:0 105:0 106:0 107:0 108:0 109:0 110:0 111:0 112:0 113:0 114:0 115:0 116:0 117:0 118:0 119:1 120:1 121:1 122:1 123:0 124:0 125:1 126:0 127:0 128:0 129:0 130:0 131:0 132:0 133:0 134:0 135:0 136:0 137:1 138:0 139:0 140:0 141:0 142:1 143:0 144:0 145:0 146:0 147:0 148:1 149:0 150:0 151:0 152:0 153:0 154:0 155:0 156:1 157:0 158:1 159:0 160:0 161:1 162:1 163:1 164:1 165:1 166:0 #
-0.064820861036325921888945345017419 1:0 2:0 3:0 4:0 5:0 6:0 7:0 8:0 9:0 10:0 11:0 12:0 13:0 14:0 15:0 16:0 17:0 18:0 19:0 20:0 21:0 22:1 23:0 24:0 25:0 26:1 27:0 28:0 29:0 30:0 31:0 32:0 33:0 34:0 35:0 36:1 37:0 38:0 39:0 40:0 41:0 42:0 43:0 44:0 45:1 46:0 47:1 48:0 49:0 50:0 51:0 52:0 53:0 54:0 55:0 56:0 57:0 58:0 59:0 60:0 61:0 62:1 63:0 64:0 65:1 66:1 67:0 68:0 69:0 70:0 71:0 72:0 73:0 74:0 75:1 76:1 77:1 78:1 79:1 80:1 81:1 82:0 83:1 84:0 85:1 86:0 87:0 88:1 89:0 90:0 91:0 92:1 93:0 94:0 95:1 96:1 97:1 98:1 99:1 100:0 101:0 102:0 103:0 104:0 105:1 106:0 107:0 108:0 109:0 110:1 111:0 112:1 113:0 114:0 115:0 116:0 117:1 118:0 119:1 120:1 121:1 122:1 123:0 124:0 125:1 126:0 127:1 128:0 129:0 130:0 131:0 132:0 133:1 134:0 135:1 136:1 137:1 138:0 139:0 140:0 141:0 142:1 143:1 144:0 145:1 146:0 147:0 148:1 149:0 150:0 151:0 152:1 153:0 154:1 155:0 156:1 157:0 158:1 159:1 160:0 161:1 162:1 163:1 164:1 165:1 166:0 #
-0.044406698804053713891537569224965 1:0 2:0 3:0 4:0 5:0 6:0 7:0 8:0 9:0 10:0 11:0 12:0 13:0 14:0 15:0 16:0 17:0 18:0 19:0 20:0 21:0 22:1 23:0 24:0 25:0 26:0 27:0 28:0 29:0 30:0 31:0 32:0 33:0 34:0 35:0 36:0 37:0 38:0 39:0 40:0 41:0 42:0 43:0 44:0 45:1 46:0 47:0 48:0 49:0 50:1 51:0 52:0 53:0 54:0 55:0 56:0 57:0 58:0 59:1 60:0 61:0 62:1 63:0 64:1 65:1 66:0 67:0 68:0 69:0 70:0 71:0 72:0 73:0 74:0 75:0 76:1 77:0 78:1 79:0 80:0 81:1 82:0 83:0 84:0 85:1 86:0 87:0 88:1 89:0 90:0 91:0 92:0 93:0 94:0 95:0 96:0 97:0 98:1 99:1 100:0 101:0 102:0 103:0 104:0 105:0 106:0 107:0 108:0 109:0 110:0 111:0 112:0 113:0 114:0 115:0 116:0 117:0 118:0 119:1 120:0 121:1 122:1 123:0 124:0 125:1 126:0 127:0 128:0 129:0 130:0 131:0 132:0 133:0 134:0 135:0 136:0 137:1 138:0 139:0 140:0 141:0 142:1 143:0 144:0 145:1 146:0 147:0 148:1 149:0 150:0 151:0 152:0 153:0 154:0 155:0 156:1 157:0 158:1 159:0 160:0 161:1 162:1 163:1 164:0 165:1 166:0 #
-0.048618991884105823564343751286287 1:0 2:0 3:0 4:0 5:0 6:0 7:0 8:0 9:0 10:0 11:0 12:0 13:0 14:0 15:0 16:0 17:0 18:0 19:0 20:0 21:1 22:1 23:0 24:0 25:0 26:0 27:0 28:0 29:0 30:0 31:0 32:0 33:0 34:0 35:0 36:0 37:0 38:1 39:0 40:0 41:0 42:0 43:0 44:0 45:1 46:0 47:0 48:0 49:0 50:1 51:0 52:0 53:0 54:0 55:0 56:0 57:0 58:0 59:0 60:0 61:0 62:1 63:0 64:0 65:1 66:0 67:0 68:0 69:0 70:0 71:0 72:0 73:0 74:0 75:1 76:1 77:1 78:1 79:1 80:0 81:0 82:0 83:0 84:0 85:1 86:0 87:0 88:0 89:1 90:0 91:0 92:0 93:0 94:0 95:0 96:0 97:0 98:1 99:1 100:0 101:0 102:0 103:0 104:0 105:0 106:0 107:0 108:0 109:0 110:0 111:0 112:0 113:1 114:0 115:0 116:0 117:0 118:0 119:1 120:1 121:1 122:1 123:0 124:0 125:1 126:0 127:1 128:0 129:0 130:0 131:0 132:0 133:1 134:0 135:1 136:0 137:1 138:0 139:0 140:0 141:0 142:1 143:1 144:1 145:1 146:0 147:0 148:1 149:0 150:1 151:0 152:1 153:0 154:1 155:0 156:1 157:1 158:1 159:1 160:0 161:1 162:1 163:1 164:1 165:1 166:0 #
-0.072971600980718004381131436275609 1:0 2:0 3:0 4:0 5:0 6:0 7:0 8:0 9:0 10:0 11:0 12:0 13:0 14:0 15:0 16:0 17:0 18:0 19:0 20:0 21:0 22:1 23:0 24:0 25:0 26:0 27:0 28:0 29:0 30:0 31:0 32:0 33:0 34:0 35:0 36:0 37:0 38:0 39:0 40:0 41:0 42:0 43:0 44:0 45:0 46:0 47:0 48:0 49:0 50:1 51:0 52:0 53:0 54:0 55:0 56:0 57:0 58:0 59:0 60:0 61:0 62:0 63:0 64:0 65:0 66:0 67:0 68:0 69:0 70:0 71:0 72:0 73:0 74:0 75:1 76:1 77:0 78:0 79:1 80:0 81:0 82:0 83:0 84:0 85:1 86:0 87:0 88:0 89:1 90:0 91:0 92:0 93:0 94:0 95:0 96:0 97:0 98:1 99:1 100:0 101:0 102:0 103:0 104:0 105:0 106:0 107:0 108:0 109:0 110:0 111:0 112:0 113:1 114:0 115:0 116:0 117:0 118:0 119:0 120:1 121:1 122:1 123:0 124:0 125:0 126:0 127:1 128:0 129:0 130:0 131:0 132:0 133:0 134:0 135:0 136:0 137:1 138:0 139:0 140:0 141:0 142:1 143:1 144:1 145:1 146:0 147:0 148:1 149:0 150:1 151:0 152:1 153:0 154:1 155:0 156:0 157:1 158:1 159:1 160:0 161:1 162:1 163:1 164:1 165:1 166:0 #
-0.064986645695956440915708185457333 1:0 2:0 3:0 4:0 5:0 6:0 7:0 8:0 9:0 10:0 11:0 12:0 13:0 14:0 15:0 16:0 17:0 18:0 19:0 20:0 21:1 22:1 23:0 24:0 25:0 26:1 27:0 28:0 29:0 30:0 31:0 32:0 33:0 34:0 35:0 36:0 37:1 38:0 39:0 40:0 41:0 42:1 43:0 44:0 45:1 46:0 47:0 48:0 49:0 50:1 51:0 52:0 53:0 54:0 55:0 56:0 57:0 58:0 59:0 60:0 61:0 62:0 63:0 64:0 65:1 66:0 67:0 68:0 69:0 70:0 71:0 72:0 73:0 74:0 75:1 76:1 77:1 78:1 79:1 80:0 81:0 82:0 83:1 84:0 85:1 86:0 87:0 88:0 89:0 90:0 91:0 92:1 93:0 94:0 95:1 96:1 97:0 98:1 99:1 100:0 101:0 102:0 103:0 104:0 105:1 106:1 107:1 108:0 109:0 110:1 111:0 112:1 113:1 114:0 115:0 116:0 117:1 118:0 119:1 120:1 121:1 122:1 123:0 124:0 125:1 126:1 127:1 128:0 129:0 130:0 131:0 132:0 133:1 134:1 135:1 136:0 137:1 138:0 139:0 140:0 141:0 142:1 143:1 144:1 145:1 146:0 147:0 148:1 149:0 150:1 151:0 152:1 153:0 154:1 155:0 156:1 157:1 158:1 159:1 160:0 161:1 162:1 163:1 164:1 165:1 166:0 #
-0.059420490928549653253387674567421 1:0 2:0 3:0 4:0 5:0 6:0 7:0 8:0 9:0 10:0 11:0 12:0 13:0 14:0 15:0 16:0 17:0 18:0 19:0 20:0 21:0 22:1 23:0 24:0 25:0 26:1 27:0 28:0 29:0 30:0 31:0 32:0 33:0 34:0 35:0 36:0 37:0 38:0 39:0 40:0 41:0 42:0 43:0 44:0 45:1 46:0 47:0 48:0 49:0 50:1 51:0 52:0 53:0 54:0 55:0 56:0 57:1 58:0 59:0 60:0 61:0 62:0 63:0 64:0 65:0 66:0 67:0 68:0 69:0 70:0 71:0 72:1 73:0 74:0 75:1 76:1 77:0 78:0 79:0 80:0 81:0 82:0 83:0 84:0 85:1 86:0 87:1 88:0 89:1 90:0 91:0 92:0 93:0 94:0 95:1 96:0 97:1 98:1 99:1 100:0 101:0 102:0 103:1 104:0 105:1 106:0 107:1 108:0 109:0 110:0 111:0 112:0 113:1 114:0 115:0 116:0 117:0 118:0 119:0 120:1 121:1 122:1 123:1 124:0 125:0 126:1 127:0 128:0 129:0 130:0 131:0 132:0 133:1 134:1 135:1 136:0 137:1 138:0 139:0 140:1 141:0 142:1 143:0 144:1 145:1 146:1 147:0 148:1 149:0 150:1 151:0 152:1 153:0 154:1 155:0 156:1 157:1 158:1 159:1 160:0 161:1 162:1 163:1 164:1 165:1 166:0 #
-0.089625791840428750689717674049461 1:0 2:0 3:0 4:0 5:0 6:0 7:0 8:0 9:0 10:0 11:0 12:0 13:0 14:0 15:0 16:0 17:0 18:0 19:0 20:0 21:0 22:1 23:0 24:0 25:0 26:0 27:0 28:0 29:0 30:0 31:0 32:0 33:0 34:0 35:0 36:0 37:0 38:0 39:0 40:0 41:0 42:1 43:0 44:0 45:0 46:0 47:0 48:0 49:0 50:1 51:0 52:0 53:0 54:0 55:0 56:0 57:0 58:0 59:0 60:0 61:0 62:0 63:0 64:0 65:0 66:0 67:0 68:0 69:0 70:0 71:0 72:0 73:0 74:0 75:1 76:1 77:0 78:0 79:0 80:1 81:0 82:0 83:0 84:0 85:1 86:0 87:1 88:0 89:1 90:0 91:0 92:1 93:0 94:0 95:1 96:0 97:1 98:1 99:1 100:0 101:0 102:0 103:0 104:0 105:0 106:0 107:1 108:0 109:0 110:1 111:0 112:0 113:1 114:0 115:0 116:0 117:1 118:0 119:0 120:0 121:1 122:1 123:0 124:0 125:1 126:1 127:1 128:0 129:0 130:0 131:0 132:0 133:1 134:1 135:0 136:0 137:1 138:0 139:0 140:0 141:0 142:1 143:1 144:1 145:1 146:1 147:0 148:1 149:0 150:1 151:0 152:1 153:0 154:1 155:0 156:1 157:1 158:1 159:1 160:0 161:1 162:1 163:1 164:1 165:1 166:0 #
-0.064790194588809635334314407373313 1:0 2:0 3:0 4:0 5:0 6:0 7:0 8:0 9:0 10:0 11:0 12:0 13:0 14:0 15:0 16:0 17:0 18:0 19:1 20:0 21:0 22:1 23:0 24:0 25:0 26:1 27:0 28:0 29:0 30:0 31:0 32:0 33:0 34:0 35:0 36:1 37:0 38:0 39:0 40:0 41:0 42:0 43:0 44:0 45:0 46:0 47:0 48:0 49:0 50:1 51:0 52:0 53:0 54:0 55:0 56:0 57:0 58:0 59:1 60:0 61:0 62:1 63:0 64:1 65:0 66:0 67:0 68:0 69:0 70:0 71:0 72:0 73:0 74:0 75:1 76:1 77:0 78:0 79:1 80:0 81:1 82:0 83:0 84:0 85:1 86:0 87:0 88:1 89:0 90:0 91:0 92:0 93:0 94:0 95:0 96:0 97:0 98:1 99:1 100:0 101:0 102:0 103:0 104:0 105:1 106:0 107:0 108:0 109:0 110:0 111:0 112:0 113:0 114:0 115:0 116:0 117:0 118:0 119:0 120:1 121:1 122:1 123:0 124:0 125:1 126:0 127:0 128:0 129:0 130:0 131:0 132:0 133:1 134:0 135:0 136:0 137:1 138:0 139:0 140:0 141:0 142:1 143:0 144:1 145:1 146:0 147:0 148:1 149:0 150:0 151:0 152:0 153:0 154:0 155:0 156:1 157:0 158:1 159:0 160:0 161:1 162:1 163:1 164:0 165:1 166:0 #
-0.10995058965466064648808242054656 1:0 2:0 3:0 4:0 5:0 6:0 7:0 8:0 9:0 10:0 11:0 12:0 13:0 14:0 15:0 16:0 17:0 18:0 19:0 20:0 21:0 22:1 23:0 24:0 25:0 26:0 27:0 28:0 29:0 30:0 31:0 32:0 33:0 34:0 35:0 36:0 37:0 38:1 39:0 40:0 41:0 42:0 43:0 44:0 45:1 46:0 47:0 48:0 49:0 50:1 51:0 52:0 53:0 54:0 55:0 56:0 57:0 58:0 59:0 60:0 61:0 62:1 63:0 64:0 65:0 66:0 67:0 68:0 69:0 70:0 71:0 72:0 73:0 74:0 75:1 76:1 77:1 78:1 79:1 80:1 81:0 82:0 83:1 84:0 85:1 86:0 87:0 88:0 89:0 90:0 91:0 92:0 93:0 94:0 95:0 96:1 97:0 98:1 99:1 100:0 101:0 102:0 103:0 104:0 105:1 106:0 107:0 108:0 109:0 110:0 111:0 112:0 113:1 114:0 115:0 116:0 117:0 118:0 119:1 120:1 121:1 122:1 123:0 124:0 125:0 126:1 127:1 128:0 129:0 130:0 131:0 132:0 133:1 134:0 135:1 136:0 137:1 138:0 139:0 140:0 141:0 142:1 143:1 144:0 145:1 146:0 147:0 148:1 149:0 150:0 151:0 152:1 153:0 154:0 155:0 156:1 157:1 158:1 159:0 160:0 161:1 162:1 163:1 164:1 165:1 166:0 #
-0.077929315611742919212012736807083 1:0 2:0 3:0 4:0 5:0 6:0 7:0 8:0 9:0 10:0 11:0 12:0 13:0 14:0 15:0 16:0 17:0 18:0 19:0 20:0 21:0 22:1 23:0 24:0 25:0 26:1 27:0 28:0 29:0 30:0 31:0 32:0 33:0 34:0 35:0 36:0 37:0 38:0 39:0 40:0 41:0 42:0 43:0 44:0 45:1 46:0 47:0 48:0 49:0 50:1 51:0 52:0 53:0 54:0 55:0 56:0 57:1 58:0 59:0 60:0 61:0 62:0 63:0 64:0 65:0 66:0 67:0 68:0 69:0 70:0 71:0 72:1 73:0 74:0 75:1 76:1 77:0 78:0 79:0 80:1 81:0 82:0 83:0 84:0 85:1 86:0 87:0 88:0 89:0 90:0 91:0 92:1 93:0 94:0 95:1 96:0 97:0 98:1 99:1 100:0 101:0 102:0 103:0 104:0 105:1 106:0 107:0 108:0 109:0 110:1 111:0 112:0 113:1 114:0 115:0 116:0 117:1 118:0 119:0 120:1 121:1 122:1 123:0 124:0 125:1 126:0 127:1 128:0 129:0 130:0 131:0 132:0 133:1 134:0 135:1 136:1 137:1 138:0 139:0 140:0 141:0 142:1 143:1 144:1 145:1 146:1 147:0 148:1 149:0 150:1 151:0 152:1 153:0 154:1 155:0 156:1 157:1 158:1 159:1 160:0 161:1 162:1 163:1 164:1 165:1 166:0 #
-0.06541570992407924611811154136376 1:0 2:0 3:0 4:0 5:0 6:0 7:0 8:0 9:0 10:0 11:0 12:0 13:0 14:0 15:0 16:1 17:0 18:0 19:0 20:0 21:0 22:1 23:0 24:0 25:0 26:0 27:0 28:0 29:0 30:0 31:0 32:0 33:0 34:0 35:0 36:0 37:0 38:0 39:0 40:0 41:0 42:0 43:0 44:0 45:1 46:0 47:1 48:0 49:0 50:0 51:1 52:1 53:0 54:0 55:1 56:0 57:0 58:1 59:1 60:1 61:1 62:0 63:0 64:1 65:0 66:0 67:1 68:0 69:0 70:0 71:0 72:0 73:1 74:0 75:0 76:1 77:0 78:1 79:1 80:1 81:1 82:0 83:1 84:0 85:0 86:0 87:1 88:1 89:0 90:0 91:0 92:0 93:0 94:1 95:1 96:1 97:1 98:1 99:1 100:0 101:0 102:1 103:1 104:0 105:1 106:0 107:1 108:0 109:0 110:0 111:0 112:1 113:0 114:0 115:0 116:0 117:0 118:0 119:1 120:1 121:1 122:0 123:0 124:1 125:0 126:0 127:0 128:0 129:0 130:1 131:0 132:0 133:1 134:1 135:0 136:1 137:1 138:0 139:0 140:0 141:0 142:1 143:0 144:0 145:1 146:0 147:0 148:1 149:0 150:0 151:0 152:0 153:0 154:0 155:0 156:1 157:0 158:1 159:1 160:0 161:1 162:1 163:1 164:1 165:1 166:0 #
-0.043884672559706544570090613888169 1:0 2:0 3:0 4:0 5:0 6:0 7:0 8:0 9:0 10:0 11:0 12:0 13:0 14:0 15:0 16:0 17:0 18:0 19:0 20:0 21:0 22:1 23:0 24:0 25:1 26:0 27:0 28:0 29:0 30:0 31:0 32:0 33:0 34:0 35:0 36:0 37:0 38:0 39:0 40:0 41:0 42:0 43:0 44:0 45:1 46:1 47:0 48:0 49:0 50:1 51:0 52:0 53:0 54:0 55:0 56:0 57:0 58:0 59:0 60:0 61:0 62:0 63:0 64:0 65:0 66:0 67:0 68:0 69:0 70:0 71:0 72:0 73:0 74:0 75:0 76:1 77:1 78:1 79:1 80:0 81:0 82:0 83:1 84:0 85:0 86:0 87:1 88:0 89:0 90:0 91:0 92:1 93:0 94:0 95:1 96:1 97:0 98:1 99:1 100:0 101:0 102:0 103:0 104:0 105:1 106:1 107:1 108:0 109:0 110:1 111:0 112:0 113:0 114:0 115:0 116:0 117:1 118:0 119:1 120:1 121:1 122:0 123:0 124:0 125:0 126:0 127:1 128:0 129:0 130:0 131:0 132:0 133:0 134:1 135:0 136:1 137:1 138:0 139:0 140:0 141:0 142:1 143:1 144:0 145:1 146:0 147:0 148:0 149:0 150:1 151:0 152:0 153:0 154:1 155:0 156:1 157:0 158:1 159:1 160:0 161:1 162:0 163:1 164:1 165:1 166:0 #
-0.041341375170001089245364056523613 1:0 2:0 3:0 4:0 5:0 6:0 7:0 8:0 9:0 10:0 11:0 12:0 13:0 14:0 15:0 16:0 17:0 18:0 19:0 20:0 21:0 22:1 23:0 24:0 25:0 26:0 27:0 28:0 29:0 30:0 31:0 32:0 33:0 34:0 35:0 36:0 37:1 38:0 39:0 40:0 41:0 42:1 43:0 44:0 45:1 46:0 47:0 48:0 49:0 50:1 51:0 52:0 53:0 54:0 55:0 56:0 57:0 58:0 59:0 60:0 61:0 62:1 63:0 64:0 65:0 66:0 67:0 68:0 69:0 70:0 71:0 72:0 73:0 74:0 75:1 76:1 77:1 78:0 79:1 80:1 81:0 82:0 83:0 84:0 85:1 86:0 87:0 88:0 89:0 90:0 91:0 92:0 93:0 94:0 95:1 96:0 97:0 98:1 99:1 100:0 101:0 102:0 103:0 104:0 105:0 106:1 107:1 108:0 109:0 110:1 111:0 112:1 113:1 114:0 115:0 116:0 117:1 118:0 119:0 120:1 121:1 122:1 123:0 124:0 125:1 126:1 127:1 128:0 129:0 130:0 131:0 132:0 133:1 134:1 135:1 136:0 137:1 138:0 139:0 140:0 141:0 142:1 143:1 144:1 145:1 146:0 147:0 148:1 149:0 150:1 151:0 152:1 153:0 154:1 155:0 156:1 157:1 158:1 159:1 160:0 161:1 162:1 163:1 164:1 165:1 166:0 #
-0.023106434940215563739185355984773 1:0 2:0 3:0 4:0 5:0 6:0 7:0 8:0 9:0 10:0 11:0 12:0 13:0 14:0 15:0 16:0 17:0 18:0 19:0 20:0 21:0 22:1 23:0 24:0 25:0 26:0 27:0 28:0 29:0 30:0 31:0 32:0 33:0 34:0 35:0 36:0 37:1 38:0 39:0 40:0 41:0 42:1 43:0 44:0 45:1 46:0 47:0 48:0 49:0 50:0 51:0 52:0 53:0 54:0 55:0 56:0 57:0 58:0 59:0 60:0 61:0 62:1 63:0 64:0 65:0 66:0 67:0 68:0 69:0 70:0 71:0 72:0 73:0 74:0 75:1 76:1 77:1 78:0 79:1 80:1 81:0 82:0 83:0 84:0 85:1 86:0 87:1 88:0 89:0 90:0 91:0 92:0 93:0 94:0 95:1 96:0 97:0 98:1 99:1 100:0 101:0 102:0 103:0 104:0 105:0 106:1 107:1 108:0 109:0 110:1 111:0 112:0 113:1 114:0 115:0 116:0 117:1 118:0 119:0 120:1 121:1 122:1 123:0 124:0 125:1 126:1 127:1 128:0 129:0 130:0 131:0 132:0 133:1 134:1 135:1 136:0 137:1 138:0 139:0 140:0 141:0 142:1 143:1 144:1 145:1 146:0 147:0 148:1 149:0 150:1 151:0 152:1 153:0 154:1 155:0 156:1 157:1 158:1 159:1 160:0 161:1 162:1 163:1 164:1 165:1 166:0 #
-0.035033953503417723795987370749572 1:0 2:0 3:0 4:0 5:0 6:0 7:0 8:0 9:0 10:0 11:0 12:0 13:0 14:0 15:0 16:1 17:0 18:0 19:0 20:0 21:0 22:1 23:0 24:0 25:0 26:1 27:0 28:0 29:0 30:0 31:0 32:1 33:1 34:0 35:0 36:0 37:0 38:0 39:0 40:0 41:0 42:0 43:0 44:0 45:1 46:0 47:0 48:0 49:0 50:1 51:1 52:0 53:0 54:0 55:1 56:0 57:0 58:1 59:1 60:1 61:1 62:1 63:0 64:1 65:0 66:0 67:1 68:0 69:0 70:0 71:0 72:0 73:1 74:0 75:1 76:1 77:0 78:0 79:1 80:1 81:1 82:0 83:0 84:0 85:1 86:0 87:0 88:1 89:0 90:0 91:0 92:0 93:0 94:1 95:0 96:0 97:0 98:1 99:1 100:0 101:0 102:1 103:0 104:0 105:1 106:1 107:0 108:0 109:0 110:0 111:0 112:1 113:0 114:0 115:0 116:0 117:1 118:0 119:0 120:1 121:1 122:1 123:0 124:1 125:1 126:0 127:0 128:0 129:0 130:1 131:0 132:0 133:1 134:0 135:1 136:1 137:1 138:0 139:0 140:0 141:0 142:1 143:0 144:0 145:1 146:0 147:0 148:1 149:0 150:0 151:0 152:0 153:0 154:0 155:0 156:1 157:0 158:1 159:1 160:0 161:1 162:1 163:1 164:1 165:1 166:0 #
-0.039533497991353458433927414716891 1:0 2:0 3:0 4:0 5:0 6:0 7:0 8:0 9:0 10:0 11:0 12:0 13:0 14:0 15:0 16:0 17:0 18:0 19:1 20:0 21:0 22:1 23:0 24:0 25:0 26:1 27:0 28:0 29:0 30:0 31:0 32:0 33:0 34:0 35:0 36:1 37:0 38:0 39:0 40:0 41:0 42:0 43:0 44:0 45:1 46:0 47:1 48:0 49:0 50:0 51:0 52:0 53:0 54:0 55:0 56:0 57:0 58:0 59:0 60:0 61:0 62:1 63:0 64:0 65:1 66:0 67:0 68:0 69:0 70:0 71:0 72:0 73:0 74:0 75:1 76:1 77:0 78:1 79:1 80:1 81:1 82:0 83:1 84:0 85:1 86:0 87:1 88:1 89:0 90:0 91:0 92:0 93:0 94:0 95:0 96:1 97:0 98:0 99:1 100:0 101:0 102:0 103:1 104:0 105:1 106:0 107:1 108:0 109:0 110:0 111:0 112:0 113:0 114:0 115:0 116:0 117:0 118:0 119:1 120:1 121:1 122:1 123:0 124:0 125:1 126:0 127:0 128:0 129:0 130:0 131:0 132:0 133:1 134:1 135:1 136:0 137:1 138:0 139:0 140:0 141:0 142:1 143:0 144:0 145:1 146:0 147:0 148:1 149:0 150:0 151:0 152:0 153:0 154:0 155:0 156:1 157:0 158:1 159:0 160:0 161:1 162:1 163:1 164:0 165:1 166:0 #
-0.031887571712558522574187946929669 1:0 2:0 3:0 4:0 5:0 6:0 7:0 8:0 9:0 10:0 11:0 12:0 13:0 14:0 15:0 16:0 17:0 18:0 19:0 20:0 21:0 22:1 23:0 24:0 25:0 26:1 27:0 28:0 29:0 30:0 31:0 32:0 33:0 34:0 35:0 36:0 37:0 38:0 39:0 40:0 41:0 42:1 43:0 44:0 45:1 46:0 47:0 48:0 49:0 50:1 51:0 52:0 53:0 54:0 55:0 56:0 57:0 58:0 59:0 60:0 61:0 62:0 63:0 64:0 65:1 66:0 67:0 68:0 69:0 70:0 71:0 72:0 73:0 74:0 75:1 76:1 77:0 78:1 79:0 80:0 81:0 82:0 83:0 84:0 85:1 86:0 87:1 88:0 89:0 90:0 91:0 92:1 93:0 94:0 95:0 96:0 97:0 98:1 99:1 100:0 101:0 102:0 103:0 104:0 105:1 106:0 107:1 108:0 109:0 110:1 111:0 112:0 113:1 114:0 115:0 116:0 117:1 118:0 119:1 120:1 121:1 122:1 123:0 124:0 125:1 126:1 127:1 128:0 129:0 130:0 131:0 132:0 133:0 134:1 135:0 136:0 137:1 138:0 139:0 140:0 141:0 142:1 143:1 144:0 145:1 146:0 147:0 148:1 149:0 150:0 151:0 152:0 153:0 154:0 155:0 156:1 157:1 158:1 159:0 160:0 161:1 162:1 163:1 164:1 165:1 166:0 #
-0.043453488189648808992515682803059 1:0 2:0 3:0 4:0 5:0 6:0 7:0 8:0 9:0 10:0 11:0 12:0 13:0 14:0 15:0 16:1 17:0 18:0 19:0 20:0 21:0 22:1 23:0 24:0 25:0 26:1 27:0 28:0 29:0 30:0 31:0 32:1 33:1 34:0 35:0 36:0 37:0 38:0 39:0 40:0 41:0 42:0 43:0 44:0 45:1 46:0 47:0 48:0 49:0 50:1 51:1 52:0 53:0 54:0 55:1 56:0 57:0 58:1 59:1 60:1 61:1 62:1 63:0 64:1 65:0 66:0 67:1 68:0 69:0 70:0 71:0 72:0 73:1 74:0 75:1 76:1 77:0 78:0 79:1 80:1 81:1 82:0 83:0 84:0 85:1 86:0 87:0 88:1 89:0 90:0 91:0 92:0 93:0 94:1 95:0 96:0 97:0 98:1 99:1 100:0 101:0 102:1 103:0 104:0 105:1 106:1 107:0 108:0 109:0 110:0 111:0 112:1 113:0 114:0 115:0 116:0 117:1 118:0 119:0 120:1 121:1 122:1 123:0 124:1 125:1 126:0 127:0 128:0 129:0 130:1 131:0 132:0 133:1 134:0 135:1 136:1 137:1 138:0 139:0 140:0 141:0 142:1 143:0 144:0 145:1 146:0 147:0 148:1 149:0 150:0 151:0 152:0 153:0 154:0 155:0 156:1 157:0 158:1 159:1 160:0 161:1 162:1 163:1 164:1 165:1 166:0 #
-0.039177005078814497451844545139465 1:0 2:0 3:0 4:0 5:0 6:0 7:0 8:0 9:0 10:0 11:0 12:0 13:0 14:0 15:0 16:1 17:0 18:0 19:0 20:0 21:0 22:1 23:0 24:0 25:0 26:1 27:0 28:0 29:0 30:0 31:0 32:1 33:1 34:0 35:0 36:0 37:0 38:0 39:0 40:0 41:0 42:0 43:0 44:0 45:1 46:0 47:0 48:0 49:0 50:1 51:1 52:0 53:0 54:0 55:1 56:0 57:0 58:1 59:1 60:1 61:1 62:1 63:0 64:1 65:1 66:0 67:1 68:0 69:0 70:0 71:0 72:0 73:1 74:0 75:1 76:1 77:0 78:1 79:1 80:1 81:1 82:0 83:0 84:0 85:1 86:0 87:1 88:1 89:0 90:0 91:0 92:0 93:0 94:1 95:0 96:0 97:1 98:1 99:1 100:0 101:0 102:1 103:1 104:0 105:1 106:1 107:1 108:0 109:0 110:0 111:0 112:1 113:0 114:0 115:0 116:0 117:1 118:0 119:1 120:1 121:1 122:1 123:0 124:1 125:1 126:0 127:0 128:0 129:0 130:1 131:0 132:0 133:1 134:1 135:1 136:1 137:1 138:0 139:0 140:0 141:0 142:1 143:0 144:1 145:1 146:0 147:0 148:1 149:0 150:1 151:0 152:0 153:0 154:0 155:0 156:1 157:0 158:1 159:1 160:0 161:1 162:1 163:1 164:1 165:1 166:0 #
-0.03256389977353434800333431553554 1:0 2:0 3:0 4:0 5:0 6:0 7:0 8:0 9:0 10:0 11:0 12:0 13:0 14:0 15:0 16:0 17:0 18:0 19:0 20:0 21:0 22:1 23:0 24:0 25:1 26:1 27:0 28:0 29:0 30:0 31:0 32:0 33:0 34:0 35:0 36:0 37:0 38:0 39:0 40:0 41:0 42:0 43:0 44:0 45:1 46:0 47:0 48:0 49:0 50:1 51:0 52:0 53:0 54:0 55:0 56:0 57:0 58:0 59:0 60:0 61:0 62:1 63:0 64:0 65:1 66:0 67:0 68:0 69:0 70:0 71:0 72:0 73:0 74:0 75:1 76:1 77:1 78:1 79:1 80:0 81:0 82:0 83:1 84:0 85:1 86:0 87:0 88:0 89:1 90:0 91:0 92:0 93:0 94:0 95:0 96:1 97:0 98:1 99:1 100:0 101:0 102:0 103:0 104:0 105:1 106:1 107:0 108:0 109:0 110:0 111:0 112:0 113:1 114:0 115:0 116:0 117:0 118:0 119:1 120:1 121:1 122:1 123:0 124:0 125:1 126:0 127:1 128:0 129:0 130:0 131:0 132:0 133:1 134:0 135:1 136:0 137:1 138:0 139:0 140:0 141:0 142:1 143:1 144:1 145:1 146:0 147:0 148:1 149:0 150:1 151:0 152:1 153:0 154:1 155:0 156:1 157:1 158:1 159:1 160:0 161:1 162:1 163:1 164:1 165:1 166:0 #
-0.021644875422832263178740674902656 1:0 2:0 3:0 4:0 5:0 6:0 7:0 8:0 9:0 10:0 11:0 12:0 13:0 14:0 15:0 16:0 17:0 18:0 19:0 20:0 21:0 22:1 23:0 24:0 25:0 26:0 27:0 28:0 29:0 30:0 31:0 32:0 33:0 34:0 35:0 36:0 37:0 38:0 39:0 40:0 41:0 42:0 43:0 44:0 45:0 46:0 47:0 48:0 49:0 50:1 51:0 52:0 53:0 54:0 55:0 56:0 57:0 58:0 59:0 60:0 61:0 62:1 63:0 64:0 65:0 66:0 67:0 68:0 69:0 70:0 71:0 72:0 73:0 74:0 75:0 76:1 77:0 78:0 79:1 80:0 81:0 82:0 83:0 84:0 85:1 86:0 87:0 88:0 89:0 90:0 91:0 92:1 93:0 94:0 95:0 96:0 97:0 98:0 99:1 100:0 101:0 102:0 103:0 104:0 105:0 106:0 107:0 108:0 109:0 110:1 111:0 112:0 113:0 114:0 115:0 116:0 117:1 118:0 119:0 120:0 121:0 122:1 123:0 124:0 125:1 126:0 127:0 128:0 129:0 130:0 131:0 132:0 133:0 134:0 135:0 136:0 137:0 138:0 139:0 140:0 141:0 142:1 143:0 144:0 145:1 146:0 147:0 148:1 149:0 150:0 151:0 152:0 153:0 154:1 155:0 156:1 157:0 158:1 159:0 160:0 161:1 162:1 163:1 164:1 165:1 166:0 #
-0.041859354886724299549261019137703 1:0 2:0 3:0 4:0 5:0 6:0 7:0 8:0 9:0 10:0 11:0 12:0 13:0 14:0 15:0 16:0 17:0 18:0 19:0 20:0 21:0 22:1 23:0 24:0 25:0 26:0 27:0 28:0 29:0 30:0 31:0 32:0 33:0 34:0 35:0 36:0 37:0 38:0 39:0 40:0 41:0 42:0 43:0 44:0 45:1 46:0 47:0 48:0 49:0 50:1 51:0 52:0 53:0 54:0 55:0 56:0 57:0 58:0 59:0 60:0 61:0 62:1 63:0 64:0 65:0 66:0 67:0 68:0 69:0 70:0 71:0 72:0 73:0 74:0 75:1 76:1 77:0 78:1 79:1 80:1 81:0 82:0 83:1 84:0 85:1 86:0 87:1 88:0 89:0 90:0 91:0 92:1 93:0 94:0 95:0 96:1 97:1 98:1 99:1 100:0 101:0 102:0 103:1 104:0 105:0 106:0 107:1 108:0 109:0 110:1 111:0 112:0 113:0 114:0 115:0 116:0 117:1 118:0 119:1 120:1 121:1 122:1 123:0 124:0 125:1 126:0 127:0 128:0 129:0 130:0 131:0 132:0 133:1 134:1 135:1 136:0 137:1 138:0 139:0 140:0 141:0 142:1 143:0 144:1 145:1 146:0 147:0 148:1 149:0 150:1 151:0 152:0 153:0 154:1 155:0 156:1 157:0 158:1 159:0 160:0 161:1 162:1 163:1 164:1 165:1 166:0 #
-0.057749784862773725913065447912231 1:0 2:0 3:0 4:0 5:0 6:0 7:0 8:0 9:0 10:0 11:0 12:0 13:0 14:0 15:0 16:1 17:0 18:0 19:0 20:0 21:0 22:1 23:0 24:0 25:0 26:1 27:0 28:0 29:0 30:0 31:0 32:1 33:1 34:0 35:0 36:0 37:0 38:0 39:0 40:0 41:0 42:0 43:0 44:0 45:1 46:0 47:0 48:0 49:0 50:1 51:1 52:0 53:0 54:0 55:1 56:0 57:0 58:1 59:1 60:1 61:1 62:1 63:0 64:1 65:1 66:0 67:1 68:0 69:0 70:0 71:0 72:0 73:1 74:0 75:1 76:1 77:0 78:1 79:1 80:1 81:1 82:0 83:0 84:0 85:1 86:0 87:1 88:1 89:0 90:0 91:0 92:0 93:0 94:1 95:0 96:0 97:1 98:1 99:1 100:0 101:0 102:1 103:1 104:0 105:1 106:1 107:1 108:0 109:0 110:0 111:0 112:1 113:0 114:0 115:0 116:0 117:1 118:0 119:1 120:1 121:1 122:1 123:0 124:1 125:1 126:0 127:0 128:0 129:0 130:1 131:0 132:0 133:1 134:1 135:1 136:1 137:1 138:0 139:0 140:0 141:0 142:1 143:0 144:1 145:1 146:0 147:0 148:1 149:0 150:1 151:0 152:0 153:0 154:0 155:0 156:1 157:0 158:1 159:1 160:0 161:1 162:1 163:1 164:1 165:1 166:0 #
-0.016409396843993770409575461144414 1:0 2:0 3:0 4:0 5:0 6:0 7:0 8:0 9:0 10:0 11:0 12:0 13:0 14:0 15:0 16:1 17:0 18:0 19:0 20:0 21:0 22:1 23:0 24:0 25:0 26:0 27:0 28:0 29:0 30:0 31:0 32:1 33:1 34:0 35:0 36:0 37:0 38:0 39:0 40:0 41:0 42:1 43:0 44:0 45:1 46:1 47:0 48:0 49:0 50:0 51:1 52:0 53:0 54:0 55:1 56:0 57:0 58:1 59:1 60:1 61:1 62:1 63:0 64:1 65:0 66:0 67:1 68:0 69:0 70:0 71:0 72:0 73:1 74:0 75:1 76:1 77:0 78:0 79:1 80:0 81:1 82:0 83:0 84:0 85:1 86:0 87:1 88:1 89:0 90:0 91:0 92:0 93:0 94:1 95:1 96:0 97:0 98:1 99:1 100:0 101:0 102:1 103:0 104:0 105:0 106:1 107:1 108:0 109:0 110:0 111:0 112:1 113:1 114:0 115:0 116:0 117:1 118:0 119:0 120:1 121:1 122:1 123:0 124:1 125:1 126:1 127:1 128:0 129:0 130:1 131:0 132:0 133:1 134:1 135:1 136:1 137:1 138:0 139:0 140:0 141:0 142:1 143:1 144:1 145:1 146:1 147:0 148:1 149:0 150:1 151:0 152:1 153:0 154:0 155:0 156:1 157:1 158:1 159:1 160:0 161:1 162:1 163:1 164:1 165:1 166:0 #
-0.047344593155819784946469752640041 1:0 2:0 3:0 4:0 5:0 6:0 7:0 8:0 9:0 10:0 11:0 12:0 13:0 14:0 15:0 16:0 17:0 18:0 19:0 20:0 21:0 22:1 23:0 24:0 25:0 26:1 27:0 28:0 29:0 30:0 31:0 32:0 33:0 34:0 35:0 36:0 37:0 38:0 39:0 40:0 41:0 42:1 43:0 44:0 45:1 46:0 47:0 48:0 49:0 50:1 51:0 52:0 53:0 54:0 55:0 56:0 57:0 58:0 59:0 60:0 61:0 62:1 63:0 64:0 65:0 66:0 67:0 68:0 69:0 70:0 71:0 72:0 73:0 74:0 75:1 76:1 77:0 78:0 79:1 80:0 81:0 82:0 83:1 84:0 85:1 86:0 87:1 88:0 89:0 90:0 91:0 92:1 93:0 94:0 95:0 96:1 97:0 98:1 99:1 100:0 101:0 102:0 103:0 104:0 105:1 106:0 107:1 108:0 109:0 110:1 111:0 112:0 113:0 114:0 115:0 116:0 117:1 118:0 119:0 120:1 121:1 122:1 123:0 124:0 125:1 126:0 127:1 128:0 129:0 130:0 131:0 132:0 133:1 134:1 135:1 136:0 137:1 138:0 139:0 140:0 141:0 142:1 143:1 144:1 145:1 146:0 147:0 148:1 149:0 150:1 151:0 152:0 153:0 154:1 155:0 156:1 157:0 158:1 159:0 160:0 161:1 162:1 163:1 164:1 165:1 166:0 #
-0.049764226105035766489770310272434 1:0 2:0 3:0 4:0 5:0 6:0 7:0 8:0 9:0 10:0 11:0 12:0 13:0 14:0 15:0 16:0 17:0 18:0 19:0 20:0 21:0 22:1 23:0 24:0 25:0 26:1 27:0 28:0 29:0 30:0 31:0 32:0 33:0 34:0 35:0 36:0 37:0 38:0 39:0 40:0 41:0 42:1 43:0 44:0 45:1 46:0 47:0 48:0 49:0 50:1 51:0 52:0 53:0 54:0 55:0 56:0 57:1 58:0 59:0 60:0 61:0 62:0 63:0 64:0 65:1 66:0 67:0 68:0 69:0 70:0 71:0 72:1 73:0 74:0 75:1 76:1 77:0 78:1 79:0 80:0 81:0 82:0 83:0 84:0 85:1 86:0 87:1 88:0 89:0 90:0 91:0 92:1 93:0 94:0 95:1 96:0 97:1 98:1 99:1 100:0 101:0 102:0 103:1 104:0 105:1 106:0 107:1 108:0 109:0 110:1 111:0 112:0 113:1 114:0 115:0 116:0 117:1 118:0 119:1 120:1 121:1 122:1 123:0 124:0 125:1 126:1 127:1 128:0 129:0 130:0 131:0 132:0 133:0 134:1 135:1 136:0 137:1 138:0 139:0 140:0 141:0 142:1 143:1 144:1 145:1 146:1 147:0 148:1 149:0 150:0 151:0 152:1 153:0 154:1 155:0 156:1 157:1 158:1 159:1 160:0 161:1 162:1 163:1 164:1 165:1 166:0 #
-0.004030207839684159069892910309818 1:0 2:0 3:0 4:0 5:0 6:0 7:0 8:0 9:0 10:0 11:0 12:0 13:0 14:0 15:0 16:0 17:0 18:0 19:0 20:0 21:0 22:1 23:0 24:0 25:0 26:1 27:0 28:0 29:0 30:0 31:0 32:0 33:0 34:0 35:0 36:0 37:1 38:0 39:0 40:0 41:0 42:0 43:0 44:0 45:1 46:0 47:0 48:0 49:0 50:0 51:0 52:0 53:0 54:0 55:0 56:0 57:0 58:0 59:0 60:0 61:0 62:1 63:0 64:0 65:0 66:0 67:0 68:0 69:0 70:0 71:0 72:0 73:0 74:0 75:1 76:1 77:1 78:0 79:1 80:0 81:0 82:0 83:1 84:0 85:1 86:0 87:0 88:0 89:0 90:0 91:0 92:0 93:0 94:0 95:0 96:1 97:1 98:1 99:1 100:0 101:0 102:0 103:0 104:0 105:1 106:1 107:0 108:0 109:0 110:1 111:0 112:0 113:1 114:0 115:0 116:0 117:1 118:0 119:0 120:1 121:1 122:1 123:0 124:0 125:1 126:1 127:1 128:0 129:0 130:0 131:0 132:0 133:1 134:0 135:1 136:0 137:1 138:0 139:0 140:0 141:0 142:1 143:1 144:1 145:1 146:0 147:0 148:1 149:0 150:1 151:0 152:1 153:0 154:1 155:0 156:1 157:1 158:1 159:1 160:0 161:1 162:1 163:1 164:1 165:1 166:0 #
-0.093914986159382804475903583352192 1:0 2:0 3:0 4:0 5:0 6:0 7:0 8:0 9:0 10:0 11:0 12:0 13:0 14:0 15:0 16:0 17:0 18:0 19:0 20:0 21:0 22:1 23:0 24:0 25:0 26:0 27:0 28:0 29:0 30:0 31:0 32:0 33:0 34:0 35:0 36:0 37:0 38:0 39:0 40:0 41:0 42:0 43:0 44:0 45:1 46:0 47:0 48:0 49:0 50:1 51:0 52:0 53:0 54:0 55:0 56:0 57:0 58:0 59:0 60:0 61:0 62:1 63:0 64:0 65:0 66:0 67:0 68:0 69:0 70:0 71:0 72:0 73:0 74:0 75:1 76:1 77:0 78:0 79:1 80:0 81:0 82:0 83:0 84:0 85:1 86:0 87:0 88:0 89:0 90:0 91:0 92:0 93:0 94:0 95:1 96:0 97:0 98:1 99:1 100:0 101:0 102:0 103:0 104:0 105:0 106:0 107:0 108:0 109:0 110:0 111:0 112:0 113:1 114:0 115:0 116:0 117:0 118:0 119:0 120:1 121:1 122:1 123:0 124:0 125:1 126:1 127:1 128:0 129:0 130:0 131:0 132:0 133:1 134:0 135:1 136:0 137:1 138:0 139:0 140:0 141:0 142:1 143:1 144:1 145:1 146:0 147:0 148:1 149:0 150:1 151:0 152:1 153:0 154:1 155:0 156:1 157:1 158:1 159:1 160:0 161:1 162:1 163:1 164:1 165:1 166:0 #
-0.030515206923909007907802504178107 1:0 2:0 3:0 4:0 5:0 6:0 7:0 8:0 9:0 10:0 11:0 12:0 13:0 14:0 15:0 16:1 17:0 18:0 19:0 20:0 21:0 22:1 23:0 24:0 25:0 26:1 27:0 28:0 29:0 30:0 31:0 32:1 33:1 34:0 35:0 36:0 37:0 38:0 39:0 40:0 41:0 42:0 43:0 44:0 45:1 46:0 47:0 48:0 49:0 50:1 51:1 52:0 53:0 54:0 55:1 56:0 57:0 58:1 59:1 60:1 61:1 62:1 63:0 64:1 65:1 66:0 67:1 68:0 69:0 70:0 71:0 72:0 73:1 74:0 75:1 76:1 77:0 78:1 79:1 80:1 81:1 82:0 83:0 84:0 85:1 86:0 87:1 88:1 89:0 90:0 91:0 92:0 93:0 94:1 95:0 96:0 97:1 98:1 99:1 100:0 101:0 102:1 103:1 104:0 105:1 106:1 107:1 108:0 109:0 110:0 111:0 112:1 113:0 114:0 115:0 116:0 117:1 118:0 119:1 120:1 121:1 122:1 123:0 124:1 125:1 126:0 127:0 128:0 129:0 130:1 131:0 132:0 133:1 134:1 135:1 136:1 137:1 138:0 139:0 140:0 141:0 142:1 143:0 144:1 145:1 146:0 147:0 148:1 149:0 150:1 151:0 152:0 153:0 154:0 155:0 156:1 157:0 158:1 159:1 160:0 161:1 162:1 163:1 164:1 165:1 166:0 #
-0.027408147486137096615621544515307 1:0 2:0 3:0 4:0 5:0 6:0 7:0 8:0 9:0 10:0 11:0 12:0 13:0 14:0 15:0 16:1 17:0 18:0 19:0 20:0 21:0 22:1 23:0 24:0 25:0 26:1 27:0 28:0 29:0 30:0 31:0 32:0 33:0 34:0 35:0 36:0 37:0 38:0 39:0 40:0 41:0 42:0 43:0 44:0 45:1 46:0 47:1 48:0 49:0 50:1 51:1 52:1 53:0 54:0 55:1 56:0 57:0 58:1 59:1 60:1 61:1 62:1 63:0 64:1 65:1 66:0 67:1 68:0 69:0 70:0 71:0 72:0 73:1 74:0 75:1 76:1 77:0 78:1 79:1 80:1 81:1 82:0 83:1 84:0 85:1 86:0 87:0 88:1 89:0 90:0 91:0 92:0 93:0 94:1 95:1 96:1 97:1 98:1 99:1 100:0 101:0 102:1 103:0 104:0 105:1 106:0 107:0 108:0 109:0 110:0 111:0 112:1 113:0 114:0 115:0 116:0 117:0 118:0 119:1 120:1 121:1 122:1 123:0 124:1 125:1 126:0 127:0 128:0 129:0 130:1 131:0 132:0 133:1 134:0 135:1 136:1 137:1 138:0 139:0 140:0 141:0 142:1 143:0 144:0 145:1 146:0 147:0 148:1 149:0 150:0 151:0 152:0 153:0 154:0 155:0 156:1 157:0 158:1 159:1 160:0 161:1 162:1 163:1 164:1 165:1 166:0 #
-0.031931439724921024947423831008564 1:0 2:0 3:0 4:0 5:0 6:0 7:0 8:0 9:0 10:0 11:0 12:0 13:0 14:0 15:0 16:0 17:0 18:0 19:0 20:0 21:1 22:1 23:0 24:0 25:0 26:0 27:0 28:0 29:0 30:0 31:0 32:0 33:0 34:0 35:0 36:0 37:0 38:1 39:0 40:0 41:0 42:1 43:0 44:0 45:1 46:0 47:0 48:0 49:0 50:0 51:0 52:0 53:0 54:0 55:0 56:0 57:0 58:0 59:0 60:0 61:0 62:1 63:0 64:0 65:1 66:1 67:0 68:0 69:0 70:0 71:0 72:0 73:0 74:0 75:1 76:1 77:1 78:1 79:1 80:0 81:0 82:0 83:0 84:0 85:1 86:0 87:0 88:0 89:0 90:0 91:0 92:1 93:0 94:0 95:1 96:1 97:1 98:1 99:1 100:0 101:0 102:0 103:0 104:0 105:1 106:0 107:0 108:0 109:0 110:1 111:0 112:1 113:1 114:0 115:0 116:0 117:1 118:0 119:1 120:1 121:1 122:1 123:0 124:0 125:1 126:1 127:1 128:0 129:0 130:0 131:0 132:0 133:1 134:1 135:1 136:0 137:1 138:0 139:0 140:0 141:0 142:1 143:1 144:1 145:1 146:0 147:0 148:1 149:0 150:1 151:0 152:1 153:0 154:1 155:0 156:1 157:1 158:1 159:1 160:0 161:1 162:1 163:1 164:1 165:1 166:0 #
-0.052583509466242683849657169048442 1:0 2:0 3:0 4:0 5:0 6:0 7:0 8:0 9:0 10:0 11:0 12:0 13:0 14:0 15:0 16:0 17:0 18:0 19:0 20:0 21:0 22:1 23:0 24:0 25:0 26:1 27:0 28:0 29:0 30:0 31:0 32:0 33:0 34:0 35:0 36:0 37:0 38:0 39:0 40:0 41:0 42:1 43:0 44:0 45:1 46:0 47:0 48:0 49:0 50:1 51:0 52:0 53:0 54:0 55:0 56:0 57:0 58:0 59:0 60:0 61:0 62:1 63:0 64:0 65:0 66:0 67:0 68:0 69:0 70:0 71:0 72:0 73:0 74:0 75:1 76:1 77:0 78:0 79:0 80:0 81:0 82:0 83:1 84:0 85:1 86:0 87:0 88:0 89:0 90:0 91:0 92:1 93:0 94:0 95:0 96:1 97:0 98:1 99:1 100:0 101:0 102:0 103:0 104:0 105:1 106:1 107:1 108:0 109:0 110:1 111:0 112:1 113:0 114:0 115:0 116:0 117:1 118:0 119:0 120:1 121:1 122:1 123:0 124:0 125:1 126:0 127:1 128:0 129:0 130:0 131:0 132:0 133:0 134:1 135:1 136:0 137:1 138:0 139:0 140:0 141:0 142:1 143:1 144:1 145:1 146:0 147:0 148:1 149:0 150:1 151:0 152:0 153:0 154:1 155:0 156:1 157:0 158:1 159:0 160:0 161:1 162:1 163:1 164:1 165:1 166:0 #
-0.014215050945494767456467322119806 1:0 2:0 3:0 4:0 5:0 6:0 7:0 8:0 9:0 10:0 11:0 12:0 13:0 14:0 15:0 16:1 17:0 18:0 19:0 20:0 21:0 22:1 23:0 24:0 25:0 26:1 27:0 28:0 29:0 30:0 31:0 32:0 33:0 34:0 35:0 36:0 37:0 38:0 39:0 40:0 41:0 42:0 43:0 44:0 45:1 46:0 47:1 48:0 49:0 50:1 51:1 52:1 53:0 54:0 55:1 56:0 57:0 58:1 59:1 60:1 61:1 62:1 63:0 64:1 65:1 66:0 67:1 68:0 69:0 70:0 71:0 72:0 73:1 74:0 75:1 76:1 77:0 78:1 79:1 80:1 81:1 82:0 83:1 84:0 85:1 86:0 87:0 88:1 89:0 90:0 91:0 92:0 93:0 94:1 95:1 96:1 97:1 98:1 99:1 100:0 101:0 102:1 103:0 104:0 105:1 106:0 107:0 108:0 109:0 110:0 111:0 112:1 113:0 114:0 115:0 116:0 117:0 118:0 119:1 120:1 121:1 122:1 123:0 124:1 125:1 126:0 127:0 128:0 129:0 130:1 131:0 132:0 133:1 134:0 135:1 136:1 137:1 138:0 139:0 140:0 141:0 142:1 143:0 144:0 145:1 146:0 147:0 148:1 149:0 150:0 151:0 152:0 153:0 154:0 155:0 156:1 157:0 158:1 159:1 160:0 161:1 162:1 163:1 164:1 165:1 166:0 #
-0.0096742531188985774609490064790407 1:0 2:0 3:0 4:0 5:0 6:0 7:0 8:0 9:0 10:0 11:0 12:0 13:0 14:0 15:0 16:0 17:0 18:0 19:0 20:0 21:0 22:1 23:0 24:0 25:0 26:0 27:0 28:0 29:0 30:0 31:0 32:0 33:0 34:0 35:0 36:0 37:1 38:0 39:0 40:0 41:0 42:0 43:0 44:0 45:1 46:0 47:0 48:0 49:0 50:0 51:0 52:0 53:0 54:0 55:0 56:0 57:0 58:0 59:0 60:0 61:0 62:1 63:0 64:0 65:0 66:0 67:0 68:0 69:0 70:0 71:0 72:0 73:0 74:0 75:1 76:1 77:1 78:0 79:1 80:1 81:0 82:0 83:0 84:0 85:1 86:0 87:0 88:0 89:0 90:0 91:0 92:0 93:0 94:0 95:1 96:0 97:0 98:1 99:1 100:0 101:0 102:0 103:0 104:0 105:0 106:1 107:0 108:0 109:0 110:1 111:0 112:0 113:1 114:0 115:0 116:0 117:1 118:0 119:0 120:1 121:1 122:1 123:0 124:0 125:1 126:1 127:1 128:0 129:0 130:0 131:0 132:0 133:1 134:0 135:1 136:0 137:1 138:0 139:0 140:0 141:0 142:1 143:1 144:1 145:1 146:1 147:0 148:1 149:0 150:1 151:0 152:1 153:0 154:1 155:0 156:1 157:1 158:1 159:1 160:0 161:1 162:1 163:1 164:1 165:1 166:0 #
-0.0048374199236202956170282973857866 1:0 2:0 3:0 4:0 5:0 6:0 7:0 8:1 9:0 10:0 11:1 12:0 13:0 14:0 15:0 16:0 17:0 18:0 19:0 20:0 21:0 22:1 23:0 24:0 25:0 26:1 27:0 28:0 29:0 30:0 31:0 32:0 33:0 34:0 35:0 36:0 37:0 38:0 39:0 40:0 41:0 42:0 43:0 44:0 45:1 46:0 47:0 48:0 49:0 50:1 51:0 52:0 53:0 54:0 55:0 56:0 57:0 58:0 59:0 60:0 61:0 62:0 63:0 64:0 65:0 66:0 67:0 68:0 69:0 70:0 71:0 72:0 73:0 74:0 75:1 76:1 77:0 78:1 79:0 80:1 81:0 82:0 83:1 84:0 85:1 86:0 87:0 88:0 89:0 90:0 91:0 92:1 93:0 94:0 95:0 96:1 97:1 98:1 99:1 100:0 101:0 102:0 103:0 104:0 105:1 106:0 107:0 108:0 109:0 110:1 111:0 112:0 113:0 114:0 115:0 116:0 117:1 118:0 119:1 120:1 121:1 122:1 123:0 124:0 125:0 126:0 127:0 128:0 129:0 130:0 131:0 132:0 133:0 134:0 135:0 136:0 137:1 138:0 139:0 140:0 141:0 142:1 143:0 144:0 145:1 146:0 147:0 148:1 149:0 150:1 151:0 152:0 153:0 154:1 155:0 156:1 157:0 158:1 159:0 160:0 161:1 162:0 163:1 164:1 165:1 166:0 #
-0.024407406207972343753498378760014 1:0 2:0 3:0 4:0 5:0 6:0 7:0 8:0 9:0 10:0 11:0 12:0 13:0 14:0 15:0 16:1 17:0 18:0 19:0 20:0 21:0 22:1 23:0 24:0 25:0 26:0 27:0 28:0 29:0 30:0 31:0 32:0 33:0 34:0 35:0 36:0 37:0 38:0 39:1 40:1 41:0 42:0 43:0 44:0 45:1 46:0 47:0 48:1 49:0 50:1 51:1 52:0 53:0 54:0 55:1 56:0 57:0 58:1 59:0 60:1 61:1 62:1 63:0 64:0 65:0 66:0 67:1 68:0 69:0 70:0 71:0 72:0 73:1 74:0 75:1 76:1 77:0 78:0 79:1 80:0 81:0 82:0 83:0 84:0 85:1 86:0 87:0 88:1 89:0 90:0 91:0 92:1 93:0 94:0 95:1 96:0 97:0 98:1 99:1 100:0 101:0 102:1 103:0 104:0 105:0 106:1 107:0 108:0 109:0 110:1 111:0 112:1 113:1 114:0 115:0 116:0 117:1 118:0 119:0 120:1 121:1 122:1 123:0 124:1 125:1 126:1 127:1 128:0 129:0 130:1 131:0 132:0 133:1 134:0 135:1 136:1 137:1 138:0 139:0 140:1 141:0 142:1 143:1 144:1 145:1 146:1 147:0 148:1 149:0 150:1 151:0 152:1 153:0 154:1 155:0 156:1 157:1 158:1 159:1 160:0 161:1 162:1 163:1 164:1 165:1 166:0 #
-0.0094761502271724952495279836739428 1:0 2:0 3:0 4:0 5:0 6:0 7:0 8:0 9:0 10:0 11:0 12:0 13:0 14:0 15:0 16:1 17:0 18:0 19:0 20:0 21:0 22:1 23:0 24:0 25:0 26:0 27:0 28:0 29:0 30:0 31:0 32:1 33:1 34:0 35:0 36:0 37:0 38:0 39:0 40:0 41:0 42:1 43:0 44:0 45:0 46:0 47:0 48:0 49:0 50:0 51:1 52:0 53:0 54:0 55:1 56:0 57:0 58:1 59:1 60:1 61:1 62:0 63:0 64:1 65:0 66:0 67:1 68:0 69:0 70:0 71:0 72:0 73:1 74:0 75:1 76:1 77:0 78:0 79:1 80:1 81:1 82:0 83:1 84:0 85:1 86:0 87:1 88:1 89:0 90:0 91:0 92:0 93:0 94:1 95:1 96:1 97:0 98:0 99:1 100:0 101:0 102:1 103:0 104:0 105:0 106:1 107:1 108:0 109:0 110:0 111:0 112:1 113:1 114:0 115:0 116:0 117:1 118:0 119:0 120:0 121:1 122:1 123:0 124:1 125:1 126:1 127:1 128:0 129:0 130:1 131:0 132:0 133:1 134:1 135:0 136:1 137:1 138:0 139:0 140:0 141:0 142:1 143:1 144:1 145:1 146:1 147:0 148:1 149:0 150:1 151:0 152:1 153:0 154:0 155:0 156:1 157:1 158:1 159:1 160:0 161:1 162:1 163:1 164:1 165:1 166:0 #
-0.0031272350598766300404374174348732 1:0 2:0 3:0 4:0 5:0 6:0 7:0 8:0 9:0 10:0 11:0 12:0 13:0 14:0 15:0 16:0 17:0 18:0 19:0 20:0 21:0 22:1 23:0 24:0 25:0 26:0 27:0 28:0 29:0 30:0 31:0 32:0 33:0 34:0 35:0 36:0 37:0 38:1 39:0 40:0 41:0 42:1 43:0 44:0 45:1 46:0 47:0 48:0 49:0 50:1 51:0 52:0 53:0 54:0 55:0 56:0 57:0 58:0 59:0 60:0 61:0 62:1 63:0 64:0 65:0 66:0 67:0 68:0 69:0 70:0 71:0 72:0 73:0 74:0 75:1 76:1 77:1 78:1 79:1 80:1 81:0 82:0 83:1 84:0 85:1 86:0 87:1 88:0 89:0 90:0 91:0 92:0 93:0 94:0 95:0 96:1 97:0 98:1 99:1 100:0 101:0 102:0 103:0 104:0 105:1 106:0 107:1 108:0 109:0 110:0 111:0 112:0 113:0 114:0 115:0 116:0 117:0 118:0 119:1 120:1 121:1 122:1 123:0 124:0 125:0 126:0 127:0 128:0 129:0 130:0 131:0 132:0 133:1 134:1 135:1 136:0 137:1 138:0 139:0 140:0 141:0 142:1 143:0 144:1 145:1 146:0 147:0 148:1 149:0 150:1 151:0 152:0 153:0 154:0 155:0 156:1 157:0 158:1 159:0 160:0 161:1 162:1 163:1 164:0 165:1 166:0 #
-0.0066869752692496862989113282083053 1:0 2:0 3:0 4:0 5:0 6:0 7:0 8:0 9:0 10:0 11:0 12:0 13:0 14:0 15:0 16:1 17:0 18:0 19:0 20:0 21:0 22:1 23:0 24:0 25:0 26:0 27:0 28:0 29:0 30:0 31:0 32:1 33:1 34:0 35:0 36:0 37:0 38:0 39:0 40:0 41:0 42:1 43:0 44:0 45:0 46:0 47:0 48:0 49:0 50:0 51:1 52:0 53:0 54:0 55:1 56:0 57:0 58:1 59:1 60:1 61:1 62:0 63:0 64:1 65:0 66:0 67:1 68:0 69:0 70:0 71:0 72:0 73:1 74:0 75:1 76:1 77:0 78:0 79:1 80:1 81:1 82:0 83:1 84:0 85:1 86:0 87:1 88:1 89:0 90:0 91:0 92:0 93:0 94:1 95:1 96:1 97:0 98:0 99:1 100:0 101:0 102:1 103:0 104:0 105:0 106:1 107:1 108:0 109:0 110:0 111:0 112:1 113:1 114:0 115:0 116:0 117:1 118:0 119:0 120:0 121:1 122:1 123:0 124:1 125:1 126:1 127:1 128:0 129:0 130:1 131:0 132:0 133:1 134:1 135:0 136:1 137:1 138:0 139:0 140:0 141:0 142:1 143:1 144:1 145:1 146:1 147:0 148:1 149:0 150:1 151:0 152:1 153:0 154:0 155:0 156:1 157:1 158:1 159:1 160:0 161:1 162:1 163:1 164:1 165:1 166:0 #
-0.0025828038038574626343579776488468 1:0 2:0 3:0 4:0 5:0 6:0 7:0 8:0 9:0 10:0 11:0 12:0 13:0 14:0 15:0 16:0 17:0 18:0 19:0 20:0 21:0 22:1 23:0 24:0 25:0 26:1 27:0 28:0 29:0 30:0 31:0 32:0 33:0 34:0 35:0 36:0 37:0 38:0 39:0 40:0 41:0 42:1 43:0 44:0 45:1 46:0 47:0 48:0 49:0 50:1 51:0 52:0 53:0 54:0 55:0 56:0 57:1 58:0 59:0 60:0 61:0 62:0 63:0 64:0 65:0 66:0 67:0 68:0 69:0 70:0 71:0 72:1 73:0 74:0 75:1 76:1 77:0 78:0 79:0 80:0 81:0 82:0 83:0 84:0 85:1 86:0 87:1 88:0 89:1 90:0 91:0 92:0 93:0 94:0 95:1 96:0 97:1 98:1 99:1 100:0 101:0 102:0 103:0 104:0 105:1 106:0 107:1 108:0 109:0 110:0 111:0 112:0 113:1 114:0 115:0 116:0 117:0 118:0 119:0 120:1 121:1 122:1 123:1 124:0 125:0 126:1 127:0 128:0 129:0 130:0 131:0 132:0 133:1 134:1 135:1 136:0 137:1 138:0 139:0 140:1 141:0 142:1 143:0 144:1 145:1 146:1 147:0 148:1 149:0 150:1 151:0 152:1 153:0 154:1 155:0 156:1 157:1 158:1 159:1 160:0 161:1 162:1 163:1 164:1 165:1 166:0 #
