# Supplementary material for: An Algorithm to Identify Target-Selective Ligands – A Case Study of 5-HT7/5-HT1A Receptor Selectivity
Source: PLoS One. 2016 Jun 7;11(6):e0156986. doi: 10.1371/journal.pone.0156986 (PMC4896471; doi:10.1371/journal.pone.0156986)
Supplement: S2 File — (ZIP) [file pone.0156986.s004.zip › maccs/nselbact/common_0.60_res.fin]

AUC	cutoff	MCC	[1]	BEDROC
0.829367 0.3 0.4496863 [1] 0.6660704
0.7936083 0.4 0.4147836 [1] 0.5814901
0.7146166 0.4 0.3601149 [1] 0.5147287
0.835558 0 0.5024885 [1] 0.6741383
0.8156398 0.1 0.5085271 [1] 0.6771828
0.7917998 0 0.5098988 [1] 0.6586287
0.7472092 0.2 0.4268621 [1] 0.5478969
0.7976118 0.3 0.4642153 [1] 0.6005372
0.8250613 0.1 0.5307618 [1] 0.7341609
0.8124885 0 0.400729 [1] 0.6141265
