# Supplementary material for: An Algorithm to Identify Target-Selective Ligands – A Case Study of 5-HT7/5-HT1A Receptor Selectivity
Source: PLoS One. 2016 Jun 7;11(6):e0156986. doi: 10.1371/journal.pone.0156986 (PMC4896471; doi:10.1371/journal.pone.0156986)
Supplement: S2 File — (ZIP) [file pone.0156986.s004.zip › maccs/nselbact/model_best_0.40_8]

SVM-light Version V6.01
2 # kernel type
3 # kernel parameter -d 
0.1 # kernel parameter -g 
1 # kernel parameter -s 
1 # kernel parameter -r 
empty# kernel parameter -u 
166 # highest feature index 
63 # number of training documents 
62 # number of support vectors plus 1 
0.2391216 # threshold b, each following line is a SV (starting with alpha*y)
-0.34340120130084872407394414040027 1:0 2:0 3:0 4:0 5:0 6:0 7:0 8:0 9:0 10:0 11:0 12:0 13:0 14:0 15:0 16:1 17:0 18:0 19:0 20:0 21:0 22:1 23:0 24:0 25:0 26:1 27:0 28:0 29:0 30:0 31:0 32:1 33:1 34:0 35:0 36:0 37:0 38:0 39:0 40:0 41:0 42:0 43:0 44:0 45:1 46:0 47:0 48:0 49:0 50:1 51:1 52:0 53:0 54:0 55:1 56:0 57:0 58:1 59:1 60:1 61:1 62:1 63:0 64:1 65:0 66:0 67:1 68:0 69:0 70:0 71:0 72:0 73:1 74:0 75:1 76:1 77:0 78:0 79:1 80:1 81:1 82:0 83:0 84:0 85:1 86:0 87:0 88:1 89:0 90:0 91:0 92:0 93:0 94:1 95:1 96:0 97:0 98:1 99:1 100:0 101:0 102:1 103:0 104:0 105:1 106:1 107:0 108:0 109:0 110:0 111:0 112:1 113:1 114:0 115:0 116:0 117:1 118:0 119:0 120:1 121:1 122:1 123:0 124:1 125:1 126:1 127:1 128:0 129:0 130:1 131:0 132:0 133:1 134:0 135:1 136:1 137:1 138:0 139:0 140:0 141:0 142:1 143:1 144:1 145:1 146:1 147:0 148:1 149:0 150:1 151:0 152:1 153:0 154:0 155:0 156:1 157:1 158:1 159:1 160:0 161:1 162:1 163:1 164:1 165:1 166:0 #
-0.50069015703099728487046604641364 1:0 2:0 3:0 4:0 5:0 6:0 7:0 8:0 9:0 10:0 11:0 12:0 13:0 14:0 15:0 16:1 17:0 18:0 19:0 20:0 21:0 22:1 23:0 24:0 25:0 26:0 27:0 28:0 29:0 30:0 31:0 32:1 33:1 34:0 35:0 36:0 37:0 38:0 39:0 40:0 41:0 42:1 43:0 44:0 45:0 46:0 47:0 48:0 49:0 50:0 51:1 52:0 53:0 54:0 55:1 56:0 57:0 58:1 59:1 60:1 61:1 62:0 63:0 64:1 65:0 66:0 67:1 68:0 69:0 70:0 71:0 72:0 73:1 74:0 75:1 76:1 77:0 78:0 79:1 80:1 81:1 82:0 83:1 84:0 85:1 86:0 87:1 88:1 89:0 90:0 91:0 92:0 93:0 94:1 95:1 96:1 97:0 98:0 99:1 100:0 101:0 102:1 103:0 104:0 105:0 106:1 107:1 108:0 109:0 110:0 111:0 112:1 113:1 114:0 115:0 116:0 117:1 118:0 119:0 120:0 121:1 122:1 123:0 124:1 125:1 126:1 127:1 128:0 129:0 130:1 131:0 132:0 133:1 134:1 135:0 136:1 137:1 138:0 139:0 140:0 141:0 142:1 143:1 144:0 145:1 146:1 147:0 148:1 149:0 150:0 151:0 152:1 153:0 154:0 155:0 156:1 157:1 158:1 159:1 160:0 161:1 162:1 163:1 164:1 165:1 166:0 #
-0.50932467077445453540462949604262 1:0 2:0 3:0 4:0 5:0 6:0 7:0 8:0 9:0 10:0 11:0 12:0 13:0 14:0 15:0 16:0 17:0 18:0 19:0 20:0 21:0 22:1 23:0 24:0 25:0 26:1 27:0 28:0 29:0 30:0 31:0 32:0 33:0 34:0 35:0 36:0 37:0 38:0 39:0 40:0 41:0 42:0 43:0 44:0 45:1 46:0 47:0 48:0 49:0 50:1 51:0 52:0 53:0 54:0 55:0 56:0 57:0 58:0 59:0 60:0 61:0 62:0 63:0 64:0 65:1 66:0 67:0 68:0 69:0 70:0 71:0 72:0 73:0 74:0 75:1 76:1 77:0 78:1 79:0 80:0 81:0 82:0 83:0 84:0 85:1 86:0 87:0 88:0 89:0 90:0 91:0 92:0 93:0 94:0 95:0 96:0 97:0 98:1 99:1 100:0 101:0 102:0 103:0 104:0 105:1 106:0 107:0 108:0 109:0 110:0 111:0 112:0 113:0 114:0 115:0 116:0 117:0 118:0 119:1 120:1 121:1 122:1 123:0 124:0 125:1 126:0 127:0 128:0 129:0 130:0 131:0 132:0 133:0 134:0 135:0 136:0 137:1 138:0 139:0 140:0 141:0 142:1 143:0 144:1 145:1 146:0 147:0 148:1 149:0 150:0 151:0 152:0 153:0 154:0 155:0 156:1 157:0 158:1 159:0 160:0 161:1 162:1 163:1 164:0 165:1 166:0 #
-0.48553367166685018618821345626202 1:0 2:0 3:0 4:0 5:0 6:0 7:0 8:0 9:0 10:0 11:0 12:0 13:0 14:0 15:0 16:1 17:0 18:0 19:0 20:0 21:0 22:1 23:0 24:0 25:0 26:1 27:0 28:0 29:0 30:0 31:0 32:1 33:1 34:0 35:0 36:0 37:0 38:0 39:0 40:0 41:0 42:0 43:0 44:0 45:1 46:0 47:0 48:0 49:0 50:1 51:1 52:0 53:0 54:0 55:1 56:0 57:0 58:1 59:1 60:1 61:1 62:1 63:0 64:1 65:1 66:0 67:1 68:0 69:0 70:0 71:0 72:0 73:1 74:0 75:1 76:1 77:0 78:1 79:1 80:1 81:1 82:0 83:0 84:0 85:1 86:0 87:1 88:1 89:0 90:0 91:0 92:0 93:0 94:1 95:0 96:0 97:1 98:1 99:1 100:0 101:0 102:1 103:1 104:0 105:1 106:1 107:1 108:0 109:0 110:0 111:0 112:1 113:0 114:0 115:0 116:0 117:1 118:0 119:1 120:1 121:1 122:1 123:0 124:1 125:1 126:0 127:0 128:0 129:0 130:1 131:0 132:0 133:1 134:1 135:1 136:1 137:1 138:0 139:0 140:0 141:0 142:1 143:0 144:1 145:1 146:0 147:0 148:1 149:0 150:1 151:0 152:0 153:0 154:0 155:0 156:1 157:0 158:1 159:1 160:0 161:1 162:1 163:1 164:1 165:1 166:0 #
-0.50932467077445453540462949604262 1:0 2:0 3:0 4:0 5:0 6:0 7:0 8:0 9:0 10:0 11:0 12:0 13:0 14:0 15:0 16:0 17:0 18:0 19:0 20:0 21:0 22:1 23:0 24:0 25:0 26:1 27:0 28:0 29:0 30:0 31:0 32:0 33:0 34:0 35:0 36:0 37:0 38:0 39:0 40:0 41:0 42:1 43:0 44:0 45:1 46:0 47:0 48:0 49:0 50:1 51:0 52:0 53:0 54:0 55:0 56:0 57:1 58:0 59:0 60:0 61:0 62:1 63:0 64:0 65:0 66:0 67:0 68:0 69:0 70:0 71:0 72:1 73:0 74:0 75:1 76:1 77:0 78:1 79:1 80:1 81:0 82:0 83:1 84:0 85:1 86:0 87:1 88:0 89:0 90:0 91:0 92:1 93:0 94:0 95:1 96:1 97:0 98:1 99:1 100:0 101:0 102:0 103:0 104:0 105:1 106:0 107:1 108:0 109:0 110:1 111:0 112:0 113:1 114:0 115:0 116:0 117:1 118:0 119:1 120:1 121:1 122:1 123:0 124:0 125:0 126:0 127:1 128:0 129:0 130:0 131:0 132:0 133:1 134:1 135:1 136:0 137:1 138:0 139:0 140:0 141:0 142:1 143:1 144:1 145:1 146:0 147:0 148:1 149:0 150:1 151:0 152:1 153:0 154:1 155:0 156:1 157:1 158:1 159:1 160:0 161:1 162:1 163:1 164:1 165:1 166:0 #
0.50932467077445453540462949604262 1:0 2:0 3:0 4:0 5:0 6:0 7:0 8:0 9:0 10:0 11:0 12:0 13:0 14:0 15:0 16:1 17:0 18:0 19:0 20:0 21:0 22:1 23:0 24:0 25:0 26:0 27:0 28:0 29:0 30:0 31:0 32:1 33:1 34:0 35:0 36:0 37:0 38:0 39:0 40:0 41:0 42:0 43:0 44:0 45:1 46:0 47:0 48:0 49:0 50:0 51:1 52:0 53:0 54:0 55:1 56:0 57:0 58:1 59:1 60:1 61:1 62:1 63:0 64:1 65:0 66:0 67:1 68:0 69:1 70:0 71:0 72:0 73:1 74:0 75:1 76:1 77:0 78:0 79:1 80:1 81:1 82:0 83:0 84:0 85:1 86:0 87:0 88:1 89:0 90:0 91:0 92:0 93:0 94:1 95:1 96:0 97:0 98:1 99:1 100:0 101:0 102:1 103:0 104:0 105:0 106:1 107:0 108:0 109:0 110:0 111:0 112:1 113:1 114:0 115:0 116:0 117:1 118:0 119:0 120:1 121:1 122:1 123:0 124:1 125:1 126:1 127:1 128:0 129:0 130:1 131:0 132:0 133:1 134:0 135:1 136:1 137:1 138:0 139:0 140:1 141:0 142:1 143:1 144:1 145:1 146:1 147:0 148:1 149:0 150:1 151:1 152:1 153:0 154:0 155:0 156:1 157:1 158:1 159:1 160:0 161:1 162:1 163:1 164:1 165:1 166:0 #
0.50932467077445453540462949604262 1:0 2:0 3:0 4:0 5:0 6:0 7:0 8:0 9:0 10:0 11:0 12:0 13:0 14:0 15:0 16:0 17:0 18:0 19:0 20:0 21:0 22:1 23:0 24:0 25:0 26:1 27:0 28:0 29:0 30:0 31:0 32:0 33:0 34:0 35:0 36:0 37:0 38:0 39:0 40:0 41:0 42:0 43:0 44:0 45:0 46:0 47:0 48:0 49:0 50:1 51:0 52:0 53:0 54:0 55:0 56:0 57:0 58:0 59:0 60:0 61:0 62:0 63:0 64:0 65:0 66:0 67:0 68:0 69:0 70:0 71:0 72:0 73:0 74:0 75:1 76:1 77:0 78:0 79:0 80:0 81:0 82:0 83:0 84:0 85:1 86:0 87:0 88:0 89:0 90:0 91:0 92:0 93:0 94:0 95:0 96:1 97:0 98:1 99:1 100:0 101:0 102:0 103:0 104:0 105:1 106:0 107:0 108:0 109:0 110:0 111:0 112:0 113:0 114:0 115:0 116:0 117:0 118:0 119:0 120:0 121:1 122:1 123:0 124:0 125:1 126:0 127:0 128:0 129:0 130:0 131:0 132:0 133:0 134:0 135:0 136:0 137:1 138:0 139:0 140:0 141:0 142:0 143:0 144:1 145:1 146:0 147:0 148:1 149:0 150:0 151:0 152:0 153:0 154:0 155:0 156:1 157:0 158:1 159:0 160:0 161:1 162:1 163:1 164:0 165:1 166:0 #
0.50932467077445453540462949604262 1:0 2:0 3:0 4:0 5:0 6:0 7:0 8:0 9:0 10:0 11:0 12:0 13:0 14:0 15:0 16:1 17:0 18:0 19:0 20:0 21:0 22:1 23:0 24:0 25:0 26:1 27:0 28:0 29:0 30:0 31:0 32:1 33:1 34:0 35:0 36:0 37:0 38:0 39:0 40:0 41:0 42:0 43:0 44:0 45:1 46:0 47:0 48:0 49:0 50:1 51:1 52:0 53:0 54:0 55:1 56:0 57:0 58:1 59:1 60:1 61:1 62:0 63:0 64:1 65:1 66:0 67:1 68:0 69:0 70:0 71:0 72:0 73:1 74:0 75:1 76:1 77:0 78:0 79:0 80:1 81:1 82:0 83:1 84:0 85:1 86:0 87:1 88:1 89:0 90:0 91:0 92:0 93:0 94:1 95:0 96:1 97:1 98:1 99:1 100:0 101:0 102:1 103:1 104:0 105:1 106:1 107:1 108:0 109:0 110:0 111:0 112:1 113:1 114:0 115:0 116:0 117:1 118:0 119:0 120:1 121:1 122:1 123:0 124:1 125:1 126:1 127:1 128:0 129:0 130:1 131:0 132:0 133:0 134:1 135:0 136:1 137:1 138:0 139:0 140:0 141:0 142:1 143:1 144:0 145:1 146:1 147:0 148:1 149:0 150:1 151:1 152:1 153:0 154:0 155:0 156:1 157:1 158:1 159:1 160:0 161:1 162:1 163:1 164:1 165:1 166:0 #
0.50932467077445453540462949604262 1:0 2:0 3:0 4:0 5:0 6:0 7:0 8:0 9:0 10:0 11:0 12:0 13:0 14:0 15:0 16:1 17:0 18:0 19:0 20:0 21:1 22:1 23:0 24:0 25:0 26:0 27:0 28:0 29:0 30:0 31:0 32:1 33:1 34:0 35:0 36:1 37:0 38:0 39:0 40:0 41:0 42:0 43:0 44:0 45:0 46:0 47:0 48:0 49:0 50:1 51:1 52:0 53:0 54:0 55:1 56:0 57:0 58:1 59:1 60:1 61:1 62:0 63:0 64:1 65:0 66:0 67:1 68:0 69:1 70:0 71:0 72:0 73:1 74:0 75:1 76:1 77:0 78:0 79:1 80:1 81:1 82:0 83:1 84:0 85:1 86:0 87:1 88:1 89:0 90:0 91:0 92:0 93:0 94:1 95:1 96:1 97:0 98:0 99:1 100:0 101:0 102:1 103:1 104:0 105:0 106:1 107:1 108:0 109:0 110:0 111:0 112:1 113:1 114:0 115:0 116:0 117:1 118:0 119:0 120:1 121:1 122:1 123:0 124:1 125:1 126:1 127:1 128:0 129:0 130:1 131:0 132:0 133:1 134:1 135:0 136:1 137:1 138:0 139:0 140:0 141:0 142:1 143:1 144:1 145:0 146:1 147:0 148:1 149:0 150:1 151:1 152:1 153:0 154:0 155:0 156:1 157:1 158:1 159:1 160:0 161:1 162:1 163:1 164:1 165:1 166:0 #
0.50932467077445453540462949604262 1:0 2:0 3:0 4:0 5:0 6:0 7:0 8:0 9:0 10:0 11:0 12:0 13:0 14:0 15:0 16:1 17:0 18:0 19:0 20:0 21:0 22:1 23:0 24:0 25:0 26:0 27:0 28:0 29:0 30:0 31:0 32:1 33:1 34:0 35:0 36:0 37:0 38:0 39:0 40:0 41:0 42:0 43:0 44:0 45:0 46:1 47:0 48:0 49:0 50:0 51:1 52:0 53:0 54:0 55:1 56:0 57:0 58:1 59:1 60:1 61:1 62:0 63:0 64:1 65:0 66:0 67:1 68:0 69:0 70:0 71:0 72:0 73:1 74:0 75:1 76:1 77:0 78:0 79:0 80:1 81:1 82:0 83:1 84:0 85:1 86:0 87:1 88:1 89:0 90:0 91:0 92:0 93:0 94:1 95:0 96:1 97:0 98:1 99:1 100:0 101:0 102:1 103:0 104:0 105:0 106:1 107:1 108:0 109:0 110:0 111:0 112:1 113:0 114:0 115:0 116:0 117:1 118:0 119:0 120:1 121:1 122:1 123:0 124:1 125:0 126:0 127:0 128:0 129:0 130:1 131:0 132:0 133:0 134:1 135:0 136:1 137:1 138:0 139:0 140:0 141:0 142:1 143:0 144:0 145:1 146:0 147:0 148:1 149:0 150:1 151:0 152:0 153:0 154:0 155:0 156:1 157:0 158:1 159:1 160:0 161:1 162:1 163:1 164:1 165:1 166:0 #
-0.50932467077445453540462949604262 1:0 2:0 3:0 4:0 5:0 6:0 7:0 8:0 9:0 10:0 11:0 12:0 13:0 14:0 15:0 16:1 17:0 18:0 19:0 20:0 21:1 22:1 23:0 24:0 25:0 26:0 27:0 28:0 29:0 30:0 31:0 32:1 33:1 34:0 35:0 36:1 37:0 38:0 39:0 40:0 41:0 42:0 43:0 44:0 45:0 46:0 47:0 48:0 49:0 50:1 51:1 52:0 53:0 54:0 55:1 56:0 57:0 58:1 59:1 60:1 61:1 62:0 63:0 64:1 65:0 66:0 67:1 68:0 69:0 70:0 71:0 72:0 73:1 74:0 75:1 76:1 77:0 78:0 79:1 80:1 81:1 82:0 83:1 84:0 85:1 86:0 87:0 88:1 89:0 90:0 91:0 92:0 93:0 94:1 95:1 96:1 97:0 98:0 99:1 100:0 101:0 102:1 103:0 104:0 105:0 106:1 107:0 108:0 109:0 110:0 111:0 112:1 113:1 114:0 115:0 116:0 117:1 118:0 119:0 120:1 121:1 122:1 123:0 124:1 125:1 126:1 127:1 128:0 129:0 130:1 131:0 132:0 133:1 134:0 135:0 136:1 137:1 138:0 139:0 140:0 141:0 142:1 143:1 144:1 145:0 146:1 147:0 148:1 149:0 150:1 151:0 152:1 153:0 154:0 155:0 156:1 157:1 158:1 159:1 160:0 161:1 162:1 163:1 164:1 165:1 166:0 #
-0.50932467077445453540462949604262 1:0 2:0 3:0 4:0 5:0 6:0 7:0 8:0 9:0 10:0 11:0 12:0 13:0 14:0 15:0 16:0 17:0 18:0 19:0 20:0 21:0 22:1 23:0 24:0 25:0 26:1 27:0 28:0 29:0 30:0 31:0 32:0 33:0 34:0 35:0 36:0 37:0 38:0 39:0 40:0 41:0 42:0 43:0 44:0 45:0 46:0 47:0 48:0 49:0 50:1 51:0 52:0 53:0 54:0 55:0 56:0 57:0 58:0 59:0 60:0 61:0 62:0 63:0 64:0 65:0 66:0 67:0 68:0 69:0 70:0 71:0 72:0 73:0 74:0 75:1 76:1 77:0 78:0 79:0 80:0 81:0 82:0 83:0 84:0 85:1 86:0 87:0 88:0 89:0 90:0 91:0 92:0 93:0 94:0 95:0 96:0 97:0 98:1 99:1 100:0 101:0 102:0 103:0 104:0 105:1 106:0 107:0 108:0 109:0 110:0 111:0 112:0 113:0 114:0 115:0 116:0 117:0 118:0 119:0 120:0 121:1 122:1 123:0 124:0 125:1 126:0 127:0 128:0 129:0 130:0 131:0 132:0 133:0 134:0 135:0 136:0 137:1 138:0 139:0 140:0 141:0 142:0 143:0 144:1 145:1 146:0 147:0 148:1 149:0 150:0 151:0 152:0 153:0 154:0 155:0 156:1 157:0 158:1 159:0 160:0 161:1 162:1 163:1 164:0 165:1 166:0 #
-0.50932467077445453540462949604262 1:0 2:0 3:0 4:0 5:0 6:0 7:0 8:0 9:0 10:0 11:0 12:0 13:0 14:0 15:0 16:1 17:0 18:0 19:0 20:0 21:0 22:1 23:0 24:0 25:0 26:0 27:0 28:0 29:0 30:0 31:0 32:1 33:1 34:0 35:0 36:0 37:0 38:0 39:0 40:0 41:0 42:0 43:0 44:0 45:0 46:0 47:0 48:0 49:0 50:1 51:1 52:0 53:0 54:0 55:1 56:0 57:0 58:1 59:1 60:1 61:1 62:0 63:0 64:1 65:0 66:0 67:1 68:0 69:0 70:0 71:0 72:0 73:1 74:0 75:1 76:1 77:0 78:0 79:0 80:0 81:1 82:0 83:0 84:0 85:1 86:0 87:1 88:1 89:0 90:0 91:0 92:0 93:0 94:1 95:1 96:0 97:0 98:1 99:1 100:0 101:0 102:1 103:1 104:0 105:0 106:1 107:1 108:0 109:0 110:0 111:0 112:1 113:1 114:0 115:0 116:0 117:1 118:0 119:0 120:0 121:1 122:1 123:0 124:1 125:1 126:1 127:1 128:0 129:0 130:1 131:0 132:0 133:0 134:1 135:0 136:1 137:1 138:0 139:0 140:0 141:0 142:1 143:1 144:1 145:1 146:1 147:0 148:1 149:0 150:1 151:0 152:1 153:0 154:0 155:0 156:1 157:1 158:1 159:1 160:0 161:1 162:1 163:1 164:1 165:1 166:0 #
0.50932467077445453540462949604262 1:0 2:0 3:0 4:0 5:0 6:0 7:0 8:0 9:0 10:0 11:0 12:0 13:0 14:0 15:0 16:1 17:0 18:0 19:0 20:0 21:0 22:1 23:0 24:0 25:0 26:1 27:0 28:0 29:0 30:0 31:0 32:1 33:1 34:0 35:0 36:0 37:0 38:0 39:0 40:0 41:0 42:0 43:0 44:0 45:1 46:0 47:0 48:0 49:0 50:1 51:1 52:0 53:0 54:0 55:1 56:0 57:0 58:1 59:1 60:1 61:1 62:1 63:0 64:1 65:1 66:0 67:1 68:0 69:1 70:0 71:0 72:0 73:1 74:0 75:1 76:1 77:0 78:1 79:1 80:1 81:1 82:0 83:0 84:0 85:1 86:0 87:1 88:1 89:0 90:0 91:0 92:0 93:0 94:1 95:0 96:0 97:1 98:1 99:1 100:0 101:0 102:1 103:1 104:0 105:1 106:1 107:1 108:0 109:0 110:0 111:0 112:1 113:0 114:0 115:0 116:0 117:1 118:0 119:1 120:1 121:1 122:1 123:0 124:1 125:1 126:0 127:0 128:0 129:0 130:1 131:0 132:0 133:1 134:1 135:1 136:1 137:1 138:0 139:0 140:0 141:0 142:1 143:0 144:0 145:1 146:0 147:0 148:1 149:0 150:0 151:1 152:0 153:0 154:0 155:0 156:1 157:0 158:1 159:1 160:0 161:1 162:1 163:1 164:1 165:1 166:0 #
0.50932467077445453540462949604262 1:0 2:0 3:0 4:0 5:0 6:0 7:0 8:0 9:0 10:0 11:0 12:0 13:0 14:0 15:0 16:0 17:0 18:0 19:1 20:0 21:0 22:1 23:0 24:0 25:0 26:1 27:0 28:0 29:0 30:0 31:0 32:0 33:0 34:0 35:0 36:0 37:1 38:0 39:0 40:0 41:0 42:1 43:0 44:0 45:1 46:0 47:0 48:0 49:0 50:1 51:0 52:0 53:0 54:0 55:0 56:0 57:0 58:0 59:0 60:0 61:0 62:1 63:0 64:0 65:1 66:0 67:0 68:0 69:0 70:0 71:0 72:0 73:0 74:0 75:1 76:1 77:1 78:1 79:1 80:1 81:0 82:0 83:1 84:0 85:1 86:0 87:1 88:0 89:0 90:0 91:0 92:1 93:0 94:0 95:0 96:1 97:0 98:1 99:1 100:0 101:0 102:0 103:0 104:0 105:1 106:1 107:1 108:0 109:0 110:1 111:0 112:0 113:1 114:0 115:0 116:0 117:1 118:0 119:1 120:1 121:1 122:1 123:0 124:0 125:1 126:1 127:1 128:0 129:0 130:0 131:0 132:0 133:1 134:1 135:0 136:0 137:1 138:0 139:1 140:0 141:0 142:1 143:1 144:1 145:1 146:0 147:0 148:1 149:0 150:1 151:0 152:0 153:0 154:1 155:0 156:1 157:1 158:1 159:1 160:0 161:1 162:1 163:1 164:1 165:1 166:0 #
0.50932467077445453540462949604262 1:0 2:0 3:0 4:0 5:0 6:0 7:0 8:0 9:0 10:0 11:0 12:0 13:0 14:0 15:0 16:0 17:0 18:0 19:0 20:0 21:0 22:1 23:0 24:0 25:0 26:1 27:0 28:0 29:0 30:0 31:0 32:0 33:0 34:0 35:0 36:0 37:0 38:1 39:0 40:0 41:0 42:1 43:0 44:0 45:1 46:0 47:0 48:0 49:0 50:1 51:0 52:0 53:0 54:0 55:0 56:0 57:0 58:0 59:0 60:0 61:0 62:1 63:0 64:0 65:0 66:0 67:0 68:0 69:0 70:0 71:0 72:0 73:0 74:0 75:1 76:1 77:1 78:1 79:1 80:1 81:0 82:0 83:0 84:0 85:1 86:0 87:1 88:0 89:0 90:0 91:0 92:1 93:0 94:0 95:1 96:0 97:1 98:1 99:1 100:0 101:0 102:0 103:0 104:0 105:1 106:0 107:1 108:0 109:0 110:1 111:0 112:0 113:1 114:0 115:0 116:0 117:1 118:0 119:1 120:1 121:1 122:1 123:0 124:0 125:1 126:1 127:1 128:0 129:0 130:0 131:0 132:0 133:1 134:1 135:1 136:1 137:1 138:0 139:0 140:1 141:0 142:1 143:1 144:1 145:1 146:1 147:0 148:1 149:0 150:1 151:1 152:1 153:0 154:1 155:0 156:1 157:1 158:1 159:1 160:0 161:1 162:1 163:1 164:1 165:1 166:0 #
-0.50932467077445453540462949604262 1:0 2:0 3:0 4:0 5:0 6:0 7:0 8:0 9:0 10:0 11:0 12:0 13:0 14:0 15:0 16:0 17:0 18:0 19:0 20:0 21:0 22:1 23:0 24:0 25:0 26:1 27:0 28:0 29:0 30:0 31:0 32:0 33:0 34:0 35:0 36:0 37:0 38:1 39:0 40:0 41:0 42:1 43:0 44:0 45:1 46:0 47:0 48:0 49:0 50:1 51:0 52:0 53:0 54:0 55:0 56:0 57:0 58:0 59:0 60:0 61:0 62:1 63:0 64:0 65:0 66:0 67:0 68:0 69:0 70:0 71:0 72:0 73:0 74:0 75:1 76:1 77:1 78:1 79:1 80:1 81:0 82:0 83:0 84:0 85:1 86:0 87:1 88:0 89:0 90:0 91:0 92:1 93:0 94:0 95:0 96:0 97:1 98:1 99:1 100:0 101:0 102:0 103:0 104:0 105:1 106:1 107:1 108:0 109:0 110:1 111:0 112:1 113:0 114:0 115:0 116:0 117:1 118:0 119:1 120:1 121:1 122:1 123:0 124:0 125:1 126:0 127:1 128:0 129:0 130:0 131:0 132:0 133:1 134:1 135:1 136:1 137:1 138:0 139:0 140:0 141:0 142:1 143:1 144:1 145:1 146:0 147:0 148:1 149:0 150:1 151:0 152:0 153:0 154:1 155:0 156:1 157:0 158:1 159:1 160:0 161:1 162:1 163:1 164:1 165:1 166:0 #
-0.50932467077445453540462949604262 1:0 2:0 3:0 4:0 5:0 6:0 7:0 8:0 9:0 10:0 11:0 12:0 13:0 14:0 15:0 16:1 17:0 18:0 19:0 20:0 21:0 22:1 23:0 24:0 25:0 26:1 27:0 28:0 29:0 30:0 31:0 32:1 33:1 34:0 35:0 36:0 37:0 38:0 39:0 40:0 41:0 42:0 43:0 44:0 45:1 46:0 47:0 48:0 49:0 50:1 51:1 52:0 53:0 54:0 55:1 56:0 57:0 58:1 59:1 60:1 61:1 62:1 63:0 64:1 65:1 66:0 67:1 68:0 69:0 70:0 71:0 72:0 73:1 74:0 75:1 76:1 77:0 78:1 79:1 80:1 81:1 82:0 83:0 84:0 85:1 86:0 87:1 88:1 89:0 90:0 91:0 92:0 93:0 94:1 95:0 96:0 97:1 98:1 99:1 100:0 101:0 102:1 103:1 104:0 105:1 106:1 107:1 108:0 109:0 110:0 111:0 112:1 113:0 114:0 115:0 116:0 117:1 118:0 119:1 120:1 121:1 122:1 123:0 124:1 125:1 126:0 127:0 128:0 129:0 130:1 131:0 132:0 133:1 134:1 135:1 136:1 137:1 138:0 139:0 140:0 141:0 142:1 143:0 144:0 145:1 146:0 147:0 148:1 149:0 150:0 151:0 152:0 153:0 154:0 155:0 156:1 157:0 158:1 159:1 160:0 161:1 162:1 163:1 164:1 165:1 166:0 #
-0.32420589846093272878846391904517 1:0 2:0 3:0 4:0 5:0 6:0 7:0 8:0 9:0 10:0 11:0 12:0 13:0 14:0 15:0 16:0 17:0 18:0 19:0 20:0 21:0 22:1 23:0 24:0 25:0 26:1 27:0 28:0 29:0 30:0 31:0 32:0 33:0 34:0 35:0 36:0 37:1 38:0 39:0 40:0 41:0 42:0 43:0 44:0 45:1 46:0 47:0 48:0 49:0 50:0 51:0 52:0 53:0 54:0 55:0 56:0 57:0 58:0 59:0 60:0 61:0 62:1 63:0 64:0 65:0 66:0 67:0 68:0 69:0 70:0 71:0 72:0 73:0 74:0 75:1 76:1 77:1 78:0 79:1 80:0 81:0 82:0 83:1 84:0 85:1 86:0 87:0 88:0 89:0 90:0 91:0 92:0 93:0 94:0 95:1 96:1 97:0 98:1 99:1 100:0 101:0 102:0 103:0 104:0 105:1 106:1 107:0 108:0 109:0 110:1 111:0 112:0 113:1 114:0 115:0 116:0 117:1 118:0 119:0 120:1 121:1 122:1 123:0 124:0 125:1 126:1 127:1 128:0 129:0 130:0 131:0 132:0 133:1 134:0 135:1 136:0 137:1 138:0 139:0 140:0 141:0 142:1 143:1 144:1 145:1 146:0 147:0 148:1 149:0 150:1 151:0 152:1 153:0 154:1 155:0 156:1 157:1 158:1 159:1 160:0 161:1 162:1 163:1 164:1 165:1 166:0 #
0.50932467077445453540462949604262 1:0 2:0 3:0 4:0 5:0 6:0 7:0 8:0 9:0 10:0 11:0 12:0 13:0 14:0 15:0 16:0 17:0 18:0 19:0 20:0 21:0 22:1 23:0 24:0 25:0 26:1 27:0 28:0 29:0 30:0 31:0 32:0 33:0 34:0 35:0 36:0 37:0 38:0 39:0 40:0 41:0 42:0 43:0 44:0 45:0 46:0 47:0 48:0 49:0 50:1 51:0 52:0 53:0 54:0 55:0 56:0 57:0 58:0 59:0 60:0 61:0 62:0 63:0 64:0 65:0 66:0 67:0 68:0 69:0 70:0 71:0 72:0 73:0 74:0 75:1 76:1 77:0 78:0 79:0 80:0 81:0 82:0 83:0 84:0 85:1 86:0 87:0 88:0 89:0 90:0 91:0 92:0 93:0 94:0 95:0 96:1 97:0 98:1 99:1 100:0 101:0 102:0 103:0 104:0 105:1 106:0 107:0 108:0 109:0 110:0 111:0 112:0 113:0 114:0 115:0 116:0 117:0 118:0 119:0 120:0 121:1 122:1 123:0 124:0 125:0 126:0 127:0 128:0 129:0 130:0 131:0 132:0 133:0 134:0 135:0 136:0 137:1 138:0 139:0 140:0 141:0 142:0 143:0 144:1 145:1 146:0 147:0 148:1 149:0 150:0 151:0 152:0 153:0 154:0 155:0 156:1 157:0 158:1 159:0 160:0 161:1 162:1 163:1 164:0 165:1 166:0 #
0.50932467077445453540462949604262 1:0 2:0 3:0 4:0 5:0 6:0 7:0 8:0 9:0 10:0 11:0 12:0 13:0 14:0 15:0 16:0 17:0 18:0 19:0 20:0 21:1 22:1 23:0 24:0 25:0 26:0 27:0 28:0 29:0 30:0 31:0 32:0 33:0 34:0 35:0 36:0 37:0 38:0 39:0 40:0 41:0 42:0 43:0 44:0 45:1 46:0 47:1 48:0 49:0 50:1 51:0 52:0 53:0 54:0 55:0 56:0 57:0 58:0 59:1 60:0 61:0 62:1 63:0 64:1 65:1 66:0 67:0 68:0 69:0 70:0 71:0 72:0 73:0 74:0 75:0 76:1 77:0 78:1 79:0 80:0 81:1 82:0 83:0 84:0 85:1 86:0 87:0 88:1 89:0 90:0 91:0 92:0 93:0 94:0 95:0 96:0 97:0 98:1 99:1 100:0 101:0 102:0 103:0 104:0 105:0 106:0 107:0 108:0 109:0 110:0 111:0 112:0 113:0 114:0 115:0 116:0 117:0 118:0 119:1 120:0 121:1 122:1 123:0 124:0 125:1 126:0 127:0 128:0 129:0 130:0 131:0 132:0 133:0 134:0 135:0 136:0 137:1 138:0 139:0 140:0 141:0 142:1 143:0 144:0 145:1 146:0 147:0 148:1 149:0 150:0 151:0 152:0 153:0 154:0 155:0 156:1 157:0 158:1 159:0 160:0 161:1 162:1 163:1 164:0 165:1 166:0 #
0.50932467077445453540462949604262 1:0 2:0 3:0 4:0 5:0 6:0 7:0 8:0 9:0 10:0 11:0 12:0 13:0 14:0 15:0 16:1 17:0 18:0 19:0 20:0 21:1 22:1 23:0 24:0 25:0 26:1 27:0 28:0 29:0 30:0 31:0 32:1 33:1 34:0 35:0 36:1 37:0 38:0 39:0 40:0 41:0 42:0 43:0 44:0 45:0 46:0 47:0 48:0 49:0 50:1 51:1 52:0 53:0 54:0 55:1 56:0 57:0 58:1 59:1 60:1 61:1 62:0 63:0 64:1 65:0 66:0 67:1 68:0 69:1 70:0 71:0 72:0 73:1 74:0 75:1 76:1 77:0 78:0 79:1 80:1 81:1 82:0 83:1 84:0 85:1 86:0 87:0 88:1 89:0 90:0 91:0 92:0 93:0 94:1 95:1 96:1 97:0 98:0 99:1 100:0 101:0 102:1 103:0 104:0 105:1 106:1 107:0 108:0 109:0 110:0 111:0 112:1 113:1 114:0 115:0 116:0 117:1 118:0 119:0 120:1 121:1 122:1 123:0 124:1 125:1 126:1 127:1 128:0 129:0 130:1 131:0 132:0 133:1 134:0 135:0 136:1 137:1 138:0 139:0 140:0 141:0 142:1 143:1 144:1 145:1 146:1 147:0 148:1 149:0 150:0 151:1 152:1 153:0 154:0 155:0 156:1 157:1 158:1 159:1 160:0 161:1 162:1 163:1 164:1 165:1 166:0 #
-0.50932467077445453540462949604262 1:0 2:0 3:0 4:0 5:0 6:0 7:0 8:0 9:0 10:0 11:0 12:0 13:0 14:0 15:0 16:0 17:0 18:0 19:0 20:0 21:0 22:1 23:0 24:0 25:0 26:0 27:0 28:0 29:0 30:0 31:0 32:0 33:0 34:0 35:0 36:1 37:0 38:0 39:0 40:0 41:0 42:0 43:0 44:0 45:1 46:0 47:1 48:0 49:0 50:1 51:0 52:0 53:0 54:0 55:0 56:0 57:0 58:0 59:1 60:0 61:0 62:1 63:0 64:1 65:1 66:0 67:0 68:0 69:0 70:0 71:0 72:0 73:0 74:0 75:0 76:1 77:0 78:1 79:0 80:0 81:1 82:0 83:1 84:0 85:1 86:0 87:0 88:1 89:0 90:0 91:0 92:0 93:0 94:0 95:0 96:1 97:0 98:1 99:1 100:0 101:0 102:0 103:0 104:0 105:0 106:1 107:0 108:0 109:0 110:0 111:0 112:0 113:0 114:0 115:0 116:0 117:0 118:0 119:1 120:1 121:1 122:1 123:0 124:0 125:1 126:0 127:0 128:0 129:0 130:0 131:0 132:0 133:0 134:0 135:0 136:0 137:1 138:0 139:0 140:0 141:0 142:1 143:0 144:0 145:0 146:0 147:0 148:1 149:0 150:0 151:0 152:0 153:0 154:0 155:0 156:1 157:0 158:1 159:0 160:0 161:1 162:1 163:1 164:0 165:1 166:0 #
-0.50932467077445453540462949604262 1:0 2:0 3:0 4:0 5:0 6:0 7:0 8:0 9:0 10:0 11:0 12:0 13:0 14:0 15:0 16:0 17:0 18:0 19:0 20:0 21:0 22:1 23:0 24:0 25:0 26:0 27:0 28:0 29:0 30:0 31:0 32:0 33:0 34:0 35:0 36:0 37:0 38:0 39:0 40:0 41:0 42:0 43:0 44:0 45:1 46:0 47:0 48:0 49:0 50:1 51:0 52:0 53:0 54:0 55:0 56:0 57:0 58:0 59:1 60:0 61:0 62:1 63:0 64:1 65:1 66:0 67:0 68:0 69:0 70:0 71:0 72:0 73:0 74:0 75:1 76:1 77:0 78:1 79:1 80:0 81:1 82:0 83:0 84:0 85:1 86:0 87:0 88:1 89:0 90:0 91:0 92:1 93:0 94:0 95:0 96:0 97:0 98:1 99:1 100:0 101:0 102:0 103:0 104:0 105:0 106:0 107:0 108:0 109:0 110:1 111:0 112:0 113:0 114:0 115:0 116:0 117:1 118:0 119:1 120:1 121:1 122:1 123:0 124:0 125:1 126:0 127:0 128:0 129:0 130:0 131:0 132:0 133:1 134:0 135:1 136:0 137:1 138:0 139:0 140:0 141:0 142:1 143:0 144:1 145:1 146:0 147:0 148:1 149:0 150:1 151:0 152:0 153:0 154:1 155:0 156:1 157:0 158:1 159:0 160:0 161:1 162:1 163:1 164:1 165:1 166:0 #
-0.50932467077445453540462949604262 1:0 2:0 3:0 4:0 5:0 6:0 7:0 8:0 9:0 10:0 11:0 12:0 13:0 14:0 15:0 16:0 17:0 18:0 19:0 20:0 21:0 22:1 23:0 24:0 25:0 26:0 27:0 28:0 29:0 30:0 31:0 32:0 33:0 34:0 35:0 36:0 37:0 38:0 39:0 40:0 41:0 42:0 43:0 44:0 45:1 46:0 47:0 48:0 49:0 50:1 51:0 52:0 53:0 54:0 55:0 56:0 57:0 58:0 59:1 60:0 61:0 62:1 63:0 64:1 65:0 66:0 67:0 68:0 69:0 70:0 71:0 72:0 73:0 74:0 75:1 76:1 77:0 78:0 79:1 80:0 81:1 82:0 83:0 84:0 85:1 86:0 87:0 88:1 89:0 90:0 91:0 92:1 93:0 94:0 95:0 96:0 97:0 98:1 99:1 100:0 101:0 102:0 103:0 104:0 105:0 106:0 107:0 108:0 109:0 110:1 111:0 112:0 113:0 114:0 115:0 116:0 117:1 118:0 119:0 120:1 121:1 122:1 123:0 124:0 125:1 126:0 127:0 128:0 129:0 130:0 131:0 132:0 133:1 134:0 135:1 136:0 137:1 138:0 139:0 140:0 141:0 142:1 143:0 144:1 145:1 146:0 147:0 148:1 149:0 150:1 151:0 152:0 153:0 154:1 155:0 156:1 157:0 158:1 159:0 160:0 161:1 162:1 163:1 164:1 165:1 166:0 #
0.50932467077445453540462949604262 1:0 2:0 3:0 4:0 5:0 6:0 7:0 8:0 9:0 10:0 11:0 12:0 13:0 14:0 15:0 16:0 17:0 18:0 19:0 20:0 21:0 22:1 23:0 24:0 25:0 26:1 27:0 28:0 29:0 30:0 31:0 32:0 33:0 34:0 35:0 36:0 37:1 38:0 39:0 40:0 41:0 42:0 43:0 44:0 45:1 46:0 47:0 48:0 49:0 50:0 51:0 52:0 53:0 54:0 55:0 56:0 57:0 58:0 59:0 60:0 61:0 62:1 63:0 64:0 65:0 66:0 67:0 68:0 69:0 70:0 71:0 72:0 73:0 74:0 75:1 76:1 77:1 78:0 79:1 80:0 81:0 82:0 83:1 84:0 85:1 86:0 87:1 88:0 89:0 90:0 91:0 92:0 93:0 94:0 95:0 96:1 97:0 98:1 99:1 100:0 101:0 102:0 103:1 104:0 105:1 106:1 107:1 108:0 109:0 110:1 111:0 112:0 113:0 114:0 115:0 116:0 117:1 118:0 119:0 120:1 121:1 122:1 123:0 124:0 125:1 126:0 127:1 128:0 129:0 130:0 131:0 132:0 133:1 134:1 135:1 136:0 137:1 138:0 139:0 140:0 141:0 142:1 143:1 144:1 145:1 146:0 147:0 148:1 149:0 150:1 151:1 152:0 153:0 154:1 155:0 156:1 157:0 158:1 159:0 160:0 161:1 162:1 163:1 164:1 165:1 166:0 #
0.50932467077445453540462949604262 1:0 2:0 3:0 4:0 5:0 6:0 7:0 8:0 9:0 10:0 11:0 12:0 13:0 14:0 15:0 16:0 17:0 18:0 19:0 20:0 21:0 22:1 23:0 24:0 25:0 26:1 27:0 28:0 29:0 30:0 31:0 32:0 33:0 34:0 35:0 36:0 37:0 38:0 39:0 40:0 41:0 42:0 43:0 44:0 45:1 46:0 47:0 48:0 49:0 50:1 51:0 52:0 53:0 54:0 55:0 56:0 57:0 58:0 59:0 60:0 61:0 62:1 63:0 64:0 65:0 66:0 67:0 68:0 69:0 70:0 71:0 72:0 73:0 74:0 75:1 76:1 77:0 78:0 79:1 80:0 81:0 82:0 83:0 84:0 85:1 86:0 87:0 88:0 89:0 90:0 91:0 92:1 93:0 94:0 95:0 96:0 97:0 98:1 99:1 100:0 101:0 102:0 103:0 104:0 105:1 106:0 107:0 108:0 109:0 110:1 111:0 112:0 113:0 114:0 115:0 116:0 117:1 118:0 119:0 120:1 121:1 122:1 123:0 124:0 125:1 126:0 127:0 128:0 129:0 130:0 131:0 132:0 133:1 134:0 135:1 136:0 137:1 138:0 139:0 140:0 141:0 142:1 143:0 144:1 145:1 146:0 147:0 148:1 149:0 150:1 151:1 152:0 153:0 154:1 155:0 156:1 157:0 158:1 159:0 160:0 161:1 162:1 163:1 164:1 165:1 166:0 #
0.50932467077445453540462949604262 1:0 2:0 3:0 4:0 5:0 6:0 7:0 8:0 9:0 10:0 11:0 12:0 13:0 14:0 15:0 16:0 17:0 18:0 19:0 20:0 21:1 22:1 23:0 24:0 25:0 26:1 27:0 28:0 29:0 30:0 31:0 32:0 33:0 34:0 35:0 36:0 37:0 38:1 39:0 40:0 41:0 42:0 43:0 44:0 45:1 46:0 47:0 48:0 49:0 50:1 51:0 52:0 53:0 54:0 55:0 56:0 57:0 58:0 59:0 60:0 61:0 62:1 63:0 64:0 65:1 66:0 67:0 68:0 69:0 70:0 71:0 72:0 73:0 74:0 75:1 76:1 77:1 78:1 79:1 80:0 81:0 82:0 83:1 84:0 85:1 86:0 87:0 88:0 89:0 90:0 91:0 92:1 93:0 94:0 95:0 96:1 97:0 98:1 99:1 100:0 101:0 102:0 103:0 104:0 105:1 106:0 107:0 108:0 109:0 110:1 111:0 112:0 113:0 114:0 115:0 116:0 117:1 118:0 119:1 120:1 121:1 122:1 123:0 124:0 125:1 126:0 127:1 128:0 129:0 130:0 131:0 132:0 133:1 134:0 135:1 136:0 137:1 138:0 139:0 140:0 141:0 142:1 143:1 144:1 145:1 146:0 147:0 148:1 149:0 150:1 151:1 152:0 153:0 154:1 155:0 156:1 157:0 158:1 159:0 160:0 161:1 162:1 163:1 164:1 165:1 166:0 #
-0.40773735383796466669181768338603 1:0 2:0 3:0 4:0 5:0 6:0 7:0 8:0 9:0 10:0 11:0 12:0 13:0 14:0 15:0 16:0 17:0 18:0 19:0 20:0 21:0 22:1 23:0 24:0 25:0 26:1 27:0 28:0 29:0 30:0 31:0 32:0 33:0 34:0 35:0 36:0 37:0 38:0 39:0 40:0 41:0 42:0 43:0 44:0 45:1 46:0 47:0 48:0 49:0 50:1 51:0 52:0 53:0 54:0 55:0 56:0 57:0 58:0 59:0 60:0 61:0 62:1 63:0 64:0 65:0 66:0 67:0 68:0 69:0 70:0 71:0 72:0 73:0 74:0 75:1 76:1 77:0 78:0 79:1 80:0 81:0 82:0 83:1 84:0 85:1 86:0 87:0 88:0 89:0 90:0 91:0 92:1 93:0 94:0 95:0 96:1 97:0 98:1 99:1 100:0 101:0 102:0 103:0 104:0 105:1 106:0 107:0 108:0 109:0 110:1 111:0 112:0 113:0 114:0 115:0 116:0 117:1 118:0 119:0 120:1 121:1 122:1 123:0 124:0 125:1 126:0 127:1 128:0 129:0 130:0 131:0 132:0 133:1 134:0 135:1 136:0 137:1 138:0 139:0 140:0 141:0 142:1 143:1 144:1 145:1 146:0 147:0 148:1 149:0 150:1 151:0 152:0 153:0 154:1 155:0 156:1 157:0 158:1 159:0 160:0 161:1 162:1 163:1 164:1 165:1 166:0 #
-0.50932467077445453540462949604262 1:0 2:0 3:0 4:0 5:0 6:0 7:0 8:0 9:0 10:0 11:0 12:0 13:0 14:0 15:0 16:0 17:0 18:0 19:0 20:0 21:0 22:1 23:0 24:0 25:0 26:1 27:0 28:0 29:0 30:0 31:0 32:0 33:0 34:0 35:0 36:0 37:1 38:0 39:0 40:0 41:0 42:0 43:0 44:0 45:1 46:0 47:0 48:0 49:0 50:0 51:0 52:0 53:0 54:0 55:0 56:0 57:0 58:0 59:0 60:0 61:0 62:1 63:0 64:0 65:0 66:0 67:0 68:0 69:0 70:0 71:0 72:0 73:0 74:0 75:1 76:1 77:1 78:0 79:1 80:0 81:0 82:0 83:1 84:0 85:1 86:0 87:0 88:0 89:0 90:0 91:0 92:0 93:0 94:0 95:0 96:1 97:0 98:1 99:1 100:0 101:0 102:0 103:0 104:0 105:1 106:1 107:0 108:0 109:0 110:1 111:0 112:0 113:0 114:0 115:0 116:0 117:1 118:0 119:0 120:1 121:1 122:1 123:0 124:0 125:1 126:0 127:1 128:0 129:0 130:0 131:0 132:0 133:1 134:0 135:1 136:0 137:1 138:0 139:0 140:0 141:0 142:1 143:1 144:1 145:1 146:0 147:0 148:1 149:0 150:1 151:0 152:0 153:0 154:1 155:0 156:1 157:0 158:1 159:0 160:0 161:1 162:1 163:1 164:1 165:1 166:0 #
0.50932467077445453540462949604262 1:0 2:0 3:0 4:0 5:0 6:0 7:0 8:0 9:0 10:0 11:0 12:0 13:0 14:0 15:0 16:0 17:0 18:0 19:0 20:0 21:0 22:1 23:0 24:0 25:0 26:0 27:0 28:0 29:0 30:0 31:0 32:0 33:0 34:0 35:0 36:0 37:0 38:0 39:0 40:0 41:1 42:0 43:0 44:0 45:1 46:0 47:0 48:0 49:0 50:1 51:0 52:0 53:0 54:0 55:0 56:0 57:0 58:0 59:1 60:0 61:0 62:1 63:0 64:1 65:0 66:0 67:0 68:0 69:0 70:0 71:0 72:0 73:0 74:0 75:1 76:1 77:0 78:0 79:1 80:0 81:1 82:0 83:0 84:0 85:1 86:0 87:0 88:1 89:0 90:0 91:0 92:1 93:0 94:0 95:0 96:0 97:0 98:1 99:1 100:0 101:0 102:0 103:0 104:0 105:0 106:0 107:0 108:0 109:0 110:1 111:0 112:0 113:0 114:0 115:0 116:0 117:1 118:0 119:0 120:1 121:1 122:1 123:0 124:0 125:1 126:0 127:0 128:0 129:0 130:0 131:0 132:0 133:1 134:0 135:1 136:0 137:1 138:0 139:0 140:0 141:0 142:1 143:0 144:1 145:1 146:0 147:0 148:1 149:0 150:1 151:1 152:0 153:0 154:1 155:0 156:1 157:0 158:1 159:0 160:0 161:1 162:1 163:1 164:1 165:1 166:0 #
0.50932467077445453540462949604262 1:0 2:0 3:0 4:0 5:0 6:0 7:0 8:0 9:0 10:0 11:0 12:0 13:0 14:0 15:0 16:0 17:0 18:0 19:0 20:0 21:0 22:1 23:0 24:0 25:0 26:0 27:0 28:0 29:0 30:0 31:0 32:0 33:0 34:0 35:0 36:0 37:0 38:0 39:0 40:0 41:0 42:0 43:0 44:0 45:1 46:0 47:0 48:0 49:0 50:1 51:0 52:0 53:0 54:0 55:0 56:0 57:0 58:0 59:0 60:0 61:0 62:1 63:0 64:0 65:1 66:0 67:0 68:0 69:0 70:0 71:0 72:0 73:0 74:0 75:1 76:1 77:0 78:1 79:1 80:1 81:0 82:0 83:0 84:0 85:1 86:0 87:0 88:0 89:0 90:0 91:0 92:1 93:0 94:0 95:0 96:0 97:0 98:1 99:1 100:0 101:0 102:0 103:0 104:0 105:0 106:0 107:0 108:0 109:0 110:1 111:0 112:0 113:1 114:0 115:0 116:0 117:1 118:0 119:1 120:1 121:1 122:1 123:0 124:0 125:1 126:1 127:1 128:0 129:0 130:0 131:0 132:0 133:1 134:0 135:1 136:0 137:1 138:0 139:0 140:0 141:0 142:1 143:1 144:1 145:1 146:0 147:0 148:1 149:0 150:1 151:1 152:1 153:0 154:1 155:0 156:1 157:1 158:1 159:1 160:0 161:1 162:1 163:1 164:1 165:1 166:0 #
0.50932467077445453540462949604262 1:0 2:0 3:0 4:0 5:0 6:0 7:0 8:0 9:0 10:0 11:0 12:0 13:0 14:0 15:0 16:1 17:0 18:0 19:0 20:0 21:0 22:1 23:0 24:0 25:0 26:0 27:0 28:0 29:0 30:0 31:0 32:1 33:1 34:0 35:0 36:0 37:0 38:0 39:0 40:0 41:0 42:1 43:0 44:0 45:0 46:0 47:0 48:0 49:0 50:1 51:1 52:0 53:0 54:0 55:1 56:0 57:0 58:1 59:1 60:1 61:1 62:1 63:0 64:1 65:0 66:0 67:1 68:0 69:1 70:0 71:0 72:0 73:1 74:0 75:1 76:1 77:0 78:0 79:1 80:1 81:1 82:0 83:1 84:0 85:1 86:0 87:1 88:1 89:0 90:0 91:0 92:0 93:0 94:1 95:1 96:1 97:0 98:0 99:1 100:0 101:0 102:1 103:0 104:0 105:0 106:1 107:1 108:0 109:0 110:0 111:0 112:1 113:1 114:0 115:0 116:0 117:1 118:0 119:0 120:0 121:1 122:1 123:0 124:1 125:1 126:1 127:1 128:0 129:0 130:1 131:0 132:0 133:1 134:1 135:0 136:1 137:1 138:0 139:0 140:0 141:0 142:1 143:1 144:1 145:1 146:1 147:0 148:1 149:0 150:1 151:1 152:1 153:0 154:0 155:0 156:1 157:1 158:1 159:1 160:0 161:1 162:1 163:1 164:1 165:1 166:0 #
-0.50932467077445453540462949604262 1:0 2:0 3:0 4:0 5:0 6:0 7:0 8:0 9:0 10:0 11:0 12:0 13:0 14:0 15:0 16:0 17:0 18:0 19:0 20:0 21:0 22:1 23:0 24:0 25:0 26:1 27:0 28:0 29:0 30:0 31:0 32:1 33:1 34:0 35:0 36:1 37:0 38:1 39:0 40:0 41:0 42:0 43:0 44:0 45:1 46:0 47:0 48:0 49:0 50:1 51:0 52:0 53:0 54:0 55:0 56:0 57:0 58:0 59:0 60:0 61:0 62:1 63:0 64:0 65:1 66:0 67:1 68:0 69:0 70:0 71:0 72:0 73:0 74:0 75:1 76:1 77:1 78:1 79:1 80:0 81:1 82:0 83:1 84:0 85:1 86:0 87:1 88:1 89:0 90:0 91:0 92:1 93:0 94:1 95:0 96:1 97:0 98:1 99:1 100:0 101:0 102:0 103:1 104:0 105:1 106:0 107:1 108:0 109:0 110:1 111:0 112:0 113:0 114:0 115:0 116:0 117:1 118:0 119:1 120:1 121:1 122:1 123:0 124:1 125:1 126:0 127:1 128:0 129:0 130:0 131:0 132:0 133:1 134:1 135:1 136:0 137:1 138:0 139:0 140:0 141:0 142:1 143:1 144:1 145:1 146:0 147:0 148:1 149:0 150:1 151:0 152:0 153:0 154:1 155:0 156:1 157:0 158:1 159:0 160:0 161:1 162:1 163:1 164:1 165:1 166:0 #
0.50932467077445453540462949604262 1:0 2:0 3:0 4:0 5:0 6:0 7:0 8:0 9:0 10:0 11:0 12:0 13:0 14:0 15:0 16:0 17:0 18:0 19:0 20:0 21:0 22:1 23:0 24:0 25:0 26:1 27:0 28:0 29:0 30:0 31:0 32:0 33:0 34:0 35:0 36:1 37:0 38:0 39:0 40:0 41:0 42:0 43:0 44:0 45:1 46:0 47:0 48:0 49:0 50:1 51:0 52:0 53:0 54:0 55:0 56:0 57:0 58:0 59:0 60:0 61:0 62:0 63:0 64:0 65:0 66:1 67:0 68:0 69:0 70:0 71:0 72:0 73:0 74:0 75:1 76:1 77:0 78:0 79:0 80:0 81:1 82:0 83:1 84:0 85:1 86:0 87:0 88:1 89:0 90:0 91:0 92:1 93:0 94:0 95:0 96:1 97:0 98:1 99:1 100:0 101:0 102:0 103:0 104:0 105:1 106:0 107:0 108:0 109:0 110:1 111:0 112:1 113:0 114:0 115:0 116:0 117:1 118:0 119:0 120:1 121:1 122:1 123:0 124:0 125:1 126:0 127:1 128:0 129:0 130:0 131:0 132:0 133:0 134:0 135:1 136:0 137:1 138:0 139:0 140:0 141:0 142:1 143:1 144:1 145:1 146:0 147:0 148:1 149:0 150:1 151:0 152:0 153:0 154:1 155:0 156:1 157:0 158:1 159:0 160:0 161:1 162:1 163:1 164:1 165:1 166:0 #
-0.50932467077445453540462949604262 1:0 2:0 3:0 4:0 5:0 6:0 7:0 8:0 9:0 10:0 11:0 12:0 13:0 14:0 15:0 16:0 17:0 18:0 19:0 20:0 21:0 22:1 23:0 24:0 25:0 26:1 27:0 28:0 29:0 30:0 31:0 32:0 33:0 34:0 35:0 36:0 37:0 38:0 39:0 40:0 41:0 42:0 43:0 44:0 45:1 46:0 47:0 48:0 49:0 50:1 51:0 52:0 53:0 54:0 55:0 56:0 57:0 58:0 59:0 60:0 61:0 62:0 63:0 64:0 65:1 66:0 67:0 68:0 69:0 70:0 71:0 72:0 73:0 74:0 75:1 76:1 77:0 78:0 79:0 80:1 81:0 82:0 83:1 84:0 85:1 86:0 87:0 88:0 89:0 90:0 91:0 92:1 93:0 94:0 95:1 96:1 97:1 98:1 99:1 100:0 101:0 102:0 103:0 104:0 105:1 106:0 107:0 108:0 109:0 110:1 111:0 112:0 113:0 114:0 115:0 116:0 117:1 118:0 119:0 120:1 121:1 122:1 123:0 124:0 125:1 126:0 127:0 128:0 129:0 130:0 131:0 132:0 133:0 134:0 135:0 136:0 137:1 138:0 139:0 140:0 141:0 142:1 143:0 144:0 145:1 146:0 147:0 148:1 149:0 150:0 151:0 152:0 153:0 154:1 155:0 156:1 157:1 158:1 159:1 160:0 161:1 162:1 163:1 164:1 165:1 166:0 #
-0.50932467077445453540462949604262 1:0 2:0 3:0 4:0 5:0 6:0 7:0 8:0 9:0 10:0 11:0 12:0 13:0 14:0 15:0 16:0 17:0 18:0 19:0 20:0 21:1 22:1 23:0 24:0 25:0 26:1 27:0 28:0 29:0 30:0 31:0 32:0 33:0 34:0 35:0 36:1 37:0 38:0 39:0 40:0 41:0 42:0 43:0 44:0 45:1 46:0 47:1 48:0 49:0 50:1 51:0 52:0 53:0 54:0 55:0 56:0 57:0 58:0 59:0 60:0 61:0 62:1 63:0 64:0 65:1 66:0 67:0 68:0 69:0 70:0 71:0 72:0 73:0 74:0 75:1 76:1 77:1 78:1 79:1 80:1 81:1 82:0 83:1 84:0 85:1 86:0 87:0 88:1 89:0 90:0 91:0 92:1 93:0 94:0 95:0 96:1 97:1 98:1 99:1 100:0 101:0 102:0 103:0 104:0 105:1 106:0 107:0 108:0 109:0 110:1 111:0 112:0 113:0 114:0 115:0 116:0 117:1 118:0 119:1 120:1 121:1 122:1 123:0 124:0 125:1 126:0 127:1 128:0 129:0 130:0 131:0 132:0 133:1 134:0 135:1 136:0 137:1 138:0 139:0 140:0 141:0 142:1 143:1 144:1 145:1 146:0 147:0 148:1 149:0 150:1 151:0 152:0 153:0 154:1 155:0 156:1 157:0 158:1 159:0 160:0 161:1 162:1 163:1 164:1 165:1 166:0 #
0.50932467077445453540462949604262 1:0 2:0 3:0 4:0 5:0 6:0 7:0 8:0 9:0 10:0 11:0 12:0 13:0 14:0 15:0 16:0 17:0 18:0 19:0 20:0 21:0 22:1 23:0 24:0 25:0 26:1 27:0 28:0 29:0 30:0 31:0 32:0 33:0 34:0 35:0 36:0 37:1 38:0 39:0 40:0 41:0 42:0 43:1 44:0 45:1 46:0 47:0 48:0 49:0 50:1 51:0 52:0 53:0 54:0 55:0 56:0 57:0 58:0 59:0 60:0 61:0 62:1 63:0 64:0 65:1 66:0 67:0 68:0 69:0 70:0 71:0 72:0 73:0 74:0 75:1 76:1 77:1 78:1 79:1 80:1 81:0 82:0 83:0 84:0 85:1 86:0 87:0 88:0 89:0 90:0 91:0 92:0 93:0 94:0 95:0 96:0 97:0 98:1 99:1 100:0 101:0 102:0 103:0 104:0 105:1 106:1 107:0 108:0 109:0 110:1 111:0 112:0 113:0 114:0 115:0 116:0 117:1 118:0 119:1 120:1 121:1 122:1 123:0 124:0 125:1 126:0 127:0 128:0 129:0 130:0 131:1 132:0 133:1 134:0 135:1 136:0 137:1 138:0 139:0 140:0 141:0 142:1 143:0 144:0 145:1 146:0 147:0 148:1 149:0 150:0 151:1 152:0 153:0 154:1 155:0 156:1 157:0 158:1 159:0 160:0 161:1 162:1 163:1 164:1 165:1 166:0 #
0.50932467077445453540462949604262 1:0 2:0 3:0 4:0 5:0 6:0 7:0 8:0 9:0 10:0 11:0 12:0 13:0 14:0 15:0 16:0 17:0 18:0 19:0 20:0 21:0 22:1 23:0 24:0 25:0 26:1 27:0 28:0 29:0 30:0 31:0 32:0 33:0 34:0 35:0 36:0 37:0 38:0 39:0 40:0 41:0 42:0 43:0 44:0 45:1 46:0 47:0 48:0 49:0 50:1 51:0 52:0 53:0 54:0 55:0 56:0 57:0 58:0 59:0 60:0 61:0 62:1 63:0 64:0 65:0 66:1 67:0 68:0 69:0 70:0 71:0 72:0 73:0 74:0 75:1 76:1 77:0 78:0 79:0 80:0 81:0 82:0 83:1 84:0 85:1 86:0 87:1 88:0 89:0 90:0 91:0 92:1 93:0 94:0 95:0 96:1 97:0 98:1 99:1 100:0 101:0 102:0 103:1 104:0 105:1 106:0 107:1 108:0 109:0 110:1 111:0 112:1 113:0 114:0 115:0 116:0 117:1 118:0 119:0 120:1 121:1 122:1 123:0 124:0 125:1 126:0 127:1 128:0 129:0 130:0 131:0 132:0 133:0 134:1 135:1 136:0 137:1 138:0 139:0 140:0 141:0 142:1 143:1 144:1 145:1 146:0 147:0 148:1 149:0 150:1 151:1 152:0 153:0 154:1 155:0 156:1 157:0 158:1 159:0 160:0 161:1 162:1 163:1 164:1 165:1 166:0 #
-0.34359555755183901482041619601659 1:0 2:0 3:0 4:0 5:0 6:0 7:0 8:0 9:0 10:0 11:0 12:0 13:0 14:0 15:0 16:0 17:0 18:0 19:0 20:0 21:0 22:1 23:0 24:0 25:0 26:0 27:0 28:0 29:0 30:0 31:0 32:0 33:0 34:0 35:0 36:0 37:0 38:0 39:0 40:0 41:0 42:0 43:0 44:0 45:1 46:0 47:0 48:0 49:0 50:1 51:0 52:0 53:0 54:0 55:0 56:0 57:0 58:0 59:0 60:0 61:0 62:1 63:0 64:0 65:1 66:0 67:0 68:0 69:0 70:0 71:0 72:0 73:0 74:0 75:1 76:1 77:0 78:0 79:1 80:1 81:0 82:0 83:1 84:0 85:1 86:0 87:0 88:0 89:0 90:0 91:0 92:0 93:0 94:0 95:1 96:1 97:1 98:1 99:1 100:0 101:0 102:0 103:0 104:0 105:0 106:0 107:0 108:0 109:0 110:0 111:0 112:0 113:1 114:0 115:0 116:0 117:0 118:0 119:0 120:1 121:1 122:1 123:1 124:0 125:1 126:1 127:1 128:0 129:0 130:0 131:0 132:0 133:1 134:0 135:1 136:0 137:1 138:0 139:0 140:0 141:0 142:1 143:1 144:1 145:1 146:1 147:0 148:1 149:0 150:1 151:0 152:1 153:0 154:1 155:0 156:1 157:1 158:1 159:1 160:0 161:1 162:1 163:1 164:1 165:1 166:0 #
-0.50932467077445453540462949604262 1:0 2:0 3:0 4:0 5:0 6:0 7:0 8:0 9:0 10:0 11:0 12:0 13:0 14:0 15:0 16:0 17:0 18:0 19:0 20:0 21:0 22:1 23:0 24:0 25:0 26:1 27:0 28:0 29:0 30:0 31:0 32:0 33:0 34:0 35:0 36:0 37:0 38:0 39:0 40:0 41:0 42:0 43:0 44:0 45:1 46:0 47:0 48:0 49:0 50:1 51:0 52:0 53:0 54:0 55:0 56:0 57:0 58:0 59:0 60:0 61:0 62:1 63:0 64:0 65:0 66:0 67:0 68:0 69:0 70:0 71:0 72:0 73:0 74:0 75:1 76:1 77:0 78:0 79:1 80:0 81:0 82:0 83:0 84:0 85:1 86:0 87:0 88:0 89:0 90:0 91:0 92:1 93:0 94:0 95:0 96:0 97:0 98:1 99:1 100:0 101:0 102:0 103:0 104:0 105:1 106:0 107:0 108:0 109:0 110:1 111:0 112:0 113:0 114:0 115:0 116:0 117:1 118:0 119:0 120:1 121:1 122:1 123:0 124:0 125:1 126:0 127:0 128:0 129:0 130:0 131:0 132:0 133:1 134:0 135:1 136:0 137:1 138:0 139:0 140:0 141:0 142:1 143:0 144:1 145:1 146:0 147:0 148:1 149:0 150:1 151:0 152:0 153:0 154:1 155:0 156:1 157:0 158:1 159:0 160:0 161:1 162:1 163:1 164:1 165:1 166:0 #
-0.10463114113509047742311963702377 1:0 2:0 3:0 4:0 5:0 6:0 7:0 8:0 9:0 10:0 11:0 12:0 13:0 14:0 15:0 16:0 17:0 18:0 19:0 20:0 21:0 22:1 23:0 24:0 25:0 26:0 27:0 28:0 29:0 30:0 31:0 32:0 33:0 34:0 35:0 36:0 37:0 38:0 39:0 40:0 41:0 42:0 43:0 44:0 45:1 46:0 47:0 48:0 49:0 50:1 51:0 52:0 53:0 54:0 55:0 56:0 57:0 58:0 59:0 60:0 61:0 62:1 63:0 64:0 65:0 66:0 67:0 68:0 69:0 70:0 71:0 72:0 73:0 74:0 75:1 76:1 77:0 78:0 79:1 80:0 81:0 82:0 83:0 84:0 85:1 86:0 87:0 88:0 89:0 90:0 91:0 92:0 93:0 94:0 95:1 96:0 97:0 98:1 99:1 100:0 101:0 102:0 103:0 104:0 105:0 106:0 107:0 108:0 109:0 110:0 111:0 112:0 113:1 114:0 115:0 116:0 117:0 118:0 119:0 120:1 121:1 122:1 123:0 124:0 125:1 126:1 127:1 128:0 129:0 130:0 131:0 132:0 133:1 134:0 135:1 136:0 137:1 138:0 139:0 140:0 141:0 142:1 143:1 144:1 145:1 146:1 147:0 148:1 149:0 150:1 151:0 152:1 153:0 154:1 155:0 156:1 157:1 158:1 159:1 160:0 161:1 162:1 163:1 164:1 165:1 166:0 #
0.50932467077445453540462949604262 1:0 2:0 3:0 4:0 5:0 6:0 7:0 8:0 9:0 10:0 11:0 12:0 13:0 14:0 15:0 16:0 17:0 18:0 19:0 20:0 21:1 22:1 23:0 24:0 25:0 26:0 27:0 28:0 29:0 30:0 31:0 32:0 33:0 34:0 35:0 36:0 37:0 38:0 39:0 40:0 41:0 42:0 43:0 44:0 45:1 46:0 47:1 48:0 49:0 50:0 51:0 52:0 53:0 54:0 55:0 56:0 57:0 58:0 59:1 60:0 61:0 62:1 63:0 64:1 65:1 66:0 67:0 68:0 69:0 70:0 71:0 72:0 73:0 74:0 75:0 76:1 77:0 78:1 79:0 80:0 81:1 82:0 83:0 84:0 85:1 86:0 87:0 88:1 89:0 90:0 91:0 92:0 93:0 94:0 95:0 96:0 97:0 98:1 99:1 100:0 101:0 102:0 103:0 104:0 105:0 106:0 107:0 108:0 109:0 110:0 111:0 112:0 113:0 114:0 115:0 116:0 117:0 118:0 119:1 120:0 121:1 122:1 123:0 124:0 125:0 126:0 127:0 128:0 129:0 130:0 131:0 132:0 133:0 134:0 135:0 136:0 137:1 138:0 139:0 140:0 141:0 142:1 143:0 144:0 145:1 146:0 147:0 148:1 149:0 150:0 151:0 152:0 153:0 154:0 155:0 156:1 157:0 158:1 159:0 160:0 161:1 162:1 163:1 164:0 165:1 166:0 #
0.50932467077445453540462949604262 1:0 2:0 3:0 4:0 5:0 6:0 7:0 8:0 9:0 10:0 11:0 12:0 13:0 14:0 15:0 16:1 17:0 18:0 19:0 20:0 21:0 22:1 23:0 24:0 25:0 26:1 27:0 28:0 29:0 30:0 31:0 32:1 33:1 34:0 35:0 36:0 37:0 38:0 39:0 40:0 41:0 42:0 43:0 44:0 45:0 46:0 47:0 48:0 49:0 50:1 51:1 52:0 53:0 54:0 55:1 56:0 57:0 58:1 59:1 60:1 61:1 62:0 63:0 64:1 65:0 66:0 67:1 68:0 69:0 70:0 71:0 72:0 73:1 74:0 75:1 76:1 77:0 78:0 79:0 80:1 81:1 82:0 83:1 84:0 85:1 86:0 87:0 88:1 89:0 90:0 91:0 92:0 93:0 94:1 95:0 96:1 97:0 98:1 99:1 100:0 101:0 102:1 103:0 104:0 105:1 106:1 107:0 108:0 109:0 110:0 111:0 112:1 113:0 114:0 115:0 116:0 117:1 118:0 119:0 120:1 121:1 122:1 123:0 124:1 125:1 126:0 127:0 128:0 129:0 130:1 131:0 132:0 133:0 134:0 135:0 136:1 137:1 138:0 139:0 140:0 141:0 142:1 143:0 144:0 145:1 146:0 147:0 148:1 149:0 150:1 151:0 152:0 153:0 154:0 155:0 156:1 157:0 158:1 159:1 160:0 161:1 162:1 163:1 164:1 165:1 166:0 #
0.50932467077445453540462949604262 1:0 2:0 3:0 4:0 5:0 6:0 7:0 8:0 9:0 10:0 11:0 12:0 13:0 14:0 15:0 16:0 17:0 18:0 19:0 20:0 21:0 22:1 23:0 24:0 25:0 26:1 27:0 28:0 29:0 30:0 31:0 32:0 33:0 34:0 35:0 36:0 37:0 38:0 39:0 40:0 41:0 42:0 43:0 44:0 45:0 46:0 47:0 48:0 49:0 50:1 51:0 52:0 53:0 54:0 55:0 56:0 57:0 58:0 59:0 60:0 61:0 62:0 63:0 64:0 65:0 66:1 67:0 68:0 69:0 70:0 71:0 72:0 73:0 74:0 75:1 76:1 77:0 78:0 79:0 80:0 81:0 82:0 83:0 84:0 85:1 86:0 87:0 88:0 89:0 90:0 91:0 92:0 93:0 94:0 95:0 96:1 97:0 98:1 99:1 100:0 101:0 102:0 103:0 104:0 105:1 106:0 107:0 108:0 109:0 110:0 111:0 112:1 113:0 114:0 115:0 116:0 117:0 118:0 119:0 120:0 121:1 122:1 123:0 124:0 125:1 126:1 127:1 128:0 129:0 130:0 131:0 132:0 133:0 134:0 135:0 136:0 137:1 138:0 139:1 140:0 141:0 142:0 143:1 144:1 145:1 146:0 147:0 148:1 149:0 150:0 151:0 152:1 153:0 154:0 155:0 156:1 157:1 158:1 159:0 160:0 161:1 162:1 163:1 164:1 165:1 166:0 #
0.50932467077445453540462949604262 1:0 2:0 3:0 4:0 5:0 6:0 7:0 8:0 9:0 10:0 11:0 12:0 13:0 14:0 15:0 16:0 17:0 18:0 19:0 20:0 21:0 22:1 23:0 24:0 25:0 26:1 27:0 28:0 29:0 30:0 31:0 32:0 33:0 34:0 35:0 36:0 37:0 38:0 39:0 40:0 41:0 42:0 43:0 44:0 45:0 46:0 47:0 48:0 49:0 50:1 51:0 52:0 53:0 54:0 55:0 56:0 57:0 58:0 59:0 60:0 61:0 62:0 63:0 64:0 65:0 66:1 67:0 68:0 69:0 70:0 71:0 72:0 73:0 74:0 75:1 76:1 77:0 78:0 79:0 80:0 81:0 82:0 83:0 84:0 85:1 86:0 87:0 88:0 89:0 90:0 91:0 92:0 93:0 94:0 95:0 96:1 97:0 98:1 99:1 100:0 101:0 102:0 103:0 104:0 105:1 106:0 107:0 108:0 109:0 110:0 111:0 112:1 113:0 114:0 115:0 116:0 117:0 118:0 119:0 120:0 121:1 122:1 123:0 124:0 125:1 126:1 127:1 128:0 129:0 130:0 131:0 132:0 133:0 134:0 135:0 136:0 137:1 138:0 139:0 140:0 141:0 142:0 143:1 144:1 145:1 146:0 147:0 148:1 149:0 150:0 151:0 152:1 153:0 154:0 155:0 156:1 157:1 158:1 159:0 160:0 161:1 162:1 163:1 164:1 165:1 166:0 #
-0.50932467077445453540462949604262 1:0 2:0 3:0 4:0 5:0 6:0 7:0 8:0 9:0 10:0 11:0 12:0 13:0 14:0 15:0 16:1 17:0 18:0 19:0 20:0 21:0 22:1 23:0 24:0 25:0 26:1 27:0 28:0 29:0 30:0 31:0 32:1 33:1 34:0 35:0 36:0 37:0 38:0 39:0 40:0 41:0 42:1 43:0 44:0 45:1 46:0 47:0 48:0 49:0 50:1 51:1 52:0 53:0 54:0 55:1 56:0 57:0 58:1 59:1 60:1 61:1 62:1 63:0 64:1 65:0 66:0 67:1 68:0 69:0 70:0 71:0 72:0 73:1 74:0 75:1 76:1 77:0 78:0 79:1 80:1 81:1 82:0 83:0 84:0 85:1 86:0 87:0 88:1 89:0 90:0 91:0 92:0 93:0 94:1 95:0 96:0 97:0 98:1 99:1 100:0 101:0 102:1 103:0 104:0 105:1 106:1 107:1 108:0 109:0 110:0 111:0 112:1 113:0 114:0 115:0 116:0 117:1 118:0 119:0 120:1 121:1 122:1 123:0 124:1 125:1 126:0 127:0 128:0 129:0 130:1 131:0 132:0 133:1 134:1 135:1 136:1 137:1 138:0 139:0 140:0 141:0 142:1 143:0 144:0 145:1 146:0 147:0 148:1 149:0 150:0 151:0 152:0 153:0 154:0 155:0 156:1 157:0 158:1 159:1 160:0 161:1 162:1 163:1 164:1 165:1 166:0 #
-0.50932467077445453540462949604262 1:0 2:0 3:0 4:0 5:0 6:0 7:0 8:0 9:0 10:0 11:0 12:0 13:0 14:0 15:0 16:1 17:0 18:0 19:0 20:0 21:0 22:1 23:0 24:0 25:0 26:0 27:0 28:0 29:0 30:0 31:0 32:1 33:1 34:0 35:0 36:0 37:0 38:0 39:0 40:0 41:0 42:0 43:0 44:0 45:0 46:0 47:0 48:0 49:0 50:0 51:1 52:0 53:0 54:0 55:1 56:0 57:0 58:1 59:1 60:1 61:1 62:0 63:0 64:1 65:0 66:0 67:1 68:0 69:0 70:0 71:0 72:0 73:1 74:0 75:1 76:1 77:0 78:0 79:1 80:1 81:1 82:0 83:1 84:0 85:1 86:0 87:1 88:1 89:0 90:0 91:0 92:0 93:0 94:1 95:1 96:1 97:0 98:0 99:1 100:0 101:0 102:1 103:1 104:0 105:0 106:1 107:1 108:0 109:0 110:0 111:0 112:1 113:1 114:0 115:0 116:0 117:1 118:0 119:0 120:0 121:1 122:1 123:0 124:1 125:1 126:1 127:1 128:0 129:0 130:1 131:0 132:0 133:1 134:1 135:0 136:1 137:1 138:0 139:0 140:0 141:0 142:1 143:1 144:1 145:1 146:1 147:0 148:1 149:0 150:1 151:0 152:1 153:0 154:0 155:0 156:1 157:1 158:1 159:1 160:0 161:1 162:1 163:1 164:1 165:1 166:0 #
-0.50932467077445453540462949604262 1:0 2:0 3:0 4:0 5:0 6:0 7:0 8:0 9:0 10:0 11:0 12:0 13:0 14:0 15:0 16:1 17:0 18:0 19:0 20:0 21:0 22:1 23:0 24:0 25:0 26:0 27:0 28:0 29:0 30:0 31:0 32:1 33:1 34:0 35:0 36:0 37:0 38:0 39:0 40:0 41:0 42:1 43:0 44:0 45:0 46:0 47:0 48:0 49:0 50:1 51:1 52:0 53:0 54:0 55:1 56:0 57:0 58:1 59:1 60:1 61:1 62:1 63:0 64:1 65:0 66:0 67:1 68:0 69:0 70:0 71:0 72:0 73:1 74:0 75:1 76:1 77:0 78:0 79:1 80:1 81:1 82:0 83:1 84:0 85:1 86:0 87:1 88:1 89:0 90:0 91:0 92:0 93:0 94:1 95:1 96:1 97:0 98:0 99:1 100:0 101:0 102:1 103:0 104:0 105:0 106:1 107:1 108:0 109:0 110:0 111:0 112:1 113:1 114:0 115:0 116:0 117:1 118:0 119:0 120:0 121:1 122:1 123:0 124:1 125:1 126:1 127:1 128:0 129:0 130:1 131:0 132:0 133:1 134:1 135:0 136:1 137:1 138:0 139:0 140:0 141:0 142:1 143:1 144:1 145:1 146:1 147:0 148:1 149:0 150:1 151:0 152:1 153:0 154:0 155:0 156:1 157:1 158:1 159:1 160:0 161:1 162:1 163:1 164:1 165:1 166:0 #
0.50932467077445453540462949604262 1:0 2:0 3:0 4:0 5:0 6:0 7:0 8:0 9:0 10:0 11:0 12:0 13:0 14:0 15:0 16:0 17:0 18:0 19:0 20:0 21:0 22:1 23:0 24:0 25:0 26:0 27:0 28:0 29:0 30:0 31:0 32:0 33:0 34:0 35:0 36:0 37:0 38:0 39:0 40:0 41:1 42:0 43:0 44:0 45:1 46:0 47:0 48:0 49:0 50:1 51:0 52:0 53:0 54:0 55:0 56:0 57:0 58:0 59:0 60:0 61:0 62:1 63:0 64:0 65:0 66:0 67:0 68:0 69:0 70:0 71:0 72:0 73:0 74:0 75:1 76:1 77:0 78:0 79:1 80:0 81:0 82:0 83:0 84:0 85:1 86:0 87:0 88:0 89:0 90:0 91:0 92:1 93:0 94:0 95:0 96:0 97:0 98:1 99:1 100:0 101:0 102:0 103:0 104:0 105:0 106:0 107:0 108:0 109:0 110:1 111:0 112:0 113:0 114:0 115:0 116:0 117:1 118:0 119:0 120:1 121:1 122:1 123:0 124:0 125:1 126:0 127:0 128:0 129:0 130:0 131:0 132:0 133:1 134:0 135:1 136:0 137:1 138:0 139:0 140:0 141:0 142:1 143:0 144:1 145:1 146:0 147:0 148:1 149:0 150:1 151:1 152:0 153:0 154:1 155:0 156:1 157:0 158:1 159:0 160:0 161:1 162:1 163:1 164:1 165:1 166:0 #
0.50932467077445453540462949604262 1:0 2:0 3:0 4:0 5:0 6:0 7:0 8:0 9:0 10:0 11:0 12:0 13:0 14:0 15:0 16:0 17:0 18:0 19:0 20:0 21:1 22:1 23:0 24:0 25:0 26:1 27:0 28:0 29:0 30:0 31:0 32:0 33:0 34:0 35:0 36:0 37:0 38:1 39:0 40:0 41:0 42:0 43:0 44:0 45:1 46:0 47:0 48:0 49:0 50:1 51:0 52:0 53:0 54:0 55:0 56:0 57:0 58:0 59:0 60:0 61:0 62:1 63:0 64:0 65:1 66:1 67:0 68:0 69:0 70:0 71:0 72:0 73:0 74:0 75:1 76:1 77:1 78:1 79:1 80:0 81:0 82:0 83:1 84:0 85:1 86:0 87:0 88:0 89:0 90:0 91:0 92:1 93:0 94:0 95:0 96:1 97:0 98:1 99:1 100:0 101:0 102:0 103:0 104:0 105:1 106:0 107:0 108:0 109:0 110:1 111:0 112:1 113:0 114:0 115:0 116:0 117:1 118:0 119:1 120:1 121:1 122:1 123:0 124:0 125:1 126:0 127:1 128:0 129:0 130:0 131:0 132:0 133:1 134:0 135:1 136:0 137:1 138:0 139:0 140:0 141:0 142:1 143:1 144:1 145:1 146:0 147:0 148:1 149:0 150:1 151:1 152:0 153:0 154:1 155:0 156:1 157:0 158:1 159:0 160:0 161:1 162:1 163:1 164:1 165:1 166:0 #
-0.49926606847478682826846352327266 1:0 2:0 3:0 4:0 5:0 6:0 7:0 8:0 9:0 10:0 11:0 12:0 13:0 14:0 15:0 16:0 17:0 18:0 19:0 20:0 21:0 22:1 23:0 24:0 25:0 26:1 27:0 28:0 29:0 30:0 31:0 32:0 33:0 34:0 35:0 36:0 37:0 38:0 39:0 40:0 41:0 42:0 43:0 44:0 45:1 46:0 47:0 48:0 49:0 50:1 51:0 52:0 53:0 54:0 55:0 56:0 57:0 58:0 59:0 60:0 61:0 62:1 63:0 64:0 65:0 66:0 67:0 68:0 69:0 70:0 71:0 72:0 73:0 74:0 75:1 76:1 77:1 78:1 79:1 80:1 81:0 82:0 83:1 84:0 85:1 86:0 87:0 88:0 89:0 90:0 91:0 92:1 93:0 94:0 95:0 96:1 97:0 98:1 99:1 100:0 101:0 102:0 103:0 104:0 105:1 106:0 107:0 108:0 109:0 110:1 111:0 112:0 113:0 114:0 115:0 116:0 117:1 118:0 119:1 120:1 121:1 122:1 123:0 124:0 125:0 126:0 127:1 128:0 129:0 130:0 131:0 132:0 133:1 134:0 135:1 136:0 137:1 138:0 139:0 140:0 141:0 142:1 143:1 144:1 145:1 146:0 147:0 148:1 149:0 150:1 151:0 152:0 153:0 154:1 155:0 156:1 157:0 158:1 159:0 160:0 161:1 162:1 163:1 164:1 165:1 166:0 #
-0.33693969754153213491676410740183 1:0 2:0 3:0 4:0 5:0 6:0 7:0 8:0 9:0 10:0 11:0 12:0 13:0 14:0 15:0 16:1 17:0 18:0 19:0 20:0 21:0 22:1 23:0 24:0 25:0 26:1 27:0 28:0 29:0 30:0 31:0 32:1 33:1 34:0 35:0 36:0 37:0 38:0 39:0 40:0 41:0 42:0 43:0 44:0 45:1 46:0 47:0 48:0 49:0 50:1 51:1 52:0 53:0 54:0 55:1 56:0 57:0 58:1 59:1 60:1 61:1 62:1 63:0 64:1 65:1 66:0 67:1 68:0 69:0 70:0 71:0 72:0 73:1 74:0 75:1 76:1 77:0 78:1 79:1 80:1 81:1 82:0 83:0 84:0 85:1 86:0 87:0 88:1 89:0 90:0 91:0 92:0 93:0 94:1 95:1 96:0 97:1 98:1 99:1 100:0 101:0 102:1 103:0 104:0 105:1 106:1 107:0 108:0 109:0 110:0 111:0 112:1 113:1 114:0 115:0 116:0 117:1 118:0 119:1 120:1 121:1 122:1 123:0 124:1 125:1 126:1 127:1 128:0 129:0 130:1 131:0 132:0 133:1 134:0 135:1 136:1 137:1 138:0 139:0 140:0 141:0 142:1 143:1 144:1 145:1 146:1 147:0 148:1 149:0 150:1 151:0 152:1 153:0 154:0 155:0 156:1 157:1 158:1 159:1 160:0 161:1 162:1 163:1 164:1 165:1 166:0 #
-0.26607960724124912754717797724879 1:0 2:0 3:0 4:0 5:0 6:0 7:0 8:0 9:0 10:0 11:0 12:0 13:0 14:0 15:0 16:1 17:0 18:0 19:0 20:0 21:0 22:1 23:0 24:0 25:0 26:0 27:0 28:0 29:0 30:0 31:0 32:1 33:1 34:0 35:0 36:0 37:0 38:0 39:0 40:0 41:0 42:1 43:0 44:0 45:1 46:0 47:0 48:0 49:0 50:0 51:1 52:0 53:0 54:0 55:1 56:0 57:0 58:1 59:1 60:1 61:1 62:1 63:0 64:1 65:0 66:0 67:1 68:0 69:0 70:0 71:0 72:0 73:1 74:0 75:1 76:1 77:0 78:0 79:1 80:1 81:1 82:0 83:0 84:0 85:1 86:0 87:1 88:1 89:0 90:0 91:0 92:0 93:0 94:1 95:0 96:0 97:0 98:1 99:1 100:0 101:0 102:1 103:0 104:0 105:0 106:1 107:1 108:0 109:0 110:0 111:0 112:1 113:1 114:0 115:0 116:0 117:1 118:0 119:0 120:1 121:1 122:1 123:0 124:1 125:1 126:1 127:1 128:0 129:0 130:1 131:0 132:0 133:1 134:1 135:1 136:1 137:1 138:0 139:0 140:0 141:0 142:1 143:1 144:0 145:1 146:1 147:0 148:1 149:0 150:0 151:0 152:1 153:0 154:0 155:0 156:1 157:1 158:1 159:1 160:0 161:1 162:1 163:1 164:1 165:1 166:0 #
0.50932467077445453540462949604262 1:0 2:0 3:0 4:0 5:0 6:0 7:0 8:0 9:0 10:0 11:0 12:0 13:0 14:0 15:0 16:1 17:0 18:0 19:0 20:0 21:1 22:1 23:0 24:0 25:0 26:0 27:0 28:0 29:0 30:0 31:0 32:1 33:1 34:0 35:0 36:1 37:0 38:0 39:0 40:0 41:0 42:0 43:0 44:0 45:0 46:0 47:0 48:0 49:0 50:1 51:1 52:0 53:0 54:0 55:1 56:0 57:0 58:1 59:1 60:1 61:1 62:0 63:0 64:1 65:0 66:0 67:1 68:0 69:1 70:0 71:0 72:0 73:1 74:0 75:1 76:1 77:0 78:0 79:1 80:1 81:1 82:0 83:1 84:0 85:1 86:0 87:1 88:1 89:0 90:0 91:0 92:0 93:0 94:1 95:1 96:1 97:0 98:0 99:1 100:0 101:0 102:1 103:1 104:0 105:0 106:1 107:1 108:0 109:0 110:0 111:0 112:1 113:1 114:0 115:0 116:0 117:1 118:0 119:0 120:1 121:1 122:1 123:0 124:1 125:1 126:1 127:1 128:0 129:0 130:1 131:0 132:0 133:1 134:1 135:0 136:1 137:1 138:0 139:0 140:0 141:0 142:1 143:1 144:1 145:0 146:1 147:0 148:1 149:0 150:1 151:1 152:1 153:0 154:0 155:0 156:1 157:1 158:1 159:1 160:0 161:1 162:1 163:1 164:1 165:1 166:0 #
0.50932467077445453540462949604262 1:0 2:0 3:0 4:0 5:0 6:0 7:0 8:0 9:0 10:0 11:0 12:0 13:0 14:0 15:0 16:1 17:0 18:0 19:0 20:0 21:0 22:1 23:0 24:0 25:0 26:0 27:0 28:0 29:0 30:0 31:0 32:1 33:1 34:0 35:0 36:0 37:0 38:0 39:0 40:0 41:0 42:0 43:0 44:0 45:0 46:0 47:0 48:0 49:0 50:1 51:1 52:0 53:0 54:0 55:1 56:0 57:0 58:1 59:1 60:1 61:1 62:0 63:0 64:1 65:0 66:0 67:1 68:0 69:0 70:0 71:0 72:0 73:1 74:0 75:1 76:1 77:0 78:0 79:0 80:1 81:1 82:0 83:1 84:0 85:1 86:0 87:0 88:1 89:0 90:0 91:0 92:0 93:0 94:1 95:0 96:1 97:0 98:1 99:1 100:0 101:0 102:1 103:0 104:0 105:0 106:1 107:0 108:0 109:0 110:0 111:0 112:1 113:0 114:0 115:0 116:0 117:1 118:0 119:0 120:1 121:1 122:1 123:0 124:1 125:0 126:0 127:0 128:0 129:0 130:1 131:0 132:0 133:0 134:0 135:0 136:1 137:1 138:0 139:0 140:0 141:0 142:1 143:0 144:0 145:1 146:0 147:0 148:1 149:0 150:1 151:0 152:0 153:0 154:0 155:0 156:1 157:0 158:1 159:1 160:0 161:1 162:1 163:1 164:1 165:1 166:0 #
-0.30568909817185280219931087231089 1:0 2:0 3:0 4:0 5:0 6:0 7:0 8:0 9:0 10:0 11:0 12:0 13:0 14:0 15:0 16:0 17:0 18:0 19:0 20:0 21:0 22:1 23:0 24:0 25:0 26:0 27:0 28:0 29:0 30:0 31:0 32:0 33:0 34:0 35:0 36:0 37:0 38:0 39:0 40:0 41:0 42:0 43:0 44:0 45:1 46:0 47:0 48:0 49:0 50:0 51:0 52:0 53:0 54:0 55:0 56:0 57:0 58:0 59:0 60:0 61:0 62:1 63:0 64:0 65:0 66:0 67:0 68:0 69:0 70:0 71:0 72:0 73:0 74:0 75:1 76:1 77:0 78:0 79:1 80:0 81:0 82:0 83:1 84:0 85:1 86:0 87:0 88:0 89:1 90:0 91:0 92:1 93:0 94:0 95:1 96:1 97:0 98:1 99:1 100:0 101:0 102:0 103:0 104:0 105:0 106:0 107:0 108:0 109:0 110:1 111:0 112:0 113:1 114:0 115:0 116:0 117:1 118:0 119:0 120:1 121:1 122:1 123:0 124:0 125:0 126:1 127:1 128:0 129:0 130:0 131:0 132:0 133:1 134:0 135:1 136:1 137:1 138:0 139:0 140:0 141:0 142:1 143:1 144:1 145:1 146:1 147:0 148:1 149:0 150:1 151:0 152:1 153:0 154:1 155:0 156:1 157:1 158:1 159:1 160:0 161:1 162:1 163:1 164:1 165:1 166:0 #
-0.46055084265412477018131198747142 1:0 2:0 3:0 4:0 5:0 6:0 7:0 8:0 9:0 10:0 11:0 12:0 13:0 14:0 15:0 16:0 17:0 18:0 19:0 20:0 21:0 22:1 23:0 24:0 25:0 26:1 27:0 28:0 29:0 30:0 31:0 32:0 33:0 34:0 35:0 36:0 37:0 38:0 39:0 40:0 41:0 42:0 43:0 44:0 45:1 46:0 47:0 48:0 49:0 50:1 51:0 52:0 53:0 54:0 55:0 56:0 57:0 58:0 59:0 60:0 61:0 62:1 63:0 64:0 65:0 66:0 67:0 68:0 69:0 70:0 71:0 72:0 73:0 74:0 75:1 76:1 77:0 78:0 79:1 80:0 81:0 82:0 83:1 84:0 85:1 86:0 87:0 88:0 89:0 90:0 91:0 92:1 93:0 94:0 95:0 96:1 97:0 98:1 99:1 100:0 101:0 102:0 103:0 104:0 105:1 106:0 107:0 108:0 109:0 110:1 111:0 112:0 113:0 114:0 115:0 116:0 117:1 118:0 119:0 120:1 121:1 122:1 123:0 124:0 125:1 126:0 127:0 128:0 129:0 130:0 131:0 132:0 133:1 134:0 135:1 136:0 137:1 138:0 139:0 140:0 141:0 142:1 143:0 144:1 145:1 146:0 147:0 148:1 149:0 150:1 151:0 152:0 153:0 154:1 155:0 156:1 157:0 158:1 159:0 160:0 161:1 162:1 163:1 164:1 165:1 166:0 #
-0.048585557780571782260370383710324 1:0 2:0 3:0 4:0 5:0 6:0 7:0 8:0 9:0 10:0 11:0 12:0 13:0 14:0 15:0 16:1 17:0 18:0 19:0 20:0 21:0 22:1 23:0 24:0 25:0 26:0 27:0 28:0 29:0 30:0 31:0 32:1 33:1 34:0 35:0 36:0 37:0 38:0 39:0 40:0 41:0 42:1 43:0 44:0 45:0 46:0 47:0 48:0 49:0 50:0 51:1 52:0 53:0 54:0 55:1 56:0 57:0 58:1 59:1 60:1 61:1 62:0 63:0 64:1 65:0 66:0 67:1 68:0 69:0 70:0 71:0 72:0 73:1 74:0 75:1 76:1 77:0 78:0 79:1 80:1 81:1 82:0 83:1 84:0 85:1 86:0 87:1 88:1 89:0 90:0 91:0 92:0 93:0 94:1 95:1 96:1 97:0 98:0 99:1 100:0 101:0 102:1 103:0 104:0 105:0 106:1 107:1 108:0 109:0 110:0 111:0 112:1 113:1 114:0 115:0 116:0 117:1 118:0 119:0 120:0 121:1 122:1 123:0 124:1 125:1 126:1 127:1 128:0 129:0 130:1 131:0 132:0 133:1 134:1 135:0 136:1 137:1 138:0 139:0 140:0 141:0 142:1 143:1 144:1 145:1 146:1 147:0 148:1 149:0 150:1 151:0 152:1 153:0 154:0 155:0 156:1 157:1 158:1 159:1 160:0 161:1 162:1 163:1 164:1 165:1 166:0 #
-0.22571809794960046025025235394423 1:0 2:0 3:0 4:0 5:0 6:0 7:0 8:0 9:0 10:0 11:0 12:0 13:0 14:0 15:0 16:1 17:0 18:0 19:0 20:0 21:0 22:1 23:0 24:0 25:0 26:0 27:0 28:0 29:0 30:0 31:0 32:1 33:1 34:0 35:0 36:0 37:0 38:0 39:0 40:0 41:0 42:0 43:0 44:0 45:1 46:0 47:0 48:0 49:0 50:1 51:1 52:0 53:0 54:0 55:1 56:0 57:0 58:1 59:1 60:1 61:1 62:1 63:0 64:1 65:0 66:0 67:1 68:0 69:0 70:0 71:0 72:0 73:1 74:0 75:1 76:1 77:0 78:0 79:1 80:0 81:1 82:0 83:0 84:0 85:1 86:0 87:0 88:1 89:0 90:0 91:0 92:0 93:0 94:1 95:1 96:0 97:0 98:1 99:1 100:0 101:0 102:1 103:0 104:0 105:0 106:1 107:0 108:0 109:0 110:0 111:0 112:1 113:1 114:0 115:0 116:0 117:1 118:0 119:0 120:1 121:1 122:1 123:0 124:1 125:1 126:1 127:1 128:0 129:0 130:1 131:0 132:0 133:1 134:0 135:1 136:1 137:1 138:0 139:0 140:0 141:0 142:1 143:1 144:1 145:1 146:1 147:0 148:1 149:0 150:1 151:0 152:1 153:0 154:0 155:0 156:1 157:1 158:1 159:1 160:0 161:1 162:1 163:1 164:1 165:1 166:0 #
-0.44062275694630465006085273671488 1:0 2:0 3:0 4:0 5:0 6:0 7:0 8:0 9:0 10:0 11:0 12:0 13:0 14:0 15:0 16:0 17:0 18:0 19:0 20:0 21:0 22:1 23:0 24:0 25:0 26:0 27:0 28:0 29:0 30:0 31:0 32:0 33:0 34:0 35:0 36:0 37:0 38:0 39:0 40:0 41:0 42:0 43:0 44:0 45:1 46:0 47:0 48:0 49:0 50:1 51:0 52:0 53:0 54:0 55:0 56:0 57:0 58:0 59:0 60:0 61:0 62:1 63:0 64:0 65:0 66:0 67:0 68:0 69:0 70:0 71:0 72:0 73:0 74:0 75:1 76:1 77:0 78:0 79:1 80:0 81:0 82:0 83:0 84:0 85:1 86:0 87:0 88:0 89:0 90:0 91:0 92:0 93:0 94:0 95:1 96:0 97:0 98:1 99:1 100:0 101:0 102:0 103:0 104:0 105:0 106:0 107:0 108:0 109:0 110:0 111:0 112:0 113:1 114:0 115:0 116:0 117:0 118:0 119:0 120:1 121:1 122:1 123:0 124:0 125:1 126:1 127:1 128:0 129:0 130:0 131:0 132:0 133:1 134:0 135:1 136:0 137:1 138:0 139:0 140:0 141:0 142:1 143:1 144:1 145:1 146:0 147:0 148:1 149:0 150:1 151:0 152:1 153:0 154:1 155:0 156:1 157:1 158:1 159:1 160:0 161:1 162:1 163:1 164:1 165:1 166:0 #
