# Supplementary material for: An Algorithm to Identify Target-Selective Ligands – A Case Study of 5-HT7/5-HT1A Receptor Selectivity
Source: PLoS One. 2016 Jun 7;11(6):e0156986. doi: 10.1371/journal.pone.0156986 (PMC4896471; doi:10.1371/journal.pone.0156986)
Supplement: S2 File — (ZIP) [file pone.0156986.s004.zip › maccs/nselbact/common_0.40_res.fin]

AUC	cutoff	MCC	[1]	BEDROC
0.8252075 -0.2 0.4392544 [1] 0.6251815
0.6768896 0.4 0.4609274 [1] 0.5529827
0.7704546 -0.1 0.393527 [1] 0.5333904
0.6897708 -0.1 0.3278656 [1] 0.5044969
0.671858 0.6 0.3555685 [1] 0.4764231
0.7602515 0 0.4609274 [1] 0.6279648
0.7295429 0 0.3633071 [1] 0.5070958
0.7865032 0.1 0.3906803 [1] 0.5470156
0.7281556 0.2 0.3876365 [1] 0.5978277
0.6497671 0.5 0.1196922 [1] 0.1496566
