# Supplementary material for: An Algorithm to Identify Target-Selective Ligands – A Case Study of 5-HT7/5-HT1A Receptor Selectivity
Source: PLoS One. 2016 Jun 7;11(6):e0156986. doi: 10.1371/journal.pone.0156986 (PMC4896471; doi:10.1371/journal.pone.0156986)
Supplement: S2 File — (ZIP) [file pone.0156986.s004.zip › maccs/revsel/common_0.60_res.fin]

AUC	cutoff	MCC	[1]	BEDROC
0.9623894 0.9 0.5762856 [1] 0.8316727
0.8202081 0.9 0.494696 [1] 0.5436937
0.8886808 0.7 0.3787882 [1] 0.5725411
0.8657822 0.8 0.3802495 [1] 0.6068949
0.9471262 0.9 0.5596306 [1] 0.8402165
0.9356101 0.7 0.6161879 [1] 0.8195782
0.7982435 0.7 0.3365959 [1] 0.4490348
0.9539316 0.8 0.5452166 [1] 0.8047935
0.9712486 0.9 0.6080364 [1] 0.8572544
0.8730137 0.7 0.4490623 [1] 0.653174
