# Supplementary material for: An Algorithm to Identify Target-Selective Ligands – A Case Study of 5-HT7/5-HT1A Receptor Selectivity
Source: PLoS One. 2016 Jun 7;11(6):e0156986. doi: 10.1371/journal.pone.0156986 (PMC4896471; doi:10.1371/journal.pone.0156986)
Supplement: S2 File — (ZIP) [file pone.0156986.s004.zip › maccs/revsel/common_0.4_res.fin]

AUC	cutoff	MCC	[1]	BEDROC
0.8432751 0.4 0.3587233 [1] 0.5128874
0.8614072 0.1 0.372382 [1] 0.5605317
0.9174644 1 0.4926023 [1] 0.7234298
0.9049734 0.9 0.4898133 [1] 0.7090742
0.8676044 0.9 0.4735028 [1] 0.6717042
0.8137954 0.1 0.3430269 [1] 0.5284953
0.8211768 -0.1 0.3524135 [1] 0.5614076
0.8405203 -0.1 0.3524135 [1] 0.5709857
0.8035613 0.9 0.4320754 [1] 0.6295309
0.9672588 0.9 0.5048905 [1] 0.7390805
