# Supplementary material for: An Algorithm to Identify Target-Selective Ligands – A Case Study of 5-HT7/5-HT1A Receptor Selectivity
Source: PLoS One. 2016 Jun 7;11(6):e0156986. doi: 10.1371/journal.pone.0156986 (PMC4896471; doi:10.1371/journal.pone.0156986)
Supplement: S2 File — (ZIP) [file pone.0156986.s004.zip › maccs/combination_0.60_auc]

dud 2 0.9 0.9895033 [1] 61 [1] 5758 0.884058 0.3986928 0.5873608
notsel 7 0.9 0.9646501 [1] 49 [1] 5825 0.7101449 0.6621622 0.6818989
revsel 9 0.9 0.9712486 [1] 57 [1] 5782 0.826087 0.456 0.6080364
nselbact 4 0 0.835558 [1] 46 [1] 5778 0.6666667 0.3898305 0.5024885
------------------------------
0.9818977
[1] 0.961575
0 67 5666 0.9710145 0.2669323 0.5004675 
1 63 5809 0.9130435 0.6057692 0.7402116 
2 53 5827 0.7681159 0.6973684 0.7285777 
3 30 5841 0.4347826 0.7692308 0.5747966 
4 0 5850 0 NaN NaN 
