# Supplementary material for: An Algorithm to Identify Target-Selective Ligands – A Case Study of 5-HT7/5-HT1A Receptor Selectivity
Source: PLoS One. 2016 Jun 7;11(6):e0156986. doi: 10.1371/journal.pone.0156986 (PMC4896471; doi:10.1371/journal.pone.0156986)
Supplement: S2 File — (ZIP) [file pone.0156986.s004.zip › maccs/combination_0.60_mcc]

dud 5 0.9 0.6388616 [1] 51 [1] 5810 0.7391304 0.5604396 0.6388616
notsel 8 0.9 0.7306698 [1] 51 [1] 5831 0.7391304 0.7285714 0.7306698
revsel 6 0.7 0.6161879 [1] 47 [1] 5814 0.6811594 0.5662651 0.6161879
nselbact 9 0.1 0.5307618 [1] 37 [1] 5818 0.5362319 0.5362319 0.5307618
------------------------------
0.9902477
[1] 0.9779736
0 68 5763 0.9855072 0.4387097 0.6524253 
1 60 5820 0.8695652 0.6666667 0.758259 
2 41 5840 0.5942029 0.8039216 0.6881069 
3 17 5850 0.2463768 1 0.4941721 
4 0 5850 0 NaN NaN 
