# Supplementary material for: An Algorithm to Identify Target-Selective Ligands – A Case Study of 5-HT7/5-HT1A Receptor Selectivity
Source: PLoS One. 2016 Jun 7;11(6):e0156986. doi: 10.1371/journal.pone.0156986 (PMC4896471; doi:10.1371/journal.pone.0156986)
Supplement: S2 File — (ZIP) [file pone.0156986.s004.zip › maccs/combination_0.4_auc2]

dud 10 0.7 0.9860721 [1] 48 [1] 5807 0.6956522 0.5274725 0.6004832
notsel 9 -0.2 0.9361254 [1] 35 [1] 5738 0.5072464 0.2380952 0.3366591
revsel 10 0.9 0.9672588 [1] 37 [1] 5811 0.5362319 0.4868421 0.5048905
nselbact 1 -0.2 0.8252075 [1] 35 [1] 5796 0.5072464 0.3932584 0.4392544
------------------------------
0.95685
[1] 0.9396483
0 64 5640 0.9275362 0.2335766 0.4554956 
1 49 5819 0.7101449 0.6125 0.6552128 
2 27 5843 0.3913043 0.7941176 0.5540824 
3 15 5850 0.2173913 1 0.4641153 
4 0 5850 0 NaN NaN 
