# Supplementary material for: An Algorithm to Identify Target-Selective Ligands – A Case Study of 5-HT7/5-HT1A Receptor Selectivity
Source: PLoS One. 2016 Jun 7;11(6):e0156986. doi: 10.1371/journal.pone.0156986 (PMC4896471; doi:10.1371/journal.pone.0156986)
Supplement: S2 File — (ZIP) [file pone.0156986.s004.zip › maccs/combination_0.4_mcc2]

dud 10 0.7 0.6004832 [1] 48 [1] 5807 0.6956522 0.5274725 0.6004832
notsel 5 0.7 0.6530874 [1] 44 [1] 5829 0.6376812 0.6769231 0.6530874
revsel 10 0.9 0.5048905 [1] 37 [1] 5811 0.5362319 0.4868421 0.5048905
nselbact 2 6 0.4 [1] 0 [1] 5850 0 NaN NaN
------------------------------
0.9456831
[1] 0.962658
0 62 5763 0.8985507 0.4161074 0.6055025 
1 43 5840 0.6231884 0.8113208 0.7081414 
2 24 5844 0.3478261 0.8 0.5242045 
3 0 5850 0 NaN NaN 
4 0 5850 0 NaN NaN 
