# Supplementary material for: An Algorithm to Identify Target-Selective Ligands – A Case Study of 5-HT7/5-HT1A Receptor Selectivity
Source: PLoS One. 2016 Jun 7;11(6):e0156986. doi: 10.1371/journal.pone.0156986 (PMC4896471; doi:10.1371/journal.pone.0156986)
Supplement: S2 File — (ZIP) [file pone.0156986.s004.zip › maccs/5ht7-1a_dud_MACCSFingerprinter.dat]

-1 1:0  2:0  3:0  4:0  5:0  6:0  7:0  8:0  9:0  10:0  11:0  12:0  13:0  14:0  15:0  16:0  17:1  18:0  19:0  20:0  21:0  22:1  23:0  24:0  25:0  26:0  27:0  28:0  29:0  30:0  31:0  32:0  33:0  34:0  35:0  36:0  37:0  38:0  39:0  40:0  41:0  42:0  43:0  44:0  45:0  46:0  47:0  48:0  49:1  50:0  51:0  52:0  53:0  54:0  55:0  56:0  57:1  58:0  59:0  60:0  61:0  62:0  63:0  64:0  65:0  66:1  67:0  68:0  69:0  70:0  71:0  72:0  73:0  74:0  75:1  76:0  77:0  78:0  79:0  80:0  81:0  82:0  83:0  84:0  85:1  86:0  87:0  88:0  89:0  90:0  91:0  92:0  93:0  94:0  95:0  96:0  97:0  98:1  99:0  100:0  101:0  102:0  103:0  104:0  105:1  106:0  107:0  108:0  109:0  110:0  111:0  112:1  113:0  114:0  115:0  116:0  117:0  118:0  119:0  120:1  121:1  122:1  123:0  124:0  125:0  126:0  127:0  128:0  129:0  130:0  131:0  132:0  133:0  134:0  135:0  136:0  137:1  138:0  139:0  140:0  141:0  142:0  143:0  144:0  145:1  146:0  147:0  148:1  149:0  150:0  151:0  152:1  153:0  154:0  155:0  156:0  157:1  158:1  159:0  160:0  161:1  162:0  163:1  164:1  165:1  166:0 
-1 1:0  2:0  3:0  4:0  5:0  6:0  7:0  8:0  9:0  10:0  11:0  12:0  13:0  14:0  15:0  16:0  17:0  18:0  19:0  20:0  21:0  22:1  23:0  24:0  25:0  26:0  27:0  28:0  29:0  30:0  31:0  32:0  33:0  34:0  35:0  36:1  37:0  38:0  39:0  40:0  41:0  42:0  43:0  44:0  45:0  46:0  47:1  48:0  49:1  50:1  51:0  52:1  53:0  54:0  55:0  56:0  57:0  58:0  59:0  60:0  61:0  62:1  63:0  64:0  65:0  66:1  67:0  68:0  69:0  70:0  71:0  72:0  73:0  74:0  75:0  76:1  77:1  78:1  79:1  80:1  81:1  82:0  83:0  84:0  85:0  86:0  87:1  88:1  89:0  90:0  91:0  92:0  93:0  94:1  95:0  96:0  97:0  98:1  99:1  100:0  101:0  102:0  103:1  104:0  105:0  106:1  107:1  108:0  109:0  110:0  111:0  112:1  113:0  114:0  115:0  116:0  117:0  118:0  119:1  120:1  121:1  122:0  123:0  124:1  125:0  126:0  127:0  128:0  129:0  130:0  131:0  132:0  133:1  134:1  135:0  136:0  137:1  138:0  139:0  140:0  141:0  142:1  143:0  144:0  145:1  146:0  147:0  148:0  149:0  150:0  151:0  152:0  153:0  154:0  155:0  156:1  157:0  158:1  159:0  160:0  161:1  162:1  163:1  164:0  165:1  166:0 
-1 1:0  2:0  3:0  4:0  5:0  6:0  7:0  8:0  9:0  10:0  11:0  12:0  13:0  14:0  15:0  16:0  17:0  18:0  19:0  20:0  21:0  22:1  23:0  24:0  25:0  26:1  27:0  28:0  29:0  30:0  31:0  32:0  33:0  34:0  35:0  36:0  37:0  38:0  39:0  40:0  41:0  42:0  43:0  44:0  45:0  46:1  47:1  48:0  49:1  50:1  51:0  52:0  53:0  54:0  55:0  56:0  57:1  58:0  59:0  60:0  61:0  62:1  63:0  64:1  65:0  66:0  67:0  68:0  69:0  70:0  71:0  72:0  73:1  74:0  75:0  76:1  77:0  78:1  79:0  80:0  81:1  82:0  83:0  84:0  85:0  86:0  87:1  88:1  89:0  90:0  91:0  92:1  93:0  94:0  95:0  96:0  97:1  98:1  99:1  100:0  101:0  102:0  103:0  104:0  105:1  106:0  107:1  108:0  109:0  110:1  111:0  112:0  113:0  114:0  115:0  116:0  117:1  118:0  119:1  120:1  121:1  122:0  123:0  124:0  125:0  126:0  127:0  128:0  129:0  130:0  131:0  132:0  133:0  134:1  135:0  136:0  137:1  138:0  139:0  140:0  141:0  142:0  143:0  144:0  145:1  146:0  147:0  148:0  149:0  150:0  151:0  152:1  153:0  154:0  155:0  156:1  157:1  158:1  159:0  160:0  161:1  162:1  163:1  164:1  165:1  166:0 
-1 1:0  2:0  3:0  4:0  5:0  6:0  7:0  8:0  9:0  10:0  11:0  12:0  13:0  14:0  15:0  16:0  17:0  18:0  19:0  20:0  21:0  22:1  23:0  24:0  25:0  26:1  27:0  28:0  29:0  30:0  31:0  32:0  33:0  34:0  35:0  36:0  37:0  38:1  39:0  40:0  41:0  42:1  43:0  44:0  45:1  46:0  47:0  48:0  49:1  50:1  51:0  52:0  53:0  54:0  55:0  56:0  57:0  58:0  59:0  60:0  61:0  62:0  63:0  64:0  65:1  66:0  67:0  68:0  69:0  70:0  71:0  72:0  73:0  74:0  75:0  76:1  77:1  78:1  79:1  80:0  81:0  82:0  83:1  84:0  85:1  86:0  87:0  88:0  89:0  90:0  91:0  92:0  93:0  94:0  95:0  96:1  97:0  98:1  99:1  100:0  101:0  102:0  103:0  104:0  105:1  106:1  107:1  108:0  109:0  110:0  111:0  112:1  113:0  114:0  115:0  116:0  117:0  118:0  119:1  120:0  121:1  122:1  123:0  124:0  125:1  126:0  127:0  128:0  129:0  130:0  131:0  132:0  133:0  134:1  135:0  136:0  137:1  138:0  139:0  140:0  141:0  142:1  143:0  144:1  145:1  146:0  147:0  148:1  149:0  150:0  151:0  152:0  153:0  154:0  155:0  156:1  157:0  158:1  159:0  160:0  161:1  162:1  163:1  164:0  165:1  166:0 
-1 1:0  2:0  3:0  4:0  5:0  6:0  7:0  8:0  9:0  10:0  11:0  12:0  13:0  14:0  15:0  16:0  17:0  18:0  19:0  20:0  21:0  22:1  23:0  24:0  25:0  26:1  27:0  28:0  29:0  30:0  31:0  32:0  33:0  34:0  35:0  36:0  37:0  38:0  39:0  40:0  41:0  42:0  43:0  44:0  45:0  46:0  47:0  48:0  49:0  50:1  51:0  52:0  53:0  54:0  55:0  56:0  57:0  58:0  59:0  60:0  61:0  62:0  63:0  64:0  65:0  66:1  67:0  68:0  69:0  70:0  71:0  72:0  73:0  74:0  75:0  76:1  77:0  78:0  79:0  80:0  81:0  82:0  83:0  84:0  85:0  86:0  87:0  88:0  89:0  90:0  91:0  92:0  93:0  94:0  95:0  96:1  97:0  98:0  99:1  100:0  101:0  102:0  103:0  104:0  105:1  106:0  107:0  108:0  109:0  110:0  111:0  112:1  113:0  114:0  115:0  116:0  117:0  118:0  119:0  120:0  121:0  122:0  123:0  124:0  125:0  126:0  127:1  128:0  129:0  130:0  131:0  132:0  133:0  134:0  135:0  136:0  137:0  138:0  139:0  140:0  141:0  142:0  143:1  144:0  145:1  146:0  147:0  148:0  149:0  150:1  151:0  152:1  153:0  154:1  155:0  156:0  157:1  158:0  159:1  160:0  161:0  162:0  163:1  164:1  165:1  166:0 
-1 1:0  2:0  3:0  4:0  5:0  6:0  7:0  8:0  9:0  10:0  11:0  12:0  13:0  14:0  15:0  16:0  17:0  18:0  19:0  20:0  21:0  22:1  23:0  24:0  25:0  26:1  27:0  28:0  29:0  30:0  31:0  32:0  33:0  34:0  35:0  36:0  37:0  38:0  39:0  40:0  41:0  42:0  43:0  44:0  45:1  46:0  47:1  48:0  49:1  50:1  51:0  52:0  53:0  54:0  55:0  56:0  57:0  58:0  59:1  60:0  61:0  62:0  63:0  64:1  65:1  66:0  67:0  68:0  69:0  70:0  71:0  72:0  73:0  74:0  75:0  76:1  77:0  78:1  79:0  80:0  81:1  82:0  83:0  84:0  85:0  86:0  87:1  88:1  89:0  90:0  91:0  92:0  93:0  94:0  95:0  96:0  97:0  98:1  99:1  100:0  101:0  102:0  103:1  104:0  105:1  106:0  107:1  108:0  109:0  110:0  111:0  112:0  113:0  114:0  115:0  116:0  117:0  118:0  119:1  120:0  121:1  122:0  123:0  124:0  125:1  126:0  127:0  128:0  129:0  130:0  131:0  132:0  133:0  134:1  135:0  136:0  137:1  138:0  139:0  140:0  141:0  142:0  143:0  144:0  145:1  146:0  147:0  148:0  149:0  150:0  151:0  152:0  153:0  154:0  155:0  156:1  157:0  158:0  159:0  160:0  161:1  162:1  163:1  164:0  165:1  166:0 
-1 1:0  2:0  3:0  4:0  5:0  6:0  7:0  8:0  9:0  10:0  11:0  12:0  13:0  14:0  15:0  16:0  17:0  18:0  19:0  20:0  21:1  22:1  23:0  24:0  25:0  26:0  27:0  28:0  29:0  30:0  31:0  32:0  33:0  34:0  35:0  36:0  37:0  38:0  39:0  40:0  41:0  42:0  43:0  44:0  45:1  46:0  47:0  48:0  49:0  50:0  51:0  52:0  53:0  54:0  55:0  56:0  57:0  58:0  59:0  60:0  61:0  62:0  63:0  64:0  65:1  66:0  67:0  68:0  69:0  70:0  71:0  72:0  73:0  74:0  75:0  76:1  77:0  78:1  79:0  80:0  81:0  82:0  83:0  84:0  85:0  86:0  87:1  88:0  89:0  90:0  91:0  92:0  93:0  94:0  95:0  96:0  97:0  98:1  99:1  100:0  101:0  102:0  103:1  104:0  105:0  106:0  107:1  108:0  109:0  110:0  111:0  112:0  113:0  114:0  115:0  116:0  117:0  118:0  119:1  120:0  121:1  122:0  123:0  124:0  125:0  126:0  127:0  128:0  129:0  130:0  131:0  132:0  133:0  134:1  135:0  136:0  137:1  138:0  139:0  140:0  141:0  142:0  143:0  144:1  145:0  146:0  147:0  148:0  149:0  150:1  151:0  152:0  153:0  154:0  155:0  156:1  157:0  158:0  159:0  160:0  161:1  162:1  163:1  164:0  165:1  166:0 
-1 1:0  2:0  3:0  4:0  5:0  6:0  7:0  8:0  9:0  10:0  11:0  12:0  13:0  14:0  15:0  16:0  17:0  18:0  19:0  20:0  21:0  22:1  23:0  24:0  25:0  26:1  27:0  28:0  29:0  30:0  31:0  32:0  33:0  34:0  35:0  36:1  37:0  38:0  39:0  40:0  41:0  42:1  43:0  44:0  45:1  46:0  47:0  48:0  49:1  50:1  51:0  52:0  53:0  54:0  55:0  56:0  57:0  58:0  59:1  60:0  61:0  62:0  63:0  64:0  65:1  66:0  67:0  68:0  69:0  70:0  71:0  72:0  73:0  74:0  75:0  76:1  77:0  78:1  79:0  80:0  81:1  82:0  83:1  84:0  85:0  86:0  87:1  88:1  89:0  90:0  91:0  92:0  93:0  94:0  95:0  96:1  97:0  98:1  99:1  100:0  101:0  102:0  103:0  104:0  105:1  106:0  107:1  108:0  109:0  110:0  111:0  112:0  113:0  114:0  115:0  116:0  117:0  118:0  119:1  120:1  121:1  122:0  123:0  124:0  125:1  126:0  127:0  128:0  129:0  130:0  131:0  132:0  133:0  134:1  135:0  136:0  137:1  138:0  139:0  140:0  141:0  142:0  143:0  144:1  145:1  146:0  147:0  148:0  149:0  150:0  151:0  152:0  153:0  154:0  155:0  156:1  157:0  158:0  159:0  160:0  161:1  162:1  163:1  164:0  165:1  166:0 
-1 1:0  2:0  3:0  4:0  5:0  6:0  7:0  8:0  9:0  10:0  11:0  12:0  13:0  14:0  15:0  16:0  17:0  18:0  19:0  20:0  21:0  22:1  23:0  24:0  25:0  26:0  27:0  28:0  29:0  30:0  31:0  32:0  33:0  34:0  35:0  36:0  37:0  38:0  39:0  40:0  41:0  42:0  43:0  44:0  45:0  46:1  47:0  48:0  49:1  50:0  51:0  52:0  53:0  54:0  55:0  56:0  57:0  58:0  59:0  60:0  61:0  62:0  63:0  64:0  65:0  66:0  67:0  68:0  69:0  70:0  71:0  72:0  73:0  74:0  75:1  76:0  77:0  78:0  79:0  80:0  81:0  82:0  83:0  84:0  85:1  86:0  87:1  88:0  89:0  90:0  91:0  92:0  93:0  94:0  95:0  96:0  97:0  98:1  99:0  100:0  101:0  102:0  103:0  104:0  105:1  106:0  107:1  108:0  109:0  110:0  111:0  112:0  113:0  114:0  115:0  116:0  117:0  118:0  119:0  120:0  121:1  122:1  123:0  124:0  125:0  126:0  127:0  128:0  129:0  130:0  131:0  132:0  133:0  134:1  135:0  136:0  137:1  138:0  139:0  140:0  141:0  142:0  143:0  144:0  145:1  146:0  147:0  148:1  149:0  150:0  151:0  152:0  153:0  154:0  155:0  156:0  157:0  158:1  159:0  160:0  161:1  162:0  163:1  164:0  165:1  166:0 
-1 1:0  2:0  3:0  4:0  5:0  6:0  7:0  8:0  9:0  10:0  11:0  12:0  13:0  14:0  15:0  16:0  17:0  18:0  19:0  20:0  21:0  22:1  23:0  24:0  25:0  26:0  27:0  28:0  29:0  30:0  31:0  32:0  33:0  34:0  35:0  36:0  37:0  38:0  39:0  40:0  41:0  42:1  43:0  44:0  45:1  46:0  47:0  48:0  49:0  50:1  51:0  52:0  53:0  54:0  55:0  56:0  57:0  58:0  59:0  60:0  61:0  62:1  63:0  64:0  65:1  66:0  67:0  68:0  69:0  70:0  71:0  72:0  73:0  74:0  75:1  76:1  77:0  78:0  79:0  80:0  81:0  82:0  83:1  84:0  85:1  86:0  87:1  88:0  89:0  90:0  91:0  92:0  93:0  94:0  95:0  96:1  97:0  98:0  99:1  100:0  101:0  102:0  103:1  104:0  105:0  106:1  107:1  108:0  109:0  110:0  111:0  112:1  113:0  114:0  115:0  116:0  117:0  118:0  119:0  120:0  121:1  122:1  123:0  124:0  125:1  126:0  127:0  128:0  129:0  130:0  131:0  132:0  133:1  134:1  135:1  136:0  137:1  138:0  139:0  140:0  141:0  142:0  143:0  144:1  145:0  146:0  147:0  148:1  149:0  150:1  151:0  152:0  153:0  154:0  155:0  156:1  157:0  158:1  159:0  160:0  161:1  162:1  163:1  164:0  165:1  166:0 
-1 1:0  2:0  3:0  4:0  5:0  6:0  7:0  8:0  9:0  10:0  11:0  12:0  13:0  14:0  15:0  16:0  17:0  18:0  19:0  20:0  21:0  22:1  23:0  24:0  25:0  26:1  27:0  28:0  29:0  30:0  31:0  32:0  33:0  34:0  35:0  36:0  37:0  38:1  39:0  40:0  41:0  42:0  43:0  44:0  45:1  46:0  47:1  48:0  49:1  50:0  51:0  52:0  53:0  54:0  55:0  56:0  57:0  58:0  59:1  60:0  61:0  62:0  63:0  64:1  65:1  66:0  67:0  68:0  69:0  70:0  71:0  72:0  73:0  74:0  75:1  76:1  77:1  78:1  79:1  80:0  81:1  82:0  83:1  84:0  85:1  86:0  87:0  88:1  89:0  90:0  91:0  92:0  93:0  94:0  95:1  96:1  97:0  98:0  99:1  100:0  101:0  102:0  103:0  104:0  105:1  106:1  107:0  108:0  109:0  110:0  111:0  112:0  113:0  114:0  115:0  116:0  117:0  118:0  119:1  120:1  121:1  122:1  123:0  124:0  125:1  126:0  127:0  128:0  129:0  130:0  131:0  132:0  133:0  134:0  135:0  136:0  137:1  138:0  139:0  140:0  141:0  142:1  143:0  144:1  145:1  146:0  147:0  148:1  149:0  150:1  151:0  152:0  153:0  154:0  155:0  156:1  157:1  158:1  159:0  160:0  161:1  162:1  163:1  164:1  165:1  166:0 
-1 1:0  2:0  3:0  4:0  5:0  6:0  7:0  8:0  9:0  10:0  11:0  12:0  13:0  14:0  15:0  16:0  17:0  18:0  19:0  20:0  21:0  22:1  23:0  24:0  25:0  26:0  27:0  28:0  29:0  30:0  31:0  32:0  33:0  34:0  35:0  36:1  37:0  38:0  39:0  40:0  41:0  42:0  43:0  44:0  45:1  46:0  47:1  48:0  49:0  50:0  51:0  52:0  53:0  54:0  55:0  56:0  57:0  58:0  59:0  60:0  61:0  62:1  63:0  64:1  65:0  66:0  67:0  68:0  69:0  70:0  71:0  72:0  73:1  74:0  75:1  76:1  77:0  78:0  79:0  80:0  81:1  82:0  83:1  84:0  85:1  86:0  87:1  88:1  89:0  90:0  91:0  92:0  93:0  94:0  95:0  96:1  97:1  98:0  99:1  100:0  101:0  102:0  103:1  104:0  105:0  106:1  107:1  108:0  109:0  110:0  111:0  112:0  113:0  114:0  115:0  116:0  117:0  118:0  119:0  120:1  121:1  122:1  123:0  124:0  125:0  126:0  127:0  128:0  129:0  130:0  131:0  132:0  133:1  134:1  135:1  136:0  137:1  138:0  139:0  140:0  141:0  142:0  143:0  144:0  145:0  146:0  147:0  148:1  149:0  150:1  151:0  152:1  153:0  154:1  155:0  156:1  157:0  158:1  159:0  160:0  161:1  162:1  163:1  164:1  165:1  166:0 
-1 1:0  2:0  3:0  4:0  5:0  6:0  7:0  8:0  9:0  10:0  11:0  12:0  13:0  14:0  15:0  16:0  17:0  18:0  19:0  20:0  21:0  22:1  23:0  24:0  25:0  26:0  27:0  28:0  29:0  30:0  31:0  32:0  33:0  34:0  35:0  36:0  37:0  38:0  39:0  40:0  41:0  42:0  43:0  44:0  45:0  46:0  47:0  48:0  49:1  50:0  51:0  52:0  53:0  54:0  55:0  56:0  57:0  58:0  59:0  60:0  61:0  62:0  63:0  64:0  65:0  66:1  67:0  68:0  69:0  70:0  71:0  72:0  73:0  74:0  75:1  76:0  77:0  78:0  79:1  80:0  81:0  82:0  83:0  84:0  85:1  86:0  87:0  88:0  89:0  90:0  91:0  92:1  93:0  94:0  95:0  96:0  97:0  98:1  99:0  100:0  101:0  102:0  103:0  104:0  105:1  106:0  107:0  108:0  109:0  110:1  111:0  112:1  113:0  114:0  115:0  116:0  117:1  118:0  119:0  120:1  121:1  122:1  123:0  124:0  125:0  126:0  127:0  128:0  129:0  130:0  131:0  132:0  133:0  134:0  135:0  136:0  137:1  138:0  139:0  140:0  141:0  142:1  143:0  144:0  145:1  146:0  147:0  148:1  149:0  150:0  151:0  152:0  153:0  154:1  155:0  156:1  157:0  158:1  159:0  160:0  161:1  162:0  163:1  164:1  165:1  166:0 
-1 1:0  2:0  3:0  4:0  5:0  6:0  7:0  8:0  9:0  10:0  11:0  12:0  13:0  14:0  15:0  16:0  17:0  18:0  19:0  20:0  21:1  22:1  23:0  24:0  25:0  26:1  27:0  28:0  29:0  30:0  31:0  32:0  33:0  34:0  35:0  36:0  37:0  38:1  39:0  40:0  41:1  42:0  43:0  44:0  45:1  46:0  47:0  48:0  49:1  50:1  51:0  52:0  53:0  54:0  55:0  56:0  57:0  58:0  59:0  60:0  61:0  62:0  63:0  64:0  65:1  66:0  67:0  68:0  69:0  70:0  71:0  72:0  73:0  74:0  75:0  76:1  77:1  78:1  79:1  80:1  81:0  82:0  83:1  84:0  85:1  86:0  87:1  88:0  89:0  90:0  91:0  92:0  93:0  94:0  95:0  96:1  97:0  98:1  99:1  100:0  101:0  102:0  103:1  104:0  105:1  106:0  107:1  108:0  109:0  110:0  111:0  112:0  113:0  114:0  115:0  116:0  117:0  118:0  119:1  120:0  121:1  122:1  123:0  124:0  125:1  126:0  127:0  128:0  129:0  130:0  131:0  132:0  133:0  134:1  135:0  136:0  137:1  138:0  139:0  140:0  141:0  142:1  143:0  144:1  145:1  146:0  147:0  148:1  149:0  150:0  151:0  152:0  153:0  154:0  155:0  156:1  157:0  158:1  159:0  160:0  161:1  162:1  163:1  164:0  165:1  166:0 
-1 1:0  2:0  3:0  4:0  5:0  6:0  7:0  8:0  9:0  10:0  11:0  12:0  13:0  14:0  15:0  16:0  17:0  18:0  19:0  20:0  21:0  22:1  23:0  24:0  25:0  26:1  27:0  28:0  29:0  30:0  31:0  32:0  33:0  34:0  35:0  36:0  37:0  38:0  39:0  40:0  41:0  42:0  43:0  44:0  45:1  46:1  47:0  48:0  49:0  50:1  51:0  52:0  53:0  54:0  55:0  56:0  57:0  58:0  59:0  60:0  61:0  62:0  63:0  64:0  65:1  66:0  67:0  68:0  69:0  70:0  71:0  72:0  73:0  74:0  75:0  76:1  77:0  78:1  79:1  80:0  81:0  82:0  83:0  84:0  85:0  86:0  87:1  88:0  89:0  90:0  91:0  92:0  93:0  94:0  95:0  96:0  97:0  98:1  99:1  100:0  101:0  102:0  103:0  104:0  105:1  106:0  107:1  108:0  109:0  110:0  111:0  112:0  113:0  114:0  115:0  116:0  117:0  118:0  119:1  120:0  121:1  122:0  123:0  124:0  125:1  126:0  127:0  128:0  129:0  130:0  131:0  132:0  133:1  134:1  135:1  136:0  137:1  138:0  139:0  140:0  141:0  142:1  143:0  144:0  145:1  146:0  147:0  148:0  149:0  150:0  151:0  152:0  153:0  154:0  155:0  156:1  157:0  158:1  159:0  160:0  161:1  162:1  163:1  164:0  165:1  166:0 
-1 1:0  2:0  3:0  4:0  5:0  6:0  7:0  8:0  9:0  10:0  11:0  12:0  13:0  14:0  15:0  16:0  17:0  18:0  19:0  20:0  21:1  22:1  23:0  24:0  25:0  26:0  27:0  28:0  29:0  30:0  31:0  32:0  33:0  34:0  35:0  36:0  37:0  38:0  39:0  40:0  41:0  42:0  43:0  44:0  45:1  46:1  47:0  48:0  49:1  50:0  51:0  52:0  53:0  54:0  55:0  56:0  57:0  58:0  59:0  60:0  61:0  62:0  63:0  64:0  65:1  66:0  67:0  68:0  69:0  70:0  71:0  72:0  73:0  74:0  75:0  76:1  77:0  78:1  79:0  80:0  81:0  82:0  83:0  84:0  85:0  86:0  87:1  88:0  89:0  90:0  91:0  92:1  93:0  94:0  95:0  96:0  97:0  98:1  99:1  100:0  101:0  102:0  103:0  104:0  105:0  106:0  107:1  108:0  109:0  110:1  111:0  112:0  113:1  114:0  115:0  116:0  117:1  118:0  119:1  120:0  121:1  122:0  123:0  124:0  125:0  126:1  127:1  128:0  129:0  130:0  131:0  132:0  133:0  134:1  135:0  136:0  137:1  138:0  139:0  140:0  141:0  142:0  143:1  144:1  145:0  146:0  147:0  148:0  149:0  150:1  151:0  152:0  153:0  154:0  155:0  156:1  157:1  158:0  159:0  160:0  161:1  162:1  163:1  164:1  165:1  166:0 
-1 1:0  2:0  3:0  4:0  5:0  6:0  7:0  8:0  9:0  10:0  11:0  12:0  13:0  14:0  15:0  16:0  17:0  18:0  19:0  20:0  21:0  22:1  23:0  24:0  25:0  26:0  27:0  28:0  29:0  30:0  31:0  32:0  33:0  34:0  35:0  36:0  37:0  38:0  39:0  40:0  41:0  42:0  43:0  44:0  45:1  46:1  47:0  48:0  49:0  50:0  51:0  52:0  53:0  54:0  55:0  56:0  57:0  58:0  59:0  60:0  61:0  62:0  63:0  64:0  65:1  66:0  67:0  68:0  69:0  70:0  71:0  72:0  73:0  74:0  75:0  76:1  77:0  78:1  79:0  80:0  81:0  82:0  83:0  84:0  85:0  86:0  87:1  88:0  89:0  90:0  91:0  92:0  93:0  94:0  95:0  96:0  97:1  98:1  99:1  100:0  101:0  102:0  103:0  104:0  105:0  106:0  107:1  108:0  109:0  110:0  111:0  112:0  113:1  114:0  115:0  116:0  117:0  118:0  119:1  120:0  121:1  122:0  123:0  124:0  125:0  126:1  127:1  128:0  129:0  130:0  131:0  132:0  133:0  134:1  135:0  136:0  137:1  138:0  139:0  140:0  141:0  142:0  143:1  144:1  145:0  146:0  147:0  148:0  149:0  150:1  151:0  152:1  153:0  154:0  155:0  156:0  157:1  158:0  159:0  160:0  161:1  162:1  163:1  164:1  165:1  166:0 
-1 1:0  2:0  3:0  4:0  5:0  6:0  7:0  8:0  9:0  10:0  11:0  12:0  13:0  14:0  15:0  16:0  17:0  18:0  19:0  20:0  21:1  22:1  23:0  24:0  25:0  26:1  27:0  28:0  29:0  30:0  31:0  32:0  33:0  34:0  35:0  36:0  37:0  38:0  39:0  40:0  41:0  42:0  43:0  44:0  45:1  46:1  47:0  48:0  49:1  50:0  51:0  52:0  53:0  54:0  55:0  56:0  57:0  58:0  59:0  60:0  61:0  62:0  63:0  64:0  65:1  66:0  67:0  68:0  69:0  70:0  71:0  72:0  73:0  74:0  75:0  76:1  77:0  78:1  79:1  80:0  81:0  82:0  83:0  84:0  85:0  86:0  87:1  88:0  89:0  90:0  91:0  92:0  93:0  94:0  95:0  96:0  97:0  98:1  99:1  100:0  101:0  102:0  103:0  104:0  105:1  106:0  107:1  108:0  109:0  110:0  111:0  112:0  113:0  114:0  115:0  116:0  117:0  118:0  119:1  120:1  121:1  122:0  123:0  124:0  125:1  126:0  127:0  128:0  129:0  130:0  131:0  132:0  133:0  134:1  135:0  136:0  137:1  138:0  139:0  140:0  141:0  142:1  143:0  144:1  145:1  146:0  147:0  148:0  149:0  150:1  151:0  152:0  153:0  154:0  155:0  156:1  157:0  158:0  159:0  160:0  161:1  162:1  163:1  164:0  165:1  166:0 
-1 1:0  2:0  3:0  4:0  5:0  6:0  7:0  8:0  9:0  10:0  11:0  12:0  13:0  14:0  15:0  16:0  17:0  18:0  19:0  20:0  21:1  22:1  23:0  24:0  25:0  26:1  27:0  28:0  29:0  30:0  31:0  32:0  33:0  34:0  35:0  36:0  37:0  38:0  39:0  40:0  41:0  42:0  43:0  44:0  45:1  46:1  47:0  48:0  49:1  50:1  51:0  52:0  53:0  54:0  55:0  56:0  57:0  58:0  59:0  60:0  61:0  62:0  63:0  64:0  65:1  66:0  67:0  68:0  69:0  70:0  71:0  72:0  73:0  74:0  75:0  76:1  77:0  78:1  79:0  80:0  81:0  82:0  83:0  84:0  85:0  86:0  87:1  88:0  89:0  90:0  91:0  92:0  93:0  94:0  95:0  96:0  97:0  98:1  99:1  100:0  101:0  102:0  103:0  104:0  105:1  106:0  107:1  108:0  109:0  110:0  111:0  112:0  113:0  114:0  115:0  116:0  117:0  118:0  119:1  120:0  121:1  122:0  123:0  124:0  125:1  126:0  127:0  128:0  129:0  130:0  131:0  132:0  133:0  134:1  135:0  136:0  137:1  138:0  139:0  140:0  141:0  142:0  143:0  144:1  145:1  146:0  147:0  148:0  149:0  150:1  151:0  152:0  153:0  154:0  155:0  156:1  157:0  158:0  159:0  160:0  161:1  162:1  163:1  164:0  165:1  166:0 
-1 1:0  2:0  3:0  4:0  5:0  6:0  7:0  8:0  9:0  10:0  11:0  12:0  13:0  14:0  15:0  16:0  17:0  18:0  19:0  20:0  21:0  22:1  23:0  24:0  25:0  26:1  27:0  28:0  29:0  30:0  31:0  32:0  33:0  34:0  35:0  36:0  37:0  38:1  39:0  40:0  41:0  42:0  43:0  44:0  45:1  46:1  47:0  48:0  49:1  50:1  51:0  52:0  53:0  54:0  55:0  56:0  57:0  58:0  59:0  60:0  61:0  62:0  63:0  64:0  65:1  66:0  67:0  68:0  69:0  70:0  71:0  72:0  73:0  74:0  75:0  76:1  77:1  78:1  79:0  80:0  81:0  82:0  83:0  84:0  85:0  86:0  87:1  88:0  89:0  90:0  91:0  92:0  93:0  94:0  95:0  96:0  97:0  98:1  99:1  100:0  101:0  102:0  103:0  104:0  105:1  106:0  107:1  108:0  109:0  110:0  111:0  112:0  113:0  114:0  115:0  116:0  117:0  118:0  119:1  120:1  121:1  122:0  123:0  124:0  125:1  126:0  127:0  128:0  129:0  130:0  131:0  132:0  133:0  134:1  135:0  136:0  137:1  138:0  139:0  140:0  141:0  142:1  143:0  144:1  145:1  146:0  147:0  148:0  149:0  150:1  151:0  152:0  153:0  154:0  155:0  156:1  157:0  158:0  159:0  160:0  161:1  162:1  163:1  164:0  165:1  166:0 
-1 1:0  2:0  3:0  4:0  5:0  6:0  7:0  8:0  9:0  10:0  11:0  12:0  13:0  14:0  15:0  16:0  17:0  18:0  19:0  20:0  21:0  22:1  23:0  24:0  25:0  26:1  27:0  28:0  29:0  30:0  31:0  32:0  33:0  34:0  35:0  36:1  37:0  38:0  39:0  40:0  41:0  42:0  43:0  44:0  45:0  46:0  47:0  48:0  49:0  50:1  51:0  52:0  53:0  54:0  55:0  56:0  57:0  58:0  59:0  60:0  61:0  62:0  63:0  64:0  65:0  66:0  67:0  68:0  69:0  70:0  71:0  72:0  73:0  74:0  75:0  76:1  77:0  78:0  79:0  80:0  81:1  82:0  83:1  84:0  85:0  86:0  87:0  88:1  89:0  90:0  91:0  92:0  93:0  94:0  95:0  96:1  97:0  98:0  99:1  100:0  101:0  102:0  103:0  104:0  105:1  106:0  107:0  108:0  109:0  110:0  111:0  112:0  113:0  114:0  115:0  116:0  117:0  118:0  119:0  120:0  121:0  122:0  123:0  124:0  125:0  126:0  127:0  128:0  129:0  130:0  131:0  132:0  133:0  134:0  135:0  136:0  137:1  138:0  139:0  140:0  141:0  142:0  143:0  144:1  145:1  146:0  147:0  148:0  149:0  150:0  151:0  152:0  153:0  154:1  155:0  156:0  157:0  158:0  159:0  160:0  161:0  162:1  163:1  164:1  165:1  166:0 
-1 1:0  2:0  3:0  4:0  5:0  6:0  7:0  8:0  9:0  10:0  11:0  12:0  13:0  14:0  15:0  16:0  17:0  18:0  19:0  20:0  21:0  22:1  23:0  24:0  25:0  26:0  27:0  28:0  29:0  30:0  31:0  32:0  33:0  34:0  35:0  36:1  37:0  38:0  39:0  40:0  41:0  42:0  43:0  44:0  45:0  46:0  47:0  48:0  49:0  50:1  51:0  52:0  53:0  54:0  55:0  56:0  57:0  58:0  59:0  60:0  61:0  62:1  63:0  64:0  65:0  66:0  67:0  68:0  69:0  70:0  71:0  72:0  73:0  74:0  75:0  76:1  77:0  78:0  79:0  80:0  81:1  82:0  83:1  84:0  85:0  86:0  87:0  88:1  89:0  90:0  91:0  92:0  93:0  94:0  95:0  96:1  97:0  98:0  99:1  100:0  101:0  102:0  103:0  104:0  105:0  106:0  107:0  108:0  109:0  110:0  111:0  112:1  113:0  114:0  115:0  116:0  117:0  118:0  119:0  120:1  121:0  122:0  123:0  124:0  125:1  126:0  127:0  128:0  129:0  130:0  131:0  132:0  133:0  134:0  135:0  136:0  137:1  138:0  139:0  140:0  141:0  142:0  143:0  144:0  145:1  146:0  147:0  148:0  149:0  150:0  151:0  152:0  153:0  154:0  155:0  156:0  157:0  158:0  159:0  160:0  161:0  162:1  163:1  164:0  165:1  166:0 
-1 1:0  2:0  3:0  4:0  5:0  6:0  7:0  8:0  9:0  10:0  11:0  12:0  13:0  14:0  15:0  16:0  17:0  18:0  19:0  20:0  21:0  22:1  23:0  24:0  25:0  26:1  27:0  28:0  29:0  30:0  31:0  32:0  33:0  34:0  35:0  36:1  37:0  38:0  39:0  40:0  41:0  42:0  43:0  44:0  45:0  46:0  47:0  48:0  49:0  50:1  51:0  52:0  53:0  54:0  55:0  56:0  57:0  58:0  59:1  60:0  61:0  62:0  63:0  64:0  65:0  66:1  67:0  68:0  69:0  70:0  71:0  72:0  73:0  74:0  75:0  76:1  77:0  78:0  79:0  80:0  81:1  82:0  83:1  84:0  85:0  86:0  87:0  88:1  89:1  90:0  91:0  92:0  93:0  94:0  95:0  96:1  97:0  98:0  99:1  100:0  101:0  102:0  103:0  104:0  105:1  106:0  107:0  108:0  109:0  110:0  111:0  112:1  113:0  114:0  115:0  116:0  117:0  118:0  119:0  120:1  121:0  122:0  123:0  124:0  125:1  126:0  127:1  128:0  129:0  130:0  131:0  132:0  133:0  134:0  135:0  136:1  137:1  138:0  139:0  140:0  141:0  142:0  143:1  144:1  145:1  146:0  147:0  148:0  149:0  150:0  151:0  152:1  153:0  154:1  155:0  156:0  157:0  158:0  159:1  160:0  161:0  162:1  163:1  164:1  165:1  166:0 
-1 1:0  2:0  3:0  4:0  5:0  6:0  7:0  8:0  9:0  10:0  11:0  12:0  13:0  14:0  15:0  16:0  17:0  18:0  19:0  20:0  21:0  22:1  23:0  24:0  25:0  26:1  27:0  28:0  29:0  30:0  31:0  32:0  33:0  34:0  35:0  36:0  37:0  38:0  39:0  40:0  41:0  42:1  43:0  44:0  45:0  46:1  47:0  48:0  49:0  50:1  51:0  52:0  53:0  54:0  55:0  56:0  57:0  58:0  59:0  60:0  61:0  62:0  63:0  64:0  65:0  66:0  67:0  68:0  69:0  70:0  71:0  72:0  73:0  74:0  75:0  76:1  77:0  78:0  79:0  80:0  81:0  82:0  83:0  84:0  85:0  86:0  87:1  88:0  89:0  90:0  91:0  92:0  93:0  94:0  95:0  96:0  97:0  98:0  99:1  100:0  101:0  102:0  103:0  104:0  105:1  106:0  107:1  108:0  109:0  110:0  111:0  112:0  113:0  114:0  115:0  116:0  117:0  118:0  119:0  120:0  121:0  122:0  123:0  124:0  125:1  126:0  127:0  128:0  129:0  130:0  131:0  132:0  133:0  134:1  135:0  136:0  137:0  138:0  139:0  140:0  141:0  142:0  143:0  144:0  145:1  146:0  147:0  148:0  149:0  150:0  151:0  152:0  153:0  154:0  155:0  156:0  157:0  158:0  159:0  160:0  161:0  162:1  163:1  164:0  165:1  166:0 
-1 1:0  2:0  3:0  4:0  5:0  6:0  7:0  8:0  9:0  10:0  11:0  12:0  13:0  14:0  15:0  16:0  17:0  18:0  19:0  20:0  21:0  22:1  23:0  24:0  25:0  26:0  27:1  28:0  29:0  30:0  31:0  32:0  33:0  34:0  35:0  36:0  37:0  38:0  39:0  40:0  41:0  42:1  43:0  44:0  45:0  46:0  47:0  48:0  49:0  50:0  51:0  52:0  53:0  54:0  55:0  56:0  57:0  58:0  59:0  60:0  61:0  62:0  63:0  64:0  65:0  66:0  67:0  68:0  69:0  70:0  71:0  72:0  73:0  74:0  75:0  76:1  77:0  78:0  79:0  80:0  81:0  82:0  83:0  84:0  85:0  86:0  87:1  88:0  89:0  90:0  91:0  92:0  93:0  94:0  95:0  96:0  97:0  98:0  99:1  100:0  101:0  102:0  103:0  104:0  105:0  106:0  107:1  108:0  109:0  110:0  111:0  112:0  113:0  114:0  115:0  116:0  117:0  118:0  119:0  120:0  121:0  122:0  123:0  124:0  125:0  126:0  127:0  128:0  129:0  130:0  131:0  132:0  133:0  134:1  135:0  136:0  137:0  138:0  139:0  140:0  141:0  142:0  143:0  144:0  145:0  146:0  147:0  148:0  149:0  150:0  151:0  152:0  153:0  154:0  155:0  156:0  157:0  158:0  159:0  160:0  161:0  162:1  163:1  164:0  165:1  166:0 
-1 1:0  2:0  3:0  4:0  5:0  6:0  7:0  8:0  9:0  10:0  11:0  12:0  13:0  14:0  15:0  16:0  17:0  18:0  19:0  20:0  21:0  22:1  23:0  24:0  25:0  26:1  27:0  28:0  29:0  30:0  31:0  32:0  33:0  34:0  35:0  36:0  37:0  38:0  39:0  40:0  41:0  42:0  43:0  44:0  45:0  46:1  47:0  48:0  49:0  50:1  51:0  52:0  53:0  54:0  55:0  56:0  57:0  58:0  59:0  60:0  61:0  62:0  63:0  64:0  65:0  66:0  67:0  68:0  69:0  70:0  71:0  72:0  73:0  74:0  75:0  76:1  77:0  78:0  79:0  80:0  81:0  82:0  83:0  84:0  85:0  86:0  87:1  88:0  89:0  90:0  91:0  92:0  93:0  94:0  95:0  96:0  97:0  98:0  99:1  100:0  101:0  102:0  103:1  104:0  105:1  106:0  107:1  108:0  109:0  110:0  111:0  112:0  113:0  114:0  115:0  116:0  117:0  118:0  119:0  120:0  121:0  122:0  123:0  124:0  125:1  126:0  127:0  128:0  129:0  130:0  131:0  132:0  133:0  134:1  135:0  136:0  137:0  138:0  139:0  140:0  141:0  142:0  143:0  144:0  145:1  146:0  147:0  148:0  149:0  150:0  151:0  152:0  153:0  154:0  155:0  156:0  157:0  158:0  159:0  160:0  161:0  162:1  163:1  164:0  165:1  166:0 
-1 1:0  2:0  3:0  4:0  5:0  6:0  7:0  8:0  9:0  10:0  11:0  12:0  13:0  14:0  15:0  16:0  17:0  18:0  19:0  20:0  21:0  22:1  23:0  24:0  25:0  26:1  27:0  28:0  29:0  30:0  31:0  32:0  33:0  34:0  35:0  36:0  37:0  38:0  39:0  40:0  41:0  42:0  43:0  44:0  45:1  46:1  47:0  48:0  49:1  50:1  51:0  52:0  53:0  54:0  55:0  56:0  57:1  58:0  59:0  60:0  61:0  62:0  63:0  64:0  65:1  66:0  67:0  68:0  69:0  70:0  71:0  72:0  73:0  74:0  75:0  76:1  77:0  78:1  79:0  80:0  81:0  82:0  83:1  84:0  85:0  86:0  87:0  88:0  89:0  90:0  91:0  92:0  93:0  94:0  95:0  96:1  97:1  98:1  99:1  100:0  101:0  102:0  103:1  104:0  105:1  106:0  107:1  108:0  109:0  110:0  111:0  112:1  113:1  114:0  115:0  116:0  117:0  118:0  119:1  120:1  121:1  122:0  123:0  124:0  125:1  126:0  127:0  128:0  129:0  130:0  131:0  132:0  133:0  134:1  135:0  136:0  137:1  138:0  139:0  140:0  141:0  142:0  143:0  144:1  145:1  146:0  147:0  148:0  149:0  150:0  151:0  152:1  153:0  154:0  155:0  156:1  157:1  158:0  159:0  160:0  161:1  162:1  163:1  164:1  165:1  166:0 
-1 1:0  2:0  3:0  4:0  5:0  6:0  7:0  8:0  9:0  10:0  11:0  12:0  13:0  14:0  15:0  16:0  17:0  18:0  19:0  20:0  21:0  22:1  23:0  24:0  25:0  26:1  27:0  28:0  29:0  30:0  31:0  32:0  33:0  34:0  35:0  36:0  37:0  38:0  39:0  40:0  41:0  42:0  43:0  44:0  45:1  46:1  47:0  48:0  49:1  50:1  51:0  52:0  53:0  54:0  55:0  56:0  57:1  58:0  59:0  60:0  61:0  62:0  63:0  64:0  65:1  66:0  67:0  68:0  69:0  70:0  71:0  72:0  73:0  74:0  75:0  76:1  77:0  78:1  79:0  80:0  81:0  82:0  83:1  84:0  85:0  86:0  87:0  88:0  89:0  90:0  91:0  92:0  93:0  94:0  95:0  96:1  97:1  98:1  99:1  100:0  101:0  102:0  103:1  104:0  105:1  106:0  107:1  108:0  109:0  110:0  111:0  112:1  113:1  114:0  115:0  116:0  117:0  118:0  119:1  120:1  121:1  122:0  123:0  124:0  125:1  126:0  127:0  128:0  129:0  130:0  131:0  132:0  133:0  134:1  135:0  136:0  137:1  138:0  139:0  140:0  141:0  142:0  143:0  144:1  145:1  146:0  147:0  148:0  149:0  150:0  151:0  152:1  153:0  154:0  155:0  156:1  157:1  158:0  159:0  160:0  161:1  162:1  163:1  164:1  165:1  166:0 
-1 1:0  2:0  3:0  4:0  5:0  6:0  7:0  8:0  9:0  10:0  11:0  12:0  13:0  14:0  15:0  16:0  17:0  18:0  19:0  20:0  21:0  22:1  23:0  24:0  25:0  26:0  27:0  28:0  29:0  30:0  31:0  32:0  33:0  34:0  35:0  36:0  37:0  38:0  39:0  40:0  41:0  42:0  43:0  44:0  45:0  46:0  47:0  48:0  49:0  50:1  51:0  52:0  53:0  54:0  55:0  56:0  57:0  58:0  59:0  60:0  61:0  62:0  63:0  64:0  65:0  66:0  67:0  68:0  69:0  70:0  71:0  72:0  73:0  74:0  75:0  76:1  77:0  78:0  79:0  80:0  81:0  82:0  83:0  84:0  85:1  86:0  87:1  88:0  89:0  90:0  91:0  92:1  93:0  94:0  95:0  96:0  97:0  98:0  99:1  100:0  101:0  102:0  103:1  104:0  105:0  106:0  107:1  108:0  109:0  110:1  111:0  112:0  113:0  114:0  115:0  116:0  117:1  118:0  119:0  120:0  121:0  122:1  123:0  124:0  125:0  126:0  127:0  128:0  129:0  130:0  131:0  132:0  133:0  134:1  135:0  136:0  137:0  138:0  139:0  140:0  141:0  142:0  143:0  144:1  145:0  146:0  147:0  148:1  149:0  150:1  151:0  152:0  153:0  154:1  155:0  156:1  157:0  158:1  159:0  160:0  161:1  162:1  163:1  164:1  165:1  166:0 
-1 1:0  2:0  3:0  4:0  5:0  6:0  7:0  8:0  9:0  10:0  11:0  12:0  13:0  14:0  15:0  16:0  17:0  18:0  19:0  20:0  21:0  22:1  23:0  24:0  25:0  26:0  27:0  28:0  29:0  30:0  31:0  32:0  33:0  34:0  35:0  36:0  37:0  38:0  39:0  40:0  41:0  42:0  43:0  44:0  45:1  46:1  47:0  48:0  49:0  50:1  51:0  52:0  53:0  54:0  55:0  56:0  57:0  58:0  59:0  60:0  61:0  62:1  63:0  64:0  65:1  66:0  67:0  68:0  69:0  70:0  71:0  72:0  73:0  74:0  75:1  76:1  77:0  78:0  79:0  80:0  81:0  82:0  83:1  84:0  85:1  86:0  87:1  88:0  89:0  90:0  91:0  92:0  93:0  94:0  95:0  96:1  97:1  98:0  99:1  100:0  101:0  102:0  103:0  104:0  105:0  106:0  107:1  108:0  109:0  110:0  111:0  112:0  113:0  114:0  115:0  116:0  117:0  118:0  119:0  120:0  121:1  122:1  123:0  124:0  125:1  126:0  127:0  128:0  129:0  130:0  131:0  132:0  133:1  134:1  135:1  136:0  137:1  138:0  139:0  140:0  141:0  142:0  143:0  144:1  145:0  146:0  147:0  148:1  149:0  150:1  151:0  152:0  153:0  154:1  155:0  156:1  157:0  158:1  159:0  160:0  161:1  162:1  163:1  164:1  165:1  166:0 
-1 1:0  2:0  3:0  4:0  5:0  6:0  7:0  8:0  9:0  10:0  11:0  12:0  13:0  14:0  15:0  16:0  17:0  18:0  19:1  20:0  21:0  22:1  23:0  24:0  25:0  26:0  27:0  28:0  29:0  30:0  31:0  32:0  33:0  34:0  35:0  36:0  37:0  38:0  39:0  40:0  41:0  42:0  43:0  44:0  45:0  46:1  47:0  48:0  49:0  50:1  51:0  52:0  53:0  54:0  55:0  56:0  57:0  58:0  59:0  60:0  61:0  62:0  63:0  64:0  65:0  66:0  67:0  68:0  69:0  70:0  71:0  72:0  73:0  74:0  75:1  76:1  77:0  78:0  79:0  80:0  81:0  82:0  83:0  84:0  85:1  86:0  87:1  88:0  89:0  90:0  91:0  92:1  93:0  94:0  95:0  96:0  97:0  98:0  99:1  100:0  101:0  102:0  103:0  104:0  105:0  106:0  107:1  108:0  109:0  110:1  111:0  112:0  113:0  114:0  115:0  116:0  117:1  118:0  119:0  120:0  121:1  122:1  123:0  124:0  125:0  126:0  127:0  128:0  129:0  130:0  131:0  132:0  133:0  134:1  135:0  136:0  137:1  138:0  139:0  140:0  141:0  142:0  143:0  144:0  145:0  146:0  147:0  148:1  149:0  150:0  151:0  152:0  153:0  154:1  155:0  156:1  157:0  158:1  159:0  160:0  161:1  162:1  163:1  164:1  165:1  166:0 
-1 1:0  2:0  3:0  4:0  5:0  6:0  7:0  8:0  9:0  10:0  11:0  12:0  13:0  14:0  15:0  16:0  17:0  18:0  19:0  20:0  21:0  22:1  23:0  24:0  25:0  26:0  27:0  28:0  29:0  30:0  31:0  32:0  33:0  34:0  35:0  36:1  37:0  38:0  39:0  40:0  41:1  42:0  43:0  44:0  45:0  46:0  47:0  48:0  49:0  50:1  51:0  52:0  53:0  54:0  55:0  56:0  57:0  58:0  59:0  60:0  61:0  62:1  63:0  64:0  65:0  66:0  67:0  68:0  69:0  70:0  71:0  72:0  73:0  74:0  75:0  76:1  77:0  78:0  79:0  80:0  81:1  82:0  83:1  84:0  85:0  86:0  87:0  88:1  89:0  90:0  91:0  92:0  93:0  94:0  95:0  96:1  97:0  98:0  99:1  100:0  101:0  102:0  103:0  104:0  105:0  106:0  107:0  108:0  109:0  110:0  111:0  112:0  113:0  114:0  115:0  116:0  117:0  118:0  119:0  120:0  121:0  122:0  123:0  124:0  125:1  126:0  127:0  128:0  129:0  130:0  131:0  132:0  133:0  134:0  135:0  136:0  137:1  138:0  139:0  140:0  141:0  142:0  143:0  144:1  145:0  146:0  147:0  148:0  149:0  150:1  151:0  152:0  153:0  154:0  155:0  156:0  157:0  158:0  159:0  160:0  161:1  162:1  163:1  164:0  165:1  166:0 
-1 1:0  2:0  3:0  4:0  5:0  6:0  7:0  8:0  9:0  10:0  11:0  12:0  13:0  14:0  15:0  16:0  17:0  18:0  19:0  20:0  21:0  22:1  23:0  24:0  25:0  26:0  27:0  28:0  29:0  30:0  31:0  32:0  33:0  34:0  35:0  36:0  37:0  38:1  39:0  40:0  41:0  42:0  43:0  44:0  45:1  46:1  47:0  48:0  49:1  50:1  51:0  52:0  53:0  54:0  55:0  56:0  57:0  58:0  59:0  60:0  61:0  62:1  63:0  64:0  65:1  66:0  67:0  68:0  69:0  70:0  71:0  72:0  73:0  74:0  75:0  76:1  77:1  78:1  79:1  80:0  81:0  82:0  83:1  84:0  85:1  86:0  87:1  88:0  89:0  90:0  91:0  92:0  93:0  94:0  95:0  96:1  97:0  98:1  99:1  100:0  101:0  102:0  103:0  104:0  105:1  106:0  107:1  108:0  109:0  110:0  111:0  112:0  113:0  114:0  115:0  116:0  117:0  118:0  119:1  120:0  121:1  122:1  123:0  124:0  125:1  126:0  127:0  128:0  129:0  130:0  131:0  132:0  133:0  134:1  135:0  136:0  137:1  138:0  139:0  140:0  141:0  142:1  143:0  144:1  145:1  146:0  147:0  148:1  149:0  150:0  151:0  152:0  153:0  154:0  155:0  156:1  157:0  158:1  159:0  160:0  161:1  162:1  163:1  164:0  165:1  166:0 
-1 1:0  2:0  3:0  4:0  5:0  6:0  7:0  8:0  9:0  10:0  11:0  12:0  13:0  14:0  15:0  16:0  17:0  18:0  19:0  20:0  21:0  22:1  23:0  24:0  25:0  26:0  27:0  28:0  29:0  30:0  31:0  32:0  33:0  34:0  35:0  36:0  37:0  38:1  39:0  40:0  41:0  42:0  43:0  44:0  45:1  46:0  47:0  48:0  49:1  50:0  51:0  52:0  53:0  54:0  55:0  56:0  57:0  58:0  59:1  60:0  61:0  62:0  63:0  64:1  65:1  66:0  67:0  68:0  69:0  70:0  71:0  72:0  73:0  74:0  75:0  76:1  77:1  78:1  79:1  80:0  81:1  82:0  83:1  84:0  85:1  86:0  87:1  88:1  89:0  90:0  91:0  92:0  93:0  94:0  95:0  96:1  97:0  98:1  99:1  100:0  101:0  102:0  103:1  104:0  105:1  106:0  107:1  108:0  109:0  110:0  111:0  112:0  113:0  114:0  115:0  116:0  117:0  118:0  119:1  120:0  121:1  122:1  123:0  124:0  125:1  126:0  127:0  128:0  129:0  130:0  131:0  132:0  133:0  134:1  135:0  136:0  137:1  138:0  139:0  140:0  141:0  142:1  143:0  144:1  145:1  146:0  147:0  148:1  149:0  150:0  151:0  152:0  153:0  154:0  155:0  156:1  157:0  158:1  159:0  160:0  161:1  162:1  163:1  164:0  165:1  166:0 
-1 1:0  2:0  3:0  4:0  5:0  6:0  7:0  8:0  9:0  10:0  11:0  12:0  13:0  14:0  15:0  16:0  17:0  18:0  19:0  20:0  21:0  22:1  23:0  24:0  25:0  26:1  27:0  28:0  29:0  30:0  31:0  32:0  33:0  34:0  35:0  36:0  37:0  38:0  39:0  40:0  41:0  42:0  43:0  44:0  45:1  46:0  47:0  48:0  49:1  50:1  51:0  52:0  53:0  54:0  55:0  56:0  57:0  58:0  59:0  60:0  61:0  62:0  63:0  64:0  65:0  66:0  67:0  68:0  69:0  70:0  71:0  72:0  73:0  74:0  75:0  76:1  77:0  78:1  79:0  80:1  81:0  82:0  83:0  84:0  85:0  86:0  87:0  88:0  89:0  90:0  91:0  92:1  93:0  94:0  95:0  96:0  97:1  98:1  99:1  100:0  101:0  102:0  103:0  104:0  105:1  106:0  107:0  108:0  109:0  110:1  111:0  112:0  113:0  114:0  115:0  116:0  117:1  118:0  119:1  120:0  121:1  122:0  123:0  124:0  125:1  126:0  127:1  128:0  129:0  130:0  131:0  132:0  133:1  134:0  135:1  136:0  137:1  138:0  139:0  140:0  141:0  142:1  143:1  144:1  145:1  146:0  147:0  148:0  149:0  150:1  151:0  152:0  153:0  154:1  155:0  156:1  157:0  158:1  159:0  160:0  161:1  162:1  163:1  164:1  165:1  166:0 
-1 1:0  2:0  3:0  4:0  5:0  6:0  7:0  8:0  9:0  10:0  11:0  12:0  13:0  14:0  15:0  16:1  17:0  18:0  19:0  20:0  21:0  22:1  23:0  24:0  25:0  26:0  27:0  28:0  29:0  30:0  31:0  32:1  33:1  34:0  35:0  36:0  37:0  38:0  39:0  40:0  41:0  42:0  43:0  44:0  45:1  46:0  47:0  48:0  49:0  50:1  51:1  52:0  53:0  54:0  55:1  56:0  57:0  58:1  59:1  60:1  61:1  62:0  63:0  64:1  65:0  66:0  67:1  68:0  69:0  70:0  71:0  72:0  73:1  74:0  75:0  76:1  77:0  78:0  79:1  80:0  81:1  82:0  83:0  84:0  85:0  86:0  87:1  88:1  89:0  90:0  91:0  92:1  93:0  94:1  95:1  96:0  97:0  98:0  99:1  100:0  101:0  102:1  103:1  104:0  105:0  106:1  107:1  108:0  109:0  110:1  111:0  112:1  113:0  114:0  115:0  116:0  117:1  118:0  119:0  120:0  121:0  122:1  123:0  124:1  125:1  126:0  127:0  128:0  129:0  130:1  131:0  132:0  133:1  134:1  135:1  136:1  137:0  138:0  139:0  140:0  141:0  142:1  143:0  144:1  145:1  146:1  147:0  148:1  149:0  150:1  151:0  152:0  153:0  154:1  155:0  156:1  157:0  158:1  159:1  160:0  161:1  162:1  163:1  164:1  165:1  166:0 
-1 1:0  2:0  3:0  4:0  5:0  6:0  7:0  8:0  9:0  10:0  11:0  12:0  13:0  14:0  15:0  16:0  17:0  18:0  19:0  20:0  21:1  22:1  23:0  24:0  25:0  26:0  27:0  28:0  29:0  30:0  31:0  32:0  33:0  34:0  35:0  36:0  37:0  38:1  39:0  40:0  41:0  42:0  43:0  44:0  45:1  46:1  47:0  48:0  49:1  50:1  51:0  52:0  53:0  54:0  55:0  56:0  57:1  58:0  59:0  60:0  61:0  62:0  63:0  64:0  65:1  66:0  67:0  68:0  69:0  70:0  71:0  72:0  73:0  74:0  75:0  76:1  77:1  78:1  79:0  80:0  81:0  82:0  83:1  84:0  85:1  86:0  87:1  88:0  89:0  90:0  91:0  92:1  93:0  94:0  95:1  96:1  97:1  98:1  99:1  100:0  101:0  102:0  103:0  104:0  105:0  106:0  107:1  108:0  109:0  110:1  111:0  112:0  113:0  114:0  115:0  116:0  117:1  118:0  119:1  120:1  121:1  122:1  123:0  124:0  125:1  126:0  127:0  128:0  129:0  130:0  131:0  132:0  133:1  134:1  135:1  136:0  137:1  138:0  139:0  140:0  141:0  142:1  143:0  144:0  145:1  146:0  147:0  148:1  149:0  150:0  151:0  152:1  153:0  154:1  155:0  156:1  157:0  158:1  159:1  160:0  161:1  162:1  163:1  164:1  165:1  166:0 
-1 1:0  2:0  3:0  4:0  5:0  6:0  7:0  8:0  9:0  10:0  11:0  12:0  13:0  14:0  15:0  16:0  17:0  18:0  19:0  20:0  21:1  22:1  23:0  24:0  25:0  26:1  27:0  28:0  29:0  30:0  31:0  32:0  33:0  34:0  35:0  36:1  37:0  38:0  39:0  40:0  41:0  42:0  43:0  44:0  45:1  46:0  47:1  48:0  49:0  50:1  51:0  52:1  53:0  54:0  55:0  56:0  57:0  58:0  59:1  60:0  61:0  62:0  63:0  64:1  65:1  66:0  67:0  68:0  69:0  70:0  71:0  72:0  73:0  74:0  75:1  76:1  77:1  78:1  79:1  80:1  81:1  82:0  83:1  84:0  85:1  86:0  87:0  88:1  89:0  90:0  91:0  92:1  93:0  94:1  95:0  96:1  97:1  98:0  99:1  100:0  101:0  102:0  103:0  104:0  105:1  106:1  107:0  108:0  109:0  110:1  111:0  112:0  113:0  114:0  115:0  116:0  117:1  118:0  119:1  120:1  121:1  122:1  123:1  124:1  125:1  126:1  127:0  128:0  129:0  130:0  131:0  132:0  133:1  134:0  135:1  136:1  137:1  138:0  139:0  140:0  141:0  142:1  143:0  144:1  145:0  146:1  147:0  148:1  149:0  150:1  151:0  152:0  153:0  154:1  155:0  156:1  157:1  158:1  159:1  160:0  161:1  162:1  163:1  164:1  165:1  166:0 
-1 1:0  2:0  3:0  4:0  5:0  6:0  7:0  8:0  9:0  10:0  11:0  12:0  13:0  14:0  15:0  16:0  17:0  18:0  19:0  20:0  21:0  22:1  23:0  24:0  25:0  26:1  27:0  28:0  29:0  30:0  31:0  32:0  33:0  34:0  35:0  36:0  37:0  38:0  39:0  40:0  41:0  42:0  43:0  44:0  45:0  46:1  47:0  48:0  49:0  50:1  51:0  52:0  53:0  54:0  55:0  56:0  57:1  58:0  59:0  60:0  61:0  62:0  63:0  64:0  65:0  66:0  67:0  68:0  69:0  70:0  71:0  72:1  73:0  74:0  75:0  76:1  77:0  78:0  79:0  80:0  81:0  82:0  83:1  84:0  85:0  86:0  87:1  88:0  89:0  90:0  91:0  92:1  93:0  94:0  95:0  96:1  97:0  98:0  99:1  100:0  101:0  102:0  103:0  104:0  105:1  106:0  107:1  108:0  109:0  110:1  111:0  112:0  113:1  114:0  115:0  116:0  117:1  118:0  119:0  120:1  121:0  122:0  123:1  124:0  125:1  126:1  127:1  128:0  129:0  130:0  131:0  132:0  133:0  134:1  135:0  136:0  137:1  138:0  139:0  140:1  141:0  142:0  143:1  144:1  145:1  146:1  147:0  148:0  149:0  150:0  151:0  152:1  153:0  154:1  155:0  156:1  157:1  158:1  159:1  160:0  161:1  162:1  163:1  164:1  165:1  166:0 
-1 1:0  2:0  3:0  4:0  5:0  6:0  7:0  8:0  9:0  10:0  11:0  12:0  13:0  14:0  15:0  16:0  17:0  18:0  19:0  20:0  21:0  22:1  23:0  24:0  25:0  26:1  27:0  28:0  29:0  30:0  31:0  32:0  33:0  34:0  35:0  36:0  37:0  38:0  39:0  40:0  41:0  42:0  43:0  44:0  45:1  46:0  47:0  48:0  49:0  50:1  51:0  52:0  53:0  54:0  55:0  56:0  57:0  58:0  59:0  60:0  61:0  62:1  63:0  64:0  65:0  66:0  67:0  68:0  69:0  70:0  71:0  72:1  73:0  74:0  75:0  76:1  77:0  78:0  79:0  80:0  81:0  82:0  83:0  84:0  85:0  86:0  87:1  88:0  89:0  90:0  91:0  92:0  93:0  94:0  95:0  96:0  97:1  98:1  99:1  100:0  101:0  102:0  103:1  104:0  105:1  106:0  107:1  108:0  109:0  110:0  111:0  112:0  113:1  114:0  115:0  116:0  117:0  118:0  119:0  120:0  121:1  122:0  123:1  124:0  125:1  126:1  127:1  128:0  129:0  130:0  131:0  132:0  133:0  134:1  135:0  136:1  137:1  138:0  139:0  140:1  141:0  142:0  143:1  144:1  145:1  146:1  147:0  148:0  149:0  150:1  151:0  152:1  153:0  154:1  155:0  156:1  157:1  158:1  159:1  160:0  161:1  162:1  163:1  164:1  165:1  166:0 
-1 1:0  2:0  3:0  4:0  5:0  6:0  7:0  8:0  9:0  10:0  11:0  12:0  13:0  14:0  15:0  16:0  17:0  18:0  19:0  20:0  21:1  22:1  23:0  24:0  25:0  26:1  27:0  28:0  29:0  30:0  31:0  32:0  33:0  34:0  35:0  36:1  37:0  38:0  39:0  40:0  41:1  42:1  43:0  44:0  45:1  46:0  47:1  48:0  49:0  50:1  51:0  52:0  53:0  54:0  55:0  56:0  57:0  58:0  59:1  60:0  61:0  62:0  63:0  64:1  65:1  66:1  67:0  68:0  69:0  70:0  71:0  72:0  73:0  74:0  75:0  76:1  77:1  78:1  79:0  80:1  81:1  82:0  83:1  84:0  85:0  86:0  87:0  88:1  89:0  90:0  91:0  92:1  93:0  94:0  95:0  96:1  97:1  98:1  99:1  100:0  101:0  102:0  103:0  104:0  105:1  106:1  107:1  108:0  109:0  110:1  111:0  112:1  113:0  114:0  115:0  116:0  117:1  118:0  119:1  120:1  121:1  122:0  123:0  124:0  125:1  126:0  127:0  128:0  129:0  130:0  131:0  132:0  133:1  134:1  135:1  136:0  137:1  138:0  139:0  140:0  141:0  142:1  143:0  144:1  145:1  146:0  147:0  148:0  149:0  150:1  151:0  152:0  153:0  154:1  155:0  156:1  157:0  158:1  159:0  160:0  161:1  162:1  163:1  164:1  165:1  166:0 
-1 1:0  2:0  3:0  4:0  5:0  6:0  7:0  8:0  9:0  10:0  11:0  12:0  13:0  14:0  15:0  16:0  17:0  18:0  19:0  20:0  21:1  22:1  23:0  24:0  25:0  26:1  27:0  28:0  29:0  30:0  31:0  32:0  33:0  34:0  35:0  36:1  37:0  38:0  39:0  40:0  41:1  42:1  43:0  44:0  45:1  46:0  47:1  48:0  49:1  50:1  51:0  52:0  53:0  54:0  55:0  56:0  57:0  58:0  59:1  60:0  61:0  62:0  63:0  64:1  65:1  66:0  67:0  68:0  69:0  70:0  71:0  72:0  73:0  74:0  75:0  76:1  77:1  78:1  79:0  80:1  81:1  82:0  83:1  84:0  85:0  86:0  87:0  88:1  89:0  90:0  91:0  92:1  93:0  94:0  95:0  96:1  97:1  98:1  99:1  100:0  101:0  102:0  103:0  104:0  105:1  106:1  107:1  108:0  109:0  110:1  111:0  112:1  113:0  114:0  115:0  116:0  117:1  118:0  119:1  120:1  121:1  122:0  123:0  124:0  125:1  126:0  127:0  128:0  129:0  130:0  131:0  132:0  133:1  134:1  135:1  136:0  137:1  138:0  139:0  140:0  141:0  142:1  143:0  144:1  145:1  146:0  147:0  148:0  149:0  150:1  151:0  152:0  153:0  154:1  155:0  156:1  157:0  158:1  159:0  160:0  161:1  162:1  163:1  164:1  165:1  166:0 
-1 1:0  2:0  3:0  4:0  5:0  6:0  7:0  8:0  9:0  10:0  11:0  12:0  13:0  14:0  15:0  16:1  17:0  18:0  19:0  20:0  21:0  22:1  23:0  24:0  25:0  26:0  27:0  28:0  29:0  30:0  31:0  32:1  33:1  34:0  35:0  36:0  37:0  38:0  39:0  40:0  41:0  42:0  43:0  44:0  45:1  46:0  47:0  48:0  49:0  50:0  51:1  52:0  53:0  54:0  55:1  56:0  57:0  58:1  59:1  60:1  61:1  62:0  63:0  64:1  65:0  66:0  67:1  68:0  69:0  70:0  71:0  72:0  73:1  74:0  75:0  76:1  77:0  78:0  79:1  80:0  81:1  82:0  83:0  84:0  85:0  86:0  87:0  88:1  89:0  90:0  91:0  92:1  93:0  94:1  95:1  96:0  97:0  98:0  99:1  100:0  101:0  102:1  103:0  104:0  105:0  106:1  107:0  108:0  109:0  110:1  111:0  112:1  113:0  114:0  115:0  116:0  117:1  118:0  119:0  120:0  121:0  122:1  123:0  124:1  125:1  126:0  127:0  128:0  129:0  130:1  131:0  132:0  133:1  134:0  135:1  136:1  137:0  138:0  139:0  140:0  141:0  142:1  143:0  144:1  145:1  146:1  147:0  148:1  149:0  150:1  151:0  152:0  153:0  154:1  155:0  156:1  157:0  158:1  159:1  160:0  161:1  162:1  163:1  164:1  165:1  166:0 
-1 1:0  2:0  3:0  4:0  5:0  6:0  7:0  8:0  9:0  10:0  11:0  12:0  13:0  14:0  15:0  16:1  17:0  18:0  19:0  20:0  21:0  22:1  23:0  24:0  25:0  26:0  27:0  28:0  29:0  30:0  31:0  32:1  33:1  34:0  35:0  36:0  37:0  38:0  39:0  40:0  41:0  42:0  43:0  44:0  45:1  46:0  47:0  48:0  49:0  50:1  51:1  52:0  53:0  54:0  55:1  56:0  57:0  58:1  59:0  60:1  61:1  62:0  63:0  64:0  65:0  66:0  67:1  68:0  69:0  70:0  71:0  72:0  73:1  74:0  75:0  76:1  77:0  78:0  79:0  80:0  81:1  82:0  83:0  84:0  85:0  86:0  87:0  88:1  89:0  90:0  91:0  92:1  93:0  94:1  95:0  96:0  97:0  98:0  99:1  100:0  101:0  102:1  103:0  104:0  105:0  106:1  107:0  108:0  109:0  110:1  111:0  112:1  113:0  114:0  115:0  116:0  117:1  118:0  119:0  120:0  121:0  122:1  123:0  124:1  125:1  126:0  127:0  128:0  129:0  130:1  131:0  132:0  133:1  134:0  135:1  136:1  137:0  138:0  139:0  140:0  141:0  142:1  143:0  144:1  145:1  146:1  147:0  148:1  149:0  150:1  151:0  152:0  153:0  154:1  155:0  156:1  157:0  158:1  159:1  160:0  161:1  162:1  163:1  164:1  165:1  166:0 
-1 1:0  2:0  3:0  4:0  5:0  6:0  7:0  8:0  9:0  10:0  11:0  12:0  13:0  14:0  15:0  16:0  17:0  18:0  19:0  20:0  21:0  22:1  23:0  24:0  25:0  26:0  27:0  28:0  29:0  30:0  31:0  32:0  33:0  34:0  35:0  36:0  37:0  38:0  39:0  40:0  41:0  42:0  43:0  44:0  45:1  46:0  47:0  48:0  49:0  50:1  51:0  52:0  53:0  54:0  55:0  56:0  57:0  58:0  59:0  60:0  61:0  62:0  63:0  64:0  65:0  66:0  67:0  68:0  69:0  70:0  71:0  72:0  73:0  74:0  75:0  76:1  77:0  78:0  79:0  80:0  81:0  82:0  83:0  84:0  85:1  86:0  87:1  88:0  89:0  90:0  91:0  92:1  93:0  94:0  95:1  96:0  97:0  98:0  99:1  100:0  101:0  102:0  103:1  104:0  105:0  106:0  107:1  108:0  109:0  110:1  111:0  112:0  113:1  114:0  115:0  116:0  117:1  118:0  119:0  120:0  121:0  122:1  123:0  124:0  125:1  126:1  127:1  128:0  129:0  130:0  131:0  132:0  133:1  134:1  135:1  136:1  137:0  138:0  139:0  140:0  141:0  142:1  143:1  144:1  145:1  146:1  147:0  148:1  149:0  150:1  151:0  152:1  153:0  154:1  155:0  156:1  157:1  158:1  159:1  160:0  161:1  162:1  163:1  164:1  165:1  166:0 
-1 1:0  2:0  3:0  4:0  5:0  6:0  7:0  8:0  9:0  10:0  11:0  12:0  13:0  14:0  15:0  16:0  17:0  18:0  19:0  20:0  21:0  22:1  23:0  24:0  25:0  26:0  27:0  28:0  29:0  30:0  31:0  32:0  33:0  34:0  35:0  36:1  37:0  38:0  39:0  40:0  41:0  42:0  43:0  44:0  45:1  46:1  47:1  48:0  49:1  50:1  51:0  52:0  53:0  54:0  55:0  56:0  57:0  58:0  59:0  60:0  61:0  62:0  63:0  64:0  65:1  66:0  67:0  68:0  69:0  70:0  71:0  72:0  73:0  74:0  75:0  76:1  77:1  78:1  79:0  80:1  81:1  82:0  83:1  84:0  85:1  86:0  87:1  88:1  89:0  90:0  91:0  92:0  93:0  94:0  95:0  96:1  97:0  98:1  99:1  100:0  101:0  102:0  103:1  104:0  105:0  106:1  107:1  108:0  109:0  110:0  111:0  112:0  113:0  114:0  115:0  116:0  117:0  118:0  119:1  120:1  121:1  122:1  123:0  124:0  125:1  126:0  127:0  128:0  129:0  130:0  131:0  132:0  133:1  134:1  135:0  136:0  137:1  138:0  139:0  140:0  141:0  142:1  143:0  144:1  145:1  146:0  147:0  148:1  149:0  150:1  151:0  152:0  153:0  154:0  155:0  156:1  157:0  158:1  159:0  160:0  161:1  162:1  163:1  164:0  165:1  166:0 
-1 1:0  2:0  3:0  4:0  5:0  6:0  7:0  8:0  9:0  10:0  11:0  12:0  13:0  14:0  15:0  16:0  17:0  18:0  19:0  20:0  21:0  22:1  23:0  24:0  25:0  26:1  27:0  28:0  29:0  30:0  31:0  32:0  33:0  34:0  35:0  36:0  37:0  38:0  39:0  40:0  41:0  42:0  43:0  44:0  45:1  46:0  47:0  48:0  49:1  50:1  51:0  52:0  53:0  54:0  55:0  56:0  57:1  58:0  59:0  60:0  61:0  62:1  63:0  64:0  65:1  66:0  67:0  68:0  69:0  70:0  71:0  72:1  73:0  74:0  75:1  76:1  77:0  78:1  79:0  80:1  81:0  82:0  83:1  84:0  85:1  86:0  87:0  88:0  89:1  90:0  91:0  92:1  93:0  94:0  95:1  96:1  97:1  98:1  99:1  100:0  101:0  102:0  103:0  104:0  105:1  106:0  107:0  108:0  109:0  110:1  111:0  112:0  113:1  114:0  115:0  116:0  117:1  118:0  119:1  120:1  121:1  122:1  123:0  124:0  125:1  126:1  127:1  128:0  129:0  130:0  131:0  132:0  133:0  134:0  135:0  136:1  137:1  138:0  139:0  140:1  141:0  142:1  143:1  144:1  145:1  146:1  147:0  148:1  149:0  150:1  151:0  152:1  153:0  154:1  155:0  156:1  157:1  158:1  159:1  160:0  161:1  162:1  163:1  164:1  165:1  166:0 
-1 1:0  2:0  3:0  4:0  5:0  6:0  7:0  8:0  9:0  10:0  11:0  12:0  13:0  14:0  15:0  16:0  17:0  18:0  19:0  20:0  21:0  22:1  23:0  24:0  25:0  26:0  27:0  28:0  29:0  30:0  31:0  32:0  33:0  34:0  35:0  36:0  37:0  38:0  39:0  40:0  41:0  42:0  43:0  44:0  45:1  46:0  47:0  48:0  49:1  50:1  51:0  52:0  53:0  54:0  55:0  56:0  57:0  58:0  59:0  60:0  61:0  62:1  63:0  64:0  65:1  66:0  67:0  68:0  69:0  70:0  71:0  72:0  73:0  74:0  75:0  76:1  77:0  78:1  79:0  80:0  81:0  82:0  83:0  84:0  85:0  86:0  87:1  88:0  89:0  90:0  91:0  92:0  93:0  94:0  95:0  96:0  97:1  98:1  99:1  100:0  101:0  102:0  103:1  104:0  105:1  106:0  107:1  108:0  109:0  110:0  111:0  112:0  113:0  114:0  115:0  116:0  117:0  118:0  119:1  120:1  121:1  122:0  123:1  124:0  125:1  126:1  127:1  128:0  129:0  130:0  131:0  132:0  133:0  134:1  135:0  136:1  137:1  138:0  139:0  140:0  141:0  142:1  143:1  144:0  145:1  146:1  147:0  148:0  149:0  150:1  151:0  152:1  153:0  154:1  155:0  156:1  157:1  158:1  159:1  160:0  161:1  162:1  163:1  164:1  165:1  166:0 
-1 1:0  2:0  3:0  4:0  5:0  6:0  7:0  8:0  9:0  10:0  11:0  12:0  13:0  14:0  15:0  16:1  17:0  18:0  19:0  20:0  21:0  22:1  23:0  24:0  25:0  26:0  27:0  28:0  29:0  30:0  31:0  32:1  33:1  34:0  35:0  36:1  37:0  38:0  39:0  40:0  41:0  42:0  43:0  44:0  45:1  46:1  47:1  48:0  49:0  50:1  51:1  52:0  53:0  54:0  55:1  56:0  57:0  58:1  59:1  60:1  61:1  62:1  63:0  64:1  65:1  66:0  67:1  68:0  69:0  70:0  71:0  72:0  73:1  74:0  75:0  76:1  77:1  78:1  79:0  80:0  81:1  82:0  83:1  84:0  85:0  86:0  87:1  88:1  89:0  90:0  91:0  92:0  93:0  94:1  95:0  96:1  97:0  98:0  99:1  100:0  101:0  102:1  103:0  104:0  105:0  106:1  107:1  108:0  109:0  110:0  111:0  112:1  113:0  114:0  115:0  116:0  117:1  118:0  119:1  120:1  121:1  122:1  123:0  124:1  125:1  126:0  127:0  128:0  129:0  130:1  131:0  132:0  133:1  134:1  135:1  136:1  137:1  138:0  139:0  140:0  141:0  142:1  143:0  144:0  145:1  146:0  147:0  148:1  149:0  150:0  151:0  152:0  153:0  154:0  155:0  156:1  157:0  158:1  159:1  160:0  161:1  162:1  163:1  164:1  165:1  166:0 
-1 1:0  2:0  3:0  4:0  5:0  6:0  7:0  8:0  9:0  10:0  11:0  12:0  13:0  14:0  15:0  16:0  17:0  18:0  19:0  20:0  21:0  22:1  23:0  24:0  25:0  26:0  27:0  28:0  29:0  30:0  31:0  32:0  33:0  34:0  35:0  36:0  37:0  38:1  39:0  40:0  41:0  42:0  43:0  44:0  45:1  46:0  47:1  48:0  49:0  50:1  51:0  52:1  53:0  54:0  55:0  56:0  57:0  58:0  59:1  60:0  61:0  62:1  63:0  64:1  65:1  66:0  67:0  68:0  69:0  70:0  71:0  72:0  73:0  74:0  75:1  76:1  77:1  78:1  79:1  80:1  81:1  82:0  83:1  84:0  85:1  86:0  87:1  88:1  89:0  90:0  91:0  92:1  93:0  94:1  95:0  96:1  97:0  98:0  99:1  100:0  101:0  102:0  103:1  104:0  105:0  106:1  107:1  108:0  109:0  110:1  111:0  112:0  113:0  114:0  115:0  116:0  117:1  118:0  119:1  120:1  121:1  122:1  123:0  124:1  125:1  126:0  127:0  128:0  129:0  130:0  131:0  132:0  133:1  134:1  135:1  136:0  137:1  138:0  139:0  140:0  141:0  142:1  143:0  144:1  145:1  146:0  147:0  148:1  149:0  150:1  151:0  152:0  153:0  154:1  155:0  156:1  157:0  158:1  159:0  160:0  161:1  162:1  163:1  164:1  165:1  166:0 
-1 1:0  2:0  3:0  4:0  5:0  6:0  7:0  8:0  9:0  10:0  11:0  12:0  13:0  14:0  15:0  16:1  17:0  18:0  19:0  20:0  21:0  22:1  23:0  24:0  25:0  26:1  27:0  28:0  29:0  30:0  31:0  32:0  33:0  34:0  35:0  36:1  37:0  38:1  39:0  40:0  41:0  42:0  43:0  44:0  45:1  46:0  47:0  48:0  49:0  50:1  51:0  52:1  53:0  54:0  55:0  56:0  57:1  58:0  59:0  60:0  61:0  62:0  63:0  64:0  65:1  66:0  67:0  68:0  69:0  70:1  71:0  72:0  73:0  74:0  75:1  76:1  77:1  78:1  79:1  80:1  81:1  82:0  83:1  84:0  85:1  86:0  87:0  88:1  89:0  90:0  91:0  92:1  93:0  94:1  95:1  96:1  97:1  98:1  99:1  100:0  101:0  102:0  103:0  104:0  105:1  106:0  107:0  108:0  109:0  110:1  111:0  112:0  113:0  114:0  115:0  116:0  117:1  118:0  119:1  120:1  121:1  122:1  123:0  124:1  125:1  126:0  127:1  128:0  129:0  130:1  131:0  132:0  133:1  134:0  135:1  136:0  137:1  138:0  139:0  140:0  141:0  142:1  143:1  144:1  145:1  146:0  147:0  148:1  149:0  150:1  151:0  152:1  153:0  154:1  155:0  156:1  157:1  158:1  159:1  160:0  161:1  162:1  163:1  164:1  165:1  166:0 
-1 1:0  2:0  3:0  4:0  5:0  6:0  7:0  8:0  9:0  10:0  11:0  12:0  13:0  14:0  15:0  16:0  17:0  18:0  19:0  20:0  21:0  22:1  23:0  24:0  25:0  26:0  27:0  28:0  29:0  30:0  31:0  32:0  33:0  34:0  35:0  36:1  37:0  38:0  39:0  40:0  41:0  42:1  43:0  44:0  45:1  46:0  47:0  48:0  49:0  50:1  51:0  52:0  53:0  54:0  55:0  56:0  57:0  58:0  59:0  60:0  61:0  62:0  63:0  64:0  65:0  66:0  67:0  68:0  69:0  70:0  71:0  72:0  73:0  74:0  75:0  76:1  77:0  78:0  79:1  80:0  81:1  82:0  83:1  84:0  85:1  86:0  87:0  88:1  89:0  90:0  91:0  92:1  93:0  94:0  95:1  96:1  97:0  98:0  99:1  100:0  101:0  102:0  103:0  104:0  105:0  106:1  107:1  108:0  109:0  110:1  111:0  112:1  113:1  114:0  115:0  116:0  117:1  118:0  119:0  120:0  121:0  122:1  123:0  124:0  125:1  126:1  127:1  128:0  129:0  130:0  131:0  132:0  133:1  134:1  135:1  136:1  137:1  138:0  139:0  140:0  141:0  142:1  143:1  144:1  145:0  146:1  147:0  148:1  149:0  150:1  151:0  152:1  153:0  154:1  155:0  156:1  157:1  158:1  159:1  160:0  161:1  162:1  163:1  164:1  165:1  166:0 
-1 1:0  2:0  3:0  4:0  5:0  6:0  7:0  8:0  9:0  10:0  11:0  12:0  13:0  14:0  15:0  16:0  17:0  18:0  19:0  20:0  21:1  22:1  23:0  24:0  25:0  26:0  27:0  28:0  29:0  30:0  31:0  32:0  33:0  34:0  35:0  36:0  37:0  38:0  39:0  40:0  41:1  42:1  43:0  44:0  45:1  46:0  47:1  48:0  49:1  50:1  51:0  52:0  53:0  54:0  55:0  56:0  57:1  58:0  59:1  60:0  61:0  62:1  63:0  64:1  65:1  66:0  67:0  68:0  69:0  70:0  71:0  72:0  73:0  74:0  75:0  76:1  77:0  78:1  79:0  80:1  81:1  82:0  83:1  84:0  85:0  86:0  87:0  88:1  89:0  90:0  91:0  92:0  93:0  94:0  95:1  96:1  97:0  98:1  99:1  100:0  101:0  102:0  103:0  104:0  105:0  106:1  107:1  108:0  109:0  110:0  111:0  112:1  113:0  114:0  115:0  116:0  117:0  118:0  119:1  120:1  121:1  122:0  123:1  124:0  125:1  126:1  127:0  128:0  129:0  130:0  131:0  132:0  133:0  134:1  135:0  136:0  137:1  138:0  139:0  140:0  141:0  142:1  143:0  144:1  145:1  146:1  147:0  148:0  149:0  150:1  151:0  152:1  153:0  154:1  155:0  156:1  157:1  158:0  159:1  160:0  161:1  162:1  163:1  164:1  165:1  166:0 
-1 1:0  2:0  3:0  4:0  5:0  6:0  7:0  8:0  9:0  10:0  11:0  12:0  13:0  14:0  15:0  16:0  17:0  18:0  19:0  20:0  21:1  22:1  23:0  24:0  25:0  26:1  27:0  28:0  29:0  30:0  31:0  32:0  33:0  34:0  35:0  36:0  37:0  38:0  39:0  40:0  41:1  42:0  43:0  44:0  45:1  46:0  47:0  48:0  49:0  50:1  51:0  52:0  53:0  54:0  55:0  56:0  57:1  58:0  59:0  60:0  61:0  62:1  63:0  64:0  65:0  66:1  67:0  68:0  69:0  70:0  71:0  72:0  73:0  74:0  75:0  76:1  77:0  78:0  79:0  80:1  81:0  82:0  83:0  84:0  85:0  86:0  87:0  88:0  89:1  90:0  91:0  92:1  93:0  94:0  95:0  96:0  97:1  98:1  99:1  100:0  101:0  102:0  103:0  104:0  105:1  106:0  107:0  108:0  109:0  110:1  111:0  112:1  113:1  114:0  115:0  116:0  117:1  118:0  119:0  120:0  121:0  122:0  123:0  124:0  125:0  126:1  127:1  128:0  129:0  130:0  131:0  132:0  133:1  134:0  135:0  136:0  137:1  138:0  139:0  140:0  141:0  142:1  143:1  144:1  145:1  146:1  147:0  148:0  149:0  150:1  151:0  152:1  153:0  154:1  155:0  156:1  157:1  158:1  159:1  160:0  161:1  162:1  163:1  164:1  165:1  166:0 
-1 1:0  2:0  3:0  4:0  5:0  6:0  7:0  8:0  9:0  10:0  11:0  12:0  13:0  14:0  15:0  16:0  17:0  18:0  19:0  20:0  21:0  22:1  23:0  24:0  25:0  26:0  27:0  28:0  29:0  30:0  31:0  32:0  33:0  34:0  35:0  36:0  37:0  38:0  39:0  40:0  41:0  42:0  43:0  44:0  45:1  46:0  47:0  48:0  49:0  50:1  51:0  52:0  53:0  54:0  55:0  56:0  57:0  58:0  59:0  60:0  61:0  62:1  63:0  64:0  65:1  66:1  67:0  68:0  69:0  70:0  71:0  72:0  73:0  74:0  75:0  76:1  77:0  78:1  79:0  80:0  81:0  82:0  83:0  84:0  85:0  86:0  87:0  88:0  89:0  90:0  91:0  92:0  93:0  94:0  95:0  96:0  97:1  98:1  99:1  100:0  101:0  102:0  103:0  104:0  105:1  106:0  107:0  108:0  109:0  110:0  111:0  112:1  113:0  114:0  115:0  116:0  117:0  118:0  119:1  120:1  121:1  122:0  123:1  124:0  125:0  126:1  127:1  128:0  129:0  130:0  131:0  132:0  133:0  134:0  135:0  136:1  137:1  138:0  139:0  140:0  141:0  142:1  143:1  144:0  145:1  146:1  147:0  148:0  149:0  150:1  151:0  152:1  153:0  154:1  155:0  156:1  157:1  158:1  159:1  160:0  161:1  162:1  163:1  164:1  165:1  166:0 
-1 1:0  2:0  3:0  4:0  5:0  6:0  7:0  8:0  9:0  10:0  11:0  12:0  13:0  14:0  15:0  16:0  17:0  18:0  19:0  20:0  21:0  22:1  23:0  24:0  25:0  26:1  27:0  28:0  29:0  30:0  31:0  32:0  33:0  34:0  35:0  36:0  37:0  38:0  39:0  40:0  41:0  42:0  43:0  44:0  45:0  46:1  47:0  48:0  49:0  50:1  51:0  52:1  53:0  54:0  55:0  56:0  57:1  58:0  59:0  60:0  61:0  62:0  63:0  64:0  65:0  66:0  67:0  68:0  69:0  70:0  71:0  72:1  73:0  74:0  75:0  76:1  77:0  78:1  79:1  80:0  81:0  82:0  83:1  84:0  85:0  86:0  87:1  88:1  89:0  90:0  91:0  92:1  93:0  94:1  95:1  96:1  97:1  98:0  99:1  100:0  101:0  102:0  103:0  104:0  105:1  106:0  107:1  108:0  109:0  110:1  111:0  112:0  113:1  114:0  115:0  116:0  117:1  118:0  119:1  120:1  121:0  122:0  123:1  124:1  125:1  126:0  127:0  128:0  129:0  130:0  131:0  132:0  133:0  134:1  135:0  136:0  137:1  138:0  139:0  140:0  141:0  142:1  143:0  144:1  145:1  146:1  147:0  148:0  149:0  150:1  151:0  152:1  153:0  154:1  155:0  156:1  157:1  158:1  159:1  160:0  161:1  162:1  163:1  164:1  165:1  166:0 
-1 1:0  2:0  3:0  4:0  5:0  6:0  7:0  8:0  9:0  10:0  11:0  12:0  13:0  14:0  15:0  16:0  17:0  18:0  19:0  20:0  21:0  22:1  23:0  24:0  25:0  26:0  27:0  28:0  29:0  30:0  31:0  32:0  33:0  34:0  35:0  36:0  37:0  38:1  39:0  40:0  41:0  42:1  43:0  44:0  45:1  46:0  47:1  48:0  49:0  50:1  51:0  52:1  53:0  54:0  55:0  56:0  57:0  58:0  59:1  60:0  61:0  62:1  63:0  64:1  65:1  66:0  67:0  68:0  69:0  70:0  71:0  72:0  73:0  74:0  75:1  76:1  77:1  78:1  79:1  80:1  81:1  82:0  83:1  84:0  85:1  86:0  87:1  88:1  89:0  90:0  91:0  92:1  93:0  94:1  95:0  96:1  97:0  98:0  99:1  100:0  101:0  102:0  103:1  104:0  105:0  106:1  107:1  108:0  109:0  110:1  111:0  112:1  113:0  114:0  115:0  116:0  117:1  118:0  119:1  120:1  121:1  122:1  123:0  124:1  125:1  126:0  127:0  128:0  129:0  130:0  131:0  132:0  133:1  134:1  135:1  136:0  137:1  138:0  139:0  140:0  141:0  142:1  143:0  144:1  145:1  146:0  147:0  148:1  149:0  150:1  151:0  152:0  153:0  154:1  155:0  156:1  157:0  158:1  159:0  160:0  161:1  162:1  163:1  164:1  165:1  166:0 
-1 1:0  2:0  3:0  4:0  5:0  6:0  7:0  8:0  9:0  10:0  11:0  12:0  13:0  14:0  15:0  16:0  17:0  18:0  19:0  20:0  21:0  22:1  23:0  24:0  25:0  26:0  27:0  28:0  29:0  30:0  31:0  32:0  33:0  34:0  35:0  36:0  37:0  38:0  39:0  40:0  41:0  42:1  43:0  44:0  45:1  46:0  47:0  48:0  49:1  50:1  51:0  52:0  53:0  54:0  55:0  56:0  57:0  58:0  59:0  60:0  61:0  62:0  63:0  64:0  65:1  66:0  67:0  68:0  69:0  70:0  71:0  72:0  73:0  74:0  75:0  76:1  77:0  78:1  79:0  80:0  81:0  82:0  83:0  84:0  85:0  86:0  87:1  88:0  89:0  90:0  91:0  92:1  93:0  94:0  95:0  96:0  97:0  98:1  99:1  100:0  101:0  102:0  103:1  104:0  105:0  106:0  107:1  108:0  109:0  110:1  111:0  112:0  113:0  114:0  115:0  116:0  117:1  118:0  119:1  120:0  121:1  122:0  123:0  124:0  125:1  126:0  127:0  128:0  129:0  130:0  131:0  132:0  133:1  134:1  135:1  136:0  137:1  138:0  139:0  140:0  141:0  142:1  143:0  144:1  145:1  146:0  147:0  148:0  149:0  150:1  151:0  152:0  153:0  154:1  155:0  156:1  157:0  158:1  159:0  160:0  161:1  162:1  163:1  164:1  165:1  166:0 
-1 1:0  2:0  3:0  4:0  5:0  6:0  7:0  8:0  9:0  10:0  11:0  12:0  13:0  14:0  15:0  16:1  17:0  18:0  19:0  20:0  21:1  22:1  23:0  24:0  25:0  26:1  27:0  28:0  29:0  30:0  31:0  32:1  33:1  34:0  35:0  36:1  37:0  38:0  39:0  40:0  41:1  42:0  43:0  44:0  45:1  46:1  47:1  48:0  49:0  50:1  51:1  52:0  53:0  54:0  55:1  56:0  57:0  58:1  59:1  60:1  61:1  62:0  63:0  64:1  65:0  66:0  67:1  68:0  69:0  70:0  71:0  72:0  73:1  74:0  75:0  76:1  77:0  78:0  79:0  80:1  81:1  82:0  83:1  84:0  85:0  86:0  87:1  88:1  89:0  90:0  91:0  92:1  93:0  94:1  95:0  96:1  97:0  98:0  99:1  100:0  101:0  102:1  103:0  104:0  105:1  106:1  107:1  108:0  109:0  110:1  111:0  112:1  113:0  114:0  115:0  116:0  117:1  118:0  119:0  120:0  121:0  122:1  123:0  124:1  125:1  126:0  127:0  128:0  129:0  130:1  131:0  132:0  133:1  134:1  135:1  136:1  137:1  138:0  139:0  140:0  141:0  142:1  143:0  144:1  145:1  146:1  147:0  148:1  149:0  150:1  151:0  152:0  153:0  154:1  155:0  156:1  157:0  158:1  159:1  160:0  161:1  162:1  163:1  164:1  165:1  166:0 
-1 1:0  2:0  3:0  4:0  5:0  6:0  7:0  8:0  9:0  10:0  11:0  12:0  13:0  14:0  15:0  16:1  17:0  18:0  19:0  20:0  21:0  22:1  23:0  24:0  25:0  26:0  27:0  28:0  29:0  30:0  31:0  32:1  33:1  34:0  35:0  36:0  37:0  38:0  39:0  40:0  41:0  42:0  43:0  44:0  45:1  46:0  47:0  48:0  49:0  50:1  51:1  52:0  53:0  54:0  55:1  56:0  57:0  58:1  59:0  60:1  61:1  62:0  63:0  64:0  65:0  66:0  67:1  68:0  69:0  70:0  71:0  72:0  73:1  74:0  75:0  76:1  77:0  78:0  79:0  80:0  81:1  82:0  83:0  84:0  85:0  86:0  87:1  88:1  89:0  90:0  91:0  92:1  93:0  94:1  95:0  96:0  97:0  98:0  99:1  100:0  101:0  102:1  103:1  104:0  105:0  106:1  107:1  108:0  109:0  110:1  111:0  112:1  113:0  114:0  115:0  116:0  117:1  118:0  119:0  120:0  121:0  122:1  123:0  124:1  125:1  126:0  127:0  128:0  129:0  130:1  131:0  132:0  133:1  134:1  135:1  136:1  137:0  138:0  139:0  140:0  141:0  142:1  143:0  144:1  145:1  146:1  147:0  148:1  149:0  150:1  151:0  152:0  153:0  154:1  155:0  156:1  157:0  158:1  159:1  160:0  161:1  162:1  163:1  164:1  165:1  166:0 
-1 1:0  2:0  3:0  4:0  5:0  6:0  7:0  8:0  9:0  10:0  11:0  12:0  13:0  14:0  15:0  16:0  17:0  18:0  19:0  20:0  21:1  22:1  23:0  24:0  25:0  26:0  27:0  28:0  29:0  30:0  31:0  32:0  33:0  34:0  35:0  36:1  37:0  38:0  39:0  40:0  41:1  42:0  43:0  44:0  45:1  46:0  47:1  48:0  49:0  50:1  51:0  52:0  53:0  54:0  55:0  56:0  57:0  58:0  59:0  60:0  61:0  62:1  63:0  64:1  65:0  66:0  67:0  68:0  69:0  70:0  71:0  72:0  73:0  74:0  75:0  76:1  77:0  78:0  79:0  80:1  81:1  82:0  83:1  84:0  85:0  86:0  87:0  88:1  89:0  90:0  91:0  92:1  93:0  94:0  95:0  96:1  97:0  98:1  99:1  100:0  101:0  102:0  103:0  104:0  105:0  106:0  107:0  108:0  109:0  110:1  111:0  112:0  113:1  114:0  115:0  116:0  117:1  118:0  119:0  120:1  121:1  122:0  123:0  124:0  125:1  126:1  127:1  128:0  129:0  130:0  131:0  132:0  133:0  134:0  135:0  136:1  137:1  138:0  139:0  140:0  141:0  142:1  143:1  144:0  145:1  146:1  147:0  148:0  149:0  150:1  151:0  152:1  153:0  154:1  155:0  156:1  157:1  158:1  159:1  160:0  161:1  162:1  163:1  164:1  165:1  166:0 
-1 1:0  2:0  3:0  4:0  5:0  6:0  7:0  8:0  9:0  10:0  11:0  12:0  13:0  14:0  15:0  16:1  17:0  18:0  19:0  20:0  21:0  22:1  23:0  24:0  25:0  26:0  27:0  28:0  29:0  30:0  31:0  32:0  33:0  34:0  35:0  36:1  37:0  38:1  39:0  40:0  41:0  42:1  43:0  44:0  45:1  46:1  47:0  48:0  49:1  50:1  51:0  52:1  53:0  54:0  55:0  56:0  57:0  58:0  59:0  60:0  61:0  62:1  63:0  64:0  65:0  66:0  67:0  68:0  69:0  70:0  71:0  72:0  73:0  74:0  75:0  76:1  77:1  78:1  79:1  80:1  81:1  82:0  83:1  84:0  85:0  86:0  87:1  88:1  89:0  90:0  91:0  92:1  93:0  94:1  95:1  96:1  97:1  98:1  99:1  100:0  101:0  102:0  103:0  104:0  105:1  106:1  107:1  108:0  109:0  110:1  111:0  112:1  113:0  114:0  115:0  116:0  117:1  118:0  119:1  120:1  121:1  122:1  123:0  124:1  125:1  126:0  127:0  128:0  129:0  130:0  131:0  132:0  133:1  134:1  135:1  136:0  137:1  138:0  139:0  140:0  141:0  142:1  143:0  144:0  145:1  146:0  147:0  148:1  149:0  150:1  151:0  152:0  153:0  154:1  155:0  156:1  157:0  158:1  159:0  160:0  161:1  162:1  163:1  164:1  165:1  166:0 
-1 1:0  2:0  3:0  4:0  5:0  6:0  7:0  8:0  9:0  10:0  11:0  12:0  13:0  14:0  15:0  16:1  17:0  18:0  19:0  20:0  21:0  22:1  23:0  24:0  25:0  26:1  27:0  28:0  29:0  30:0  31:0  32:0  33:0  34:0  35:0  36:1  37:0  38:1  39:0  40:0  41:0  42:1  43:0  44:0  45:1  46:0  47:0  48:0  49:1  50:1  51:0  52:1  53:0  54:0  55:0  56:0  57:0  58:0  59:0  60:0  61:0  62:1  63:0  64:0  65:0  66:0  67:0  68:0  69:0  70:0  71:0  72:0  73:0  74:0  75:0  76:1  77:1  78:1  79:1  80:1  81:1  82:0  83:1  84:0  85:0  86:0  87:1  88:1  89:0  90:0  91:0  92:1  93:0  94:1  95:1  96:1  97:1  98:1  99:1  100:0  101:0  102:0  103:1  104:0  105:1  106:1  107:1  108:0  109:0  110:1  111:0  112:1  113:0  114:0  115:0  116:0  117:1  118:0  119:1  120:1  121:1  122:1  123:0  124:1  125:1  126:0  127:0  128:0  129:0  130:0  131:0  132:0  133:1  134:1  135:1  136:0  137:1  138:0  139:0  140:0  141:0  142:1  143:0  144:0  145:1  146:0  147:0  148:1  149:0  150:1  151:0  152:0  153:0  154:1  155:0  156:1  157:0  158:1  159:0  160:0  161:1  162:1  163:1  164:1  165:1  166:0 
-1 1:0  2:0  3:0  4:0  5:0  6:0  7:0  8:0  9:0  10:0  11:0  12:0  13:0  14:0  15:0  16:1  17:0  18:0  19:0  20:0  21:0  22:1  23:0  24:0  25:0  26:1  27:0  28:0  29:0  30:0  31:0  32:0  33:0  34:0  35:0  36:0  37:0  38:1  39:0  40:0  41:0  42:1  43:0  44:0  45:1  46:0  47:0  48:0  49:1  50:1  51:0  52:1  53:0  54:0  55:0  56:0  57:1  58:0  59:0  60:0  61:0  62:1  63:0  64:0  65:0  66:0  67:0  68:0  69:0  70:0  71:0  72:0  73:0  74:0  75:0  76:1  77:1  78:1  79:1  80:1  81:0  82:0  83:1  84:0  85:0  86:0  87:1  88:0  89:0  90:0  91:0  92:1  93:0  94:1  95:1  96:1  97:1  98:1  99:1  100:0  101:0  102:0  103:1  104:0  105:1  106:1  107:1  108:0  109:0  110:1  111:0  112:1  113:0  114:0  115:0  116:0  117:1  118:0  119:1  120:1  121:1  122:1  123:0  124:1  125:1  126:0  127:0  128:0  129:0  130:0  131:0  132:0  133:1  134:1  135:1  136:0  137:1  138:0  139:0  140:0  141:0  142:1  143:0  144:0  145:1  146:0  147:0  148:1  149:0  150:1  151:0  152:1  153:0  154:1  155:0  156:1  157:0  158:1  159:1  160:0  161:1  162:1  163:1  164:1  165:1  166:0 
-1 1:0  2:0  3:0  4:0  5:0  6:0  7:0  8:0  9:0  10:0  11:0  12:0  13:0  14:0  15:0  16:0  17:0  18:0  19:0  20:0  21:0  22:1  23:0  24:0  25:0  26:1  27:0  28:0  29:0  30:0  31:0  32:0  33:0  34:0  35:0  36:0  37:0  38:0  39:0  40:0  41:0  42:0  43:0  44:0  45:1  46:0  47:1  48:0  49:1  50:1  51:0  52:0  53:0  54:0  55:0  56:0  57:0  58:0  59:1  60:0  61:0  62:0  63:0  64:1  65:1  66:0  67:0  68:0  69:0  70:0  71:0  72:1  73:0  74:0  75:0  76:1  77:0  78:1  79:0  80:0  81:1  82:0  83:0  84:0  85:0  86:0  87:0  88:1  89:0  90:0  91:0  92:1  93:0  94:0  95:0  96:0  97:0  98:1  99:1  100:0  101:0  102:0  103:0  104:0  105:1  106:0  107:0  108:0  109:0  110:1  111:0  112:0  113:1  114:0  115:0  116:0  117:1  118:0  119:1  120:0  121:1  122:0  123:0  124:0  125:1  126:1  127:1  128:0  129:0  130:0  131:0  132:0  133:0  134:0  135:0  136:0  137:1  138:0  139:0  140:0  141:0  142:1  143:1  144:1  145:1  146:1  147:0  148:0  149:0  150:1  151:0  152:1  153:0  154:1  155:0  156:1  157:1  158:1  159:1  160:0  161:1  162:1  163:1  164:1  165:1  166:0 
-1 1:0  2:0  3:0  4:0  5:0  6:0  7:0  8:0  9:0  10:0  11:0  12:0  13:0  14:0  15:0  16:1  17:0  18:0  19:0  20:0  21:0  22:1  23:0  24:0  25:0  26:0  27:0  28:0  29:0  30:0  31:0  32:0  33:0  34:0  35:0  36:0  37:0  38:1  39:0  40:0  41:0  42:1  43:0  44:0  45:0  46:0  47:0  48:0  49:1  50:1  51:0  52:1  53:0  54:0  55:0  56:0  57:1  58:0  59:0  60:0  61:0  62:1  63:0  64:0  65:1  66:0  67:0  68:0  69:0  70:1  71:0  72:0  73:0  74:0  75:1  76:1  77:1  78:1  79:1  80:1  81:0  82:0  83:1  84:0  85:1  86:0  87:1  88:0  89:0  90:0  91:0  92:1  93:0  94:1  95:1  96:1  97:1  98:1  99:1  100:0  101:0  102:0  103:0  104:0  105:0  106:0  107:1  108:0  109:0  110:1  111:0  112:0  113:0  114:0  115:0  116:0  117:1  118:0  119:1  120:1  121:1  122:1  123:0  124:1  125:1  126:0  127:0  128:0  129:0  130:1  131:0  132:0  133:1  134:1  135:1  136:1  137:1  138:0  139:0  140:1  141:0  142:1  143:0  144:0  145:1  146:1  147:0  148:1  149:0  150:0  151:0  152:1  153:0  154:1  155:0  156:1  157:1  158:1  159:1  160:0  161:1  162:1  163:1  164:1  165:1  166:0 
-1 1:0  2:0  3:0  4:0  5:0  6:0  7:0  8:0  9:0  10:0  11:0  12:0  13:0  14:0  15:0  16:1  17:0  18:0  19:0  20:0  21:0  22:1  23:0  24:0  25:0  26:0  27:0  28:0  29:0  30:0  31:0  32:0  33:0  34:0  35:0  36:0  37:0  38:1  39:0  40:0  41:0  42:1  43:0  44:0  45:0  46:0  47:0  48:0  49:0  50:1  51:0  52:1  53:0  54:0  55:0  56:0  57:1  58:0  59:0  60:0  61:0  62:1  63:0  64:0  65:1  66:0  67:0  68:0  69:0  70:1  71:0  72:0  73:0  74:0  75:1  76:1  77:1  78:1  79:1  80:1  81:0  82:0  83:1  84:0  85:1  86:0  87:1  88:0  89:0  90:0  91:0  92:1  93:0  94:1  95:1  96:1  97:1  98:0  99:1  100:0  101:0  102:0  103:1  104:0  105:0  106:0  107:1  108:0  109:0  110:1  111:0  112:0  113:0  114:0  115:0  116:0  117:1  118:0  119:1  120:1  121:1  122:1  123:0  124:1  125:1  126:0  127:0  128:0  129:0  130:1  131:0  132:0  133:1  134:1  135:1  136:1  137:1  138:0  139:0  140:0  141:0  142:1  143:0  144:1  145:1  146:1  147:0  148:1  149:0  150:1  151:0  152:1  153:0  154:1  155:0  156:1  157:0  158:1  159:1  160:0  161:1  162:1  163:1  164:1  165:1  166:0 
-1 1:0  2:0  3:0  4:0  5:0  6:0  7:0  8:0  9:0  10:0  11:0  12:0  13:0  14:0  15:0  16:1  17:0  18:0  19:0  20:0  21:0  22:1  23:0  24:0  25:0  26:0  27:0  28:0  29:0  30:0  31:0  32:0  33:0  34:0  35:0  36:0  37:0  38:1  39:0  40:0  41:0  42:1  43:0  44:0  45:0  46:0  47:0  48:0  49:0  50:1  51:0  52:1  53:0  54:0  55:0  56:0  57:1  58:0  59:0  60:0  61:0  62:1  63:0  64:0  65:1  66:0  67:0  68:0  69:0  70:1  71:0  72:0  73:0  74:0  75:1  76:1  77:1  78:1  79:1  80:1  81:0  82:0  83:1  84:0  85:1  86:0  87:1  88:0  89:1  90:0  91:0  92:1  93:0  94:1  95:1  96:1  97:1  98:0  99:1  100:0  101:0  102:0  103:1  104:0  105:0  106:0  107:1  108:0  109:0  110:1  111:0  112:0  113:0  114:0  115:0  116:0  117:1  118:0  119:1  120:1  121:1  122:1  123:0  124:1  125:1  126:0  127:0  128:0  129:0  130:1  131:0  132:0  133:1  134:1  135:1  136:1  137:1  138:0  139:0  140:0  141:0  142:1  143:0  144:1  145:1  146:1  147:0  148:1  149:0  150:1  151:0  152:1  153:0  154:1  155:0  156:1  157:0  158:1  159:1  160:0  161:1  162:1  163:1  164:1  165:1  166:0 
-1 1:0  2:0  3:0  4:0  5:0  6:0  7:0  8:0  9:0  10:0  11:0  12:0  13:0  14:0  15:0  16:1  17:0  18:0  19:0  20:0  21:0  22:1  23:0  24:0  25:0  26:1  27:0  28:0  29:0  30:0  31:0  32:0  33:0  34:0  35:0  36:0  37:0  38:1  39:0  40:0  41:0  42:1  43:0  44:0  45:0  46:0  47:0  48:0  49:0  50:1  51:0  52:1  53:0  54:0  55:0  56:0  57:1  58:0  59:0  60:0  61:0  62:1  63:0  64:0  65:1  66:0  67:0  68:0  69:0  70:1  71:0  72:1  73:0  74:0  75:1  76:1  77:1  78:1  79:1  80:1  81:0  82:0  83:1  84:0  85:1  86:0  87:1  88:0  89:1  90:0  91:0  92:1  93:0  94:1  95:1  96:1  97:1  98:0  99:1  100:0  101:0  102:0  103:0  104:0  105:1  106:0  107:1  108:0  109:0  110:1  111:0  112:0  113:1  114:0  115:0  116:0  117:1  118:0  119:1  120:1  121:1  122:1  123:1  124:1  125:1  126:0  127:0  128:0  129:0  130:1  131:0  132:0  133:1  134:1  135:1  136:1  137:1  138:0  139:0  140:1  141:0  142:1  143:0  144:1  145:1  146:1  147:0  148:1  149:0  150:1  151:0  152:1  153:0  154:1  155:0  156:1  157:1  158:1  159:1  160:0  161:1  162:1  163:1  164:1  165:1  166:0 
-1 1:0  2:0  3:0  4:0  5:0  6:0  7:0  8:0  9:0  10:0  11:0  12:0  13:0  14:0  15:0  16:1  17:0  18:0  19:0  20:0  21:0  22:1  23:0  24:0  25:0  26:0  27:0  28:0  29:0  30:0  31:0  32:0  33:0  34:0  35:0  36:1  37:0  38:1  39:0  40:0  41:0  42:1  43:0  44:0  45:0  46:0  47:0  48:0  49:0  50:1  51:0  52:1  53:0  54:0  55:0  56:0  57:1  58:0  59:0  60:0  61:0  62:1  63:0  64:0  65:1  66:0  67:0  68:0  69:0  70:1  71:0  72:0  73:0  74:0  75:1  76:1  77:1  78:1  79:1  80:1  81:1  82:0  83:1  84:0  85:1  86:0  87:1  88:1  89:0  90:0  91:0  92:1  93:0  94:1  95:1  96:1  97:1  98:0  99:1  100:0  101:0  102:0  103:0  104:0  105:0  106:0  107:1  108:0  109:0  110:1  111:0  112:0  113:0  114:0  115:0  116:0  117:1  118:0  119:1  120:1  121:1  122:1  123:0  124:1  125:1  126:0  127:0  128:0  129:0  130:1  131:0  132:0  133:1  134:1  135:1  136:1  137:1  138:0  139:0  140:1  141:0  142:1  143:0  144:0  145:0  146:1  147:0  148:1  149:0  150:0  151:0  152:1  153:0  154:1  155:0  156:1  157:1  158:1  159:1  160:0  161:1  162:1  163:1  164:1  165:1  166:0 
-1 1:0  2:0  3:0  4:0  5:0  6:0  7:0  8:0  9:0  10:0  11:0  12:0  13:0  14:0  15:0  16:0  17:0  18:0  19:0  20:0  21:0  22:1  23:0  24:0  25:0  26:1  27:0  28:0  29:0  30:0  31:0  32:0  33:0  34:0  35:0  36:0  37:0  38:0  39:0  40:0  41:0  42:0  43:0  44:0  45:1  46:0  47:1  48:0  49:0  50:1  51:0  52:0  53:0  54:0  55:0  56:0  57:1  58:0  59:0  60:0  61:0  62:0  63:0  64:0  65:0  66:0  67:0  68:0  69:0  70:0  71:0  72:1  73:1  74:0  75:0  76:1  77:1  78:0  79:0  80:1  81:1  82:0  83:0  84:0  85:1  86:0  87:0  88:1  89:0  90:0  91:0  92:1  93:0  94:0  95:0  96:0  97:1  98:1  99:1  100:0  101:0  102:0  103:0  104:0  105:1  106:1  107:0  108:0  109:0  110:1  111:0  112:0  113:1  114:0  115:0  116:0  117:1  118:0  119:0  120:1  121:1  122:1  123:0  124:0  125:1  126:0  127:1  128:0  129:0  130:0  131:0  132:0  133:1  134:0  135:1  136:0  137:1  138:0  139:0  140:0  141:0  142:1  143:1  144:1  145:1  146:1  147:0  148:1  149:0  150:1  151:0  152:1  153:0  154:1  155:0  156:1  157:1  158:1  159:1  160:0  161:1  162:1  163:1  164:1  165:1  166:0 
-1 1:0  2:0  3:0  4:0  5:0  6:0  7:0  8:0  9:0  10:0  11:0  12:0  13:0  14:0  15:0  16:0  17:0  18:0  19:0  20:0  21:0  22:1  23:0  24:0  25:0  26:1  27:0  28:0  29:0  30:0  31:0  32:0  33:0  34:0  35:0  36:0  37:0  38:0  39:0  40:0  41:0  42:0  43:0  44:0  45:1  46:0  47:1  48:0  49:0  50:1  51:0  52:0  53:0  54:0  55:0  56:0  57:1  58:0  59:0  60:0  61:0  62:0  63:0  64:0  65:0  66:0  67:0  68:0  69:0  70:0  71:0  72:1  73:1  74:0  75:0  76:1  77:1  78:0  79:0  80:1  81:1  82:0  83:0  84:0  85:1  86:0  87:0  88:1  89:0  90:0  91:0  92:1  93:0  94:0  95:0  96:0  97:1  98:1  99:1  100:0  101:0  102:0  103:0  104:0  105:1  106:1  107:0  108:0  109:0  110:1  111:0  112:0  113:1  114:0  115:0  116:0  117:1  118:0  119:0  120:1  121:1  122:1  123:0  124:0  125:1  126:0  127:1  128:0  129:0  130:0  131:0  132:0  133:1  134:0  135:1  136:0  137:1  138:0  139:0  140:0  141:0  142:1  143:1  144:1  145:1  146:1  147:0  148:1  149:0  150:1  151:0  152:1  153:0  154:1  155:0  156:1  157:1  158:1  159:1  160:0  161:1  162:1  163:1  164:1  165:1  166:0 
-1 1:0  2:0  3:0  4:0  5:0  6:0  7:0  8:0  9:0  10:0  11:0  12:0  13:0  14:0  15:0  16:0  17:0  18:0  19:0  20:0  21:1  22:1  23:0  24:0  25:0  26:0  27:0  28:0  29:0  30:0  31:0  32:0  33:0  34:0  35:0  36:1  37:0  38:0  39:0  40:0  41:0  42:0  43:0  44:0  45:1  46:0  47:1  48:0  49:0  50:1  51:0  52:0  53:0  54:0  55:0  56:0  57:1  58:0  59:0  60:0  61:0  62:1  63:0  64:0  65:0  66:0  67:0  68:0  69:0  70:0  71:0  72:1  73:0  74:0  75:0  76:1  77:0  78:0  79:0  80:0  81:1  82:0  83:1  84:0  85:0  86:0  87:0  88:1  89:0  90:0  91:0  92:1  93:0  94:0  95:1  96:1  97:1  98:0  99:1  100:0  101:0  102:0  103:0  104:0  105:0  106:0  107:0  108:0  109:0  110:1  111:0  112:0  113:1  114:0  115:0  116:0  117:1  118:0  119:0  120:1  121:0  122:0  123:1  124:0  125:1  126:1  127:1  128:0  129:0  130:0  131:0  132:0  133:1  134:0  135:1  136:1  137:1  138:0  139:0  140:1  141:0  142:0  143:1  144:1  145:0  146:1  147:0  148:0  149:0  150:1  151:0  152:1  153:0  154:1  155:0  156:1  157:1  158:1  159:1  160:0  161:1  162:1  163:1  164:1  165:1  166:0 
-1 1:0  2:0  3:0  4:0  5:0  6:0  7:0  8:0  9:0  10:0  11:0  12:0  13:0  14:0  15:0  16:1  17:0  18:0  19:0  20:0  21:0  22:1  23:0  24:0  25:0  26:1  27:0  28:0  29:0  30:0  31:0  32:0  33:0  34:0  35:0  36:1  37:0  38:0  39:0  40:0  41:0  42:0  43:0  44:0  45:1  46:0  47:0  48:0  49:0  50:1  51:0  52:1  53:0  54:0  55:0  56:0  57:0  58:0  59:0  60:0  61:0  62:0  63:0  64:0  65:1  66:0  67:0  68:0  69:0  70:1  71:0  72:0  73:0  74:0  75:1  76:1  77:1  78:0  79:1  80:1  81:1  82:0  83:1  84:0  85:1  86:0  87:0  88:1  89:0  90:0  91:0  92:1  93:0  94:1  95:1  96:1  97:1  98:0  99:1  100:0  101:0  102:0  103:0  104:0  105:1  106:0  107:0  108:0  109:0  110:1  111:0  112:0  113:0  114:0  115:0  116:0  117:1  118:0  119:1  120:1  121:1  122:1  123:1  124:1  125:1  126:1  127:0  128:0  129:0  130:1  131:0  132:0  133:1  134:0  135:1  136:1  137:1  138:0  139:0  140:1  141:0  142:1  143:0  144:0  145:1  146:1  147:0  148:1  149:0  150:0  151:0  152:0  153:0  154:1  155:0  156:1  157:1  158:1  159:1  160:0  161:1  162:1  163:1  164:1  165:1  166:0 
-1 1:0  2:0  3:0  4:0  5:0  6:0  7:0  8:0  9:0  10:0  11:0  12:0  13:0  14:0  15:0  16:1  17:0  18:0  19:0  20:0  21:0  22:1  23:0  24:0  25:0  26:0  27:0  28:0  29:0  30:0  31:0  32:0  33:0  34:0  35:0  36:1  37:0  38:1  39:0  40:0  41:0  42:0  43:0  44:0  45:1  46:0  47:0  48:0  49:0  50:1  51:0  52:1  53:0  54:0  55:0  56:0  57:1  58:0  59:0  60:0  61:0  62:1  63:0  64:0  65:1  66:0  67:0  68:0  69:0  70:1  71:0  72:0  73:0  74:0  75:1  76:1  77:1  78:1  79:1  80:1  81:1  82:0  83:1  84:0  85:1  86:0  87:1  88:1  89:0  90:0  91:0  92:1  93:0  94:1  95:1  96:1  97:1  98:0  99:1  100:0  101:0  102:0  103:1  104:0  105:0  106:0  107:1  108:0  109:0  110:1  111:0  112:0  113:0  114:0  115:0  116:0  117:1  118:0  119:1  120:1  121:1  122:1  123:0  124:1  125:1  126:0  127:0  128:0  129:0  130:1  131:0  132:0  133:1  134:1  135:1  136:1  137:1  138:0  139:0  140:0  141:0  142:1  143:0  144:0  145:1  146:1  147:0  148:1  149:0  150:0  151:0  152:1  153:0  154:1  155:0  156:1  157:1  158:1  159:1  160:0  161:1  162:1  163:1  164:1  165:1  166:0 
-1 1:0  2:0  3:0  4:0  5:0  6:0  7:0  8:0  9:0  10:0  11:0  12:0  13:0  14:0  15:0  16:1  17:0  18:0  19:0  20:0  21:0  22:1  23:0  24:0  25:0  26:1  27:0  28:0  29:0  30:0  31:0  32:1  33:1  34:0  35:0  36:0  37:0  38:0  39:0  40:0  41:0  42:0  43:0  44:0  45:1  46:0  47:0  48:0  49:1  50:1  51:1  52:0  53:0  54:0  55:1  56:0  57:0  58:1  59:1  60:1  61:1  62:0  63:0  64:1  65:1  66:0  67:1  68:0  69:0  70:0  71:0  72:0  73:1  74:0  75:0  76:1  77:0  78:1  79:0  80:1  81:1  82:0  83:0  84:0  85:0  86:0  87:0  88:1  89:0  90:0  91:0  92:1  93:0  94:1  95:0  96:0  97:1  98:1  99:1  100:0  101:0  102:1  103:0  104:0  105:1  106:1  107:0  108:0  109:0  110:1  111:0  112:1  113:0  114:0  115:0  116:0  117:1  118:0  119:1  120:1  121:1  122:1  123:1  124:1  125:1  126:1  127:1  128:0  129:0  130:1  131:0  132:0  133:0  134:0  135:1  136:1  137:1  138:0  139:0  140:1  141:0  142:1  143:1  144:1  145:1  146:1  147:0  148:1  149:0  150:1  151:0  152:0  153:0  154:1  155:0  156:1  157:1  158:1  159:1  160:0  161:1  162:1  163:1  164:1  165:1  166:0 
-1 1:0  2:0  3:0  4:0  5:0  6:0  7:0  8:0  9:0  10:0  11:0  12:0  13:0  14:0  15:0  16:1  17:0  18:0  19:0  20:0  21:0  22:1  23:0  24:0  25:0  26:1  27:0  28:0  29:0  30:0  31:0  32:1  33:1  34:0  35:0  36:1  37:0  38:0  39:0  40:0  41:0  42:0  43:0  44:0  45:1  46:0  47:0  48:0  49:0  50:1  51:1  52:0  53:0  54:0  55:1  56:0  57:0  58:1  59:1  60:1  61:1  62:0  63:0  64:1  65:0  66:0  67:1  68:0  69:0  70:0  71:0  72:0  73:1  74:0  75:0  76:1  77:0  78:0  79:0  80:1  81:1  82:0  83:1  84:0  85:0  86:0  87:0  88:1  89:0  90:0  91:0  92:1  93:0  94:1  95:0  96:1  97:1  98:1  99:1  100:0  101:0  102:1  103:0  104:0  105:1  106:1  107:0  108:0  109:0  110:1  111:0  112:1  113:1  114:0  115:0  116:0  117:1  118:0  119:0  120:1  121:1  122:1  123:1  124:1  125:1  126:1  127:1  128:0  129:0  130:1  131:0  132:0  133:0  134:0  135:1  136:1  137:1  138:0  139:0  140:1  141:0  142:1  143:1  144:1  145:1  146:1  147:0  148:1  149:0  150:1  151:0  152:1  153:0  154:1  155:0  156:1  157:1  158:1  159:1  160:0  161:1  162:1  163:1  164:1  165:1  166:0 
-1 1:0  2:0  3:0  4:0  5:0  6:0  7:0  8:0  9:0  10:0  11:0  12:0  13:0  14:0  15:0  16:1  17:0  18:0  19:0  20:0  21:0  22:1  23:0  24:0  25:0  26:1  27:0  28:0  29:0  30:0  31:0  32:1  33:1  34:0  35:0  36:1  37:0  38:0  39:0  40:0  41:0  42:0  43:0  44:0  45:1  46:0  47:0  48:0  49:0  50:1  51:1  52:0  53:0  54:0  55:1  56:0  57:0  58:1  59:1  60:1  61:1  62:0  63:0  64:1  65:0  66:0  67:1  68:0  69:0  70:0  71:0  72:1  73:1  74:0  75:0  76:1  77:0  78:0  79:0  80:1  81:1  82:0  83:1  84:0  85:0  86:0  87:1  88:1  89:0  90:0  91:0  92:1  93:0  94:1  95:0  96:1  97:1  98:1  99:1  100:0  101:0  102:1  103:1  104:0  105:1  106:1  107:1  108:0  109:0  110:1  111:0  112:1  113:1  114:0  115:0  116:0  117:1  118:0  119:0  120:1  121:1  122:1  123:0  124:1  125:1  126:1  127:1  128:0  129:0  130:1  131:0  132:0  133:0  134:1  135:1  136:1  137:1  138:0  139:0  140:1  141:0  142:1  143:1  144:1  145:1  146:1  147:0  148:1  149:0  150:1  151:0  152:1  153:0  154:1  155:0  156:1  157:1  158:1  159:1  160:0  161:1  162:1  163:1  164:1  165:1  166:0 
-1 1:0  2:0  3:0  4:0  5:0  6:0  7:0  8:0  9:0  10:0  11:0  12:0  13:0  14:0  15:0  16:1  17:0  18:0  19:0  20:0  21:0  22:1  23:0  24:0  25:0  26:1  27:0  28:0  29:0  30:0  31:0  32:1  33:1  34:0  35:0  36:0  37:0  38:0  39:0  40:0  41:0  42:0  43:0  44:0  45:1  46:0  47:0  48:0  49:0  50:1  51:1  52:0  53:0  54:0  55:1  56:0  57:1  58:1  59:1  60:1  61:1  62:0  63:0  64:1  65:1  66:0  67:1  68:0  69:0  70:0  71:0  72:1  73:1  74:0  75:0  76:1  77:0  78:1  79:0  80:1  81:1  82:0  83:0  84:0  85:0  86:0  87:0  88:1  89:0  90:0  91:0  92:1  93:0  94:1  95:0  96:0  97:1  98:1  99:1  100:0  101:0  102:1  103:0  104:0  105:1  106:1  107:0  108:0  109:0  110:1  111:0  112:1  113:1  114:0  115:0  116:0  117:1  118:0  119:1  120:1  121:1  122:1  123:1  124:1  125:1  126:1  127:1  128:0  129:0  130:1  131:0  132:0  133:0  134:0  135:1  136:1  137:1  138:0  139:0  140:1  141:0  142:1  143:1  144:1  145:1  146:1  147:0  148:1  149:0  150:1  151:0  152:1  153:0  154:1  155:0  156:1  157:1  158:1  159:1  160:0  161:1  162:1  163:1  164:1  165:1  166:0 
-1 1:0  2:0  3:0  4:0  5:0  6:0  7:0  8:0  9:0  10:0  11:0  12:0  13:0  14:0  15:0  16:1  17:0  18:0  19:0  20:0  21:0  22:1  23:0  24:0  25:0  26:1  27:0  28:0  29:0  30:0  31:0  32:1  33:1  34:0  35:0  36:1  37:0  38:0  39:0  40:0  41:0  42:0  43:0  44:0  45:1  46:0  47:0  48:0  49:0  50:1  51:1  52:0  53:0  54:0  55:1  56:0  57:1  58:1  59:1  60:1  61:1  62:0  63:0  64:1  65:0  66:0  67:1  68:0  69:0  70:0  71:0  72:1  73:1  74:0  75:0  76:1  77:0  78:0  79:0  80:1  81:1  82:0  83:1  84:0  85:0  86:0  87:0  88:1  89:0  90:0  91:0  92:1  93:0  94:1  95:0  96:1  97:1  98:1  99:1  100:0  101:0  102:1  103:0  104:0  105:1  106:1  107:0  108:0  109:0  110:1  111:0  112:1  113:1  114:0  115:0  116:0  117:1  118:0  119:0  120:1  121:1  122:1  123:0  124:1  125:1  126:0  127:1  128:0  129:0  130:1  131:0  132:0  133:0  134:0  135:1  136:1  137:1  138:0  139:0  140:1  141:0  142:1  143:1  144:1  145:1  146:1  147:0  148:1  149:0  150:1  151:0  152:1  153:0  154:1  155:0  156:1  157:1  158:1  159:1  160:0  161:1  162:1  163:1  164:1  165:1  166:0 
-1 1:0  2:0  3:0  4:0  5:0  6:0  7:0  8:0  9:0  10:0  11:0  12:0  13:0  14:0  15:0  16:0  17:0  18:0  19:0  20:0  21:0  22:1  23:0  24:0  25:0  26:0  27:0  28:0  29:0  30:0  31:0  32:0  33:0  34:0  35:0  36:0  37:0  38:0  39:0  40:0  41:0  42:1  43:0  44:0  45:1  46:0  47:1  48:0  49:0  50:1  51:0  52:0  53:0  54:0  55:0  56:0  57:1  58:0  59:1  60:0  61:0  62:1  63:0  64:1  65:1  66:0  67:0  68:0  69:0  70:0  71:0  72:0  73:0  74:0  75:1  76:1  77:1  78:1  79:1  80:0  81:1  82:0  83:1  84:0  85:1  86:0  87:1  88:1  89:0  90:0  91:0  92:1  93:0  94:0  95:1  96:1  97:0  98:0  99:1  100:0  101:0  102:0  103:0  104:0  105:0  106:1  107:1  108:0  109:0  110:1  111:0  112:0  113:0  114:0  115:0  116:0  117:1  118:0  119:1  120:1  121:1  122:1  123:0  124:0  125:1  126:0  127:0  128:0  129:0  130:0  131:0  132:0  133:1  134:1  135:1  136:0  137:1  138:0  139:0  140:0  141:0  142:1  143:0  144:1  145:1  146:0  147:0  148:1  149:0  150:1  151:0  152:1  153:0  154:1  155:0  156:1  157:0  158:1  159:1  160:0  161:1  162:1  163:1  164:1  165:1  166:0 
-1 1:0  2:0  3:0  4:0  5:0  6:0  7:0  8:0  9:0  10:0  11:0  12:0  13:0  14:0  15:0  16:1  17:0  18:0  19:0  20:0  21:0  22:1  23:0  24:0  25:0  26:1  27:0  28:0  29:0  30:0  31:0  32:0  33:0  34:0  35:0  36:0  37:0  38:1  39:0  40:0  41:0  42:0  43:0  44:0  45:1  46:0  47:0  48:0  49:0  50:1  51:0  52:1  53:0  54:0  55:0  56:0  57:0  58:0  59:0  60:0  61:0  62:1  63:0  64:0  65:1  66:0  67:0  68:0  69:0  70:1  71:0  72:0  73:0  74:0  75:1  76:1  77:1  78:1  79:1  80:1  81:0  82:0  83:1  84:0  85:1  86:0  87:0  88:0  89:0  90:0  91:0  92:1  93:0  94:1  95:0  96:1  97:1  98:1  99:1  100:0  101:0  102:0  103:0  104:0  105:1  106:0  107:0  108:0  109:0  110:1  111:0  112:0  113:0  114:0  115:0  116:0  117:1  118:0  119:1  120:1  121:1  122:1  123:0  124:1  125:1  126:0  127:1  128:0  129:0  130:1  131:0  132:0  133:1  134:0  135:1  136:0  137:1  138:0  139:0  140:0  141:0  142:1  143:1  144:1  145:1  146:0  147:0  148:1  149:0  150:1  151:0  152:0  153:0  154:1  155:0  156:1  157:0  158:1  159:0  160:0  161:1  162:1  163:1  164:1  165:1  166:0 
-1 1:0  2:0  3:0  4:0  5:0  6:0  7:0  8:0  9:0  10:0  11:0  12:0  13:0  14:0  15:0  16:1  17:0  18:0  19:0  20:0  21:0  22:1  23:0  24:0  25:0  26:1  27:0  28:0  29:0  30:0  31:0  32:0  33:0  34:0  35:0  36:0  37:0  38:1  39:0  40:0  41:0  42:0  43:0  44:0  45:1  46:0  47:0  48:0  49:0  50:1  51:0  52:1  53:0  54:0  55:0  56:0  57:0  58:0  59:0  60:0  61:0  62:0  63:0  64:0  65:1  66:0  67:0  68:0  69:0  70:1  71:0  72:1  73:0  74:0  75:1  76:1  77:1  78:1  79:1  80:1  81:0  82:0  83:1  84:0  85:1  86:0  87:0  88:0  89:0  90:0  91:0  92:1  93:0  94:1  95:0  96:1  97:1  98:1  99:1  100:0  101:0  102:0  103:0  104:0  105:1  106:0  107:0  108:0  109:0  110:1  111:0  112:0  113:1  114:0  115:0  116:0  117:1  118:0  119:1  120:1  121:1  122:1  123:0  124:1  125:1  126:1  127:1  128:0  129:0  130:1  131:0  132:0  133:1  134:0  135:1  136:0  137:1  138:0  139:0  140:0  141:0  142:1  143:1  144:1  145:1  146:1  147:0  148:1  149:0  150:1  151:0  152:1  153:0  154:1  155:0  156:1  157:1  158:1  159:1  160:0  161:1  162:1  163:1  164:1  165:1  166:0 
-1 1:0  2:0  3:0  4:0  5:0  6:0  7:0  8:0  9:0  10:0  11:0  12:0  13:0  14:0  15:0  16:1  17:0  18:0  19:0  20:0  21:0  22:1  23:0  24:0  25:0  26:1  27:0  28:0  29:0  30:0  31:0  32:0  33:0  34:0  35:0  36:0  37:0  38:1  39:0  40:0  41:0  42:0  43:0  44:0  45:1  46:0  47:0  48:0  49:1  50:1  51:0  52:1  53:0  54:0  55:0  56:0  57:0  58:0  59:0  60:0  61:0  62:0  63:0  64:0  65:1  66:0  67:0  68:0  69:0  70:1  71:0  72:1  73:0  74:0  75:1  76:1  77:1  78:1  79:1  80:1  81:0  82:0  83:1  84:0  85:1  86:0  87:0  88:0  89:0  90:0  91:0  92:1  93:0  94:1  95:0  96:1  97:1  98:1  99:1  100:0  101:0  102:0  103:0  104:0  105:1  106:0  107:0  108:0  109:0  110:1  111:0  112:0  113:1  114:0  115:0  116:0  117:1  118:0  119:1  120:1  121:1  122:1  123:0  124:1  125:1  126:1  127:1  128:0  129:0  130:1  131:0  132:0  133:1  134:0  135:1  136:0  137:1  138:0  139:0  140:0  141:0  142:1  143:1  144:1  145:1  146:1  147:0  148:1  149:0  150:1  151:0  152:1  153:0  154:1  155:0  156:1  157:1  158:1  159:1  160:0  161:1  162:1  163:1  164:1  165:1  166:0 
-1 1:0  2:0  3:0  4:0  5:0  6:0  7:0  8:0  9:0  10:0  11:0  12:0  13:0  14:0  15:0  16:1  17:0  18:0  19:0  20:0  21:0  22:1  23:0  24:0  25:0  26:1  27:0  28:0  29:0  30:0  31:0  32:0  33:0  34:0  35:0  36:0  37:0  38:1  39:0  40:0  41:0  42:0  43:0  44:0  45:1  46:0  47:0  48:0  49:0  50:1  51:0  52:1  53:0  54:0  55:0  56:0  57:0  58:0  59:0  60:0  61:0  62:1  63:0  64:0  65:1  66:0  67:0  68:0  69:0  70:1  71:0  72:0  73:0  74:0  75:1  76:1  77:1  78:1  79:1  80:1  81:0  82:0  83:1  84:0  85:1  86:0  87:0  88:0  89:0  90:0  91:0  92:1  93:0  94:1  95:0  96:1  97:1  98:1  99:1  100:0  101:0  102:0  103:0  104:0  105:1  106:0  107:0  108:0  109:0  110:1  111:0  112:0  113:0  114:0  115:0  116:0  117:1  118:0  119:1  120:1  121:1  122:1  123:0  124:1  125:1  126:0  127:1  128:0  129:0  130:1  131:0  132:0  133:1  134:0  135:1  136:0  137:1  138:0  139:0  140:0  141:0  142:1  143:1  144:1  145:1  146:0  147:0  148:1  149:0  150:1  151:0  152:0  153:0  154:1  155:0  156:1  157:0  158:1  159:0  160:0  161:1  162:1  163:1  164:1  165:1  166:0 
-1 1:0  2:0  3:0  4:0  5:0  6:0  7:0  8:0  9:0  10:0  11:0  12:0  13:0  14:0  15:0  16:1  17:0  18:0  19:0  20:0  21:0  22:1  23:0  24:0  25:0  26:1  27:0  28:0  29:0  30:0  31:0  32:0  33:0  34:0  35:0  36:0  37:0  38:1  39:0  40:0  41:0  42:0  43:0  44:0  45:1  46:0  47:0  48:0  49:1  50:1  51:0  52:1  53:0  54:0  55:0  56:0  57:0  58:0  59:0  60:0  61:0  62:0  63:0  64:0  65:1  66:0  67:0  68:0  69:0  70:1  71:0  72:1  73:0  74:0  75:1  76:1  77:1  78:1  79:1  80:1  81:0  82:0  83:1  84:0  85:1  86:0  87:0  88:0  89:0  90:0  91:0  92:1  93:0  94:1  95:0  96:1  97:1  98:1  99:1  100:0  101:0  102:0  103:0  104:0  105:1  106:0  107:0  108:0  109:0  110:1  111:0  112:0  113:1  114:0  115:0  116:0  117:1  118:0  119:1  120:1  121:1  122:1  123:0  124:1  125:1  126:1  127:1  128:0  129:0  130:1  131:0  132:0  133:1  134:0  135:1  136:0  137:1  138:0  139:0  140:1  141:0  142:1  143:1  144:1  145:1  146:1  147:0  148:1  149:0  150:1  151:0  152:1  153:0  154:1  155:0  156:1  157:1  158:1  159:1  160:0  161:1  162:1  163:1  164:1  165:1  166:0 
-1 1:0  2:0  3:0  4:0  5:0  6:0  7:0  8:0  9:0  10:0  11:0  12:0  13:0  14:0  15:0  16:0  17:0  18:0  19:0  20:0  21:0  22:1  23:0  24:0  25:0  26:0  27:0  28:0  29:0  30:0  31:0  32:0  33:0  34:0  35:0  36:0  37:0  38:0  39:0  40:0  41:0  42:1  43:0  44:0  45:1  46:1  47:0  48:0  49:0  50:1  51:0  52:0  53:0  54:0  55:0  56:0  57:0  58:0  59:0  60:0  61:0  62:0  63:0  64:0  65:0  66:0  67:0  68:0  69:0  70:0  71:0  72:1  73:0  74:0  75:0  76:1  77:0  78:0  79:0  80:0  81:0  82:0  83:0  84:0  85:0  86:0  87:1  88:0  89:1  90:0  91:0  92:1  93:0  94:0  95:0  96:0  97:0  98:0  99:1  100:0  101:0  102:0  103:1  104:0  105:0  106:1  107:1  108:0  109:0  110:1  111:0  112:1  113:1  114:0  115:0  116:0  117:1  118:0  119:0  120:0  121:0  122:0  123:0  124:0  125:1  126:1  127:1  128:0  129:0  130:0  131:0  132:0  133:1  134:1  135:1  136:0  137:0  138:0  139:0  140:1  141:0  142:0  143:1  144:1  145:1  146:1  147:0  148:0  149:0  150:1  151:0  152:1  153:0  154:1  155:0  156:1  157:1  158:1  159:1  160:0  161:1  162:1  163:1  164:1  165:1  166:0 
-1 1:0  2:0  3:0  4:0  5:0  6:0  7:0  8:0  9:0  10:0  11:0  12:0  13:0  14:0  15:0  16:1  17:0  18:0  19:0  20:0  21:0  22:1  23:0  24:0  25:0  26:0  27:0  28:0  29:0  30:0  31:0  32:0  33:0  34:0  35:0  36:0  37:0  38:0  39:0  40:0  41:0  42:0  43:0  44:0  45:1  46:0  47:0  48:0  49:0  50:1  51:0  52:1  53:0  54:0  55:0  56:0  57:0  58:0  59:0  60:0  61:0  62:1  63:0  64:0  65:1  66:0  67:0  68:0  69:0  70:0  71:0  72:0  73:0  74:0  75:1  76:1  77:0  78:1  79:1  80:1  81:0  82:0  83:1  84:0  85:1  86:0  87:0  88:0  89:0  90:0  91:0  92:0  93:0  94:1  95:0  96:1  97:0  98:1  99:1  100:0  101:0  102:0  103:0  104:0  105:0  106:0  107:0  108:0  109:0  110:0  111:0  112:0  113:0  114:0  115:0  116:0  117:0  118:0  119:1  120:1  121:1  122:1  123:0  124:1  125:1  126:0  127:0  128:0  129:0  130:1  131:0  132:0  133:1  134:0  135:1  136:0  137:1  138:0  139:0  140:0  141:0  142:1  143:0  144:1  145:1  146:0  147:0  148:1  149:0  150:1  151:0  152:0  153:0  154:0  155:0  156:1  157:0  158:1  159:0  160:0  161:1  162:1  163:1  164:0  165:1  166:0 
-1 1:0  2:0  3:0  4:0  5:0  6:0  7:0  8:0  9:0  10:0  11:0  12:0  13:0  14:0  15:0  16:0  17:0  18:0  19:0  20:0  21:0  22:1  23:0  24:0  25:0  26:0  27:0  28:0  29:0  30:0  31:0  32:0  33:0  34:0  35:0  36:1  37:0  38:0  39:0  40:0  41:0  42:0  43:0  44:0  45:1  46:0  47:1  48:0  49:0  50:1  51:0  52:0  53:0  54:0  55:0  56:0  57:0  58:0  59:0  60:0  61:0  62:1  63:0  64:0  65:0  66:0  67:0  68:0  69:0  70:0  71:0  72:0  73:0  74:0  75:0  76:1  77:1  78:1  79:0  80:1  81:1  82:0  83:1  84:0  85:1  86:0  87:1  88:1  89:0  90:0  91:0  92:1  93:0  94:0  95:0  96:1  97:1  98:1  99:1  100:0  101:0  102:0  103:1  104:0  105:1  106:1  107:1  108:0  109:0  110:1  111:0  112:0  113:0  114:0  115:0  116:0  117:1  118:0  119:1  120:1  121:1  122:1  123:1  124:0  125:0  126:1  127:1  128:0  129:0  130:0  131:0  132:0  133:0  134:1  135:0  136:1  137:1  138:0  139:0  140:0  141:0  142:1  143:1  144:0  145:1  146:1  147:0  148:1  149:0  150:1  151:0  152:1  153:0  154:1  155:0  156:1  157:1  158:1  159:1  160:0  161:1  162:1  163:1  164:1  165:1  166:0 
-1 1:0  2:0  3:0  4:0  5:0  6:0  7:0  8:0  9:0  10:0  11:0  12:0  13:0  14:0  15:0  16:0  17:0  18:0  19:0  20:0  21:0  22:1  23:0  24:0  25:0  26:1  27:0  28:0  29:0  30:0  31:0  32:0  33:0  34:0  35:0  36:0  37:0  38:0  39:0  40:0  41:0  42:0  43:0  44:0  45:1  46:1  47:0  48:0  49:1  50:1  51:0  52:0  53:0  54:0  55:0  56:0  57:0  58:0  59:0  60:0  61:0  62:0  63:0  64:0  65:1  66:0  67:0  68:0  69:0  70:0  71:0  72:0  73:0  74:0  75:1  76:1  77:0  78:0  79:0  80:1  81:0  82:0  83:1  84:0  85:1  86:0  87:1  88:0  89:0  90:0  91:0  92:0  93:0  94:0  95:1  96:1  97:0  98:0  99:1  100:0  101:0  102:0  103:0  104:0  105:1  106:0  107:1  108:0  109:0  110:0  111:0  112:0  113:0  114:0  115:0  116:0  117:0  118:0  119:0  120:0  121:1  122:1  123:0  124:0  125:1  126:0  127:1  128:0  129:0  130:0  131:0  132:0  133:0  134:1  135:0  136:0  137:1  138:0  139:0  140:0  141:0  142:1  143:1  144:1  145:1  146:0  147:0  148:1  149:0  150:1  151:0  152:1  153:0  154:1  155:0  156:1  157:0  158:1  159:0  160:0  161:1  162:1  163:1  164:1  165:1  166:0 
-1 1:0  2:0  3:0  4:0  5:0  6:0  7:0  8:0  9:0  10:0  11:0  12:0  13:0  14:0  15:0  16:1  17:0  18:0  19:0  20:0  21:0  22:1  23:0  24:1  25:0  26:1  27:0  28:0  29:0  30:0  31:0  32:0  33:0  34:0  35:0  36:0  37:0  38:0  39:0  40:0  41:0  42:0  43:0  44:0  45:1  46:1  47:0  48:0  49:1  50:1  51:0  52:0  53:0  54:0  55:0  56:1  57:0  58:0  59:0  60:0  61:0  62:0  63:1  64:0  65:0  66:0  67:0  68:0  69:0  70:1  71:1  72:1  73:0  74:0  75:1  76:1  77:0  78:0  79:0  80:0  81:0  82:0  83:1  84:0  85:1  86:0  87:1  88:0  89:1  90:0  91:0  92:1  93:0  94:1  95:1  96:1  97:0  98:0  99:1  100:0  101:0  102:1  103:0  104:0  105:1  106:0  107:1  108:0  109:0  110:1  111:0  112:0  113:1  114:0  115:0  116:0  117:1  118:0  119:1  120:0  121:1  122:1  123:1  124:1  125:1  126:1  127:1  128:0  129:0  130:1  131:0  132:0  133:1  134:1  135:1  136:1  137:1  138:0  139:0  140:1  141:0  142:1  143:1  144:1  145:1  146:1  147:0  148:1  149:0  150:1  151:0  152:1  153:0  154:1  155:0  156:1  157:1  158:1  159:1  160:0  161:1  162:1  163:1  164:1  165:1  166:0 
-1 1:0  2:0  3:0  4:0  5:0  6:0  7:0  8:0  9:0  10:0  11:0  12:0  13:0  14:0  15:0  16:0  17:0  18:0  19:0  20:0  21:0  22:1  23:0  24:0  25:0  26:0  27:0  28:0  29:0  30:0  31:0  32:0  33:0  34:0  35:0  36:0  37:0  38:0  39:0  40:0  41:0  42:0  43:0  44:0  45:1  46:1  47:0  48:0  49:0  50:1  51:0  52:0  53:0  54:0  55:0  56:0  57:0  58:0  59:0  60:0  61:0  62:0  63:0  64:0  65:0  66:0  67:0  68:0  69:0  70:0  71:0  72:1  73:0  74:0  75:0  76:1  77:0  78:0  79:0  80:0  81:0  82:0  83:0  84:0  85:0  86:0  87:1  88:0  89:0  90:0  91:0  92:1  93:0  94:0  95:0  96:0  97:0  98:0  99:1  100:0  101:0  102:0  103:0  104:0  105:0  106:0  107:1  108:0  109:0  110:1  111:0  112:0  113:0  114:0  115:0  116:0  117:1  118:0  119:0  120:0  121:0  122:0  123:1  124:0  125:1  126:1  127:0  128:0  129:0  130:0  131:0  132:0  133:1  134:1  135:1  136:1  137:0  138:0  139:0  140:1  141:0  142:0  143:0  144:0  145:1  146:1  147:0  148:0  149:0  150:0  151:0  152:1  153:0  154:1  155:0  156:1  157:1  158:1  159:1  160:0  161:1  162:1  163:1  164:1  165:1  166:0 
-1 1:0  2:0  3:0  4:0  5:0  6:0  7:0  8:0  9:0  10:0  11:0  12:0  13:0  14:0  15:0  16:0  17:0  18:0  19:0  20:0  21:1  22:1  23:0  24:0  25:0  26:1  27:0  28:0  29:0  30:0  31:0  32:0  33:0  34:0  35:0  36:1  37:0  38:0  39:0  40:0  41:0  42:0  43:0  44:0  45:1  46:0  47:1  48:0  49:0  50:1  51:0  52:0  53:0  54:0  55:0  56:0  57:0  58:0  59:0  60:0  61:0  62:0  63:0  64:0  65:1  66:1  67:0  68:0  69:0  70:0  71:0  72:0  73:0  74:0  75:0  76:1  77:0  78:1  79:0  80:0  81:1  82:0  83:1  84:0  85:0  86:0  87:0  88:1  89:0  90:0  91:0  92:1  93:0  94:0  95:0  96:1  97:1  98:1  99:1  100:0  101:0  102:0  103:0  104:0  105:1  106:0  107:0  108:0  109:0  110:1  111:0  112:1  113:0  114:0  115:0  116:0  117:1  118:0  119:1  120:1  121:1  122:0  123:1  124:0  125:1  126:1  127:0  128:0  129:0  130:0  131:0  132:0  133:1  134:0  135:1  136:1  137:1  138:0  139:0  140:0  141:0  142:1  143:0  144:1  145:1  146:1  147:0  148:0  149:0  150:1  151:0  152:0  153:0  154:1  155:0  156:1  157:1  158:1  159:1  160:0  161:1  162:1  163:1  164:1  165:1  166:0 
-1 1:0  2:0  3:0  4:0  5:0  6:0  7:0  8:0  9:0  10:0  11:0  12:0  13:0  14:0  15:0  16:0  17:0  18:0  19:0  20:0  21:1  22:1  23:0  24:0  25:0  26:0  27:0  28:0  29:0  30:0  31:0  32:0  33:0  34:0  35:0  36:0  37:0  38:1  39:0  40:0  41:1  42:1  43:0  44:0  45:1  46:1  47:1  48:0  49:1  50:1  51:0  52:0  53:0  54:0  55:0  56:0  57:0  58:0  59:1  60:0  61:0  62:1  63:0  64:1  65:1  66:0  67:0  68:0  69:0  70:0  71:0  72:0  73:0  74:0  75:0  76:1  77:1  78:1  79:0  80:1  81:1  82:0  83:0  84:0  85:0  86:0  87:1  88:1  89:0  90:0  91:0  92:1  93:0  94:0  95:0  96:0  97:1  98:1  99:1  100:0  101:0  102:0  103:0  104:0  105:0  106:1  107:1  108:0  109:0  110:1  111:0  112:1  113:1  114:0  115:0  116:0  117:1  118:0  119:1  120:1  121:1  122:0  123:0  124:0  125:1  126:1  127:1  128:0  129:0  130:0  131:0  132:0  133:1  134:1  135:1  136:0  137:1  138:0  139:0  140:0  141:0  142:1  143:1  144:1  145:1  146:0  147:0  148:0  149:0  150:1  151:0  152:1  153:0  154:1  155:0  156:1  157:1  158:1  159:1  160:0  161:1  162:1  163:1  164:1  165:1  166:0 
-1 1:0  2:0  3:0  4:0  5:0  6:0  7:0  8:0  9:0  10:0  11:0  12:0  13:0  14:0  15:0  16:0  17:0  18:0  19:0  20:0  21:0  22:1  23:0  24:0  25:0  26:1  27:0  28:0  29:0  30:0  31:0  32:0  33:0  34:0  35:0  36:0  37:0  38:0  39:0  40:0  41:0  42:0  43:0  44:0  45:0  46:0  47:0  48:0  49:0  50:1  51:0  52:0  53:0  54:0  55:0  56:0  57:1  58:0  59:0  60:0  61:0  62:1  63:0  64:0  65:0  66:1  67:0  68:0  69:0  70:0  71:0  72:0  73:0  74:0  75:0  76:1  77:0  78:0  79:0  80:0  81:0  82:0  83:0  84:0  85:0  86:0  87:0  88:0  89:1  90:0  91:0  92:0  93:0  94:0  95:0  96:0  97:0  98:1  99:1  100:0  101:0  102:0  103:0  104:0  105:1  106:0  107:0  108:0  109:0  110:0  111:0  112:1  113:1  114:0  115:0  116:0  117:0  118:0  119:0  120:0  121:0  122:0  123:0  124:0  125:1  126:0  127:1  128:0  129:0  130:0  131:0  132:0  133:0  134:0  135:0  136:0  137:1  138:0  139:0  140:0  141:0  142:0  143:1  144:1  145:1  146:0  147:0  148:0  149:0  150:0  151:0  152:1  153:0  154:1  155:0  156:0  157:1  158:0  159:1  160:0  161:0  162:1  163:1  164:1  165:1  166:0 
-1 1:0  2:0  3:0  4:0  5:0  6:0  7:0  8:0  9:0  10:0  11:0  12:0  13:0  14:0  15:0  16:0  17:0  18:0  19:0  20:0  21:1  22:1  23:0  24:0  25:0  26:0  27:0  28:0  29:0  30:0  31:0  32:0  33:0  34:0  35:0  36:0  37:0  38:1  39:0  40:0  41:0  42:0  43:0  44:0  45:1  46:1  47:0  48:0  49:1  50:1  51:0  52:0  53:0  54:0  55:0  56:0  57:0  58:0  59:0  60:0  61:0  62:0  63:0  64:0  65:1  66:0  67:0  68:0  69:0  70:0  71:0  72:0  73:0  74:0  75:0  76:1  77:1  78:1  79:0  80:0  81:0  82:0  83:0  84:0  85:0  86:0  87:1  88:0  89:0  90:0  91:0  92:0  93:0  94:0  95:0  96:0  97:0  98:1  99:1  100:0  101:0  102:0  103:1  104:0  105:0  106:0  107:1  108:0  109:0  110:0  111:0  112:0  113:0  114:0  115:0  116:0  117:0  118:0  119:1  120:0  121:1  122:0  123:0  124:0  125:1  126:0  127:0  128:0  129:0  130:0  131:0  132:0  133:1  134:1  135:1  136:0  137:1  138:0  139:0  140:0  141:0  142:1  143:0  144:0  145:1  146:0  147:0  148:0  149:0  150:0  151:0  152:0  153:0  154:0  155:0  156:1  157:0  158:1  159:0  160:0  161:1  162:1  163:1  164:0  165:1  166:0 
-1 1:0  2:0  3:0  4:0  5:0  6:0  7:0  8:0  9:0  10:0  11:0  12:0  13:0  14:0  15:0  16:0  17:0  18:0  19:0  20:0  21:0  22:1  23:0  24:0  25:0  26:0  27:0  28:0  29:0  30:0  31:0  32:0  33:0  34:0  35:0  36:1  37:0  38:0  39:0  40:0  41:0  42:1  43:0  44:0  45:1  46:0  47:1  48:0  49:0  50:1  51:0  52:1  53:0  54:0  55:0  56:0  57:0  58:0  59:0  60:0  61:0  62:1  63:0  64:0  65:1  66:0  67:0  68:0  69:0  70:0  71:0  72:0  73:0  74:0  75:0  76:1  77:0  78:1  79:1  80:1  81:1  82:0  83:1  84:0  85:0  86:0  87:0  88:1  89:0  90:0  91:0  92:1  93:0  94:1  95:1  96:1  97:1  98:1  99:1  100:0  101:0  102:0  103:0  104:0  105:0  106:1  107:1  108:0  109:0  110:1  111:0  112:1  113:0  114:0  115:0  116:0  117:1  118:0  119:1  120:1  121:1  122:0  123:0  124:1  125:1  126:0  127:0  128:0  129:0  130:0  131:0  132:0  133:0  134:1  135:0  136:1  137:1  138:0  139:0  140:0  141:0  142:1  143:0  144:1  145:1  146:0  147:0  148:0  149:0  150:1  151:0  152:0  153:0  154:1  155:0  156:1  157:0  158:1  159:1  160:0  161:1  162:1  163:1  164:1  165:1  166:0 
-1 1:0  2:0  3:0  4:0  5:0  6:0  7:0  8:0  9:0  10:0  11:0  12:0  13:0  14:0  15:0  16:0  17:0  18:0  19:0  20:0  21:0  22:1  23:0  24:0  25:0  26:1  27:0  28:0  29:0  30:0  31:0  32:0  33:0  34:0  35:0  36:0  37:0  38:0  39:0  40:0  41:0  42:0  43:0  44:0  45:1  46:0  47:0  48:0  49:1  50:1  51:0  52:0  53:0  54:0  55:0  56:0  57:1  58:0  59:0  60:0  61:0  62:0  63:0  64:0  65:0  66:1  67:0  68:0  69:0  70:0  71:0  72:1  73:0  74:0  75:0  76:1  77:0  78:1  79:0  80:0  81:0  82:0  83:1  84:0  85:0  86:0  87:0  88:0  89:0  90:0  91:0  92:0  93:0  94:0  95:0  96:1  97:1  98:0  99:1  100:0  101:0  102:0  103:0  104:0  105:1  106:0  107:0  108:0  109:0  110:0  111:0  112:1  113:1  114:0  115:0  116:0  117:0  118:0  119:1  120:1  121:0  122:0  123:1  124:0  125:1  126:0  127:0  128:0  129:0  130:0  131:0  132:0  133:1  134:0  135:1  136:0  137:1  138:0  139:0  140:0  141:0  142:0  143:0  144:1  145:1  146:1  147:0  148:0  149:0  150:1  151:0  152:1  153:0  154:0  155:0  156:1  157:1  158:1  159:1  160:0  161:1  162:1  163:1  164:1  165:1  166:0 
-1 1:0  2:0  3:0  4:0  5:0  6:0  7:0  8:0  9:0  10:0  11:0  12:0  13:0  14:0  15:0  16:0  17:0  18:0  19:0  20:0  21:0  22:1  23:0  24:0  25:0  26:0  27:1  28:0  29:0  30:0  31:0  32:0  33:0  34:0  35:0  36:0  37:0  38:0  39:0  40:0  41:0  42:0  43:0  44:0  45:0  46:0  47:0  48:0  49:0  50:1  51:0  52:0  53:0  54:0  55:0  56:0  57:0  58:0  59:0  60:0  61:0  62:0  63:0  64:0  65:0  66:0  67:0  68:0  69:0  70:0  71:0  72:0  73:0  74:0  75:0  76:1  77:0  78:0  79:0  80:0  81:0  82:0  83:0  84:0  85:0  86:0  87:1  88:0  89:0  90:0  91:0  92:0  93:0  94:0  95:0  96:0  97:0  98:0  99:1  100:0  101:0  102:0  103:0  104:0  105:0  106:0  107:1  108:0  109:0  110:0  111:0  112:0  113:0  114:0  115:0  116:0  117:0  118:0  119:0  120:0  121:0  122:0  123:0  124:0  125:0  126:0  127:0  128:0  129:0  130:0  131:0  132:0  133:0  134:1  135:0  136:0  137:0  138:0  139:0  140:0  141:0  142:0  143:0  144:1  145:0  146:0  147:0  148:0  149:0  150:1  151:0  152:0  153:0  154:0  155:0  156:0  157:0  158:0  159:0  160:0  161:0  162:1  163:1  164:0  165:1  166:0 
-1 1:0  2:0  3:0  4:0  5:0  6:0  7:0  8:0  9:0  10:0  11:0  12:0  13:0  14:0  15:0  16:0  17:0  18:0  19:0  20:0  21:0  22:1  23:0  24:0  25:0  26:0  27:0  28:0  29:0  30:0  31:0  32:0  33:0  34:0  35:0  36:0  37:0  38:0  39:0  40:0  41:0  42:0  43:0  44:0  45:1  46:0  47:0  48:0  49:0  50:1  51:0  52:1  53:0  54:0  55:0  56:0  57:0  58:0  59:0  60:0  61:0  62:0  63:0  64:0  65:0  66:0  67:0  68:0  69:0  70:0  71:0  72:0  73:0  74:0  75:0  76:1  77:0  78:1  79:1  80:1  81:0  82:0  83:0  84:0  85:0  86:0  87:1  88:0  89:1  90:0  91:0  92:1  93:0  94:1  95:1  96:0  97:1  98:0  99:1  100:0  101:0  102:0  103:1  104:0  105:0  106:0  107:1  108:0  109:0  110:1  111:0  112:0  113:0  114:0  115:0  116:0  117:1  118:0  119:1  120:0  121:0  122:0  123:0  124:1  125:1  126:0  127:0  128:0  129:0  130:0  131:0  132:0  133:1  134:1  135:1  136:1  137:0  138:0  139:0  140:0  141:0  142:1  143:0  144:1  145:1  146:0  147:0  148:0  149:0  150:1  151:0  152:0  153:0  154:1  155:0  156:1  157:0  158:1  159:1  160:0  161:1  162:1  163:1  164:1  165:1  166:0 
-1 1:0  2:0  3:0  4:0  5:0  6:0  7:0  8:0  9:0  10:0  11:0  12:0  13:0  14:0  15:0  16:1  17:0  18:0  19:0  20:0  21:1  22:1  23:0  24:0  25:0  26:0  27:0  28:0  29:0  30:0  31:0  32:0  33:0  34:0  35:0  36:0  37:0  38:0  39:0  40:0  41:0  42:1  43:0  44:0  45:1  46:1  47:1  48:0  49:1  50:1  51:1  52:0  53:0  54:0  55:1  56:0  57:1  58:1  59:1  60:1  61:1  62:1  63:0  64:1  65:1  66:0  67:1  68:0  69:0  70:0  71:0  72:0  73:1  74:0  75:0  76:1  77:0  78:1  79:1  80:1  81:1  82:0  83:1  84:0  85:0  86:0  87:1  88:1  89:1  90:0  91:0  92:1  93:0  94:0  95:1  96:1  97:1  98:1  99:1  100:0  101:0  102:1  103:0  104:0  105:0  106:0  107:1  108:0  109:0  110:1  111:0  112:1  113:0  114:0  115:0  116:0  117:1  118:0  119:1  120:1  121:1  122:0  123:0  124:1  125:1  126:0  127:0  128:0  129:0  130:1  131:0  132:0  133:1  134:1  135:1  136:1  137:1  138:0  139:0  140:0  141:0  142:1  143:0  144:1  145:1  146:1  147:0  148:1  149:0  150:1  151:0  152:0  153:0  154:0  155:0  156:1  157:0  158:1  159:1  160:0  161:1  162:1  163:1  164:1  165:1  166:0 
-1 1:0  2:0  3:0  4:0  5:0  6:0  7:0  8:0  9:0  10:0  11:0  12:0  13:0  14:0  15:0  16:1  17:0  18:0  19:0  20:0  21:0  22:1  23:0  24:0  25:0  26:0  27:0  28:0  29:0  30:0  31:0  32:0  33:0  34:0  35:0  36:0  37:0  38:0  39:0  40:0  41:0  42:0  43:0  44:0  45:1  46:1  47:0  48:0  49:0  50:1  51:0  52:1  53:0  54:0  55:0  56:0  57:0  58:0  59:0  60:0  61:0  62:0  63:0  64:0  65:1  66:0  67:0  68:0  69:0  70:0  71:0  72:0  73:0  74:0  75:1  76:1  77:0  78:1  79:1  80:1  81:0  82:0  83:1  84:0  85:0  86:0  87:1  88:0  89:0  90:0  91:0  92:0  93:0  94:1  95:0  96:1  97:0  98:0  99:1  100:0  101:0  102:0  103:1  104:0  105:0  106:0  107:1  108:0  109:0  110:0  111:0  112:0  113:0  114:0  115:0  116:0  117:0  118:0  119:1  120:1  121:1  122:1  123:0  124:1  125:1  126:0  127:0  128:0  129:0  130:0  131:0  132:0  133:1  134:1  135:1  136:0  137:1  138:0  139:0  140:0  141:0  142:1  143:0  144:1  145:0  146:0  147:0  148:1  149:0  150:1  151:0  152:0  153:0  154:0  155:0  156:1  157:0  158:1  159:0  160:0  161:1  162:1  163:1  164:0  165:1  166:0 
-1 1:0  2:0  3:0  4:0  5:0  6:0  7:0  8:0  9:0  10:0  11:0  12:0  13:0  14:0  15:0  16:1  17:0  18:0  19:0  20:0  21:0  22:1  23:0  24:0  25:0  26:0  27:0  28:0  29:0  30:0  31:0  32:1  33:1  34:0  35:0  36:0  37:0  38:0  39:0  40:0  41:0  42:0  43:0  44:0  45:1  46:0  47:0  48:0  49:0  50:1  51:1  52:0  53:0  54:0  55:1  56:0  57:0  58:1  59:0  60:1  61:1  62:0  63:0  64:0  65:0  66:0  67:1  68:0  69:0  70:0  71:0  72:0  73:1  74:0  75:0  76:1  77:0  78:0  79:0  80:0  81:1  82:0  83:0  84:0  85:0  86:0  87:1  88:1  89:0  90:0  91:0  92:1  93:0  94:1  95:0  96:0  97:0  98:0  99:1  100:0  101:0  102:1  103:1  104:0  105:0  106:1  107:1  108:0  109:0  110:1  111:0  112:1  113:0  114:0  115:0  116:0  117:1  118:0  119:0  120:0  121:0  122:1  123:0  124:1  125:1  126:0  127:0  128:0  129:0  130:1  131:0  132:0  133:1  134:1  135:1  136:1  137:0  138:0  139:0  140:0  141:0  142:1  143:0  144:0  145:1  146:1  147:0  148:1  149:0  150:0  151:0  152:0  153:0  154:1  155:0  156:1  157:0  158:1  159:1  160:0  161:1  162:1  163:1  164:1  165:1  166:0 
-1 1:0  2:0  3:0  4:0  5:0  6:0  7:0  8:0  9:0  10:0  11:0  12:0  13:0  14:0  15:0  16:0  17:0  18:0  19:0  20:0  21:0  22:1  23:0  24:0  25:0  26:0  27:0  28:0  29:0  30:0  31:0  32:0  33:0  34:0  35:0  36:0  37:0  38:0  39:0  40:0  41:0  42:0  43:0  44:0  45:0  46:1  47:0  48:0  49:0  50:0  51:0  52:0  53:0  54:0  55:0  56:0  57:0  58:0  59:0  60:0  61:0  62:0  63:0  64:0  65:0  66:1  67:0  68:0  69:0  70:0  71:0  72:0  73:0  74:0  75:0  76:0  77:0  78:0  79:0  80:0  81:0  82:0  83:0  84:0  85:0  86:0  87:1  88:0  89:0  90:0  91:0  92:0  93:0  94:0  95:0  96:0  97:0  98:0  99:0  100:0  101:0  102:0  103:0  104:0  105:1  106:0  107:1  108:0  109:0  110:0  111:0  112:1  113:0  114:0  115:0  116:0  117:0  118:0  119:0  120:0  121:0  122:0  123:0  124:0  125:0  126:0  127:0  128:0  129:0  130:0  131:0  132:0  133:0  134:1  135:0  136:0  137:0  138:0  139:0  140:0  141:0  142:0  143:0  144:0  145:1  146:0  147:0  148:0  149:0  150:0  151:0  152:0  153:0  154:0  155:0  156:0  157:0  158:0  159:0  160:0  161:0  162:0  163:1  164:0  165:1  166:0 
-1 1:0  2:0  3:0  4:0  5:0  6:0  7:0  8:0  9:0  10:0  11:0  12:0  13:0  14:0  15:0  16:0  17:0  18:0  19:0  20:0  21:0  22:1  23:0  24:0  25:0  26:0  27:0  28:0  29:0  30:0  31:0  32:0  33:0  34:0  35:0  36:0  37:0  38:0  39:0  40:0  41:0  42:0  43:0  44:0  45:1  46:0  47:0  48:0  49:1  50:1  51:0  52:0  53:0  54:0  55:0  56:0  57:0  58:0  59:0  60:0  61:0  62:0  63:0  64:0  65:0  66:0  67:0  68:0  69:0  70:0  71:0  72:0  73:0  74:0  75:0  76:1  77:0  78:1  79:0  80:0  81:0  82:0  83:0  84:0  85:0  86:0  87:0  88:0  89:0  90:0  91:0  92:0  93:0  94:0  95:1  96:0  97:0  98:0  99:1  100:0  101:0  102:0  103:0  104:0  105:0  106:0  107:0  108:0  109:0  110:0  111:0  112:0  113:1  114:0  115:0  116:0  117:0  118:0  119:1  120:0  121:0  122:0  123:0  124:0  125:1  126:1  127:1  128:0  129:0  130:0  131:0  132:0  133:1  134:0  135:1  136:0  137:0  138:0  139:0  140:0  141:0  142:0  143:1  144:1  145:1  146:0  147:0  148:0  149:0  150:1  151:0  152:1  153:0  154:0  155:0  156:1  157:1  158:1  159:0  160:0  161:1  162:1  163:1  164:1  165:1  166:0 
-1 1:0  2:0  3:0  4:0  5:0  6:0  7:0  8:0  9:0  10:0  11:0  12:0  13:0  14:0  15:0  16:0  17:0  18:0  19:0  20:0  21:0  22:1  23:0  24:0  25:0  26:1  27:0  28:0  29:0  30:0  31:0  32:0  33:0  34:0  35:0  36:1  37:0  38:0  39:0  40:0  41:0  42:0  43:0  44:0  45:1  46:1  47:0  48:0  49:0  50:1  51:0  52:0  53:0  54:0  55:0  56:0  57:0  58:0  59:0  60:0  61:0  62:1  63:0  64:0  65:0  66:0  67:0  68:0  69:0  70:0  71:0  72:0  73:0  74:0  75:0  76:1  77:0  78:0  79:0  80:0  81:1  82:0  83:1  84:0  85:0  86:0  87:1  88:1  89:0  90:0  91:0  92:0  93:0  94:0  95:0  96:1  97:1  98:1  99:1  100:0  101:0  102:0  103:0  104:0  105:1  106:0  107:1  108:0  109:0  110:0  111:0  112:0  113:1  114:0  115:0  116:0  117:0  118:0  119:0  120:1  121:1  122:0  123:1  124:0  125:1  126:1  127:1  128:0  129:0  130:0  131:0  132:0  133:0  134:1  135:0  136:1  137:1  138:0  139:0  140:1  141:0  142:0  143:1  144:1  145:1  146:1  147:0  148:0  149:0  150:1  151:0  152:1  153:0  154:1  155:0  156:1  157:1  158:1  159:1  160:0  161:1  162:1  163:1  164:1  165:1  166:0 
-1 1:0  2:0  3:0  4:0  5:0  6:0  7:0  8:0  9:0  10:0  11:0  12:0  13:0  14:0  15:0  16:0  17:0  18:0  19:0  20:0  21:1  22:1  23:0  24:0  25:0  26:1  27:0  28:0  29:0  30:0  31:0  32:0  33:0  34:0  35:0  36:1  37:0  38:0  39:0  40:0  41:0  42:0  43:0  44:0  45:1  46:0  47:1  48:0  49:0  50:1  51:0  52:0  53:0  54:0  55:0  56:0  57:0  58:0  59:0  60:0  61:0  62:0  63:0  64:0  65:0  66:0  67:0  68:0  69:0  70:0  71:0  72:1  73:0  74:0  75:0  76:1  77:0  78:0  79:0  80:1  81:1  82:0  83:1  84:0  85:0  86:0  87:0  88:1  89:0  90:0  91:0  92:1  93:0  94:0  95:1  96:1  97:1  98:0  99:1  100:0  101:0  102:0  103:0  104:0  105:1  106:0  107:0  108:0  109:0  110:1  111:0  112:0  113:1  114:0  115:0  116:0  117:1  118:0  119:0  120:0  121:0  122:0  123:0  124:0  125:1  126:1  127:1  128:0  129:0  130:0  131:0  132:0  133:1  134:0  135:1  136:1  137:1  138:0  139:0  140:0  141:0  142:1  143:1  144:1  145:1  146:1  147:0  148:0  149:0  150:1  151:0  152:1  153:0  154:1  155:0  156:1  157:1  158:1  159:1  160:0  161:1  162:1  163:1  164:1  165:1  166:0 
-1 1:0  2:0  3:0  4:0  5:0  6:0  7:0  8:0  9:0  10:0  11:0  12:0  13:0  14:0  15:0  16:0  17:0  18:0  19:0  20:0  21:1  22:1  23:0  24:0  25:0  26:0  27:0  28:0  29:0  30:0  31:0  32:0  33:0  34:0  35:0  36:1  37:0  38:0  39:0  40:0  41:0  42:0  43:0  44:0  45:1  46:0  47:1  48:0  49:0  50:1  51:0  52:0  53:0  54:0  55:0  56:0  57:0  58:0  59:0  60:0  61:0  62:0  63:0  64:0  65:0  66:1  67:0  68:0  69:0  70:0  71:0  72:0  73:0  74:0  75:0  76:1  77:0  78:0  79:0  80:0  81:1  82:0  83:1  84:0  85:0  86:0  87:0  88:1  89:0  90:0  91:0  92:1  93:0  94:0  95:0  96:1  97:1  98:0  99:1  100:0  101:0  102:0  103:1  104:0  105:1  106:0  107:1  108:0  109:0  110:1  111:0  112:1  113:0  114:0  115:0  116:0  117:1  118:0  119:0  120:0  121:0  122:0  123:1  124:0  125:0  126:1  127:0  128:0  129:0  130:0  131:0  132:0  133:1  134:1  135:1  136:1  137:1  138:0  139:0  140:1  141:0  142:0  143:0  144:1  145:0  146:1  147:0  148:0  149:0  150:1  151:0  152:1  153:0  154:1  155:0  156:1  157:1  158:1  159:1  160:0  161:1  162:1  163:0  164:1  165:1  166:0 
-1 1:0  2:0  3:0  4:0  5:0  6:0  7:0  8:0  9:0  10:0  11:0  12:0  13:0  14:0  15:0  16:1  17:0  18:0  19:0  20:0  21:0  22:1  23:0  24:0  25:0  26:0  27:0  28:0  29:0  30:0  31:0  32:1  33:1  34:0  35:0  36:0  37:0  38:0  39:0  40:0  41:0  42:0  43:0  44:0  45:1  46:0  47:0  48:0  49:1  50:1  51:1  52:0  53:0  54:0  55:1  56:0  57:0  58:1  59:1  60:1  61:1  62:0  63:0  64:1  65:1  66:0  67:1  68:0  69:0  70:0  71:0  72:0  73:1  74:0  75:0  76:1  77:0  78:1  79:1  80:0  81:1  82:0  83:0  84:0  85:0  86:0  87:1  88:1  89:0  90:0  91:0  92:1  93:0  94:1  95:1  96:0  97:0  98:1  99:1  100:0  101:0  102:1  103:1  104:0  105:0  106:1  107:1  108:0  109:0  110:1  111:0  112:1  113:0  114:0  115:0  116:0  117:1  118:0  119:1  120:0  121:1  122:1  123:0  124:1  125:1  126:0  127:0  128:0  129:0  130:1  131:0  132:0  133:0  134:1  135:0  136:1  137:1  138:0  139:0  140:0  141:0  142:1  143:0  144:1  145:1  146:1  147:0  148:1  149:0  150:1  151:0  152:0  153:0  154:1  155:0  156:1  157:0  158:1  159:1  160:0  161:1  162:1  163:1  164:1  165:1  166:0 
-1 1:0  2:0  3:0  4:0  5:0  6:0  7:0  8:0  9:0  10:0  11:0  12:0  13:0  14:0  15:0  16:1  17:0  18:0  19:0  20:0  21:0  22:1  23:0  24:0  25:0  26:0  27:0  28:0  29:0  30:0  31:0  32:1  33:1  34:0  35:0  36:0  37:0  38:0  39:0  40:0  41:0  42:0  43:0  44:0  45:1  46:0  47:0  48:0  49:1  50:0  51:1  52:0  53:0  54:0  55:1  56:0  57:0  58:1  59:1  60:1  61:1  62:0  63:0  64:1  65:1  66:0  67:1  68:0  69:0  70:0  71:0  72:0  73:1  74:0  75:0  76:1  77:0  78:1  79:1  80:0  81:1  82:0  83:0  84:0  85:0  86:0  87:1  88:1  89:0  90:0  91:0  92:1  93:0  94:1  95:1  96:0  97:0  98:1  99:1  100:0  101:0  102:1  103:1  104:0  105:0  106:1  107:1  108:0  109:0  110:1  111:0  112:1  113:0  114:0  115:0  116:0  117:1  118:0  119:1  120:0  121:1  122:1  123:0  124:1  125:1  126:0  127:0  128:0  129:0  130:1  131:0  132:0  133:1  134:1  135:1  136:1  137:1  138:0  139:0  140:0  141:0  142:1  143:0  144:0  145:1  146:1  147:0  148:1  149:0  150:0  151:0  152:0  153:0  154:1  155:0  156:1  157:0  158:1  159:1  160:0  161:1  162:1  163:1  164:1  165:1  166:0 
-1 1:0  2:0  3:0  4:0  5:0  6:0  7:0  8:0  9:0  10:0  11:0  12:0  13:0  14:0  15:0  16:0  17:0  18:0  19:0  20:0  21:0  22:1  23:0  24:0  25:0  26:0  27:0  28:0  29:0  30:0  31:0  32:0  33:0  34:0  35:0  36:0  37:0  38:0  39:0  40:0  41:0  42:0  43:0  44:0  45:1  46:0  47:0  48:0  49:0  50:1  51:0  52:0  53:0  54:0  55:0  56:0  57:0  58:0  59:0  60:0  61:0  62:0  63:0  64:0  65:0  66:0  67:0  68:0  69:0  70:0  71:0  72:1  73:0  74:0  75:0  76:1  77:0  78:0  79:0  80:0  81:0  82:0  83:0  84:0  85:0  86:0  87:1  88:0  89:1  90:0  91:0  92:1  93:0  94:0  95:0  96:0  97:0  98:0  99:1  100:0  101:0  102:0  103:1  104:0  105:0  106:0  107:1  108:0  109:0  110:1  111:0  112:0  113:1  114:0  115:0  116:0  117:1  118:0  119:0  120:0  121:0  122:0  123:0  124:0  125:1  126:1  127:1  128:0  129:0  130:0  131:0  132:0  133:1  134:1  135:1  136:0  137:0  138:0  139:0  140:1  141:0  142:0  143:1  144:1  145:1  146:1  147:0  148:0  149:0  150:1  151:0  152:1  153:0  154:1  155:0  156:1  157:1  158:1  159:1  160:0  161:1  162:1  163:1  164:1  165:1  166:0 
-1 1:0  2:0  3:0  4:0  5:0  6:0  7:0  8:0  9:0  10:0  11:0  12:0  13:0  14:0  15:0  16:0  17:0  18:0  19:0  20:0  21:0  22:1  23:0  24:0  25:0  26:0  27:0  28:0  29:0  30:0  31:0  32:0  33:0  34:0  35:0  36:0  37:0  38:0  39:0  40:0  41:0  42:0  43:0  44:0  45:1  46:0  47:0  48:0  49:1  50:1  51:0  52:0  53:0  54:0  55:0  56:0  57:0  58:0  59:0  60:0  61:0  62:1  63:0  64:0  65:1  66:0  67:0  68:0  69:0  70:0  71:0  72:1  73:0  74:0  75:1  76:1  77:1  78:1  79:1  80:0  81:0  82:0  83:1  84:0  85:1  86:0  87:0  88:0  89:0  90:0  91:0  92:0  93:0  94:0  95:1  96:1  97:1  98:0  99:1  100:0  101:0  102:0  103:0  104:0  105:0  106:0  107:0  108:0  109:0  110:0  111:0  112:0  113:0  114:0  115:0  116:0  117:0  118:0  119:1  120:1  121:1  122:1  123:0  124:0  125:1  126:1  127:0  128:0  129:0  130:0  131:0  132:0  133:0  134:0  135:0  136:0  137:1  138:0  139:0  140:0  141:0  142:1  143:0  144:1  145:1  146:0  147:0  148:1  149:0  150:1  151:0  152:1  153:0  154:0  155:0  156:1  157:1  158:1  159:1  160:0  161:1  162:1  163:1  164:1  165:1  166:0 
-1 1:0  2:0  3:0  4:0  5:0  6:0  7:0  8:0  9:0  10:0  11:0  12:0  13:0  14:0  15:0  16:1  17:0  18:0  19:0  20:0  21:0  22:1  23:0  24:0  25:0  26:0  27:1  28:0  29:0  30:0  31:0  32:1  33:1  34:0  35:0  36:0  37:0  38:0  39:0  40:0  41:0  42:0  43:0  44:0  45:1  46:0  47:0  48:0  49:0  50:1  51:1  52:0  53:0  54:0  55:1  56:0  57:0  58:1  59:0  60:1  61:1  62:0  63:0  64:0  65:0  66:0  67:1  68:0  69:0  70:0  71:0  72:0  73:1  74:0  75:0  76:1  77:0  78:0  79:1  80:0  81:1  82:0  83:0  84:0  85:0  86:0  87:1  88:1  89:0  90:0  91:0  92:1  93:0  94:1  95:1  96:0  97:0  98:0  99:1  100:0  101:0  102:1  103:0  104:0  105:0  106:1  107:1  108:0  109:0  110:1  111:0  112:1  113:0  114:0  115:0  116:0  117:1  118:0  119:0  120:0  121:0  122:1  123:0  124:1  125:1  126:0  127:0  128:0  129:0  130:1  131:0  132:0  133:1  134:1  135:1  136:1  137:0  138:0  139:0  140:0  141:0  142:1  143:0  144:0  145:1  146:1  147:0  148:1  149:0  150:0  151:0  152:0  153:0  154:1  155:0  156:1  157:0  158:1  159:1  160:0  161:1  162:1  163:1  164:1  165:1  166:0 
-1 1:0  2:0  3:0  4:0  5:0  6:0  7:0  8:0  9:0  10:0  11:0  12:0  13:0  14:0  15:0  16:0  17:0  18:0  19:0  20:0  21:1  22:1  23:0  24:0  25:0  26:0  27:1  28:0  29:0  30:0  31:0  32:0  33:0  34:0  35:0  36:0  37:0  38:1  39:0  40:0  41:0  42:0  43:0  44:0  45:1  46:0  47:0  48:0  49:1  50:1  51:0  52:0  53:0  54:0  55:0  56:0  57:0  58:0  59:0  60:0  61:0  62:0  63:0  64:0  65:1  66:0  67:0  68:0  69:0  70:0  71:0  72:0  73:0  74:0  75:0  76:1  77:1  78:1  79:0  80:0  81:0  82:0  83:0  84:0  85:1  86:0  87:1  88:0  89:0  90:0  91:0  92:1  93:0  94:0  95:0  96:0  97:1  98:1  99:1  100:0  101:0  102:0  103:0  104:0  105:0  106:0  107:1  108:0  109:0  110:1  111:0  112:0  113:0  114:0  115:0  116:0  117:1  118:0  119:1  120:0  121:1  122:1  123:0  124:0  125:1  126:0  127:0  128:0  129:0  130:0  131:0  132:0  133:1  134:1  135:1  136:0  137:1  138:0  139:0  140:0  141:0  142:1  143:0  144:0  145:1  146:0  147:0  148:1  149:0  150:0  151:0  152:0  153:0  154:1  155:0  156:1  157:0  158:1  159:0  160:0  161:1  162:1  163:1  164:1  165:1  166:0 
-1 1:0  2:0  3:0  4:0  5:0  6:0  7:0  8:0  9:0  10:0  11:0  12:0  13:0  14:0  15:0  16:0  17:0  18:0  19:0  20:0  21:0  22:1  23:0  24:0  25:0  26:0  27:0  28:0  29:0  30:0  31:0  32:0  33:0  34:0  35:0  36:0  37:0  38:0  39:0  40:0  41:0  42:0  43:0  44:0  45:1  46:0  47:0  48:0  49:1  50:1  51:0  52:0  53:0  54:0  55:0  56:0  57:0  58:0  59:0  60:0  61:0  62:1  63:0  64:0  65:1  66:0  67:0  68:0  69:0  70:0  71:0  72:1  73:0  74:0  75:1  76:1  77:1  78:1  79:1  80:1  81:0  82:0  83:1  84:0  85:1  86:0  87:1  88:0  89:1  90:0  91:0  92:1  93:0  94:0  95:1  96:1  97:1  98:0  99:1  100:0  101:0  102:0  103:1  104:0  105:0  106:0  107:1  108:0  109:0  110:1  111:0  112:0  113:0  114:0  115:0  116:0  117:1  118:0  119:1  120:1  121:1  122:1  123:0  124:0  125:1  126:0  127:1  128:0  129:0  130:0  131:0  132:0  133:0  134:1  135:0  136:1  137:1  138:0  139:0  140:0  141:0  142:1  143:1  144:0  145:1  146:1  147:0  148:1  149:0  150:1  151:0  152:1  153:0  154:1  155:0  156:1  157:0  158:1  159:1  160:0  161:1  162:1  163:1  164:1  165:1  166:0 
-1 1:0  2:0  3:0  4:0  5:0  6:0  7:0  8:0  9:0  10:0  11:0  12:0  13:0  14:0  15:0  16:1  17:0  18:0  19:0  20:0  21:0  22:1  23:0  24:0  25:0  26:0  27:0  28:0  29:0  30:0  31:0  32:1  33:1  34:0  35:0  36:0  37:0  38:0  39:0  40:0  41:0  42:1  43:0  44:0  45:1  46:1  47:0  48:0  49:0  50:0  51:1  52:0  53:0  54:0  55:1  56:0  57:0  58:1  59:1  60:1  61:1  62:0  63:0  64:1  65:0  66:0  67:1  68:0  69:0  70:0  71:0  72:0  73:1  74:0  75:0  76:1  77:0  78:0  79:1  80:0  81:1  82:0  83:0  84:0  85:0  86:0  87:1  88:1  89:0  90:0  91:0  92:1  93:0  94:1  95:1  96:0  97:0  98:0  99:1  100:0  101:0  102:1  103:0  104:0  105:0  106:1  107:1  108:0  109:0  110:1  111:0  112:1  113:0  114:0  115:0  116:0  117:1  118:0  119:0  120:0  121:0  122:1  123:0  124:1  125:1  126:0  127:0  128:0  129:0  130:1  131:0  132:0  133:1  134:1  135:1  136:1  137:0  138:0  139:0  140:0  141:0  142:1  143:0  144:1  145:1  146:1  147:0  148:1  149:0  150:1  151:0  152:0  153:0  154:1  155:0  156:1  157:0  158:1  159:1  160:0  161:1  162:1  163:1  164:1  165:1  166:0 
-1 1:0  2:0  3:0  4:0  5:0  6:0  7:0  8:0  9:0  10:0  11:0  12:0  13:0  14:0  15:0  16:0  17:0  18:0  19:0  20:0  21:1  22:1  23:0  24:0  25:0  26:1  27:0  28:0  29:0  30:0  31:0  32:0  33:0  34:0  35:0  36:0  37:0  38:0  39:0  40:0  41:1  42:0  43:0  44:0  45:1  46:1  47:1  48:0  49:1  50:1  51:0  52:0  53:0  54:0  55:0  56:0  57:0  58:0  59:1  60:0  61:0  62:0  63:0  64:1  65:1  66:0  67:0  68:0  69:0  70:0  71:0  72:0  73:0  74:0  75:0  76:1  77:0  78:1  79:0  80:1  81:1  82:0  83:0  84:0  85:0  86:0  87:1  88:1  89:0  90:0  91:0  92:1  93:0  94:0  95:0  96:0  97:0  98:1  99:1  100:0  101:0  102:0  103:0  104:0  105:1  106:0  107:1  108:0  109:0  110:1  111:0  112:0  113:0  114:0  115:0  116:0  117:1  118:0  119:1  120:0  121:1  122:0  123:0  124:0  125:1  126:0  127:0  128:0  129:0  130:0  131:0  132:0  133:1  134:1  135:1  136:0  137:1  138:0  139:0  140:0  141:0  142:1  143:0  144:1  145:1  146:0  147:0  148:0  149:0  150:1  151:0  152:0  153:0  154:1  155:0  156:1  157:0  158:1  159:0  160:0  161:1  162:1  163:1  164:1  165:1  166:0 
-1 1:0  2:0  3:0  4:0  5:0  6:0  7:0  8:0  9:0  10:0  11:0  12:0  13:0  14:0  15:0  16:1  17:0  18:0  19:0  20:0  21:0  22:1  23:0  24:1  25:0  26:0  27:0  28:0  29:0  30:0  31:0  32:0  33:0  34:0  35:0  36:0  37:0  38:0  39:0  40:0  41:0  42:0  43:0  44:0  45:1  46:0  47:0  48:0  49:1  50:1  51:0  52:0  53:0  54:0  55:0  56:1  57:0  58:0  59:0  60:0  61:0  62:0  63:1  64:0  65:0  66:0  67:0  68:0  69:0  70:1  71:1  72:0  73:0  74:0  75:0  76:1  77:0  78:0  79:0  80:0  81:0  82:0  83:0  84:0  85:1  86:0  87:0  88:0  89:0  90:0  91:0  92:0  93:0  94:1  95:0  96:0  97:0  98:0  99:1  100:0  101:0  102:1  103:0  104:0  105:0  106:0  107:0  108:0  109:0  110:0  111:0  112:0  113:0  114:0  115:0  116:0  117:0  118:0  119:1  120:0  121:0  122:1  123:0  124:1  125:1  126:0  127:0  128:0  129:0  130:1  131:0  132:0  133:1  134:0  135:1  136:0  137:0  138:0  139:0  140:0  141:0  142:1  143:0  144:1  145:1  146:0  147:0  148:1  149:0  150:1  151:0  152:0  153:0  154:0  155:0  156:1  157:0  158:1  159:1  160:0  161:1  162:1  163:1  164:1  165:1  166:0 
-1 1:0  2:0  3:0  4:0  5:0  6:0  7:0  8:0  9:0  10:0  11:0  12:0  13:0  14:0  15:0  16:0  17:0  18:0  19:0  20:0  21:0  22:1  23:0  24:0  25:0  26:0  27:0  28:0  29:0  30:0  31:0  32:0  33:0  34:0  35:0  36:0  37:0  38:0  39:0  40:0  41:0  42:0  43:0  44:0  45:1  46:0  47:0  48:0  49:1  50:1  51:0  52:0  53:0  54:0  55:0  56:0  57:0  58:0  59:0  60:0  61:0  62:0  63:0  64:0  65:0  66:0  67:0  68:0  69:0  70:0  71:0  72:0  73:0  74:0  75:0  76:1  77:0  78:1  79:0  80:0  81:0  82:0  83:0  84:0  85:0  86:0  87:0  88:0  89:0  90:0  91:0  92:0  93:0  94:0  95:0  96:0  97:1  98:0  99:1  100:0  101:0  102:0  103:0  104:0  105:0  106:0  107:0  108:0  109:0  110:0  111:0  112:0  113:1  114:0  115:0  116:0  117:0  118:0  119:1  120:0  121:0  122:0  123:0  124:0  125:1  126:1  127:1  128:0  129:0  130:0  131:0  132:0  133:1  134:0  135:1  136:0  137:0  138:0  139:0  140:0  141:0  142:0  143:1  144:1  145:1  146:0  147:0  148:0  149:0  150:1  151:0  152:1  153:0  154:0  155:0  156:1  157:1  158:1  159:0  160:0  161:1  162:1  163:1  164:1  165:1  166:0 
-1 1:0  2:0  3:0  4:0  5:0  6:0  7:0  8:0  9:0  10:0  11:0  12:0  13:0  14:0  15:0  16:0  17:0  18:0  19:0  20:0  21:0  22:1  23:0  24:0  25:0  26:0  27:0  28:0  29:0  30:0  31:0  32:0  33:0  34:0  35:0  36:0  37:0  38:0  39:0  40:0  41:0  42:0  43:0  44:0  45:1  46:0  47:0  48:0  49:0  50:1  51:0  52:0  53:0  54:0  55:0  56:0  57:0  58:0  59:0  60:0  61:0  62:0  63:0  64:0  65:0  66:1  67:0  68:0  69:0  70:0  71:0  72:0  73:0  74:0  75:0  76:1  77:0  78:0  79:0  80:0  81:0  82:0  83:0  84:0  85:0  86:0  87:1  88:0  89:1  90:0  91:0  92:0  93:0  94:0  95:0  96:0  97:1  98:0  99:1  100:0  101:0  102:0  103:1  104:0  105:0  106:0  107:1  108:0  109:0  110:0  111:0  112:1  113:0  114:0  115:0  116:0  117:0  118:0  119:0  120:0  121:0  122:0  123:1  124:0  125:0  126:1  127:1  128:0  129:0  130:0  131:0  132:0  133:1  134:1  135:1  136:1  137:0  138:0  139:0  140:1  141:0  142:0  143:1  144:1  145:1  146:1  147:0  148:0  149:0  150:1  151:0  152:1  153:0  154:1  155:0  156:1  157:1  158:1  159:1  160:0  161:1  162:1  163:1  164:1  165:1  166:0 
-1 1:0  2:0  3:0  4:0  5:0  6:0  7:0  8:0  9:0  10:0  11:0  12:0  13:0  14:0  15:0  16:0  17:0  18:0  19:0  20:0  21:0  22:1  23:0  24:0  25:0  26:1  27:0  28:0  29:0  30:0  31:0  32:0  33:0  34:0  35:0  36:1  37:0  38:0  39:0  40:0  41:1  42:0  43:0  44:0  45:1  46:0  47:1  48:0  49:0  50:1  51:0  52:0  53:0  54:0  55:0  56:0  57:0  58:0  59:0  60:0  61:0  62:1  63:0  64:0  65:1  66:0  67:0  68:0  69:0  70:0  71:0  72:0  73:0  74:0  75:0  76:1  77:0  78:1  79:1  80:1  81:1  82:0  83:1  84:0  85:0  86:0  87:0  88:1  89:0  90:0  91:0  92:0  93:0  94:0  95:0  96:1  97:0  98:1  99:1  100:0  101:0  102:0  103:0  104:0  105:1  106:0  107:0  108:0  109:0  110:0  111:0  112:0  113:1  114:0  115:0  116:0  117:0  118:0  119:1  120:1  121:1  122:0  123:0  124:0  125:1  126:1  127:1  128:0  129:0  130:0  131:0  132:0  133:1  134:0  135:1  136:0  137:1  138:0  139:0  140:0  141:0  142:1  143:1  144:0  145:1  146:0  147:0  148:0  149:0  150:0  151:0  152:1  153:0  154:0  155:0  156:1  157:1  158:1  159:0  160:0  161:1  162:1  163:1  164:1  165:1  166:0 
-1 1:0  2:0  3:0  4:0  5:0  6:0  7:0  8:0  9:0  10:0  11:0  12:0  13:0  14:0  15:0  16:0  17:0  18:0  19:0  20:0  21:0  22:1  23:0  24:0  25:0  26:0  27:0  28:0  29:0  30:0  31:0  32:0  33:0  34:0  35:0  36:0  37:0  38:0  39:0  40:0  41:0  42:0  43:0  44:0  45:1  46:0  47:1  48:0  49:1  50:1  51:0  52:0  53:0  54:0  55:0  56:0  57:1  58:0  59:0  60:0  61:0  62:1  63:0  64:0  65:1  66:0  67:0  68:0  69:0  70:0  71:0  72:1  73:1  74:0  75:0  76:1  77:1  78:1  79:0  80:1  81:1  82:0  83:1  84:0  85:0  86:0  87:1  88:1  89:0  90:0  91:0  92:1  93:0  94:0  95:1  96:1  97:1  98:1  99:1  100:0  101:0  102:0  103:1  104:0  105:0  106:1  107:1  108:0  109:0  110:1  111:0  112:0  113:0  114:0  115:0  116:0  117:1  118:0  119:1  120:1  121:1  122:0  123:0  124:0  125:1  126:0  127:0  128:0  129:0  130:0  131:0  132:0  133:0  134:1  135:0  136:0  137:1  138:0  139:0  140:0  141:0  142:1  143:0  144:1  145:1  146:0  147:0  148:0  149:0  150:1  151:0  152:1  153:0  154:1  155:0  156:1  157:0  158:1  159:1  160:0  161:1  162:1  163:1  164:1  165:1  166:0 
-1 1:0  2:0  3:0  4:0  5:0  6:0  7:0  8:0  9:0  10:0  11:0  12:0  13:0  14:0  15:0  16:0  17:0  18:0  19:0  20:0  21:0  22:1  23:0  24:0  25:0  26:1  27:0  28:0  29:0  30:0  31:0  32:0  33:0  34:0  35:0  36:0  37:0  38:0  39:0  40:0  41:0  42:0  43:0  44:0  45:1  46:0  47:0  48:0  49:1  50:1  51:0  52:0  53:0  54:0  55:0  56:0  57:0  58:0  59:0  60:0  61:0  62:0  63:0  64:0  65:0  66:0  67:0  68:0  69:0  70:0  71:0  72:0  73:0  74:0  75:0  76:1  77:0  78:1  79:0  80:1  81:0  82:0  83:0  84:0  85:0  86:0  87:0  88:0  89:0  90:0  91:0  92:1  93:0  94:0  95:0  96:0  97:1  98:1  99:1  100:0  101:0  102:0  103:0  104:0  105:1  106:0  107:0  108:0  109:0  110:1  111:0  112:0  113:0  114:0  115:0  116:0  117:1  118:0  119:1  120:0  121:1  122:0  123:0  124:0  125:1  126:0  127:1  128:0  129:0  130:0  131:0  132:0  133:1  134:0  135:1  136:0  137:1  138:0  139:0  140:0  141:0  142:1  143:1  144:1  145:1  146:0  147:0  148:0  149:0  150:1  151:0  152:0  153:0  154:1  155:0  156:1  157:0  158:1  159:0  160:0  161:1  162:1  163:1  164:1  165:1  166:0 
-1 1:0  2:0  3:0  4:0  5:0  6:0  7:0  8:0  9:0  10:0  11:0  12:0  13:0  14:0  15:0  16:1  17:0  18:0  19:0  20:0  21:0  22:1  23:0  24:0  25:0  26:1  27:0  28:0  29:0  30:0  31:0  32:0  33:0  34:0  35:0  36:0  37:0  38:1  39:0  40:0  41:0  42:0  43:0  44:0  45:1  46:0  47:0  48:0  49:1  50:1  51:0  52:1  53:0  54:0  55:0  56:0  57:1  58:0  59:0  60:0  61:0  62:0  63:0  64:0  65:1  66:0  67:0  68:0  69:0  70:1  71:0  72:1  73:0  74:0  75:1  76:1  77:1  78:1  79:1  80:1  81:0  82:0  83:1  84:0  85:1  86:0  87:0  88:0  89:0  90:0  91:0  92:1  93:0  94:1  95:0  96:1  97:1  98:1  99:1  100:0  101:0  102:0  103:0  104:0  105:1  106:0  107:0  108:0  109:0  110:1  111:0  112:0  113:1  114:0  115:0  116:0  117:1  118:0  119:1  120:1  121:1  122:1  123:0  124:1  125:1  126:1  127:1  128:0  129:0  130:1  131:0  132:0  133:1  134:0  135:1  136:0  137:1  138:0  139:0  140:1  141:0  142:1  143:1  144:1  145:1  146:1  147:0  148:1  149:0  150:1  151:0  152:1  153:0  154:1  155:0  156:1  157:1  158:1  159:1  160:0  161:1  162:1  163:1  164:1  165:1  166:0 
-1 1:0  2:0  3:0  4:0  5:0  6:0  7:0  8:0  9:0  10:0  11:0  12:0  13:0  14:0  15:0  16:1  17:0  18:0  19:0  20:0  21:0  22:1  23:0  24:0  25:0  26:1  27:0  28:0  29:0  30:0  31:0  32:0  33:0  34:0  35:0  36:1  37:0  38:1  39:0  40:0  41:0  42:0  43:0  44:0  45:1  46:0  47:0  48:0  49:1  50:1  51:0  52:1  53:0  54:0  55:0  56:0  57:1  58:0  59:0  60:0  61:0  62:0  63:0  64:0  65:1  66:0  67:0  68:0  69:0  70:1  71:0  72:1  73:0  74:0  75:1  76:1  77:1  78:1  79:1  80:1  81:1  82:0  83:1  84:0  85:1  86:0  87:0  88:1  89:0  90:0  91:0  92:1  93:0  94:1  95:0  96:1  97:1  98:1  99:1  100:0  101:0  102:0  103:0  104:0  105:1  106:0  107:0  108:0  109:0  110:1  111:0  112:0  113:1  114:0  115:0  116:0  117:1  118:0  119:1  120:1  121:1  122:1  123:0  124:1  125:1  126:0  127:1  128:0  129:0  130:1  131:0  132:0  133:1  134:0  135:1  136:0  137:1  138:0  139:0  140:0  141:0  142:1  143:1  144:1  145:1  146:1  147:0  148:1  149:0  150:1  151:0  152:1  153:0  154:1  155:0  156:1  157:1  158:1  159:1  160:0  161:1  162:1  163:1  164:1  165:1  166:0 
-1 1:0  2:0  3:0  4:0  5:0  6:0  7:0  8:0  9:0  10:0  11:0  12:0  13:0  14:0  15:0  16:1  17:0  18:0  19:0  20:0  21:0  22:1  23:0  24:0  25:0  26:1  27:0  28:0  29:0  30:0  31:0  32:1  33:1  34:0  35:0  36:0  37:0  38:0  39:0  40:0  41:0  42:0  43:0  44:0  45:1  46:0  47:0  48:0  49:0  50:1  51:1  52:0  53:0  54:0  55:1  56:0  57:1  58:1  59:1  60:1  61:1  62:0  63:0  64:1  65:0  66:1  67:1  68:0  69:0  70:0  71:0  72:1  73:1  74:0  75:0  76:1  77:0  78:0  79:0  80:1  81:1  82:0  83:1  84:0  85:0  86:0  87:0  88:1  89:0  90:0  91:0  92:1  93:0  94:1  95:1  96:1  97:1  98:1  99:1  100:0  101:0  102:1  103:0  104:0  105:1  106:1  107:0  108:0  109:0  110:1  111:0  112:1  113:1  114:0  115:0  116:0  117:1  118:0  119:0  120:1  121:1  122:1  123:0  124:1  125:1  126:0  127:1  128:0  129:0  130:1  131:0  132:0  133:0  134:0  135:1  136:1  137:1  138:0  139:0  140:1  141:0  142:1  143:1  144:1  145:1  146:1  147:0  148:1  149:0  150:1  151:0  152:1  153:0  154:1  155:0  156:1  157:1  158:1  159:1  160:0  161:1  162:1  163:1  164:1  165:1  166:0 
-1 1:0  2:0  3:0  4:0  5:0  6:0  7:0  8:0  9:0  10:0  11:0  12:0  13:0  14:0  15:0  16:1  17:0  18:0  19:0  20:0  21:0  22:1  23:0  24:0  25:0  26:1  27:0  28:0  29:0  30:0  31:0  32:0  33:0  34:0  35:0  36:1  37:0  38:1  39:0  40:0  41:0  42:0  43:0  44:0  45:1  46:0  47:0  48:0  49:1  50:1  51:0  52:1  53:0  54:0  55:0  56:0  57:1  58:0  59:0  60:0  61:0  62:0  63:0  64:0  65:1  66:0  67:0  68:0  69:0  70:1  71:0  72:1  73:0  74:0  75:1  76:1  77:1  78:1  79:1  80:1  81:1  82:0  83:1  84:0  85:1  86:0  87:0  88:1  89:0  90:0  91:0  92:1  93:0  94:1  95:0  96:1  97:1  98:1  99:1  100:0  101:0  102:0  103:0  104:0  105:1  106:0  107:0  108:0  109:0  110:1  111:0  112:0  113:1  114:0  115:0  116:0  117:1  118:0  119:1  120:1  121:1  122:1  123:0  124:1  125:1  126:0  127:1  128:0  129:0  130:1  131:0  132:0  133:1  134:0  135:1  136:0  137:1  138:0  139:0  140:0  141:0  142:1  143:1  144:1  145:1  146:1  147:0  148:1  149:0  150:1  151:0  152:1  153:0  154:1  155:0  156:1  157:1  158:1  159:1  160:0  161:1  162:1  163:1  164:1  165:1  166:0 
-1 1:0  2:0  3:0  4:0  5:0  6:0  7:0  8:0  9:0  10:0  11:0  12:0  13:0  14:0  15:0  16:1  17:0  18:0  19:0  20:0  21:0  22:1  23:0  24:0  25:0  26:1  27:0  28:0  29:0  30:0  31:0  32:0  33:0  34:0  35:0  36:1  37:0  38:1  39:0  40:0  41:0  42:1  43:0  44:0  45:1  46:0  47:0  48:0  49:1  50:1  51:0  52:1  53:0  54:0  55:0  56:0  57:0  58:0  59:0  60:0  61:0  62:0  63:0  64:0  65:1  66:0  67:0  68:0  69:0  70:1  71:0  72:0  73:0  74:0  75:1  76:1  77:1  78:1  79:1  80:1  81:1  82:0  83:1  84:0  85:1  86:0  87:1  88:1  89:0  90:0  91:0  92:1  93:0  94:1  95:0  96:1  97:1  98:1  99:1  100:0  101:0  102:0  103:0  104:0  105:1  106:0  107:1  108:0  109:0  110:1  111:0  112:0  113:1  114:0  115:0  116:0  117:1  118:0  119:1  120:1  121:1  122:1  123:0  124:1  125:1  126:1  127:1  128:0  129:0  130:1  131:0  132:0  133:1  134:1  135:1  136:0  137:1  138:0  139:0  140:0  141:0  142:1  143:1  144:1  145:1  146:0  147:0  148:1  149:0  150:1  151:0  152:1  153:0  154:1  155:0  156:1  157:1  158:1  159:1  160:0  161:1  162:1  163:1  164:1  165:1  166:0 
-1 1:0  2:0  3:0  4:0  5:0  6:0  7:0  8:0  9:0  10:0  11:0  12:0  13:0  14:0  15:0  16:1  17:0  18:0  19:0  20:0  21:0  22:1  23:0  24:0  25:0  26:1  27:0  28:0  29:0  30:0  31:0  32:0  33:0  34:0  35:0  36:0  37:0  38:1  39:0  40:0  41:0  42:0  43:0  44:0  45:1  46:0  47:0  48:0  49:1  50:1  51:0  52:1  53:0  54:0  55:0  56:0  57:1  58:0  59:0  60:0  61:0  62:0  63:0  64:0  65:1  66:0  67:0  68:0  69:0  70:1  71:0  72:1  73:0  74:0  75:1  76:1  77:1  78:1  79:1  80:1  81:0  82:0  83:1  84:0  85:1  86:0  87:0  88:0  89:0  90:0  91:0  92:1  93:0  94:1  95:0  96:1  97:1  98:1  99:1  100:0  101:0  102:0  103:0  104:0  105:1  106:0  107:0  108:0  109:0  110:1  111:0  112:0  113:1  114:0  115:0  116:0  117:1  118:0  119:1  120:1  121:1  122:1  123:1  124:1  125:1  126:0  127:1  128:0  129:0  130:1  131:0  132:0  133:1  134:0  135:1  136:0  137:1  138:0  139:0  140:1  141:0  142:1  143:1  144:1  145:1  146:1  147:0  148:1  149:0  150:1  151:0  152:1  153:0  154:1  155:0  156:1  157:1  158:1  159:1  160:0  161:1  162:1  163:1  164:1  165:1  166:0 
-1 1:0  2:0  3:0  4:0  5:0  6:0  7:0  8:0  9:0  10:0  11:0  12:0  13:0  14:0  15:0  16:1  17:0  18:0  19:0  20:0  21:0  22:1  23:0  24:0  25:0  26:0  27:0  28:0  29:0  30:0  31:0  32:0  33:0  34:0  35:0  36:0  37:0  38:1  39:0  40:0  41:0  42:1  43:0  44:0  45:1  46:0  47:0  48:0  49:1  50:1  51:0  52:1  53:0  54:0  55:0  56:0  57:1  58:0  59:0  60:0  61:0  62:0  63:0  64:0  65:1  66:0  67:0  68:0  69:0  70:1  71:0  72:0  73:0  74:0  75:1  76:1  77:1  78:1  79:1  80:1  81:0  82:0  83:1  84:0  85:1  86:0  87:0  88:0  89:0  90:0  91:0  92:0  93:0  94:1  95:1  96:1  97:0  98:1  99:1  100:0  101:0  102:0  103:0  104:0  105:0  106:1  107:1  108:0  109:0  110:0  111:0  112:1  113:1  114:0  115:0  116:0  117:0  118:0  119:1  120:1  121:1  122:1  123:0  124:1  125:1  126:1  127:1  128:0  129:0  130:1  131:0  132:0  133:1  134:1  135:1  136:0  137:1  138:0  139:0  140:0  141:0  142:1  143:1  144:1  145:1  146:0  147:0  148:1  149:0  150:1  151:0  152:1  153:0  154:0  155:0  156:1  157:1  158:1  159:1  160:0  161:1  162:1  163:1  164:1  165:1  166:0 
-1 1:0  2:0  3:0  4:0  5:0  6:0  7:0  8:0  9:0  10:0  11:0  12:0  13:0  14:0  15:0  16:0  17:0  18:0  19:0  20:0  21:0  22:1  23:0  24:0  25:0  26:0  27:0  28:0  29:0  30:0  31:0  32:0  33:0  34:0  35:0  36:1  37:0  38:0  39:0  40:0  41:0  42:0  43:0  44:0  45:1  46:0  47:0  48:0  49:1  50:1  51:0  52:0  53:0  54:0  55:0  56:0  57:0  58:0  59:0  60:0  61:0  62:0  63:0  64:0  65:1  66:0  67:0  68:0  69:0  70:0  71:0  72:0  73:0  74:0  75:0  76:1  77:0  78:1  79:1  80:1  81:1  82:0  83:1  84:0  85:1  86:0  87:0  88:1  89:0  90:0  91:0  92:1  93:0  94:0  95:1  96:1  97:1  98:1  99:1  100:0  101:0  102:0  103:0  104:0  105:0  106:0  107:0  108:0  109:0  110:1  111:0  112:0  113:0  114:0  115:0  116:0  117:1  118:0  119:1  120:1  121:1  122:1  123:0  124:0  125:1  126:0  127:0  128:0  129:0  130:0  131:0  132:0  133:1  134:0  135:1  136:1  137:1  138:0  139:0  140:0  141:0  142:1  143:0  144:0  145:1  146:0  147:0  148:1  149:0  150:0  151:0  152:0  153:0  154:1  155:0  156:1  157:0  158:1  159:1  160:0  161:1  162:1  163:1  164:1  165:1  166:0 
-1 1:0  2:0  3:0  4:0  5:0  6:0  7:0  8:0  9:0  10:0  11:0  12:0  13:0  14:0  15:0  16:1  17:0  18:0  19:0  20:0  21:0  22:1  23:0  24:0  25:0  26:1  27:0  28:0  29:0  30:0  31:0  32:0  33:0  34:0  35:0  36:0  37:0  38:1  39:0  40:0  41:0  42:1  43:0  44:0  45:1  46:0  47:0  48:0  49:0  50:1  51:0  52:1  53:0  54:0  55:0  56:0  57:1  58:0  59:0  60:0  61:0  62:0  63:0  64:0  65:1  66:0  67:0  68:0  69:0  70:1  71:0  72:1  73:0  74:0  75:1  76:1  77:1  78:1  79:1  80:1  81:0  82:0  83:1  84:0  85:1  86:0  87:1  88:0  89:0  90:0  91:0  92:1  93:0  94:1  95:0  96:1  97:1  98:1  99:1  100:0  101:0  102:0  103:0  104:0  105:1  106:0  107:1  108:0  109:0  110:1  111:0  112:0  113:1  114:0  115:0  116:0  117:1  118:0  119:1  120:1  121:1  122:1  123:1  124:1  125:1  126:1  127:1  128:0  129:0  130:1  131:0  132:0  133:1  134:1  135:1  136:0  137:1  138:0  139:0  140:1  141:0  142:1  143:1  144:1  145:1  146:1  147:0  148:1  149:0  150:1  151:0  152:1  153:0  154:1  155:0  156:1  157:1  158:1  159:1  160:0  161:1  162:1  163:1  164:1  165:1  166:0 
-1 1:0  2:0  3:0  4:0  5:0  6:0  7:0  8:0  9:0  10:0  11:0  12:0  13:0  14:0  15:0  16:1  17:0  18:0  19:0  20:0  21:0  22:1  23:0  24:0  25:0  26:1  27:0  28:0  29:0  30:0  31:0  32:0  33:0  34:0  35:0  36:0  37:0  38:1  39:0  40:0  41:0  42:1  43:0  44:0  45:1  46:0  47:0  48:0  49:1  50:1  51:0  52:1  53:0  54:0  55:0  56:0  57:1  58:0  59:0  60:0  61:0  62:0  63:0  64:0  65:1  66:0  67:0  68:0  69:0  70:1  71:0  72:1  73:0  74:0  75:1  76:1  77:1  78:1  79:1  80:1  81:0  82:0  83:1  84:0  85:1  86:0  87:1  88:0  89:0  90:0  91:0  92:1  93:0  94:1  95:0  96:1  97:1  98:1  99:1  100:0  101:0  102:0  103:0  104:0  105:1  106:0  107:1  108:0  109:0  110:1  111:0  112:0  113:1  114:0  115:0  116:0  117:1  118:0  119:1  120:1  121:1  122:1  123:1  124:1  125:1  126:1  127:1  128:0  129:0  130:1  131:0  132:0  133:1  134:1  135:1  136:0  137:1  138:0  139:0  140:1  141:0  142:1  143:1  144:1  145:1  146:1  147:0  148:1  149:0  150:1  151:0  152:1  153:0  154:1  155:0  156:1  157:1  158:1  159:1  160:0  161:1  162:1  163:1  164:1  165:1  166:0 
-1 1:0  2:0  3:0  4:0  5:0  6:0  7:0  8:0  9:0  10:0  11:0  12:0  13:0  14:0  15:0  16:1  17:0  18:0  19:0  20:0  21:0  22:1  23:0  24:0  25:0  26:1  27:0  28:0  29:0  30:0  31:0  32:0  33:0  34:0  35:0  36:1  37:0  38:1  39:0  40:0  41:0  42:0  43:0  44:0  45:1  46:0  47:0  48:0  49:1  50:1  51:0  52:1  53:0  54:0  55:0  56:0  57:1  58:0  59:0  60:0  61:0  62:0  63:0  64:0  65:1  66:0  67:0  68:0  69:0  70:1  71:0  72:1  73:0  74:0  75:1  76:1  77:1  78:1  79:1  80:1  81:1  82:0  83:1  84:0  85:1  86:0  87:0  88:1  89:0  90:0  91:0  92:1  93:0  94:1  95:0  96:1  97:1  98:1  99:1  100:0  101:0  102:0  103:0  104:0  105:1  106:0  107:0  108:0  109:0  110:1  111:0  112:0  113:1  114:0  115:0  116:0  117:1  118:0  119:1  120:1  121:1  122:1  123:1  124:1  125:1  126:0  127:1  128:0  129:0  130:1  131:0  132:0  133:1  134:0  135:1  136:0  137:1  138:0  139:0  140:0  141:0  142:1  143:1  144:1  145:1  146:1  147:0  148:1  149:0  150:1  151:0  152:1  153:0  154:1  155:0  156:1  157:1  158:1  159:1  160:0  161:1  162:1  163:1  164:1  165:1  166:0 
-1 1:0  2:0  3:0  4:0  5:0  6:0  7:0  8:0  9:0  10:0  11:0  12:0  13:0  14:0  15:0  16:0  17:0  18:0  19:0  20:0  21:0  22:1  23:0  24:0  25:0  26:0  27:0  28:0  29:0  30:0  31:0  32:0  33:0  34:0  35:0  36:0  37:0  38:0  39:0  40:0  41:0  42:1  43:0  44:0  45:1  46:0  47:0  48:0  49:0  50:1  51:0  52:0  53:0  54:0  55:0  56:0  57:1  58:0  59:0  60:0  61:0  62:0  63:0  64:0  65:0  66:0  67:0  68:0  69:0  70:0  71:0  72:1  73:0  74:0  75:0  76:1  77:0  78:0  79:1  80:0  81:0  82:0  83:1  84:0  85:1  86:0  87:1  88:0  89:0  90:0  91:0  92:1  93:0  94:0  95:1  96:1  97:0  98:0  99:1  100:0  101:0  102:0  103:0  104:0  105:0  106:0  107:1  108:0  109:0  110:1  111:0  112:0  113:0  114:0  115:0  116:0  117:1  118:0  119:0  120:0  121:0  122:1  123:0  124:0  125:1  126:0  127:0  128:0  129:0  130:0  131:0  132:0  133:1  134:1  135:1  136:1  137:1  138:0  139:0  140:0  141:0  142:1  143:0  144:1  145:1  146:1  147:0  148:1  149:0  150:1  151:0  152:1  153:0  154:1  155:0  156:1  157:0  158:1  159:1  160:0  161:1  162:1  163:1  164:1  165:1  166:0 
-1 1:0  2:0  3:0  4:0  5:0  6:0  7:0  8:0  9:0  10:0  11:0  12:0  13:0  14:0  15:0  16:1  17:0  18:0  19:0  20:0  21:0  22:1  23:0  24:0  25:0  26:1  27:0  28:0  29:0  30:0  31:0  32:0  33:0  34:0  35:0  36:0  37:0  38:0  39:0  40:0  41:0  42:0  43:0  44:0  45:1  46:0  47:0  48:0  49:0  50:1  51:0  52:1  53:0  54:0  55:0  56:0  57:1  58:0  59:0  60:0  61:0  62:0  63:0  64:0  65:1  66:0  67:0  68:0  69:0  70:1  71:0  72:1  73:0  74:0  75:1  76:1  77:1  78:0  79:1  80:1  81:0  82:0  83:1  84:0  85:1  86:0  87:0  88:0  89:0  90:0  91:0  92:1  93:0  94:1  95:1  96:1  97:1  98:0  99:1  100:0  101:0  102:0  103:0  104:0  105:1  106:0  107:0  108:0  109:0  110:1  111:0  112:0  113:1  114:0  115:0  116:0  117:1  118:0  119:1  120:1  121:1  122:1  123:1  124:1  125:1  126:0  127:0  128:0  129:0  130:1  131:0  132:0  133:1  134:0  135:1  136:1  137:1  138:0  139:0  140:1  141:0  142:1  143:0  144:1  145:1  146:1  147:0  148:1  149:0  150:1  151:0  152:1  153:0  154:1  155:0  156:1  157:1  158:1  159:1  160:0  161:1  162:1  163:1  164:1  165:1  166:0 
-1 1:0  2:0  3:0  4:0  5:0  6:0  7:0  8:0  9:0  10:0  11:0  12:0  13:0  14:0  15:0  16:1  17:0  18:0  19:0  20:0  21:0  22:1  23:0  24:0  25:0  26:1  27:0  28:0  29:0  30:0  31:0  32:0  33:0  34:0  35:0  36:0  37:0  38:1  39:0  40:0  41:0  42:0  43:0  44:0  45:1  46:0  47:0  48:0  49:0  50:1  51:0  52:1  53:0  54:0  55:0  56:0  57:1  58:0  59:0  60:0  61:0  62:0  63:0  64:0  65:1  66:0  67:0  68:0  69:0  70:1  71:0  72:0  73:0  74:0  75:1  76:1  77:1  78:1  79:1  80:1  81:0  82:0  83:1  84:0  85:1  86:0  87:1  88:0  89:0  90:0  91:0  92:1  93:0  94:1  95:1  96:1  97:1  98:1  99:1  100:0  101:0  102:0  103:1  104:0  105:1  106:0  107:1  108:0  109:0  110:1  111:0  112:0  113:1  114:0  115:0  116:0  117:1  118:0  119:1  120:1  121:1  122:1  123:0  124:1  125:1  126:1  127:1  128:0  129:0  130:1  131:0  132:0  133:1  134:1  135:1  136:0  137:1  138:0  139:0  140:0  141:0  142:1  143:1  144:1  145:1  146:1  147:0  148:1  149:0  150:1  151:0  152:1  153:0  154:1  155:0  156:1  157:1  158:1  159:1  160:0  161:1  162:1  163:1  164:1  165:1  166:0 
-1 1:0  2:0  3:0  4:0  5:0  6:0  7:0  8:0  9:0  10:0  11:0  12:0  13:0  14:0  15:0  16:1  17:0  18:0  19:0  20:0  21:0  22:1  23:0  24:0  25:0  26:0  27:0  28:0  29:0  30:0  31:0  32:0  33:0  34:0  35:0  36:0  37:0  38:1  39:0  40:0  41:0  42:1  43:0  44:0  45:0  46:0  47:0  48:0  49:1  50:1  51:0  52:1  53:0  54:0  55:0  56:0  57:1  58:0  59:0  60:0  61:0  62:0  63:0  64:0  65:1  66:1  67:0  68:0  69:0  70:1  71:0  72:0  73:0  74:0  75:1  76:1  77:1  78:1  79:1  80:1  81:0  82:0  83:1  84:0  85:1  86:0  87:1  88:0  89:0  90:0  91:0  92:0  93:0  94:1  95:1  96:1  97:0  98:0  99:1  100:0  101:0  102:0  103:0  104:0  105:0  106:0  107:1  108:0  109:0  110:0  111:0  112:1  113:1  114:0  115:0  116:0  117:0  118:0  119:1  120:1  121:1  122:1  123:0  124:1  125:1  126:1  127:1  128:0  129:0  130:1  131:0  132:0  133:1  134:1  135:1  136:0  137:1  138:0  139:0  140:0  141:0  142:1  143:1  144:1  145:1  146:0  147:0  148:1  149:0  150:1  151:0  152:1  153:0  154:0  155:0  156:1  157:1  158:1  159:1  160:0  161:1  162:1  163:1  164:1  165:1  166:0 
-1 1:0  2:0  3:0  4:0  5:0  6:0  7:0  8:0  9:0  10:0  11:0  12:0  13:0  14:0  15:0  16:0  17:0  18:0  19:0  20:0  21:0  22:1  23:0  24:0  25:0  26:0  27:0  28:0  29:0  30:0  31:0  32:0  33:0  34:0  35:0  36:1  37:0  38:0  39:0  40:0  41:0  42:0  43:0  44:0  45:1  46:0  47:0  48:0  49:1  50:1  51:0  52:0  53:0  54:0  55:0  56:0  57:0  58:0  59:0  60:0  61:0  62:0  63:0  64:0  65:1  66:0  67:0  68:0  69:0  70:0  71:0  72:0  73:0  74:0  75:0  76:1  77:0  78:1  79:1  80:0  81:1  82:0  83:1  84:0  85:1  86:0  87:0  88:1  89:0  90:0  91:0  92:1  93:0  94:0  95:1  96:1  97:0  98:1  99:1  100:0  101:0  102:0  103:0  104:0  105:0  106:0  107:0  108:0  109:0  110:1  111:0  112:0  113:1  114:0  115:0  116:0  117:1  118:0  119:1  120:1  121:1  122:1  123:0  124:0  125:1  126:1  127:1  128:0  129:0  130:0  131:0  132:0  133:1  134:0  135:1  136:1  137:1  138:0  139:0  140:0  141:0  142:1  143:1  144:1  145:1  146:1  147:0  148:1  149:0  150:1  151:0  152:1  153:0  154:1  155:0  156:1  157:1  158:1  159:1  160:0  161:1  162:1  163:1  164:1  165:1  166:0 
-1 1:0  2:0  3:0  4:0  5:0  6:0  7:0  8:0  9:0  10:0  11:0  12:0  13:0  14:0  15:0  16:0  17:0  18:0  19:0  20:0  21:1  22:1  23:0  24:0  25:0  26:1  27:0  28:0  29:0  30:0  31:0  32:0  33:0  34:0  35:0  36:0  37:0  38:0  39:0  40:0  41:1  42:0  43:0  44:0  45:1  46:0  47:1  48:0  49:1  50:1  51:0  52:0  53:0  54:0  55:0  56:0  57:0  58:0  59:1  60:0  61:0  62:0  63:0  64:1  65:1  66:0  67:0  68:0  69:0  70:0  71:0  72:0  73:0  74:0  75:0  76:1  77:0  78:1  79:0  80:1  81:1  82:0  83:0  84:0  85:0  86:0  87:0  88:1  89:0  90:0  91:0  92:1  93:0  94:0  95:0  96:0  97:0  98:1  99:1  100:0  101:0  102:0  103:0  104:0  105:1  106:0  107:0  108:0  109:0  110:1  111:0  112:0  113:1  114:0  115:0  116:0  117:1  118:0  119:1  120:0  121:1  122:0  123:0  124:0  125:1  126:1  127:1  128:0  129:0  130:0  131:0  132:0  133:1  134:0  135:1  136:0  137:1  138:0  139:0  140:0  141:0  142:1  143:1  144:1  145:1  146:0  147:0  148:0  149:0  150:1  151:0  152:1  153:0  154:1  155:0  156:1  157:1  158:1  159:1  160:0  161:1  162:1  163:1  164:1  165:1  166:0 
-1 1:0  2:0  3:0  4:0  5:0  6:0  7:0  8:0  9:0  10:0  11:0  12:0  13:0  14:0  15:0  16:0  17:0  18:0  19:0  20:0  21:1  22:1  23:0  24:0  25:0  26:1  27:0  28:0  29:0  30:0  31:0  32:0  33:0  34:0  35:0  36:1  37:0  38:1  39:0  40:0  41:0  42:0  43:0  44:0  45:1  46:0  47:1  48:0  49:0  50:1  51:0  52:0  53:0  54:0  55:0  56:0  57:0  58:0  59:0  60:0  61:0  62:0  63:0  64:0  65:0  66:0  67:0  68:0  69:0  70:0  71:0  72:0  73:0  74:0  75:0  76:1  77:1  78:1  79:1  80:1  81:1  82:0  83:1  84:0  85:1  86:0  87:0  88:1  89:0  90:0  91:0  92:1  93:0  94:0  95:0  96:1  97:1  98:1  99:1  100:0  101:0  102:0  103:0  104:0  105:1  106:0  107:0  108:0  109:0  110:1  111:0  112:0  113:0  114:0  115:0  116:0  117:1  118:0  119:1  120:1  121:1  122:1  123:0  124:0  125:1  126:0  127:1  128:0  129:0  130:0  131:0  132:0  133:0  134:0  135:1  136:1  137:1  138:0  139:0  140:0  141:0  142:1  143:1  144:1  145:1  146:0  147:0  148:1  149:0  150:0  151:0  152:0  153:0  154:1  155:0  156:1  157:0  158:1  159:1  160:0  161:1  162:1  163:1  164:1  165:1  166:0 
-1 1:0  2:0  3:0  4:0  5:0  6:0  7:0  8:0  9:0  10:0  11:0  12:0  13:0  14:0  15:0  16:1  17:0  18:0  19:0  20:0  21:0  22:1  23:0  24:0  25:0  26:1  27:0  28:0  29:0  30:0  31:0  32:0  33:0  34:0  35:0  36:0  37:0  38:1  39:0  40:0  41:0  42:1  43:0  44:0  45:1  46:0  47:0  48:0  49:0  50:1  51:0  52:1  53:0  54:0  55:0  56:0  57:0  58:0  59:0  60:0  61:0  62:0  63:0  64:0  65:1  66:0  67:0  68:0  69:0  70:1  71:0  72:1  73:0  74:0  75:1  76:1  77:1  78:1  79:1  80:1  81:0  82:0  83:1  84:0  85:1  86:0  87:1  88:0  89:0  90:0  91:0  92:1  93:0  94:1  95:0  96:1  97:1  98:1  99:1  100:0  101:0  102:0  103:0  104:0  105:1  106:0  107:1  108:0  109:0  110:1  111:0  112:0  113:1  114:0  115:0  116:0  117:1  118:0  119:1  120:1  121:1  122:1  123:0  124:1  125:1  126:1  127:1  128:0  129:0  130:1  131:0  132:0  133:1  134:1  135:1  136:0  137:1  138:0  139:0  140:0  141:0  142:1  143:1  144:1  145:1  146:1  147:0  148:1  149:0  150:1  151:0  152:1  153:0  154:1  155:0  156:1  157:1  158:1  159:1  160:0  161:1  162:1  163:1  164:1  165:1  166:0 
-1 1:0  2:0  3:0  4:0  5:0  6:0  7:0  8:0  9:0  10:0  11:0  12:0  13:0  14:0  15:0  16:1  17:0  18:0  19:0  20:0  21:0  22:1  23:0  24:0  25:0  26:1  27:0  28:0  29:0  30:0  31:0  32:0  33:0  34:0  35:0  36:0  37:0  38:1  39:0  40:0  41:0  42:0  43:0  44:0  45:1  46:0  47:0  48:0  49:0  50:1  51:0  52:1  53:0  54:0  55:0  56:0  57:1  58:0  59:0  60:0  61:0  62:0  63:0  64:0  65:1  66:0  67:0  68:0  69:0  70:1  71:0  72:1  73:0  74:0  75:1  76:1  77:1  78:1  79:1  80:1  81:0  82:0  83:1  84:0  85:1  86:0  87:0  88:0  89:0  90:0  91:0  92:1  93:0  94:1  95:1  96:1  97:1  98:1  99:1  100:0  101:0  102:0  103:0  104:0  105:1  106:0  107:0  108:0  109:0  110:1  111:0  112:0  113:1  114:0  115:0  116:0  117:1  118:0  119:1  120:1  121:1  122:1  123:0  124:1  125:1  126:1  127:1  128:0  129:0  130:1  131:0  132:0  133:1  134:0  135:1  136:0  137:1  138:0  139:0  140:1  141:0  142:1  143:1  144:1  145:1  146:1  147:0  148:1  149:0  150:1  151:0  152:1  153:0  154:1  155:0  156:1  157:1  158:1  159:1  160:0  161:1  162:1  163:1  164:1  165:1  166:0 
-1 1:0  2:0  3:0  4:0  5:0  6:0  7:0  8:0  9:0  10:0  11:0  12:0  13:0  14:0  15:0  16:1  17:0  18:0  19:0  20:0  21:0  22:1  23:0  24:0  25:0  26:1  27:0  28:0  29:0  30:0  31:0  32:0  33:0  34:0  35:0  36:0  37:0  38:1  39:0  40:0  41:0  42:0  43:0  44:0  45:1  46:0  47:0  48:0  49:1  50:1  51:0  52:1  53:0  54:0  55:0  56:0  57:1  58:0  59:0  60:0  61:0  62:0  63:0  64:0  65:1  66:0  67:0  68:0  69:0  70:1  71:0  72:1  73:0  74:0  75:1  76:1  77:1  78:1  79:1  80:1  81:0  82:0  83:1  84:0  85:1  86:0  87:0  88:0  89:0  90:0  91:0  92:1  93:0  94:1  95:0  96:1  97:1  98:1  99:1  100:0  101:0  102:0  103:0  104:0  105:1  106:0  107:0  108:0  109:0  110:1  111:0  112:0  113:1  114:0  115:0  116:0  117:1  118:0  119:1  120:1  121:1  122:1  123:1  124:1  125:1  126:0  127:1  128:0  129:0  130:1  131:0  132:0  133:1  134:0  135:1  136:0  137:1  138:0  139:0  140:1  141:0  142:1  143:1  144:1  145:1  146:1  147:0  148:1  149:0  150:1  151:0  152:1  153:0  154:1  155:0  156:1  157:1  158:1  159:1  160:0  161:1  162:1  163:1  164:1  165:1  166:0 
-1 1:0  2:0  3:0  4:0  5:0  6:0  7:0  8:0  9:0  10:0  11:0  12:0  13:0  14:0  15:0  16:1  17:0  18:0  19:0  20:0  21:0  22:1  23:0  24:0  25:0  26:1  27:0  28:0  29:0  30:0  31:0  32:0  33:0  34:0  35:0  36:0  37:0  38:1  39:0  40:0  41:0  42:0  43:0  44:0  45:1  46:0  47:0  48:0  49:1  50:1  51:0  52:1  53:0  54:0  55:0  56:0  57:1  58:0  59:0  60:0  61:0  62:0  63:0  64:0  65:1  66:0  67:0  68:0  69:0  70:1  71:0  72:1  73:0  74:0  75:1  76:1  77:1  78:1  79:1  80:1  81:0  82:0  83:1  84:0  85:1  86:0  87:0  88:0  89:0  90:0  91:0  92:1  93:0  94:1  95:1  96:1  97:1  98:1  99:1  100:0  101:0  102:0  103:0  104:0  105:1  106:0  107:0  108:0  109:0  110:1  111:0  112:0  113:1  114:0  115:0  116:0  117:1  118:0  119:1  120:1  121:1  122:1  123:0  124:1  125:1  126:1  127:1  128:0  129:0  130:1  131:0  132:0  133:1  134:0  135:1  136:0  137:1  138:0  139:0  140:1  141:0  142:1  143:1  144:1  145:1  146:1  147:0  148:1  149:0  150:1  151:0  152:1  153:0  154:1  155:0  156:1  157:1  158:1  159:1  160:0  161:1  162:1  163:1  164:1  165:1  166:0 
-1 1:0  2:0  3:0  4:0  5:0  6:0  7:0  8:0  9:0  10:0  11:0  12:0  13:0  14:0  15:0  16:1  17:0  18:0  19:0  20:0  21:0  22:1  23:0  24:0  25:0  26:1  27:0  28:0  29:0  30:0  31:0  32:0  33:0  34:0  35:0  36:0  37:0  38:1  39:0  40:0  41:0  42:0  43:0  44:0  45:1  46:0  47:0  48:0  49:1  50:1  51:0  52:1  53:0  54:0  55:0  56:0  57:1  58:0  59:0  60:0  61:0  62:0  63:0  64:0  65:1  66:0  67:0  68:0  69:0  70:1  71:0  72:1  73:0  74:0  75:1  76:1  77:1  78:1  79:1  80:1  81:0  82:0  83:1  84:0  85:1  86:0  87:0  88:0  89:0  90:0  91:0  92:1  93:0  94:1  95:0  96:1  97:1  98:1  99:1  100:0  101:0  102:0  103:0  104:0  105:1  106:0  107:0  108:0  109:0  110:1  111:0  112:0  113:1  114:0  115:0  116:0  117:1  118:0  119:1  120:1  121:1  122:1  123:1  124:1  125:1  126:1  127:1  128:0  129:0  130:1  131:0  132:0  133:1  134:0  135:1  136:0  137:1  138:0  139:0  140:1  141:0  142:1  143:1  144:1  145:1  146:1  147:0  148:1  149:0  150:1  151:0  152:1  153:0  154:1  155:0  156:1  157:1  158:1  159:1  160:0  161:1  162:1  163:1  164:1  165:1  166:0 
-1 1:0  2:0  3:0  4:0  5:0  6:0  7:0  8:0  9:0  10:0  11:0  12:0  13:0  14:0  15:0  16:1  17:0  18:0  19:0  20:0  21:0  22:1  23:0  24:0  25:0  26:1  27:0  28:0  29:0  30:0  31:0  32:0  33:0  34:0  35:0  36:0  37:0  38:1  39:0  40:0  41:0  42:1  43:0  44:0  45:1  46:0  47:0  48:0  49:0  50:1  51:0  52:1  53:0  54:0  55:0  56:0  57:1  58:0  59:0  60:0  61:0  62:0  63:0  64:0  65:1  66:0  67:0  68:0  69:0  70:1  71:0  72:1  73:0  74:0  75:1  76:1  77:1  78:1  79:1  80:1  81:0  82:0  83:1  84:0  85:1  86:0  87:1  88:0  89:0  90:0  91:0  92:1  93:0  94:1  95:1  96:1  97:1  98:1  99:1  100:0  101:0  102:0  103:0  104:0  105:1  106:0  107:1  108:0  109:0  110:1  111:0  112:0  113:1  114:0  115:0  116:0  117:1  118:0  119:1  120:1  121:1  122:1  123:1  124:1  125:1  126:1  127:1  128:0  129:0  130:1  131:0  132:0  133:1  134:1  135:1  136:1  137:1  138:0  139:0  140:1  141:0  142:1  143:1  144:1  145:1  146:1  147:0  148:1  149:0  150:1  151:0  152:1  153:0  154:1  155:0  156:1  157:1  158:1  159:1  160:0  161:1  162:1  163:1  164:1  165:1  166:0 
-1 1:0  2:0  3:0  4:0  5:0  6:0  7:0  8:0  9:0  10:0  11:0  12:0  13:0  14:0  15:0  16:1  17:0  18:0  19:0  20:0  21:0  22:1  23:0  24:0  25:0  26:1  27:0  28:0  29:0  30:0  31:0  32:0  33:0  34:0  35:0  36:0  37:0  38:1  39:0  40:0  41:0  42:1  43:0  44:0  45:1  46:0  47:0  48:0  49:1  50:1  51:0  52:1  53:0  54:0  55:0  56:0  57:1  58:0  59:0  60:0  61:0  62:0  63:0  64:0  65:1  66:0  67:0  68:0  69:0  70:1  71:0  72:1  73:0  74:0  75:1  76:1  77:1  78:1  79:1  80:1  81:0  82:0  83:1  84:0  85:1  86:0  87:1  88:0  89:0  90:0  91:0  92:1  93:0  94:1  95:0  96:1  97:1  98:1  99:1  100:0  101:0  102:0  103:0  104:0  105:1  106:0  107:1  108:0  109:0  110:1  111:0  112:0  113:1  114:0  115:0  116:0  117:1  118:0  119:1  120:1  121:1  122:1  123:0  124:1  125:1  126:0  127:1  128:0  129:0  130:1  131:0  132:0  133:1  134:1  135:1  136:0  137:1  138:0  139:0  140:0  141:0  142:1  143:1  144:1  145:1  146:1  147:0  148:1  149:0  150:1  151:0  152:1  153:0  154:1  155:0  156:1  157:1  158:1  159:1  160:0  161:1  162:1  163:1  164:1  165:1  166:0 
-1 1:0  2:0  3:0  4:0  5:0  6:0  7:0  8:0  9:0  10:0  11:0  12:0  13:0  14:0  15:0  16:1  17:0  18:0  19:0  20:0  21:0  22:1  23:0  24:0  25:0  26:1  27:0  28:0  29:0  30:0  31:0  32:0  33:0  34:0  35:0  36:0  37:0  38:1  39:0  40:0  41:0  42:0  43:0  44:0  45:1  46:0  47:0  48:0  49:1  50:1  51:0  52:1  53:0  54:0  55:0  56:0  57:1  58:0  59:0  60:0  61:0  62:0  63:0  64:0  65:1  66:0  67:0  68:0  69:0  70:1  71:0  72:1  73:0  74:0  75:1  76:1  77:1  78:1  79:1  80:1  81:0  82:0  83:1  84:0  85:1  86:0  87:0  88:0  89:0  90:0  91:0  92:1  93:0  94:1  95:0  96:1  97:1  98:1  99:1  100:0  101:0  102:0  103:0  104:0  105:1  106:0  107:0  108:0  109:0  110:1  111:0  112:0  113:1  114:0  115:0  116:0  117:1  118:0  119:1  120:1  121:1  122:1  123:1  124:1  125:1  126:0  127:1  128:0  129:0  130:1  131:0  132:0  133:1  134:0  135:1  136:0  137:1  138:0  139:0  140:1  141:0  142:1  143:1  144:1  145:1  146:1  147:0  148:1  149:0  150:1  151:0  152:1  153:0  154:1  155:0  156:1  157:1  158:1  159:1  160:0  161:1  162:1  163:1  164:1  165:1  166:0 
-1 1:0  2:0  3:0  4:0  5:0  6:0  7:0  8:0  9:0  10:0  11:0  12:0  13:0  14:0  15:0  16:1  17:0  18:0  19:0  20:0  21:0  22:1  23:0  24:0  25:0  26:1  27:0  28:0  29:0  30:0  31:0  32:0  33:0  34:0  35:0  36:0  37:0  38:1  39:0  40:0  41:0  42:0  43:0  44:0  45:1  46:0  47:0  48:0  49:1  50:1  51:0  52:1  53:0  54:0  55:0  56:0  57:1  58:0  59:0  60:0  61:0  62:0  63:0  64:0  65:1  66:0  67:0  68:0  69:0  70:1  71:0  72:1  73:0  74:0  75:1  76:1  77:1  78:1  79:1  80:1  81:0  82:0  83:1  84:0  85:1  86:0  87:0  88:0  89:0  90:0  91:0  92:1  93:0  94:1  95:0  96:1  97:1  98:1  99:1  100:0  101:0  102:0  103:0  104:0  105:1  106:0  107:0  108:0  109:0  110:1  111:0  112:0  113:1  114:0  115:0  116:0  117:1  118:0  119:1  120:1  121:1  122:1  123:1  124:1  125:1  126:0  127:1  128:0  129:0  130:1  131:0  132:0  133:1  134:0  135:1  136:0  137:1  138:0  139:0  140:1  141:0  142:1  143:1  144:1  145:1  146:1  147:0  148:1  149:0  150:1  151:0  152:1  153:0  154:1  155:0  156:1  157:1  158:1  159:1  160:0  161:1  162:1  163:1  164:1  165:1  166:0 
-1 1:0  2:0  3:0  4:0  5:0  6:0  7:0  8:0  9:0  10:0  11:0  12:0  13:0  14:0  15:0  16:1  17:0  18:0  19:0  20:0  21:0  22:1  23:0  24:0  25:0  26:1  27:0  28:0  29:0  30:0  31:0  32:0  33:0  34:0  35:0  36:0  37:0  38:1  39:0  40:0  41:0  42:0  43:0  44:0  45:1  46:0  47:0  48:0  49:1  50:1  51:0  52:1  53:0  54:0  55:0  56:0  57:1  58:0  59:0  60:0  61:0  62:0  63:0  64:0  65:1  66:1  67:0  68:0  69:0  70:1  71:0  72:1  73:0  74:0  75:1  76:1  77:1  78:1  79:1  80:1  81:0  82:0  83:1  84:0  85:1  86:0  87:0  88:0  89:0  90:0  91:0  92:1  93:0  94:1  95:0  96:1  97:1  98:1  99:1  100:0  101:0  102:0  103:0  104:0  105:1  106:0  107:0  108:0  109:0  110:1  111:0  112:1  113:1  114:0  115:0  116:0  117:1  118:0  119:1  120:1  121:1  122:1  123:1  124:1  125:1  126:1  127:1  128:0  129:0  130:1  131:0  132:0  133:1  134:0  135:1  136:0  137:1  138:0  139:0  140:1  141:0  142:1  143:1  144:1  145:1  146:1  147:0  148:1  149:0  150:1  151:0  152:1  153:0  154:1  155:0  156:1  157:1  158:1  159:1  160:0  161:1  162:1  163:1  164:1  165:1  166:0 
-1 1:0  2:0  3:0  4:0  5:0  6:0  7:0  8:0  9:0  10:0  11:0  12:0  13:0  14:0  15:0  16:1  17:0  18:0  19:0  20:0  21:0  22:1  23:0  24:0  25:0  26:1  27:0  28:0  29:0  30:0  31:0  32:0  33:0  34:0  35:0  36:1  37:0  38:1  39:0  40:0  41:0  42:0  43:0  44:0  45:1  46:0  47:0  48:0  49:0  50:1  51:0  52:1  53:0  54:0  55:0  56:0  57:0  58:0  59:0  60:0  61:0  62:0  63:0  64:0  65:1  66:0  67:0  68:0  69:0  70:1  71:0  72:0  73:0  74:0  75:1  76:1  77:1  78:1  79:1  80:1  81:1  82:0  83:1  84:0  85:1  86:0  87:0  88:1  89:0  90:0  91:0  92:1  93:0  94:1  95:0  96:1  97:1  98:1  99:1  100:0  101:0  102:0  103:0  104:0  105:1  106:0  107:0  108:0  109:0  110:1  111:0  112:0  113:1  114:0  115:0  116:0  117:1  118:0  119:1  120:1  121:1  122:1  123:0  124:1  125:1  126:1  127:1  128:0  129:0  130:1  131:0  132:0  133:1  134:0  135:1  136:0  137:1  138:0  139:0  140:0  141:0  142:1  143:1  144:1  145:1  146:0  147:0  148:1  149:0  150:1  151:0  152:1  153:0  154:1  155:0  156:1  157:1  158:1  159:1  160:0  161:1  162:1  163:1  164:1  165:1  166:0 
-1 1:0  2:0  3:0  4:0  5:0  6:0  7:0  8:0  9:0  10:0  11:0  12:0  13:0  14:0  15:0  16:1  17:0  18:0  19:0  20:0  21:0  22:1  23:0  24:0  25:0  26:1  27:0  28:0  29:0  30:0  31:0  32:0  33:0  34:0  35:0  36:0  37:0  38:1  39:0  40:0  41:0  42:0  43:0  44:0  45:1  46:0  47:0  48:0  49:1  50:1  51:0  52:1  53:0  54:0  55:0  56:0  57:1  58:0  59:0  60:0  61:0  62:0  63:0  64:0  65:1  66:0  67:0  68:0  69:0  70:1  71:0  72:1  73:0  74:0  75:1  76:1  77:1  78:1  79:1  80:1  81:0  82:0  83:1  84:0  85:1  86:0  87:0  88:0  89:0  90:0  91:0  92:1  93:0  94:1  95:1  96:1  97:1  98:1  99:1  100:0  101:0  102:0  103:0  104:0  105:1  106:0  107:0  108:0  109:0  110:1  111:0  112:0  113:1  114:0  115:0  116:0  117:1  118:0  119:1  120:1  121:1  122:1  123:1  124:1  125:1  126:1  127:1  128:0  129:0  130:1  131:0  132:0  133:1  134:0  135:1  136:1  137:1  138:0  139:0  140:1  141:0  142:1  143:1  144:1  145:1  146:1  147:0  148:1  149:0  150:1  151:0  152:1  153:0  154:1  155:0  156:1  157:1  158:1  159:1  160:0  161:1  162:1  163:1  164:1  165:1  166:0 
-1 1:0  2:0  3:0  4:0  5:0  6:0  7:0  8:0  9:0  10:0  11:0  12:0  13:0  14:0  15:0  16:1  17:0  18:0  19:0  20:0  21:0  22:1  23:0  24:0  25:0  26:1  27:0  28:0  29:0  30:0  31:0  32:0  33:0  34:0  35:0  36:1  37:0  38:1  39:0  40:0  41:0  42:1  43:0  44:0  45:1  46:0  47:0  48:0  49:1  50:1  51:0  52:1  53:0  54:0  55:0  56:0  57:1  58:0  59:0  60:0  61:0  62:0  63:0  64:0  65:1  66:0  67:0  68:0  69:0  70:1  71:0  72:1  73:0  74:0  75:1  76:1  77:1  78:1  79:1  80:1  81:1  82:0  83:1  84:0  85:1  86:0  87:1  88:1  89:0  90:0  91:0  92:1  93:0  94:1  95:0  96:1  97:1  98:1  99:1  100:0  101:0  102:0  103:0  104:0  105:1  106:0  107:1  108:0  109:0  110:1  111:0  112:0  113:1  114:0  115:0  116:0  117:1  118:0  119:1  120:1  121:1  122:1  123:1  124:1  125:1  126:0  127:1  128:0  129:0  130:1  131:0  132:0  133:1  134:1  135:1  136:0  137:1  138:0  139:0  140:0  141:0  142:1  143:1  144:1  145:1  146:1  147:0  148:1  149:0  150:1  151:0  152:1  153:0  154:1  155:0  156:1  157:1  158:1  159:1  160:0  161:1  162:1  163:1  164:1  165:1  166:0 
-1 1:0  2:0  3:0  4:0  5:0  6:0  7:0  8:0  9:0  10:0  11:0  12:0  13:0  14:0  15:0  16:1  17:0  18:0  19:0  20:0  21:0  22:1  23:0  24:0  25:0  26:1  27:0  28:0  29:0  30:0  31:0  32:0  33:0  34:0  35:0  36:0  37:0  38:1  39:0  40:0  41:0  42:0  43:0  44:0  45:1  46:0  47:0  48:0  49:0  50:1  51:0  52:1  53:0  54:0  55:0  56:0  57:1  58:0  59:0  60:0  61:0  62:0  63:0  64:0  65:1  66:0  67:0  68:0  69:0  70:1  71:0  72:1  73:0  74:0  75:1  76:1  77:1  78:1  79:1  80:1  81:0  82:0  83:1  84:0  85:1  86:0  87:0  88:0  89:0  90:0  91:0  92:1  93:0  94:1  95:1  96:1  97:1  98:1  99:1  100:0  101:0  102:0  103:0  104:0  105:1  106:0  107:0  108:0  109:0  110:1  111:0  112:0  113:1  114:0  115:0  116:0  117:1  118:0  119:1  120:1  121:1  122:1  123:0  124:1  125:1  126:1  127:1  128:0  129:0  130:1  131:0  132:0  133:1  134:0  135:1  136:0  137:1  138:0  139:0  140:1  141:0  142:1  143:1  144:1  145:1  146:1  147:0  148:1  149:0  150:1  151:0  152:1  153:0  154:1  155:0  156:1  157:1  158:1  159:1  160:0  161:1  162:1  163:1  164:1  165:1  166:0 
-1 1:0  2:0  3:0  4:0  5:0  6:0  7:0  8:0  9:0  10:0  11:0  12:0  13:0  14:0  15:0  16:0  17:0  18:0  19:0  20:0  21:0  22:1  23:0  24:0  25:0  26:1  27:0  28:0  29:0  30:0  31:0  32:0  33:0  34:0  35:0  36:0  37:0  38:0  39:0  40:0  41:0  42:1  43:0  44:0  45:1  46:0  47:1  48:0  49:1  50:1  51:0  52:0  53:0  54:0  55:0  56:0  57:0  58:0  59:1  60:0  61:0  62:0  63:0  64:1  65:1  66:0  67:0  68:0  69:0  70:0  71:0  72:0  73:0  74:0  75:1  76:1  77:1  78:1  79:1  80:0  81:1  82:0  83:1  84:0  85:1  86:0  87:1  88:1  89:0  90:0  91:0  92:1  93:0  94:0  95:0  96:1  97:0  98:0  99:1  100:0  101:0  102:0  103:0  104:0  105:1  106:1  107:1  108:0  109:0  110:1  111:0  112:0  113:0  114:0  115:0  116:0  117:1  118:0  119:1  120:1  121:1  122:1  123:0  124:0  125:1  126:0  127:0  128:0  129:0  130:0  131:0  132:0  133:0  134:1  135:0  136:0  137:1  138:0  139:0  140:0  141:0  142:1  143:0  144:1  145:1  146:0  147:0  148:1  149:0  150:1  151:0  152:0  153:0  154:1  155:0  156:1  157:0  158:1  159:0  160:0  161:1  162:1  163:1  164:1  165:1  166:0 
-1 1:0  2:0  3:0  4:0  5:0  6:0  7:0  8:0  9:0  10:0  11:0  12:0  13:0  14:0  15:0  16:1  17:0  18:0  19:0  20:0  21:0  22:1  23:0  24:0  25:0  26:1  27:0  28:0  29:0  30:0  31:0  32:0  33:0  34:0  35:0  36:0  37:0  38:1  39:0  40:0  41:0  42:0  43:0  44:0  45:1  46:0  47:0  48:0  49:0  50:1  51:0  52:1  53:0  54:0  55:0  56:0  57:0  58:0  59:0  60:0  61:0  62:0  63:0  64:0  65:1  66:0  67:0  68:0  69:0  70:1  71:0  72:0  73:0  74:0  75:1  76:1  77:1  78:1  79:1  80:1  81:0  82:0  83:1  84:0  85:1  86:0  87:0  88:0  89:0  90:0  91:0  92:1  93:0  94:1  95:0  96:1  97:1  98:1  99:1  100:0  101:0  102:0  103:0  104:0  105:1  106:0  107:0  108:0  109:0  110:1  111:0  112:0  113:0  114:0  115:0  116:0  117:1  118:0  119:1  120:1  121:1  122:1  123:0  124:1  125:1  126:0  127:1  128:0  129:0  130:1  131:0  132:0  133:1  134:0  135:1  136:0  137:1  138:0  139:0  140:0  141:0  142:1  143:1  144:1  145:1  146:0  147:0  148:1  149:0  150:1  151:0  152:0  153:0  154:1  155:0  156:1  157:0  158:1  159:0  160:0  161:1  162:1  163:1  164:1  165:1  166:0 
-1 1:0  2:0  3:0  4:0  5:0  6:0  7:0  8:0  9:0  10:0  11:0  12:0  13:0  14:0  15:0  16:1  17:0  18:0  19:0  20:0  21:0  22:1  23:0  24:0  25:0  26:1  27:0  28:0  29:0  30:0  31:0  32:0  33:0  34:0  35:0  36:0  37:0  38:1  39:0  40:0  41:0  42:0  43:0  44:0  45:1  46:0  47:0  48:0  49:1  50:1  51:0  52:1  53:0  54:0  55:0  56:0  57:0  58:0  59:0  60:0  61:0  62:0  63:0  64:0  65:1  66:0  67:0  68:0  69:0  70:1  71:0  72:0  73:0  74:0  75:1  76:1  77:1  78:1  79:1  80:1  81:0  82:0  83:1  84:0  85:1  86:0  87:0  88:0  89:0  90:0  91:0  92:1  93:0  94:1  95:0  96:1  97:1  98:1  99:1  100:0  101:0  102:0  103:0  104:0  105:1  106:0  107:0  108:0  109:0  110:1  111:0  112:0  113:0  114:0  115:0  116:0  117:1  118:0  119:1  120:1  121:1  122:1  123:0  124:1  125:1  126:0  127:1  128:0  129:0  130:1  131:0  132:0  133:1  134:0  135:1  136:0  137:1  138:0  139:0  140:0  141:0  142:1  143:1  144:1  145:1  146:0  147:0  148:1  149:0  150:1  151:0  152:0  153:0  154:1  155:0  156:1  157:0  158:1  159:0  160:0  161:1  162:1  163:1  164:1  165:1  166:0 
-1 1:0  2:0  3:0  4:0  5:0  6:0  7:0  8:0  9:0  10:0  11:0  12:0  13:0  14:0  15:0  16:1  17:0  18:0  19:0  20:0  21:0  22:1  23:0  24:0  25:0  26:1  27:0  28:0  29:0  30:0  31:0  32:0  33:0  34:0  35:0  36:0  37:0  38:1  39:0  40:0  41:0  42:0  43:0  44:0  45:1  46:0  47:0  48:0  49:0  50:1  51:0  52:1  53:0  54:0  55:0  56:0  57:1  58:0  59:0  60:0  61:0  62:0  63:0  64:0  65:1  66:0  67:0  68:0  69:0  70:1  71:0  72:0  73:0  74:0  75:1  76:1  77:1  78:1  79:1  80:1  81:0  82:0  83:1  84:0  85:1  86:0  87:1  88:0  89:0  90:0  91:0  92:1  93:0  94:1  95:1  96:1  97:1  98:1  99:1  100:0  101:0  102:0  103:1  104:0  105:1  106:0  107:1  108:0  109:0  110:1  111:0  112:0  113:0  114:0  115:0  116:0  117:1  118:0  119:1  120:1  121:1  122:1  123:0  124:1  125:1  126:0  127:1  128:0  129:0  130:1  131:0  132:0  133:1  134:1  135:1  136:0  137:1  138:0  139:0  140:0  141:0  142:1  143:1  144:1  145:1  146:1  147:0  148:1  149:0  150:1  151:0  152:1  153:0  154:1  155:0  156:1  157:0  158:1  159:1  160:0  161:1  162:1  163:1  164:1  165:1  166:0 
-1 1:0  2:0  3:0  4:0  5:0  6:0  7:0  8:0  9:0  10:0  11:0  12:0  13:0  14:0  15:0  16:1  17:0  18:0  19:0  20:0  21:0  22:1  23:0  24:0  25:0  26:1  27:0  28:0  29:0  30:0  31:0  32:0  33:0  34:0  35:0  36:0  37:0  38:1  39:0  40:0  41:0  42:0  43:0  44:0  45:1  46:0  47:0  48:0  49:1  50:1  51:0  52:1  53:0  54:0  55:0  56:0  57:1  58:0  59:0  60:0  61:0  62:0  63:0  64:0  65:1  66:0  67:0  68:0  69:0  70:1  71:0  72:0  73:0  74:0  75:1  76:1  77:1  78:1  79:1  80:1  81:0  82:0  83:1  84:0  85:1  86:0  87:0  88:0  89:0  90:0  91:0  92:1  93:0  94:1  95:1  96:1  97:1  98:1  99:1  100:0  101:0  102:0  103:0  104:0  105:1  106:0  107:0  108:0  109:0  110:1  111:0  112:0  113:0  114:0  115:0  116:0  117:1  118:0  119:1  120:1  121:1  122:1  123:0  124:1  125:1  126:0  127:1  128:0  129:0  130:1  131:0  132:0  133:1  134:0  135:1  136:0  137:1  138:0  139:0  140:0  141:0  142:1  143:1  144:1  145:1  146:0  147:0  148:1  149:0  150:1  151:0  152:1  153:0  154:1  155:0  156:1  157:0  158:1  159:1  160:0  161:1  162:1  163:1  164:1  165:1  166:0 
-1 1:0  2:0  3:0  4:0  5:0  6:0  7:0  8:0  9:0  10:0  11:0  12:0  13:0  14:0  15:0  16:1  17:0  18:0  19:0  20:0  21:0  22:1  23:0  24:0  25:0  26:1  27:0  28:0  29:0  30:0  31:0  32:0  33:0  34:0  35:0  36:0  37:0  38:1  39:0  40:0  41:0  42:0  43:0  44:0  45:1  46:0  47:0  48:0  49:1  50:1  51:0  52:1  53:0  54:0  55:0  56:0  57:1  58:0  59:0  60:0  61:0  62:0  63:0  64:0  65:1  66:0  67:0  68:0  69:0  70:1  71:0  72:0  73:0  74:0  75:1  76:1  77:1  78:1  79:1  80:1  81:0  82:0  83:1  84:0  85:1  86:0  87:1  88:0  89:0  90:0  91:0  92:1  93:0  94:1  95:1  96:1  97:1  98:1  99:1  100:0  101:0  102:0  103:1  104:0  105:1  106:0  107:1  108:0  109:0  110:1  111:0  112:0  113:0  114:0  115:0  116:0  117:1  118:0  119:1  120:1  121:1  122:1  123:0  124:1  125:1  126:0  127:1  128:0  129:0  130:1  131:0  132:0  133:1  134:1  135:1  136:0  137:1  138:0  139:0  140:0  141:0  142:1  143:1  144:1  145:1  146:1  147:0  148:1  149:0  150:1  151:0  152:1  153:0  154:1  155:0  156:1  157:0  158:1  159:1  160:0  161:1  162:1  163:1  164:1  165:1  166:0 
-1 1:0  2:0  3:0  4:0  5:0  6:0  7:0  8:0  9:0  10:0  11:0  12:0  13:0  14:0  15:0  16:1  17:0  18:0  19:0  20:0  21:0  22:1  23:0  24:0  25:0  26:1  27:0  28:0  29:0  30:0  31:0  32:0  33:0  34:0  35:0  36:0  37:0  38:1  39:0  40:0  41:0  42:0  43:0  44:0  45:1  46:0  47:0  48:0  49:1  50:1  51:0  52:1  53:0  54:0  55:0  56:0  57:1  58:0  59:0  60:0  61:0  62:0  63:0  64:0  65:1  66:0  67:0  68:0  69:0  70:1  71:0  72:0  73:0  74:0  75:1  76:1  77:1  78:1  79:1  80:1  81:0  82:0  83:1  84:0  85:1  86:0  87:0  88:0  89:0  90:0  91:0  92:1  93:0  94:1  95:1  96:1  97:1  98:1  99:1  100:0  101:0  102:0  103:0  104:0  105:1  106:0  107:0  108:0  109:0  110:1  111:0  112:0  113:1  114:0  115:0  116:0  117:1  118:0  119:1  120:1  121:1  122:1  123:0  124:1  125:1  126:1  127:1  128:0  129:0  130:1  131:0  132:0  133:1  134:0  135:1  136:0  137:1  138:0  139:0  140:0  141:0  142:1  143:1  144:1  145:1  146:1  147:0  148:1  149:0  150:1  151:0  152:1  153:0  154:1  155:0  156:1  157:1  158:1  159:1  160:0  161:1  162:1  163:1  164:1  165:1  166:0 
-1 1:0  2:0  3:0  4:0  5:0  6:0  7:0  8:0  9:0  10:0  11:0  12:0  13:0  14:0  15:0  16:1  17:0  18:0  19:0  20:0  21:0  22:1  23:0  24:0  25:0  26:1  27:0  28:0  29:0  30:0  31:0  32:0  33:0  34:0  35:0  36:0  37:0  38:1  39:0  40:0  41:0  42:0  43:0  44:0  45:1  46:0  47:0  48:0  49:1  50:1  51:0  52:1  53:0  54:0  55:0  56:0  57:1  58:0  59:0  60:0  61:0  62:0  63:0  64:0  65:1  66:0  67:0  68:0  69:0  70:1  71:0  72:0  73:0  74:0  75:1  76:1  77:1  78:1  79:1  80:1  81:0  82:0  83:1  84:0  85:1  86:0  87:1  88:0  89:0  90:0  91:0  92:1  93:0  94:1  95:1  96:1  97:1  98:1  99:1  100:0  101:0  102:0  103:1  104:0  105:1  106:0  107:1  108:0  109:0  110:1  111:0  112:0  113:1  114:0  115:0  116:0  117:1  118:0  119:1  120:1  121:1  122:1  123:0  124:1  125:1  126:1  127:1  128:0  129:0  130:1  131:0  132:0  133:1  134:1  135:1  136:0  137:1  138:0  139:0  140:0  141:0  142:1  143:1  144:1  145:1  146:1  147:0  148:1  149:0  150:1  151:0  152:1  153:0  154:1  155:0  156:1  157:1  158:1  159:1  160:0  161:1  162:1  163:1  164:1  165:1  166:0 
-1 1:0  2:0  3:0  4:0  5:0  6:0  7:0  8:0  9:0  10:0  11:0  12:0  13:0  14:0  15:0  16:1  17:0  18:0  19:0  20:0  21:0  22:1  23:0  24:0  25:0  26:1  27:0  28:0  29:0  30:0  31:0  32:0  33:0  34:0  35:0  36:0  37:0  38:1  39:0  40:0  41:0  42:0  43:0  44:0  45:1  46:0  47:0  48:0  49:1  50:1  51:0  52:1  53:0  54:0  55:0  56:0  57:1  58:0  59:0  60:0  61:0  62:0  63:0  64:0  65:1  66:0  67:0  68:0  69:0  70:1  71:0  72:0  73:0  74:0  75:1  76:1  77:1  78:1  79:1  80:1  81:0  82:0  83:1  84:0  85:1  86:0  87:1  88:0  89:0  90:0  91:0  92:1  93:0  94:1  95:1  96:1  97:1  98:1  99:1  100:0  101:0  102:0  103:1  104:0  105:1  106:0  107:1  108:0  109:0  110:1  111:0  112:0  113:0  114:0  115:0  116:0  117:1  118:0  119:1  120:1  121:1  122:1  123:0  124:1  125:1  126:0  127:1  128:0  129:0  130:1  131:0  132:0  133:1  134:1  135:1  136:0  137:1  138:0  139:0  140:0  141:0  142:1  143:1  144:1  145:1  146:0  147:0  148:1  149:0  150:1  151:0  152:1  153:0  154:1  155:0  156:1  157:0  158:1  159:1  160:0  161:1  162:1  163:1  164:1  165:1  166:0 
-1 1:0  2:0  3:0  4:0  5:0  6:0  7:0  8:0  9:0  10:0  11:0  12:0  13:0  14:0  15:0  16:1  17:0  18:0  19:0  20:0  21:0  22:1  23:0  24:0  25:0  26:1  27:0  28:0  29:0  30:0  31:0  32:0  33:0  34:0  35:0  36:0  37:0  38:1  39:0  40:0  41:0  42:0  43:0  44:0  45:1  46:0  47:0  48:0  49:0  50:1  51:0  52:1  53:0  54:0  55:0  56:0  57:1  58:0  59:0  60:0  61:0  62:0  63:0  64:0  65:1  66:0  67:0  68:0  69:0  70:1  71:0  72:0  73:0  74:0  75:1  76:1  77:1  78:1  79:1  80:1  81:0  82:0  83:1  84:0  85:1  86:0  87:0  88:0  89:0  90:0  91:0  92:1  93:0  94:1  95:1  96:1  97:1  98:1  99:1  100:0  101:0  102:0  103:0  104:0  105:1  106:0  107:0  108:0  109:0  110:1  111:0  112:0  113:0  114:0  115:0  116:0  117:1  118:0  119:1  120:1  121:1  122:1  123:0  124:1  125:1  126:0  127:1  128:0  129:0  130:1  131:0  132:0  133:1  134:0  135:1  136:0  137:1  138:0  139:0  140:0  141:0  142:1  143:1  144:1  145:1  146:0  147:0  148:1  149:0  150:1  151:0  152:1  153:0  154:1  155:0  156:1  157:0  158:1  159:1  160:0  161:1  162:1  163:1  164:1  165:1  166:0 
-1 1:0  2:0  3:0  4:0  5:0  6:0  7:0  8:0  9:0  10:0  11:0  12:0  13:0  14:0  15:0  16:1  17:0  18:0  19:0  20:0  21:0  22:1  23:0  24:0  25:0  26:1  27:0  28:0  29:0  30:0  31:0  32:0  33:0  34:0  35:0  36:0  37:0  38:1  39:0  40:0  41:0  42:0  43:0  44:0  45:1  46:0  47:0  48:0  49:1  50:1  51:0  52:1  53:0  54:0  55:0  56:0  57:1  58:0  59:0  60:0  61:0  62:0  63:0  64:0  65:1  66:0  67:0  68:0  69:0  70:1  71:0  72:0  73:0  74:0  75:1  76:1  77:1  78:1  79:1  80:1  81:0  82:0  83:1  84:0  85:1  86:0  87:0  88:0  89:0  90:0  91:0  92:1  93:0  94:1  95:1  96:1  97:1  98:1  99:1  100:0  101:0  102:0  103:0  104:0  105:1  106:0  107:0  108:0  109:0  110:1  111:0  112:0  113:1  114:0  115:0  116:0  117:1  118:0  119:1  120:1  121:1  122:1  123:0  124:1  125:1  126:1  127:1  128:0  129:0  130:1  131:0  132:0  133:1  134:0  135:1  136:0  137:1  138:0  139:0  140:0  141:0  142:1  143:1  144:1  145:1  146:1  147:0  148:1  149:0  150:1  151:0  152:1  153:0  154:1  155:0  156:1  157:1  158:1  159:1  160:0  161:1  162:1  163:1  164:1  165:1  166:0 
-1 1:0  2:0  3:0  4:0  5:0  6:0  7:0  8:0  9:0  10:0  11:0  12:0  13:0  14:0  15:0  16:1  17:0  18:0  19:0  20:0  21:0  22:1  23:0  24:0  25:0  26:1  27:0  28:0  29:0  30:0  31:0  32:0  33:0  34:0  35:0  36:0  37:0  38:1  39:0  40:0  41:0  42:0  43:0  44:0  45:1  46:0  47:0  48:0  49:1  50:1  51:0  52:1  53:0  54:0  55:0  56:0  57:1  58:0  59:0  60:0  61:0  62:0  63:0  64:0  65:1  66:0  67:0  68:0  69:0  70:1  71:0  72:0  73:0  74:0  75:1  76:1  77:1  78:1  79:1  80:1  81:0  82:0  83:1  84:0  85:1  86:0  87:0  88:0  89:0  90:0  91:0  92:1  93:0  94:1  95:1  96:1  97:1  98:1  99:1  100:0  101:0  102:0  103:0  104:0  105:1  106:0  107:0  108:0  109:0  110:1  111:0  112:0  113:1  114:0  115:0  116:0  117:1  118:0  119:1  120:1  121:1  122:1  123:0  124:1  125:1  126:1  127:1  128:0  129:0  130:1  131:0  132:0  133:1  134:0  135:1  136:0  137:1  138:0  139:0  140:0  141:0  142:1  143:1  144:1  145:1  146:1  147:0  148:1  149:0  150:1  151:0  152:1  153:0  154:1  155:0  156:1  157:1  158:1  159:1  160:0  161:1  162:1  163:1  164:1  165:1  166:0 
-1 1:0  2:0  3:0  4:0  5:0  6:0  7:0  8:0  9:0  10:0  11:0  12:0  13:0  14:0  15:0  16:1  17:0  18:0  19:0  20:0  21:0  22:1  23:0  24:0  25:0  26:1  27:0  28:0  29:0  30:0  31:0  32:0  33:0  34:0  35:0  36:0  37:0  38:1  39:0  40:0  41:0  42:0  43:0  44:0  45:1  46:0  47:0  48:0  49:0  50:1  51:0  52:1  53:0  54:0  55:0  56:0  57:1  58:0  59:0  60:0  61:0  62:0  63:0  64:0  65:1  66:0  67:0  68:0  69:0  70:1  71:0  72:0  73:0  74:0  75:1  76:1  77:1  78:1  79:1  80:1  81:0  82:0  83:1  84:0  85:1  86:0  87:0  88:0  89:0  90:0  91:0  92:1  93:0  94:1  95:1  96:1  97:1  98:1  99:1  100:0  101:0  102:0  103:0  104:0  105:1  106:0  107:0  108:0  109:0  110:1  111:0  112:0  113:0  114:0  115:0  116:0  117:1  118:0  119:1  120:1  121:1  122:1  123:0  124:1  125:1  126:0  127:1  128:0  129:0  130:1  131:0  132:0  133:1  134:0  135:1  136:0  137:1  138:0  139:0  140:0  141:0  142:1  143:1  144:1  145:1  146:0  147:0  148:1  149:0  150:1  151:0  152:1  153:0  154:1  155:0  156:1  157:0  158:1  159:1  160:0  161:1  162:1  163:1  164:1  165:1  166:0 
-1 1:0  2:0  3:0  4:0  5:0  6:0  7:0  8:0  9:0  10:0  11:0  12:0  13:0  14:0  15:0  16:0  17:0  18:0  19:0  20:0  21:0  22:1  23:0  24:0  25:0  26:1  27:0  28:0  29:0  30:0  31:0  32:0  33:0  34:0  35:0  36:1  37:0  38:0  39:0  40:0  41:0  42:0  43:0  44:0  45:0  46:1  47:0  48:0  49:0  50:1  51:0  52:0  53:0  54:0  55:0  56:0  57:0  58:0  59:0  60:0  61:0  62:0  63:0  64:0  65:0  66:0  67:0  68:0  69:0  70:0  71:0  72:0  73:0  74:0  75:0  76:1  77:0  78:0  79:0  80:0  81:1  82:0  83:1  84:0  85:1  86:0  87:1  88:1  89:0  90:0  91:0  92:1  93:0  94:0  95:0  96:1  97:0  98:0  99:1  100:0  101:0  102:0  103:0  104:0  105:1  106:0  107:1  108:0  109:0  110:1  111:0  112:0  113:0  114:0  115:0  116:0  117:1  118:0  119:0  120:0  121:0  122:1  123:0  124:0  125:1  126:0  127:0  128:0  129:0  130:0  131:0  132:0  133:0  134:1  135:0  136:0  137:1  138:0  139:0  140:0  141:0  142:0  143:0  144:0  145:0  146:0  147:0  148:1  149:0  150:0  151:0  152:0  153:0  154:1  155:0  156:1  157:0  158:1  159:0  160:0  161:1  162:1  163:1  164:1  165:1  166:0 
-1 1:0  2:0  3:0  4:0  5:0  6:0  7:0  8:0  9:0  10:0  11:0  12:0  13:0  14:0  15:0  16:0  17:0  18:0  19:0  20:0  21:1  22:1  23:0  24:0  25:0  26:0  27:0  28:0  29:0  30:0  31:0  32:0  33:0  34:0  35:0  36:0  37:0  38:1  39:0  40:0  41:0  42:0  43:0  44:0  45:1  46:1  47:0  48:0  49:1  50:1  51:0  52:0  53:0  54:0  55:0  56:0  57:0  58:0  59:0  60:0  61:0  62:1  63:0  64:0  65:1  66:0  67:0  68:0  69:0  70:0  71:0  72:0  73:0  74:0  75:0  76:1  77:1  78:1  79:1  80:0  81:0  82:0  83:1  84:0  85:1  86:0  87:1  88:0  89:0  90:0  91:0  92:0  93:0  94:0  95:0  96:1  97:0  98:1  99:1  100:0  101:0  102:0  103:1  104:0  105:1  106:0  107:1  108:0  109:0  110:0  111:0  112:0  113:0  114:0  115:0  116:0  117:0  118:0  119:1  120:0  121:1  122:1  123:0  124:0  125:1  126:0  127:0  128:0  129:0  130:0  131:0  132:0  133:0  134:1  135:0  136:0  137:1  138:0  139:0  140:0  141:0  142:1  143:0  144:1  145:1  146:0  147:0  148:1  149:0  150:1  151:0  152:0  153:0  154:0  155:0  156:1  157:0  158:1  159:0  160:0  161:1  162:1  163:1  164:0  165:1  166:0 
-1 1:0  2:0  3:0  4:0  5:0  6:0  7:0  8:0  9:0  10:0  11:0  12:0  13:0  14:0  15:0  16:0  17:0  18:0  19:0  20:0  21:0  22:1  23:0  24:0  25:0  26:0  27:0  28:0  29:0  30:0  31:0  32:0  33:0  34:0  35:0  36:0  37:0  38:0  39:0  40:0  41:0  42:0  43:0  44:0  45:1  46:0  47:1  48:0  49:1  50:1  51:0  52:0  53:0  54:0  55:0  56:0  57:0  58:0  59:1  60:0  61:0  62:1  63:0  64:1  65:1  66:0  67:0  68:0  69:0  70:0  71:0  72:0  73:0  74:0  75:1  76:1  77:1  78:1  79:1  80:0  81:1  82:0  83:1  84:0  85:1  86:0  87:0  88:1  89:0  90:0  91:0  92:0  93:0  94:0  95:0  96:1  97:0  98:0  99:1  100:0  101:0  102:0  103:0  104:0  105:0  106:1  107:0  108:0  109:0  110:0  111:0  112:0  113:0  114:0  115:0  116:0  117:0  118:0  119:1  120:1  121:1  122:1  123:0  124:0  125:1  126:0  127:0  128:0  129:0  130:0  131:0  132:0  133:1  134:0  135:1  136:0  137:1  138:0  139:0  140:0  141:0  142:1  143:0  144:1  145:1  146:0  147:0  148:1  149:0  150:1  151:0  152:0  153:0  154:0  155:0  156:1  157:0  158:1  159:0  160:0  161:1  162:1  163:1  164:0  165:1  166:0 
-1 1:0  2:0  3:0  4:0  5:0  6:0  7:0  8:0  9:0  10:0  11:0  12:0  13:0  14:0  15:0  16:0  17:0  18:0  19:0  20:0  21:0  22:1  23:0  24:0  25:0  26:0  27:0  28:0  29:0  30:0  31:0  32:0  33:0  34:0  35:0  36:0  37:0  38:0  39:0  40:0  41:0  42:1  43:0  44:0  45:1  46:0  47:0  48:0  49:1  50:1  51:0  52:0  53:0  54:0  55:0  56:0  57:0  58:0  59:0  60:0  61:0  62:0  63:0  64:0  65:0  66:0  67:0  68:0  69:0  70:0  71:0  72:0  73:0  74:0  75:0  76:1  77:0  78:0  79:0  80:0  81:0  82:0  83:0  84:0  85:1  86:0  87:1  88:0  89:0  90:0  91:0  92:0  93:0  94:0  95:1  96:0  97:0  98:1  99:1  100:0  101:0  102:0  103:0  104:0  105:1  106:0  107:1  108:0  109:0  110:0  111:0  112:0  113:0  114:0  115:0  116:0  117:0  118:0  119:0  120:0  121:0  122:1  123:1  124:0  125:1  126:1  127:1  128:0  129:0  130:0  131:0  132:0  133:0  134:1  135:0  136:0  137:0  138:0  139:0  140:0  141:0  142:0  143:1  144:1  145:1  146:0  147:0  148:1  149:0  150:1  151:0  152:1  153:0  154:1  155:0  156:1  157:1  158:1  159:1  160:0  161:1  162:1  163:1  164:1  165:1  166:0 
-1 1:0  2:0  3:0  4:0  5:0  6:0  7:0  8:0  9:0  10:0  11:0  12:0  13:0  14:0  15:0  16:0  17:0  18:0  19:0  20:0  21:1  22:1  23:0  24:0  25:0  26:0  27:0  28:0  29:0  30:0  31:0  32:0  33:0  34:0  35:0  36:0  37:0  38:1  39:0  40:0  41:0  42:1  43:0  44:0  45:1  46:0  47:0  48:0  49:1  50:1  51:0  52:0  53:0  54:0  55:0  56:0  57:0  58:0  59:0  60:0  61:0  62:1  63:0  64:0  65:1  66:0  67:0  68:0  69:0  70:0  71:0  72:0  73:0  74:0  75:0  76:1  77:1  78:1  79:1  80:1  81:0  82:0  83:1  84:0  85:1  86:0  87:0  88:0  89:0  90:0  91:0  92:1  93:0  94:0  95:0  96:1  97:1  98:1  99:1  100:0  101:0  102:0  103:0  104:0  105:1  106:1  107:1  108:0  109:0  110:1  111:0  112:1  113:0  114:0  115:0  116:0  117:1  118:0  119:1  120:0  121:1  122:1  123:0  124:0  125:1  126:0  127:0  128:0  129:0  130:0  131:0  132:0  133:1  134:1  135:1  136:0  137:1  138:0  139:0  140:0  141:0  142:1  143:0  144:1  145:1  146:0  147:0  148:1  149:0  150:1  151:0  152:0  153:0  154:1  155:0  156:1  157:0  158:1  159:0  160:0  161:1  162:1  163:1  164:1  165:1  166:0 
-1 1:0  2:0  3:0  4:0  5:0  6:0  7:0  8:0  9:0  10:0  11:0  12:0  13:0  14:0  15:0  16:0  17:0  18:0  19:0  20:0  21:0  22:1  23:0  24:0  25:0  26:1  27:0  28:0  29:0  30:0  31:0  32:0  33:0  34:0  35:0  36:0  37:0  38:0  39:0  40:0  41:0  42:0  43:0  44:0  45:1  46:0  47:0  48:0  49:1  50:1  51:0  52:0  53:0  54:0  55:0  56:0  57:1  58:0  59:0  60:0  61:0  62:0  63:0  64:0  65:1  66:0  67:0  68:0  69:0  70:0  71:0  72:1  73:0  74:0  75:0  76:1  77:0  78:1  79:1  80:1  81:0  82:0  83:1  84:0  85:1  86:0  87:0  88:0  89:0  90:0  91:0  92:1  93:0  94:0  95:1  96:1  97:1  98:1  99:1  100:0  101:0  102:0  103:0  104:0  105:1  106:0  107:0  108:0  109:0  110:1  111:0  112:0  113:1  114:0  115:0  116:0  117:1  118:0  119:1  120:1  121:1  122:1  123:1  124:0  125:1  126:0  127:0  128:0  129:0  130:0  131:0  132:0  133:1  134:0  135:1  136:1  137:1  138:0  139:0  140:1  141:0  142:1  143:0  144:1  145:1  146:1  147:0  148:1  149:0  150:0  151:0  152:1  153:0  154:1  155:0  156:1  157:1  158:1  159:1  160:0  161:1  162:1  163:1  164:1  165:1  166:0 
-1 1:0  2:0  3:0  4:0  5:0  6:0  7:0  8:0  9:0  10:0  11:0  12:0  13:0  14:0  15:0  16:0  17:0  18:0  19:0  20:0  21:0  22:1  23:0  24:0  25:0  26:0  27:0  28:0  29:0  30:0  31:0  32:0  33:0  34:0  35:0  36:0  37:0  38:0  39:0  40:0  41:0  42:0  43:0  44:0  45:0  46:1  47:0  48:0  49:0  50:1  51:0  52:1  53:0  54:0  55:0  56:0  57:0  58:0  59:0  60:0  61:0  62:0  63:0  64:0  65:0  66:0  67:0  68:0  69:0  70:0  71:0  72:1  73:0  74:0  75:0  76:1  77:0  78:1  79:1  80:0  81:0  82:0  83:0  84:0  85:0  86:0  87:1  88:0  89:0  90:0  91:0  92:1  93:0  94:1  95:1  96:0  97:1  98:0  99:1  100:0  101:0  102:0  103:0  104:0  105:0  106:0  107:1  108:0  109:0  110:1  111:0  112:0  113:1  114:0  115:0  116:0  117:1  118:0  119:1  120:0  121:0  122:0  123:0  124:1  125:1  126:1  127:1  128:0  129:0  130:0  131:0  132:0  133:0  134:1  135:0  136:0  137:0  138:0  139:0  140:0  141:0  142:1  143:1  144:1  145:1  146:1  147:0  148:0  149:0  150:1  151:0  152:1  153:0  154:1  155:0  156:1  157:1  158:1  159:1  160:0  161:1  162:1  163:1  164:1  165:1  166:0 
-1 1:0  2:0  3:0  4:0  5:0  6:0  7:0  8:0  9:0  10:0  11:0  12:0  13:0  14:0  15:0  16:0  17:0  18:0  19:0  20:0  21:0  22:1  23:0  24:0  25:0  26:0  27:0  28:0  29:0  30:0  31:0  32:0  33:0  34:0  35:0  36:1  37:0  38:0  39:0  40:0  41:0  42:1  43:0  44:0  45:1  46:0  47:1  48:0  49:0  50:1  51:0  52:1  53:0  54:0  55:0  56:0  57:0  58:0  59:1  60:0  61:0  62:0  63:0  64:1  65:1  66:0  67:0  68:0  69:0  70:0  71:0  72:0  73:0  74:0  75:0  76:1  77:0  78:1  79:1  80:1  81:1  82:0  83:1  84:0  85:0  86:0  87:0  88:1  89:0  90:0  91:0  92:1  93:0  94:1  95:0  96:1  97:0  98:0  99:1  100:0  101:0  102:0  103:0  104:0  105:0  106:1  107:1  108:0  109:0  110:1  111:0  112:1  113:0  114:0  115:0  116:0  117:1  118:0  119:1  120:1  121:1  122:0  123:0  124:1  125:1  126:0  127:0  128:0  129:0  130:0  131:0  132:0  133:1  134:1  135:1  136:1  137:1  138:0  139:0  140:0  141:0  142:1  143:0  144:1  145:1  146:0  147:0  148:0  149:0  150:1  151:0  152:0  153:0  154:1  155:0  156:1  157:0  158:1  159:1  160:0  161:1  162:1  163:1  164:1  165:1  166:0 
-1 1:0  2:0  3:0  4:0  5:0  6:0  7:0  8:0  9:0  10:0  11:0  12:0  13:0  14:0  15:0  16:0  17:0  18:0  19:0  20:0  21:0  22:1  23:0  24:0  25:0  26:1  27:0  28:0  29:0  30:0  31:0  32:0  33:0  34:0  35:0  36:0  37:0  38:0  39:0  40:0  41:0  42:0  43:0  44:0  45:0  46:0  47:0  48:0  49:1  50:1  51:0  52:0  53:0  54:0  55:0  56:0  57:1  58:0  59:0  60:0  61:0  62:0  63:0  64:0  65:0  66:0  67:0  68:0  69:0  70:0  71:0  72:0  73:0  74:0  75:1  76:1  77:0  78:0  79:0  80:0  81:0  82:0  83:1  84:0  85:1  86:0  87:0  88:0  89:1  90:0  91:0  92:0  93:0  94:0  95:0  96:1  97:1  98:0  99:1  100:0  101:0  102:0  103:0  104:0  105:1  106:0  107:0  108:0  109:0  110:0  111:0  112:0  113:1  114:0  115:0  116:0  117:0  118:0  119:0  120:1  121:1  122:1  123:1  124:0  125:1  126:1  127:1  128:0  129:0  130:0  131:0  132:0  133:0  134:0  135:0  136:0  137:1  138:0  139:0  140:1  141:0  142:0  143:1  144:1  145:1  146:1  147:0  148:1  149:0  150:1  151:0  152:1  153:0  154:1  155:0  156:1  157:1  158:1  159:1  160:0  161:1  162:1  163:1  164:1  165:1  166:0 
-1 1:0  2:0  3:0  4:0  5:0  6:0  7:0  8:0  9:0  10:0  11:0  12:0  13:0  14:0  15:0  16:0  17:0  18:0  19:0  20:0  21:0  22:1  23:0  24:0  25:0  26:1  27:0  28:0  29:0  30:0  31:0  32:0  33:0  34:0  35:0  36:0  37:0  38:0  39:0  40:0  41:1  42:0  43:0  44:0  45:1  46:0  47:0  48:0  49:0  50:1  51:0  52:0  53:0  54:0  55:0  56:0  57:0  58:0  59:0  60:0  61:0  62:0  63:0  64:0  65:0  66:0  67:0  68:0  69:0  70:0  71:0  72:1  73:0  74:0  75:0  76:1  77:0  78:0  79:0  80:1  81:0  82:0  83:0  84:0  85:0  86:0  87:0  88:0  89:0  90:0  91:0  92:1  93:0  94:0  95:0  96:0  97:1  98:0  99:1  100:0  101:0  102:0  103:0  104:0  105:1  106:0  107:0  108:0  109:0  110:1  111:0  112:0  113:1  114:0  115:0  116:0  117:1  118:0  119:0  120:0  121:0  122:0  123:0  124:0  125:1  126:1  127:1  128:0  129:0  130:0  131:0  132:0  133:1  134:0  135:1  136:0  137:0  138:0  139:0  140:0  141:0  142:1  143:1  144:1  145:1  146:1  147:0  148:0  149:0  150:1  151:0  152:1  153:0  154:1  155:0  156:1  157:1  158:1  159:1  160:0  161:1  162:1  163:1  164:1  165:1  166:0 
-1 1:0  2:0  3:0  4:0  5:0  6:0  7:0  8:0  9:0  10:0  11:0  12:0  13:0  14:0  15:0  16:0  17:0  18:0  19:0  20:0  21:1  22:1  23:0  24:0  25:0  26:1  27:0  28:0  29:0  30:0  31:0  32:0  33:0  34:0  35:0  36:1  37:0  38:0  39:0  40:0  41:0  42:1  43:0  44:0  45:1  46:0  47:1  48:0  49:0  50:1  51:0  52:0  53:0  54:0  55:0  56:0  57:1  58:0  59:0  60:0  61:0  62:1  63:0  64:1  65:0  66:0  67:0  68:0  69:0  70:0  71:0  72:0  73:0  74:0  75:1  76:1  77:1  78:1  79:0  80:1  81:1  82:0  83:1  84:0  85:1  86:0  87:1  88:1  89:0  90:0  91:0  92:1  93:0  94:0  95:0  96:1  97:1  98:1  99:1  100:0  101:0  102:0  103:0  104:0  105:1  106:1  107:1  108:0  109:0  110:1  111:0  112:0  113:0  114:0  115:0  116:0  117:1  118:0  119:1  120:1  121:1  122:1  123:0  124:0  125:1  126:0  127:1  128:0  129:0  130:0  131:0  132:0  133:1  134:1  135:1  136:1  137:1  138:0  139:0  140:0  141:0  142:1  143:1  144:1  145:1  146:1  147:0  148:1  149:0  150:1  151:0  152:1  153:0  154:1  155:0  156:1  157:0  158:1  159:1  160:0  161:1  162:1  163:1  164:1  165:1  166:0 
-1 1:0  2:0  3:0  4:0  5:0  6:0  7:0  8:0  9:0  10:0  11:0  12:0  13:0  14:0  15:0  16:0  17:0  18:0  19:0  20:0  21:0  22:1  23:0  24:0  25:0  26:0  27:0  28:0  29:0  30:0  31:0  32:0  33:0  34:0  35:0  36:0  37:0  38:0  39:0  40:0  41:0  42:0  43:0  44:0  45:1  46:0  47:0  48:0  49:1  50:1  51:0  52:0  53:0  54:0  55:0  56:0  57:0  58:0  59:0  60:0  61:0  62:0  63:0  64:0  65:0  66:0  67:0  68:0  69:0  70:0  71:0  72:0  73:0  74:0  75:1  76:1  77:0  78:0  79:1  80:0  81:0  82:0  83:0  84:0  85:1  86:0  87:1  88:0  89:0  90:0  91:0  92:1  93:0  94:0  95:1  96:0  97:1  98:1  99:1  100:0  101:0  102:0  103:1  104:0  105:0  106:0  107:1  108:0  109:0  110:1  111:0  112:0  113:0  114:0  115:0  116:0  117:1  118:0  119:0  120:0  121:1  122:1  123:0  124:0  125:1  126:0  127:0  128:0  129:0  130:0  131:0  132:0  133:1  134:1  135:1  136:1  137:1  138:0  139:0  140:0  141:0  142:1  143:0  144:1  145:1  146:0  147:0  148:1  149:0  150:1  151:0  152:1  153:0  154:1  155:0  156:1  157:0  158:1  159:1  160:0  161:1  162:1  163:1  164:1  165:1  166:0 
-1 1:0  2:0  3:0  4:0  5:0  6:0  7:0  8:0  9:0  10:0  11:0  12:0  13:0  14:0  15:0  16:1  17:0  18:0  19:0  20:0  21:0  22:1  23:0  24:0  25:0  26:0  27:0  28:0  29:0  30:0  31:0  32:0  33:0  34:0  35:0  36:0  37:0  38:0  39:0  40:0  41:0  42:1  43:0  44:0  45:1  46:0  47:0  48:0  49:0  50:1  51:0  52:1  53:0  54:0  55:0  56:0  57:0  58:0  59:0  60:0  61:0  62:1  63:0  64:0  65:1  66:0  67:0  68:0  69:0  70:0  71:0  72:0  73:0  74:0  75:1  76:1  77:0  78:1  79:1  80:1  81:0  82:0  83:1  84:0  85:0  86:0  87:0  88:0  89:0  90:0  91:0  92:1  93:0  94:1  95:0  96:1  97:0  98:0  99:1  100:0  101:0  102:0  103:0  104:0  105:0  106:1  107:1  108:0  109:0  110:1  111:0  112:1  113:1  114:0  115:0  116:0  117:1  118:0  119:1  120:1  121:1  122:1  123:0  124:1  125:1  126:1  127:1  128:0  129:0  130:0  131:0  132:0  133:1  134:1  135:1  136:0  137:1  138:0  139:0  140:0  141:0  142:1  143:1  144:0  145:1  146:0  147:0  148:1  149:0  150:0  151:0  152:1  153:0  154:1  155:0  156:1  157:1  158:1  159:1  160:0  161:1  162:1  163:1  164:1  165:1  166:0 
-1 1:0  2:0  3:0  4:0  5:0  6:0  7:0  8:0  9:0  10:0  11:0  12:0  13:0  14:0  15:0  16:0  17:0  18:0  19:1  20:0  21:0  22:1  23:0  24:0  25:0  26:0  27:0  28:0  29:0  30:0  31:0  32:0  33:0  34:0  35:0  36:0  37:0  38:0  39:0  40:0  41:0  42:0  43:0  44:0  45:0  46:0  47:0  48:0  49:1  50:0  51:0  52:0  53:0  54:0  55:0  56:0  57:0  58:0  59:0  60:0  61:0  62:0  63:0  64:0  65:0  66:1  67:0  68:0  69:0  70:0  71:0  72:0  73:0  74:0  75:1  76:0  77:0  78:0  79:0  80:0  81:0  82:0  83:1  84:0  85:1  86:0  87:0  88:0  89:0  90:0  91:0  92:0  93:0  94:0  95:0  96:1  97:0  98:0  99:0  100:0  101:0  102:0  103:0  104:0  105:1  106:0  107:0  108:0  109:0  110:0  111:0  112:1  113:0  114:0  115:0  116:0  117:0  118:0  119:0  120:0  121:1  122:1  123:0  124:0  125:0  126:0  127:0  128:0  129:0  130:0  131:0  132:0  133:0  134:0  135:0  136:0  137:1  138:0  139:0  140:0  141:0  142:0  143:0  144:0  145:1  146:0  147:0  148:1  149:0  150:0  151:0  152:0  153:0  154:0  155:0  156:0  157:0  158:1  159:0  160:0  161:1  162:0  163:1  164:0  165:1  166:0 
-1 1:0  2:0  3:0  4:0  5:0  6:0  7:0  8:0  9:0  10:0  11:0  12:0  13:0  14:0  15:0  16:0  17:0  18:0  19:0  20:0  21:0  22:1  23:0  24:0  25:0  26:0  27:0  28:0  29:0  30:0  31:0  32:0  33:0  34:0  35:0  36:0  37:0  38:0  39:0  40:0  41:0  42:0  43:0  44:0  45:0  46:1  47:0  48:0  49:1  50:1  51:0  52:0  53:0  54:0  55:0  56:0  57:0  58:0  59:0  60:0  61:0  62:0  63:0  64:0  65:0  66:0  67:0  68:0  69:0  70:0  71:0  72:0  73:0  74:0  75:1  76:1  77:0  78:0  79:0  80:0  81:0  82:0  83:0  84:0  85:1  86:0  87:1  88:0  89:0  90:0  91:0  92:0  93:0  94:0  95:0  96:0  97:1  98:1  99:1  100:0  101:0  102:0  103:0  104:0  105:0  106:0  107:1  108:0  109:0  110:0  111:0  112:0  113:0  114:0  115:0  116:0  117:0  118:0  119:0  120:0  121:1  122:1  123:1  124:0  125:1  126:1  127:0  128:0  129:0  130:0  131:0  132:0  133:0  134:1  135:0  136:0  137:1  138:0  139:0  140:0  141:0  142:0  143:0  144:0  145:1  146:0  147:0  148:1  149:0  150:0  151:0  152:1  153:0  154:1  155:0  156:1  157:1  158:1  159:1  160:0  161:1  162:1  163:1  164:1  165:1  166:0 
-1 1:0  2:0  3:0  4:0  5:0  6:0  7:0  8:0  9:0  10:0  11:1  12:0  13:0  14:0  15:0  16:0  17:0  18:0  19:0  20:0  21:0  22:1  23:0  24:0  25:0  26:0  27:0  28:0  29:0  30:0  31:0  32:0  33:0  34:0  35:0  36:0  37:0  38:0  39:0  40:0  41:0  42:0  43:0  44:0  45:0  46:0  47:0  48:0  49:0  50:1  51:0  52:0  53:0  54:0  55:0  56:0  57:0  58:0  59:0  60:0  61:0  62:0  63:0  64:0  65:0  66:1  67:0  68:0  69:0  70:0  71:0  72:0  73:0  74:0  75:0  76:1  77:0  78:0  79:0  80:0  81:0  82:0  83:0  84:0  85:0  86:0  87:0  88:0  89:1  90:0  91:0  92:0  93:0  94:0  95:0  96:0  97:0  98:0  99:1  100:0  101:0  102:0  103:0  104:0  105:1  106:0  107:0  108:0  109:0  110:0  111:0  112:1  113:0  114:0  115:0  116:0  117:0  118:0  119:0  120:0  121:0  122:0  123:0  124:0  125:0  126:0  127:1  128:0  129:0  130:0  131:0  132:0  133:0  134:0  135:0  136:1  137:0  138:0  139:0  140:0  141:0  142:0  143:1  144:0  145:1  146:0  147:0  148:0  149:0  150:1  151:0  152:1  153:0  154:1  155:0  156:0  157:0  158:0  159:1  160:0  161:0  162:0  163:1  164:1  165:1  166:0 
-1 1:0  2:0  3:0  4:0  5:0  6:0  7:0  8:0  9:0  10:0  11:0  12:0  13:0  14:0  15:0  16:0  17:0  18:0  19:0  20:0  21:0  22:1  23:0  24:0  25:0  26:1  27:0  28:0  29:0  30:0  31:0  32:0  33:0  34:0  35:0  36:0  37:0  38:0  39:0  40:0  41:0  42:0  43:0  44:0  45:0  46:0  47:0  48:0  49:1  50:1  51:0  52:0  53:0  54:0  55:0  56:0  57:0  58:0  59:0  60:0  61:0  62:0  63:0  64:0  65:0  66:0  67:0  68:0  69:0  70:0  71:0  72:0  73:0  74:0  75:0  76:1  77:0  78:0  79:0  80:0  81:0  82:0  83:0  84:0  85:1  86:0  87:1  88:0  89:0  90:0  91:0  92:0  93:0  94:0  95:0  96:0  97:1  98:0  99:1  100:0  101:0  102:0  103:1  104:0  105:1  106:0  107:1  108:0  109:0  110:0  111:0  112:0  113:1  114:0  115:0  116:0  117:0  118:0  119:0  120:0  121:0  122:1  123:1  124:0  125:1  126:1  127:1  128:0  129:0  130:0  131:0  132:0  133:0  134:1  135:0  136:1  137:0  138:0  139:0  140:1  141:0  142:0  143:1  144:1  145:1  146:1  147:0  148:1  149:0  150:1  151:0  152:1  153:0  154:1  155:0  156:0  157:1  158:1  159:1  160:0  161:1  162:1  163:1  164:1  165:1  166:0 
-1 1:0  2:0  3:0  4:0  5:0  6:0  7:0  8:0  9:0  10:0  11:0  12:0  13:0  14:0  15:0  16:0  17:0  18:0  19:0  20:0  21:0  22:1  23:0  24:0  25:0  26:0  27:0  28:0  29:0  30:0  31:0  32:0  33:0  34:0  35:0  36:0  37:0  38:0  39:0  40:0  41:0  42:0  43:0  44:0  45:0  46:0  47:0  48:0  49:1  50:1  51:0  52:0  53:0  54:0  55:0  56:0  57:0  58:0  59:0  60:0  61:0  62:0  63:0  64:0  65:0  66:1  67:0  68:0  69:0  70:0  71:0  72:0  73:0  74:0  75:0  76:1  77:0  78:0  79:0  80:0  81:0  82:0  83:0  84:0  85:1  86:0  87:1  88:0  89:0  90:0  91:0  92:0  93:0  94:0  95:1  96:0  97:0  98:0  99:1  100:0  101:0  102:0  103:1  104:0  105:0  106:0  107:1  108:0  109:0  110:0  111:0  112:1  113:1  114:0  115:0  116:0  117:0  118:0  119:0  120:0  121:0  122:1  123:0  124:0  125:1  126:1  127:1  128:0  129:0  130:0  131:0  132:0  133:0  134:1  135:0  136:0  137:0  138:0  139:0  140:0  141:0  142:0  143:1  144:0  145:1  146:0  147:0  148:1  149:0  150:0  151:0  152:1  153:0  154:0  155:0  156:0  157:1  158:1  159:1  160:0  161:1  162:1  163:1  164:1  165:1  166:0 
-1 1:0  2:0  3:0  4:0  5:0  6:0  7:0  8:0  9:0  10:0  11:0  12:0  13:0  14:0  15:0  16:0  17:0  18:0  19:0  20:0  21:0  22:1  23:0  24:0  25:0  26:0  27:0  28:0  29:0  30:0  31:0  32:0  33:0  34:0  35:0  36:0  37:0  38:0  39:0  40:0  41:0  42:0  43:0  44:0  45:0  46:0  47:0  48:0  49:0  50:0  51:0  52:0  53:0  54:0  55:0  56:0  57:0  58:0  59:1  60:0  61:0  62:0  63:0  64:1  65:0  66:0  67:0  68:0  69:0  70:0  71:0  72:0  73:0  74:0  75:0  76:1  77:0  78:0  79:0  80:0  81:1  82:0  83:0  84:0  85:0  86:0  87:1  88:1  89:0  90:0  91:0  92:0  93:0  94:0  95:0  96:0  97:0  98:0  99:1  100:0  101:0  102:0  103:1  104:0  105:0  106:0  107:1  108:0  109:0  110:0  111:0  112:0  113:0  114:0  115:0  116:0  117:0  118:0  119:0  120:0  121:0  122:0  123:0  124:0  125:0  126:0  127:0  128:0  129:0  130:0  131:0  132:0  133:0  134:1  135:0  136:0  137:0  138:0  139:0  140:0  141:0  142:0  143:0  144:1  145:0  146:0  147:0  148:0  149:0  150:1  151:0  152:0  153:0  154:0  155:0  156:0  157:0  158:0  159:0  160:0  161:0  162:1  163:1  164:0  165:1  166:0 
-1 1:0  2:0  3:0  4:0  5:0  6:0  7:0  8:0  9:0  10:0  11:0  12:0  13:0  14:0  15:0  16:0  17:0  18:0  19:0  20:0  21:0  22:1  23:0  24:0  25:0  26:0  27:0  28:0  29:0  30:0  31:0  32:0  33:0  34:0  35:0  36:0  37:0  38:0  39:0  40:0  41:0  42:0  43:0  44:0  45:0  46:0  47:0  48:0  49:1  50:0  51:0  52:0  53:0  54:0  55:0  56:0  57:0  58:0  59:0  60:0  61:0  62:0  63:0  64:0  65:0  66:1  67:0  68:0  69:0  70:0  71:0  72:0  73:0  74:0  75:0  76:0  77:0  78:0  79:0  80:0  81:0  82:0  83:0  84:0  85:1  86:0  87:0  88:0  89:0  90:0  91:0  92:0  93:0  94:0  95:1  96:1  97:0  98:0  99:0  100:0  101:0  102:0  103:0  104:0  105:1  106:0  107:0  108:0  109:0  110:0  111:0  112:1  113:0  114:0  115:0  116:0  117:0  118:0  119:0  120:0  121:0  122:1  123:0  124:0  125:0  126:1  127:1  128:0  129:0  130:0  131:0  132:0  133:0  134:0  135:0  136:0  137:0  138:0  139:0  140:0  141:0  142:0  143:1  144:0  145:0  146:0  147:0  148:1  149:0  150:1  151:0  152:1  153:0  154:0  155:0  156:1  157:1  158:1  159:0  160:0  161:1  162:0  163:1  164:1  165:1  166:0 
-1 1:0  2:0  3:0  4:0  5:0  6:0  7:0  8:0  9:0  10:0  11:0  12:0  13:0  14:0  15:0  16:0  17:0  18:0  19:0  20:0  21:0  22:1  23:0  24:0  25:0  26:1  27:0  28:0  29:0  30:0  31:0  32:0  33:0  34:0  35:0  36:1  37:0  38:0  39:0  40:0  41:0  42:0  43:0  44:0  45:1  46:0  47:1  48:0  49:0  50:0  51:0  52:0  53:0  54:0  55:0  56:0  57:0  58:0  59:0  60:0  61:0  62:0  63:0  64:0  65:1  66:0  67:0  68:0  69:0  70:0  71:0  72:0  73:0  74:0  75:0  76:1  77:0  78:1  79:0  80:0  81:1  82:0  83:1  84:0  85:0  86:0  87:1  88:1  89:0  90:0  91:0  92:0  93:0  94:0  95:0  96:1  97:0  98:0  99:1  100:0  101:0  102:0  103:1  104:0  105:1  106:0  107:1  108:0  109:0  110:0  111:0  112:0  113:0  114:0  115:0  116:0  117:0  118:0  119:1  120:1  121:1  122:0  123:0  124:0  125:1  126:0  127:0  128:0  129:0  130:0  131:0  132:0  133:0  134:1  135:0  136:0  137:1  138:0  139:0  140:0  141:0  142:0  143:0  144:1  145:0  146:0  147:0  148:0  149:0  150:1  151:0  152:0  153:0  154:0  155:0  156:1  157:0  158:0  159:0  160:0  161:1  162:1  163:1  164:0  165:1  166:0 
-1 1:0  2:0  3:0  4:0  5:0  6:0  7:0  8:1  9:0  10:0  11:1  12:0  13:0  14:0  15:0  16:1  17:0  18:0  19:0  20:0  21:0  22:1  23:0  24:0  25:0  26:1  27:0  28:0  29:0  30:0  31:0  32:0  33:0  34:0  35:0  36:1  37:0  38:0  39:0  40:0  41:0  42:0  43:0  44:0  45:0  46:0  47:0  48:0  49:0  50:1  51:1  52:0  53:0  54:0  55:1  56:0  57:0  58:1  59:0  60:1  61:1  62:0  63:0  64:0  65:0  66:1  67:1  68:0  69:0  70:0  71:0  72:0  73:1  74:0  75:0  76:1  77:0  78:0  79:0  80:0  81:1  82:0  83:0  84:0  85:0  86:0  87:0  88:1  89:0  90:0  91:0  92:0  93:0  94:0  95:0  96:0  97:0  98:0  99:1  100:0  101:0  102:1  103:0  104:0  105:1  106:0  107:0  108:0  109:0  110:0  111:0  112:1  113:0  114:0  115:0  116:0  117:0  118:0  119:0  120:0  121:0  122:0  123:0  124:1  125:1  126:0  127:1  128:0  129:0  130:1  131:0  132:0  133:0  134:0  135:0  136:1  137:1  138:0  139:0  140:0  141:0  142:0  143:1  144:1  145:1  146:0  147:0  148:1  149:0  150:0  151:0  152:0  153:0  154:0  155:0  156:0  157:0  158:0  159:1  160:0  161:0  162:1  163:1  164:1  165:1  166:0 
-1 1:0  2:0  3:0  4:0  5:0  6:0  7:0  8:0  9:0  10:0  11:0  12:0  13:0  14:0  15:0  16:0  17:0  18:0  19:0  20:0  21:0  22:1  23:0  24:0  25:0  26:1  27:0  28:0  29:0  30:0  31:0  32:0  33:0  34:0  35:0  36:0  37:0  38:0  39:0  40:0  41:0  42:1  43:0  44:0  45:0  46:0  47:0  48:0  49:1  50:1  51:0  52:0  53:0  54:0  55:0  56:0  57:1  58:0  59:0  60:0  61:0  62:1  63:0  64:0  65:0  66:0  67:0  68:0  69:0  70:0  71:0  72:0  73:0  74:0  75:0  76:1  77:0  78:0  79:0  80:0  81:0  82:0  83:0  84:0  85:1  86:0  87:1  88:0  89:1  90:0  91:0  92:0  93:0  94:0  95:0  96:0  97:1  98:1  99:1  100:0  101:0  102:0  103:1  104:0  105:1  106:1  107:1  108:0  109:0  110:0  111:0  112:1  113:1  114:0  115:0  116:0  117:0  118:0  119:0  120:0  121:0  122:1  123:0  124:0  125:1  126:0  127:1  128:0  129:0  130:0  131:0  132:0  133:0  134:1  135:0  136:0  137:1  138:0  139:0  140:0  141:0  142:0  143:1  144:1  145:1  146:1  147:0  148:1  149:0  150:1  151:0  152:1  153:0  154:1  155:0  156:0  157:1  158:1  159:1  160:0  161:1  162:1  163:1  164:1  165:1  166:0 
-1 1:0  2:0  3:0  4:0  5:0  6:0  7:0  8:0  9:0  10:0  11:0  12:0  13:0  14:0  15:0  16:0  17:0  18:0  19:0  20:0  21:0  22:1  23:0  24:0  25:0  26:0  27:0  28:0  29:0  30:0  31:0  32:0  33:0  34:0  35:0  36:1  37:0  38:0  39:0  40:0  41:0  42:1  43:0  44:0  45:0  46:0  47:1  48:0  49:0  50:1  51:0  52:1  53:0  54:0  55:0  56:0  57:0  58:0  59:1  60:0  61:0  62:0  63:0  64:1  65:1  66:0  67:0  68:0  69:0  70:0  71:0  72:0  73:0  74:0  75:0  76:1  77:0  78:1  79:1  80:1  81:1  82:0  83:1  84:0  85:0  86:0  87:1  88:1  89:0  90:0  91:0  92:1  93:0  94:1  95:1  96:1  97:1  98:0  99:1  100:0  101:0  102:0  103:1  104:0  105:0  106:1  107:1  108:0  109:0  110:1  111:0  112:0  113:0  114:0  115:0  116:0  117:1  118:0  119:1  120:1  121:1  122:0  123:0  124:1  125:1  126:0  127:0  128:0  129:0  130:1  131:0  132:0  133:0  134:1  135:0  136:0  137:1  138:0  139:0  140:0  141:0  142:1  143:0  144:1  145:1  146:0  147:0  148:0  149:0  150:1  151:0  152:0  153:0  154:1  155:0  156:1  157:0  158:1  159:0  160:0  161:1  162:1  163:1  164:1  165:1  166:0 
-1 1:0  2:0  3:0  4:0  5:0  6:0  7:0  8:0  9:0  10:0  11:0  12:0  13:0  14:0  15:0  16:0  17:0  18:0  19:0  20:0  21:1  22:1  23:0  24:0  25:0  26:1  27:0  28:0  29:0  30:0  31:0  32:0  33:0  34:0  35:0  36:1  37:0  38:0  39:0  40:0  41:0  42:0  43:0  44:0  45:1  46:0  47:1  48:0  49:0  50:1  51:0  52:0  53:0  54:0  55:0  56:0  57:0  58:0  59:0  60:0  61:0  62:0  63:0  64:0  65:0  66:0  67:0  68:0  69:0  70:0  71:0  72:1  73:0  74:0  75:0  76:1  77:0  78:0  79:0  80:0  81:1  82:0  83:1  84:0  85:0  86:0  87:0  88:1  89:0  90:0  91:0  92:1  93:0  94:0  95:1  96:1  97:1  98:0  99:1  100:0  101:0  102:0  103:0  104:0  105:1  106:0  107:0  108:0  109:0  110:1  111:0  112:0  113:1  114:0  115:0  116:0  117:1  118:0  119:0  120:0  121:0  122:0  123:1  124:0  125:1  126:1  127:1  128:0  129:0  130:0  131:0  132:0  133:1  134:0  135:1  136:1  137:1  138:0  139:0  140:1  141:0  142:0  143:1  144:1  145:0  146:1  147:0  148:0  149:0  150:1  151:0  152:1  153:0  154:1  155:0  156:1  157:1  158:1  159:1  160:0  161:1  162:1  163:1  164:1  165:1  166:0 
-1 1:0  2:0  3:0  4:0  5:0  6:0  7:0  8:0  9:0  10:0  11:0  12:0  13:0  14:0  15:0  16:0  17:0  18:0  19:0  20:0  21:0  22:1  23:0  24:0  25:0  26:0  27:0  28:0  29:0  30:0  31:0  32:0  33:0  34:0  35:0  36:0  37:0  38:0  39:0  40:0  41:0  42:0  43:0  44:0  45:0  46:0  47:0  48:0  49:0  50:0  51:0  52:0  53:0  54:0  55:0  56:0  57:0  58:0  59:0  60:0  61:0  62:0  63:0  64:0  65:0  66:1  67:0  68:0  69:0  70:0  71:0  72:0  73:0  74:0  75:1  76:0  77:0  78:0  79:0  80:0  81:0  82:0  83:1  84:0  85:1  86:0  87:0  88:0  89:1  90:0  91:0  92:1  93:0  94:0  95:0  96:1  97:0  98:0  99:0  100:0  101:0  102:0  103:0  104:0  105:1  106:0  107:0  108:0  109:0  110:1  111:0  112:1  113:0  114:0  115:0  116:0  117:1  118:0  119:0  120:1  121:1  122:1  123:1  124:0  125:0  126:1  127:1  128:0  129:0  130:0  131:0  132:0  133:0  134:0  135:0  136:1  137:1  138:0  139:0  140:1  141:0  142:1  143:1  144:0  145:1  146:1  147:0  148:1  149:0  150:1  151:0  152:0  153:0  154:1  155:0  156:1  157:1  158:1  159:1  160:0  161:1  162:0  163:1  164:1  165:1  166:0 
-1 1:0  2:0  3:0  4:0  5:0  6:0  7:0  8:0  9:0  10:0  11:0  12:0  13:0  14:0  15:0  16:0  17:0  18:0  19:0  20:0  21:0  22:1  23:0  24:0  25:0  26:0  27:0  28:0  29:0  30:0  31:0  32:0  33:0  34:0  35:0  36:0  37:0  38:0  39:0  40:0  41:0  42:0  43:0  44:0  45:1  46:0  47:0  48:0  49:1  50:1  51:0  52:0  53:0  54:0  55:0  56:0  57:1  58:0  59:0  60:0  61:0  62:1  63:0  64:0  65:0  66:1  67:0  68:0  69:0  70:0  71:0  72:0  73:0  74:0  75:0  76:1  77:0  78:0  79:0  80:0  81:0  82:0  83:0  84:0  85:1  86:0  87:0  88:0  89:0  90:0  91:0  92:0  93:0  94:0  95:0  96:0  97:0  98:1  99:1  100:0  101:0  102:0  103:0  104:0  105:0  106:0  107:0  108:0  109:0  110:0  111:0  112:1  113:0  114:0  115:0  116:0  117:0  118:0  119:0  120:0  121:0  122:1  123:0  124:0  125:1  126:0  127:0  128:0  129:0  130:0  131:0  132:0  133:1  134:0  135:1  136:0  137:1  138:0  139:0  140:0  141:0  142:1  143:0  144:0  145:1  146:0  147:0  148:1  149:0  150:0  151:0  152:1  153:0  154:0  155:0  156:1  157:1  158:1  159:0  160:0  161:1  162:1  163:1  164:1  165:1  166:0 
-1 1:0  2:0  3:0  4:0  5:0  6:0  7:0  8:0  9:0  10:0  11:0  12:0  13:0  14:0  15:0  16:0  17:0  18:0  19:0  20:0  21:0  22:1  23:0  24:0  25:0  26:1  27:0  28:0  29:0  30:0  31:0  32:0  33:0  34:0  35:0  36:0  37:0  38:0  39:0  40:0  41:0  42:1  43:0  44:0  45:0  46:1  47:0  48:0  49:0  50:1  51:0  52:0  53:0  54:0  55:0  56:0  57:1  58:0  59:0  60:0  61:0  62:0  63:0  64:0  65:0  66:0  67:0  68:0  69:0  70:0  71:0  72:1  73:0  74:0  75:0  76:1  77:0  78:0  79:0  80:0  81:0  82:0  83:1  84:0  85:0  86:0  87:1  88:0  89:1  90:0  91:0  92:0  93:0  94:0  95:0  96:1  97:0  98:0  99:1  100:0  101:0  102:0  103:0  104:0  105:1  106:0  107:1  108:0  109:0  110:0  111:0  112:0  113:1  114:0  115:0  116:0  117:0  118:0  119:0  120:0  121:0  122:0  123:1  124:0  125:1  126:1  127:1  128:0  129:0  130:0  131:0  132:0  133:0  134:1  135:0  136:1  137:1  138:0  139:0  140:1  141:0  142:0  143:1  144:1  145:1  146:1  147:0  148:0  149:0  150:1  151:0  152:1  153:0  154:1  155:0  156:0  157:1  158:0  159:1  160:0  161:0  162:1  163:1  164:1  165:1  166:0 
-1 1:0  2:0  3:0  4:0  5:0  6:0  7:0  8:0  9:0  10:0  11:0  12:0  13:0  14:0  15:0  16:0  17:0  18:0  19:0  20:0  21:0  22:1  23:0  24:0  25:0  26:0  27:0  28:0  29:0  30:0  31:0  32:0  33:0  34:0  35:0  36:0  37:0  38:0  39:0  40:0  41:0  42:0  43:0  44:0  45:1  46:0  47:0  48:0  49:0  50:0  51:0  52:0  53:0  54:0  55:0  56:0  57:0  58:0  59:0  60:0  61:0  62:0  63:0  64:0  65:1  66:0  67:0  68:0  69:0  70:0  71:0  72:0  73:0  74:0  75:0  76:1  77:0  78:1  79:0  80:0  81:0  82:0  83:0  84:0  85:0  86:0  87:1  88:0  89:0  90:0  91:0  92:0  93:0  94:0  95:0  96:0  97:0  98:1  99:1  100:0  101:0  102:0  103:1  104:0  105:0  106:0  107:1  108:0  109:0  110:0  111:0  112:0  113:0  114:0  115:0  116:0  117:0  118:0  119:1  120:0  121:1  122:0  123:0  124:0  125:0  126:0  127:0  128:0  129:0  130:0  131:0  132:0  133:0  134:1  135:0  136:0  137:1  138:0  139:0  140:0  141:0  142:0  143:0  144:1  145:0  146:0  147:0  148:0  149:0  150:1  151:0  152:0  153:0  154:0  155:0  156:1  157:0  158:0  159:0  160:0  161:1  162:1  163:1  164:0  165:1  166:0 
-1 1:0  2:0  3:0  4:0  5:0  6:0  7:0  8:0  9:0  10:0  11:0  12:0  13:0  14:0  15:0  16:0  17:0  18:0  19:0  20:0  21:0  22:1  23:0  24:0  25:0  26:0  27:0  28:0  29:0  30:0  31:0  32:0  33:0  34:0  35:0  36:1  37:0  38:0  39:0  40:0  41:0  42:0  43:0  44:0  45:0  46:0  47:0  48:0  49:1  50:1  51:0  52:0  53:0  54:0  55:0  56:0  57:0  58:0  59:0  60:0  61:0  62:1  63:0  64:0  65:0  66:0  67:0  68:0  69:0  70:0  71:0  72:1  73:0  74:0  75:1  76:1  77:0  78:0  79:0  80:1  81:1  82:0  83:1  84:0  85:1  86:0  87:0  88:1  89:1  90:0  91:0  92:1  93:0  94:0  95:1  96:1  97:1  98:0  99:1  100:0  101:0  102:0  103:0  104:0  105:0  106:0  107:0  108:0  109:0  110:1  111:0  112:0  113:0  114:0  115:0  116:0  117:1  118:0  119:0  120:1  121:1  122:1  123:0  124:0  125:1  126:0  127:1  128:0  129:0  130:0  131:0  132:0  133:0  134:0  135:0  136:1  137:1  138:0  139:0  140:0  141:0  142:1  143:1  144:0  145:0  146:1  147:0  148:1  149:0  150:1  151:0  152:1  153:0  154:1  155:0  156:1  157:1  158:1  159:1  160:0  161:1  162:1  163:1  164:1  165:1  166:0 
-1 1:0  2:0  3:0  4:0  5:0  6:0  7:0  8:0  9:0  10:0  11:0  12:0  13:0  14:0  15:0  16:1  17:0  18:0  19:0  20:0  21:0  22:1  23:0  24:1  25:0  26:0  27:0  28:0  29:0  30:0  31:0  32:0  33:0  34:0  35:0  36:1  37:0  38:1  39:0  40:0  41:0  42:1  43:0  44:0  45:1  46:0  47:1  48:0  49:1  50:1  51:0  52:1  53:0  54:0  55:0  56:1  57:0  58:0  59:0  60:0  61:0  62:0  63:1  64:0  65:0  66:0  67:0  68:0  69:0  70:1  71:1  72:1  73:0  74:0  75:0  76:1  77:1  78:1  79:1  80:1  81:1  82:0  83:1  84:0  85:0  86:0  87:0  88:1  89:0  90:0  91:0  92:1  93:0  94:1  95:0  96:1  97:1  98:1  99:1  100:0  101:0  102:1  103:0  104:0  105:1  106:1  107:1  108:0  109:0  110:1  111:0  112:1  113:1  114:0  115:0  116:0  117:1  118:0  119:1  120:1  121:1  122:1  123:0  124:1  125:1  126:1  127:1  128:0  129:0  130:1  131:0  132:0  133:1  134:1  135:1  136:1  137:1  138:0  139:0  140:1  141:0  142:1  143:1  144:1  145:1  146:1  147:0  148:1  149:0  150:1  151:1  152:1  153:0  154:1  155:0  156:1  157:1  158:1  159:1  160:0  161:1  162:1  163:1  164:1  165:1  166:0 
-1 1:0  2:0  3:0  4:0  5:0  6:0  7:0  8:0  9:0  10:0  11:0  12:0  13:0  14:0  15:0  16:0  17:0  18:0  19:0  20:0  21:0  22:1  23:0  24:0  25:0  26:1  27:0  28:0  29:0  30:0  31:0  32:0  33:0  34:0  35:0  36:0  37:0  38:0  39:0  40:0  41:0  42:0  43:0  44:0  45:0  46:1  47:0  48:0  49:0  50:1  51:0  52:1  53:0  54:0  55:0  56:0  57:1  58:0  59:0  60:0  61:0  62:0  63:0  64:0  65:0  66:0  67:0  68:0  69:0  70:0  71:0  72:1  73:0  74:0  75:0  76:1  77:0  78:1  79:1  80:1  81:0  82:0  83:1  84:0  85:0  86:0  87:1  88:0  89:0  90:0  91:0  92:1  93:0  94:1  95:1  96:1  97:1  98:1  99:1  100:0  101:0  102:0  103:0  104:0  105:1  106:0  107:1  108:0  109:0  110:1  111:0  112:0  113:1  114:0  115:0  116:0  117:1  118:0  119:1  120:1  121:0  122:0  123:1  124:1  125:1  126:1  127:1  128:0  129:0  130:0  131:0  132:0  133:0  134:1  135:0  136:1  137:1  138:0  139:0  140:1  141:0  142:1  143:1  144:1  145:1  146:1  147:0  148:0  149:0  150:1  151:0  152:1  153:0  154:1  155:0  156:1  157:1  158:1  159:1  160:0  161:1  162:1  163:1  164:1  165:1  166:0 
-1 1:0  2:0  3:0  4:0  5:0  6:0  7:0  8:0  9:0  10:0  11:0  12:0  13:0  14:0  15:0  16:0  17:0  18:0  19:0  20:0  21:1  22:1  23:0  24:0  25:0  26:1  27:0  28:0  29:0  30:0  31:0  32:0  33:0  34:0  35:0  36:1  37:0  38:1  39:0  40:0  41:0  42:0  43:0  44:0  45:1  46:0  47:1  48:0  49:1  50:1  51:0  52:0  53:0  54:0  55:0  56:0  57:0  58:0  59:0  60:0  61:0  62:0  63:0  64:0  65:1  66:0  67:0  68:0  69:0  70:0  71:0  72:0  73:0  74:0  75:0  76:1  77:1  78:1  79:0  80:1  81:1  82:0  83:1  84:0  85:1  86:0  87:0  88:1  89:0  90:0  91:0  92:0  93:0  94:0  95:0  96:1  97:0  98:1  99:1  100:0  101:0  102:0  103:0  104:0  105:1  106:0  107:0  108:0  109:0  110:0  111:0  112:0  113:0  114:0  115:0  116:0  117:0  118:0  119:1  120:1  121:1  122:1  123:0  124:0  125:1  126:0  127:0  128:0  129:0  130:0  131:0  132:0  133:1  134:0  135:1  136:0  137:1  138:0  139:0  140:0  141:0  142:1  143:0  144:1  145:1  146:0  147:0  148:1  149:0  150:0  151:0  152:0  153:0  154:0  155:0  156:1  157:0  158:1  159:0  160:0  161:1  162:1  163:1  164:0  165:1  166:0 
-1 1:0  2:0  3:0  4:0  5:0  6:0  7:0  8:0  9:0  10:0  11:0  12:0  13:0  14:0  15:0  16:0  17:0  18:0  19:0  20:0  21:0  22:1  23:0  24:0  25:0  26:1  27:0  28:0  29:0  30:0  31:0  32:0  33:0  34:0  35:0  36:0  37:0  38:0  39:0  40:0  41:0  42:0  43:0  44:0  45:0  46:0  47:0  48:0  49:1  50:1  51:0  52:0  53:0  54:0  55:0  56:0  57:1  58:0  59:0  60:0  61:0  62:0  63:0  64:0  65:0  66:0  67:0  68:0  69:0  70:0  71:0  72:1  73:0  74:0  75:0  76:1  77:0  78:0  79:0  80:0  81:0  82:0  83:1  84:0  85:0  86:0  87:0  88:0  89:0  90:0  91:0  92:0  93:0  94:0  95:0  96:1  97:0  98:0  99:1  100:0  101:0  102:0  103:0  104:0  105:1  106:0  107:0  108:0  109:0  110:0  111:0  112:0  113:1  114:0  115:0  116:0  117:0  118:0  119:0  120:1  121:0  122:0  123:1  124:0  125:1  126:1  127:1  128:0  129:0  130:0  131:0  132:0  133:0  134:0  135:0  136:0  137:1  138:0  139:0  140:0  141:0  142:0  143:1  144:1  145:1  146:1  147:0  148:0  149:0  150:0  151:0  152:1  153:0  154:0  155:0  156:0  157:1  158:1  159:1  160:0  161:1  162:1  163:1  164:1  165:1  166:0 
-1 1:0  2:0  3:0  4:0  5:0  6:0  7:0  8:0  9:0  10:0  11:0  12:0  13:0  14:0  15:0  16:0  17:0  18:0  19:0  20:0  21:0  22:1  23:0  24:0  25:0  26:1  27:0  28:0  29:0  30:0  31:0  32:0  33:0  34:0  35:0  36:0  37:0  38:0  39:0  40:0  41:0  42:1  43:0  44:0  45:0  46:0  47:0  48:0  49:1  50:1  51:0  52:0  53:0  54:0  55:0  56:0  57:1  58:0  59:0  60:0  61:0  62:0  63:0  64:0  65:0  66:0  67:0  68:0  69:0  70:0  71:0  72:1  73:0  74:0  75:0  76:1  77:0  78:0  79:0  80:0  81:0  82:0  83:0  84:0  85:1  86:0  87:0  88:0  89:1  90:0  91:0  92:0  93:0  94:0  95:0  96:0  97:1  98:1  99:1  100:0  101:0  102:0  103:0  104:0  105:1  106:1  107:1  108:0  109:0  110:0  111:0  112:1  113:1  114:0  115:0  116:0  117:0  118:0  119:0  120:0  121:0  122:1  123:0  124:0  125:1  126:1  127:1  128:0  129:0  130:0  131:0  132:0  133:0  134:1  135:0  136:0  137:1  138:0  139:0  140:1  141:0  142:0  143:1  144:1  145:1  146:1  147:0  148:1  149:0  150:1  151:0  152:1  153:0  154:1  155:0  156:0  157:1  158:1  159:1  160:0  161:1  162:1  163:1  164:1  165:1  166:0 
-1 1:0  2:0  3:0  4:0  5:0  6:0  7:0  8:0  9:0  10:0  11:0  12:0  13:0  14:0  15:0  16:1  17:0  18:0  19:0  20:0  21:0  22:1  23:0  24:0  25:0  26:0  27:0  28:0  29:0  30:0  31:0  32:0  33:0  34:0  35:0  36:0  37:0  38:1  39:0  40:0  41:0  42:0  43:0  44:0  45:0  46:1  47:1  48:0  49:0  50:1  51:0  52:1  53:0  54:0  55:0  56:0  57:0  58:0  59:0  60:0  61:0  62:0  63:0  64:1  65:0  66:0  67:0  68:0  69:0  70:0  71:0  72:0  73:1  74:0  75:1  76:1  77:1  78:1  79:1  80:1  81:1  82:0  83:1  84:0  85:0  86:0  87:1  88:1  89:0  90:0  91:0  92:0  93:0  94:1  95:0  96:1  97:0  98:0  99:1  100:0  101:0  102:0  103:0  104:0  105:0  106:1  107:1  108:0  109:0  110:0  111:0  112:0  113:1  114:0  115:0  116:0  117:0  118:0  119:1  120:1  121:1  122:1  123:0  124:1  125:1  126:1  127:1  128:0  129:0  130:1  131:0  132:0  133:1  134:1  135:0  136:0  137:1  138:0  139:0  140:0  141:0  142:1  143:1  144:0  145:1  146:0  147:0  148:1  149:0  150:1  151:0  152:1  153:0  154:0  155:0  156:1  157:1  158:1  159:0  160:0  161:1  162:1  163:1  164:1  165:1  166:0 
-1 1:0  2:0  3:0  4:0  5:0  6:0  7:0  8:0  9:0  10:0  11:0  12:0  13:0  14:0  15:0  16:0  17:0  18:0  19:0  20:0  21:1  22:1  23:0  24:0  25:0  26:1  27:0  28:0  29:0  30:0  31:0  32:0  33:0  34:0  35:0  36:1  37:0  38:0  39:0  40:0  41:0  42:0  43:0  44:0  45:1  46:0  47:1  48:0  49:0  50:1  51:0  52:0  53:0  54:0  55:0  56:0  57:0  58:0  59:0  60:0  61:0  62:0  63:0  64:0  65:0  66:0  67:0  68:0  69:0  70:0  71:0  72:1  73:0  74:0  75:0  76:1  77:0  78:0  79:0  80:0  81:1  82:0  83:1  84:0  85:0  86:0  87:0  88:1  89:0  90:0  91:0  92:1  93:0  94:0  95:1  96:1  97:1  98:0  99:1  100:0  101:0  102:0  103:0  104:0  105:1  106:0  107:0  108:0  109:0  110:1  111:0  112:0  113:1  114:0  115:0  116:0  117:1  118:0  119:0  120:0  121:0  122:0  123:1  124:0  125:1  126:1  127:1  128:0  129:0  130:0  131:0  132:0  133:1  134:0  135:1  136:1  137:1  138:0  139:0  140:1  141:0  142:0  143:1  144:1  145:1  146:1  147:0  148:0  149:0  150:1  151:0  152:1  153:0  154:1  155:0  156:1  157:1  158:1  159:1  160:0  161:1  162:1  163:1  164:1  165:1  166:0 
-1 1:0  2:0  3:0  4:0  5:0  6:0  7:0  8:0  9:0  10:0  11:0  12:0  13:0  14:0  15:0  16:0  17:0  18:0  19:0  20:0  21:1  22:1  23:0  24:0  25:0  26:0  27:0  28:0  29:0  30:0  31:0  32:0  33:0  34:0  35:0  36:1  37:0  38:0  39:0  40:0  41:0  42:0  43:0  44:0  45:1  46:0  47:1  48:0  49:1  50:1  51:0  52:0  53:0  54:0  55:0  56:0  57:0  58:0  59:0  60:0  61:0  62:1  63:0  64:0  65:0  66:0  67:0  68:0  69:0  70:0  71:0  72:0  73:0  74:0  75:1  76:1  77:0  78:0  79:1  80:0  81:1  82:0  83:1  84:0  85:1  86:0  87:0  88:1  89:0  90:0  91:0  92:1  93:0  94:0  95:1  96:1  97:1  98:1  99:1  100:0  101:0  102:0  103:0  104:0  105:0  106:0  107:0  108:0  109:0  110:1  111:0  112:0  113:0  114:0  115:0  116:0  117:1  118:0  119:0  120:1  121:1  122:1  123:1  124:0  125:1  126:1  127:0  128:0  129:0  130:0  131:0  132:0  133:1  134:0  135:1  136:1  137:1  138:0  139:0  140:0  141:0  142:1  143:0  144:1  145:1  146:1  147:0  148:1  149:0  150:1  151:0  152:0  153:0  154:1  155:0  156:1  157:1  158:1  159:1  160:0  161:1  162:1  163:1  164:1  165:1  166:0 
-1 1:0  2:0  3:0  4:0  5:0  6:0  7:0  8:0  9:0  10:0  11:0  12:0  13:0  14:0  15:0  16:0  17:0  18:0  19:0  20:0  21:1  22:1  23:0  24:0  25:0  26:0  27:0  28:0  29:0  30:0  31:0  32:0  33:0  34:0  35:0  36:1  37:0  38:0  39:0  40:0  41:0  42:0  43:0  44:0  45:1  46:0  47:1  48:0  49:0  50:1  51:0  52:0  53:0  54:0  55:0  56:0  57:0  58:0  59:0  60:0  61:0  62:1  63:0  64:0  65:0  66:0  67:0  68:0  69:0  70:0  71:0  72:1  73:0  74:0  75:0  76:1  77:0  78:0  79:0  80:0  81:1  82:0  83:1  84:0  85:0  86:0  87:1  88:1  89:0  90:0  91:0  92:1  93:0  94:0  95:1  96:1  97:1  98:0  99:1  100:0  101:0  102:0  103:1  104:0  105:0  106:0  107:1  108:0  109:0  110:1  111:0  112:0  113:1  114:0  115:0  116:0  117:1  118:0  119:0  120:0  121:0  122:0  123:1  124:0  125:1  126:1  127:1  128:0  129:0  130:0  131:0  132:0  133:1  134:1  135:1  136:1  137:1  138:0  139:0  140:1  141:0  142:0  143:1  144:1  145:1  146:1  147:0  148:0  149:0  150:1  151:0  152:1  153:0  154:1  155:0  156:1  157:1  158:1  159:1  160:0  161:1  162:1  163:1  164:1  165:1  166:0 
-1 1:0  2:0  3:0  4:0  5:0  6:0  7:0  8:0  9:0  10:0  11:0  12:0  13:0  14:0  15:0  16:0  17:0  18:0  19:0  20:0  21:0  22:1  23:0  24:0  25:0  26:0  27:0  28:0  29:0  30:0  31:0  32:0  33:0  34:0  35:0  36:1  37:0  38:0  39:0  40:0  41:0  42:0  43:0  44:0  45:1  46:0  47:1  48:0  49:0  50:1  51:0  52:0  53:0  54:0  55:0  56:0  57:0  58:0  59:0  60:0  61:0  62:1  63:0  64:0  65:1  66:0  67:0  68:0  69:0  70:0  71:0  72:1  73:0  74:0  75:0  76:1  77:1  78:1  79:0  80:0  81:1  82:0  83:1  84:0  85:0  86:0  87:1  88:1  89:0  90:0  91:0  92:1  93:0  94:0  95:0  96:1  97:1  98:0  99:1  100:0  101:0  102:0  103:1  104:0  105:0  106:1  107:1  108:0  109:0  110:1  111:0  112:0  113:1  114:0  115:0  116:0  117:1  118:0  119:1  120:1  121:1  122:0  123:0  124:0  125:1  126:1  127:1  128:0  129:0  130:0  131:0  132:0  133:1  134:1  135:1  136:0  137:1  138:0  139:0  140:0  141:0  142:1  143:1  144:1  145:1  146:1  147:0  148:0  149:0  150:1  151:0  152:1  153:0  154:1  155:0  156:1  157:1  158:1  159:1  160:0  161:1  162:1  163:1  164:1  165:1  166:0 
-1 1:0  2:0  3:0  4:0  5:0  6:0  7:0  8:0  9:0  10:0  11:0  12:0  13:0  14:0  15:0  16:0  17:0  18:0  19:0  20:0  21:1  22:1  23:0  24:0  25:0  26:1  27:0  28:0  29:0  30:0  31:0  32:0  33:0  34:0  35:0  36:1  37:0  38:0  39:0  40:0  41:0  42:0  43:0  44:0  45:1  46:0  47:1  48:0  49:0  50:1  51:0  52:0  53:0  54:0  55:0  56:0  57:0  58:0  59:1  60:0  61:0  62:0  63:0  64:1  65:1  66:0  67:0  68:0  69:0  70:0  71:0  72:1  73:0  74:0  75:0  76:1  77:1  78:1  79:0  80:1  81:1  82:0  83:1  84:0  85:0  86:0  87:0  88:1  89:0  90:0  91:0  92:0  93:0  94:0  95:0  96:1  97:0  98:1  99:1  100:0  101:0  102:0  103:0  104:0  105:1  106:0  107:0  108:0  109:0  110:0  111:0  112:0  113:0  114:0  115:0  116:0  117:0  118:0  119:1  120:1  121:1  122:0  123:1  124:0  125:1  126:1  127:0  128:0  129:0  130:0  131:0  132:0  133:0  134:0  135:0  136:0  137:1  138:0  139:0  140:0  141:0  142:1  143:0  144:1  145:1  146:1  147:0  148:0  149:0  150:0  151:0  152:0  153:0  154:1  155:0  156:1  157:1  158:0  159:1  160:0  161:1  162:1  163:1  164:1  165:1  166:0 
-1 1:0  2:0  3:0  4:0  5:0  6:0  7:0  8:0  9:0  10:0  11:0  12:0  13:0  14:0  15:0  16:0  17:0  18:0  19:0  20:0  21:0  22:1  23:0  24:0  25:0  26:0  27:0  28:0  29:0  30:0  31:0  32:0  33:0  34:0  35:0  36:0  37:0  38:0  39:0  40:0  41:0  42:0  43:0  44:0  45:1  46:1  47:0  48:0  49:0  50:1  51:0  52:0  53:0  54:0  55:0  56:0  57:0  58:0  59:0  60:0  61:0  62:0  63:0  64:0  65:0  66:0  67:0  68:0  69:0  70:0  71:0  72:1  73:0  74:0  75:0  76:1  77:0  78:0  79:0  80:0  81:0  82:0  83:0  84:0  85:0  86:0  87:1  88:0  89:0  90:0  91:0  92:1  93:0  94:0  95:1  96:0  97:0  98:0  99:1  100:0  101:0  102:0  103:1  104:0  105:0  106:0  107:1  108:0  109:0  110:1  111:0  112:0  113:1  114:0  115:0  116:0  117:1  118:0  119:0  120:0  121:0  122:0  123:0  124:0  125:1  126:1  127:1  128:0  129:0  130:0  131:0  132:0  133:1  134:1  135:1  136:0  137:0  138:0  139:0  140:1  141:0  142:0  143:1  144:1  145:1  146:1  147:0  148:0  149:0  150:1  151:0  152:1  153:0  154:1  155:0  156:1  157:1  158:1  159:1  160:0  161:1  162:1  163:1  164:1  165:1  166:0 
-1 1:0  2:0  3:0  4:0  5:0  6:0  7:0  8:0  9:0  10:0  11:0  12:0  13:0  14:0  15:0  16:0  17:0  18:0  19:0  20:0  21:0  22:1  23:0  24:0  25:0  26:0  27:0  28:0  29:0  30:0  31:0  32:0  33:0  34:0  35:0  36:1  37:0  38:0  39:0  40:0  41:0  42:0  43:0  44:0  45:1  46:0  47:1  48:0  49:1  50:1  51:0  52:0  53:0  54:0  55:0  56:0  57:0  58:0  59:0  60:0  61:0  62:1  63:0  64:0  65:1  66:0  67:0  68:0  69:0  70:0  71:0  72:0  73:0  74:0  75:1  76:1  77:1  78:1  79:0  80:0  81:1  82:0  83:1  84:0  85:1  86:0  87:0  88:1  89:0  90:0  91:0  92:0  93:0  94:0  95:0  96:1  97:0  98:0  99:1  100:0  101:0  102:0  103:0  104:0  105:0  106:1  107:0  108:0  109:0  110:0  111:0  112:0  113:0  114:0  115:0  116:0  117:0  118:0  119:1  120:1  121:1  122:1  123:0  124:0  125:1  126:0  127:0  128:0  129:0  130:0  131:0  132:0  133:1  134:0  135:1  136:0  137:1  138:0  139:0  140:0  141:0  142:1  143:0  144:1  145:1  146:0  147:0  148:1  149:0  150:1  151:0  152:0  153:0  154:0  155:0  156:1  157:0  158:1  159:0  160:0  161:1  162:1  163:1  164:0  165:1  166:0 
-1 1:0  2:0  3:0  4:0  5:0  6:0  7:0  8:0  9:0  10:0  11:0  12:0  13:0  14:0  15:0  16:0  17:0  18:0  19:0  20:0  21:0  22:1  23:0  24:0  25:0  26:0  27:0  28:0  29:0  30:0  31:0  32:0  33:0  34:0  35:0  36:0  37:1  38:0  39:0  40:0  41:0  42:1  43:0  44:0  45:1  46:0  47:0  48:0  49:0  50:1  51:0  52:0  53:0  54:0  55:0  56:0  57:0  58:0  59:0  60:0  61:0  62:0  63:0  64:0  65:0  66:1  67:0  68:0  69:0  70:0  71:0  72:1  73:0  74:0  75:0  76:1  77:1  78:0  79:0  80:0  81:0  82:0  83:0  84:0  85:1  86:0  87:1  88:0  89:0  90:0  91:0  92:0  93:0  94:0  95:0  96:0  97:0  98:0  99:1  100:0  101:0  102:0  103:1  104:0  105:0  106:1  107:1  108:0  109:0  110:1  111:0  112:1  113:0  114:0  115:0  116:0  117:1  118:0  119:0  120:0  121:0  122:1  123:1  124:0  125:1  126:1  127:0  128:0  129:0  130:0  131:0  132:0  133:1  134:1  135:1  136:1  137:0  138:0  139:0  140:1  141:0  142:1  143:0  144:1  145:1  146:1  147:0  148:1  149:0  150:1  151:0  152:1  153:0  154:1  155:0  156:1  157:1  158:1  159:1  160:0  161:1  162:1  163:1  164:1  165:1  166:0 
-1 1:0  2:0  3:0  4:0  5:0  6:0  7:0  8:0  9:0  10:0  11:0  12:0  13:0  14:0  15:0  16:0  17:0  18:0  19:0  20:0  21:0  22:1  23:0  24:0  25:0  26:1  27:0  28:0  29:0  30:0  31:0  32:0  33:0  34:0  35:0  36:1  37:0  38:1  39:0  40:0  41:0  42:1  43:0  44:0  45:1  46:0  47:1  48:0  49:0  50:1  51:0  52:0  53:0  54:0  55:0  56:0  57:0  58:0  59:0  60:0  61:0  62:0  63:0  64:0  65:1  66:0  67:0  68:0  69:0  70:0  71:0  72:0  73:0  74:0  75:0  76:1  77:1  78:1  79:0  80:1  81:1  82:0  83:1  84:0  85:0  86:0  87:1  88:1  89:0  90:0  91:0  92:1  93:0  94:0  95:1  96:1  97:1  98:0  99:1  100:0  101:0  102:0  103:1  104:0  105:1  106:1  107:1  108:0  109:0  110:1  111:0  112:1  113:0  114:0  115:0  116:0  117:1  118:0  119:1  120:1  121:1  122:0  123:1  124:0  125:1  126:1  127:0  128:0  129:0  130:0  131:0  132:0  133:1  134:1  135:1  136:1  137:1  138:0  139:0  140:0  141:0  142:1  143:0  144:0  145:1  146:1  147:0  148:0  149:0  150:0  151:0  152:0  153:0  154:1  155:0  156:1  157:1  158:1  159:1  160:0  161:1  162:1  163:1  164:1  165:1  166:0 
-1 1:0  2:0  3:0  4:0  5:0  6:0  7:0  8:0  9:0  10:0  11:0  12:0  13:0  14:0  15:0  16:0  17:0  18:0  19:0  20:0  21:0  22:1  23:0  24:0  25:0  26:0  27:1  28:0  29:0  30:0  31:0  32:0  33:0  34:0  35:0  36:0  37:1  38:0  39:0  40:0  41:0  42:0  43:0  44:0  45:1  46:0  47:0  48:0  49:0  50:1  51:0  52:0  53:0  54:0  55:0  56:0  57:0  58:0  59:0  60:0  61:0  62:1  63:0  64:0  65:0  66:0  67:0  68:0  69:0  70:0  71:0  72:1  73:0  74:0  75:1  76:1  77:1  78:0  79:0  80:1  81:0  82:0  83:0  84:0  85:1  86:0  87:1  88:0  89:0  90:0  91:0  92:0  93:0  94:0  95:0  96:0  97:1  98:1  99:1  100:0  101:0  102:0  103:0  104:0  105:0  106:1  107:1  108:0  109:0  110:1  111:0  112:0  113:0  114:0  115:0  116:0  117:1  118:0  119:0  120:1  121:1  122:1  123:1  124:0  125:0  126:1  127:1  128:0  129:0  130:0  131:0  132:0  133:0  134:1  135:0  136:1  137:1  138:0  139:0  140:1  141:0  142:1  143:1  144:1  145:1  146:1  147:0  148:1  149:0  150:1  151:0  152:0  153:0  154:1  155:0  156:1  157:1  158:1  159:1  160:0  161:1  162:1  163:1  164:1  165:1  166:0 
-1 1:0  2:0  3:0  4:0  5:0  6:0  7:0  8:0  9:0  10:0  11:0  12:0  13:0  14:0  15:0  16:0  17:0  18:0  19:0  20:0  21:0  22:1  23:0  24:0  25:0  26:1  27:0  28:0  29:0  30:0  31:0  32:0  33:0  34:0  35:0  36:1  37:0  38:0  39:0  40:0  41:0  42:0  43:0  44:0  45:1  46:0  47:0  48:0  49:0  50:1  51:0  52:0  53:0  54:0  55:0  56:0  57:0  58:0  59:0  60:0  61:0  62:0  63:0  64:0  65:0  66:1  67:0  68:0  69:0  70:0  71:0  72:0  73:0  74:0  75:0  76:1  77:0  78:0  79:0  80:0  81:1  82:0  83:1  84:0  85:0  86:0  87:0  88:1  89:0  90:0  91:0  92:0  93:0  94:0  95:1  96:1  97:0  98:1  99:1  100:0  101:0  102:0  103:0  104:0  105:1  106:0  107:0  108:0  109:0  110:0  111:0  112:1  113:1  114:0  115:0  116:0  117:0  118:0  119:0  120:1  121:1  122:0  123:1  124:0  125:0  126:1  127:1  128:0  129:0  130:0  131:0  132:0  133:0  134:0  135:1  136:1  137:1  138:0  139:0  140:1  141:0  142:0  143:1  144:1  145:1  146:1  147:0  148:0  149:0  150:0  151:0  152:1  153:0  154:1  155:0  156:1  157:1  158:1  159:1  160:0  161:1  162:1  163:1  164:1  165:1  166:0 
-1 1:0  2:0  3:0  4:0  5:0  6:0  7:0  8:0  9:0  10:0  11:0  12:0  13:0  14:0  15:0  16:0  17:0  18:0  19:0  20:0  21:0  22:1  23:0  24:0  25:0  26:1  27:0  28:0  29:0  30:0  31:0  32:0  33:0  34:0  35:0  36:0  37:0  38:0  39:0  40:0  41:0  42:0  43:0  44:0  45:1  46:0  47:0  48:0  49:0  50:1  51:0  52:0  53:0  54:0  55:0  56:0  57:0  58:0  59:0  60:0  61:0  62:1  63:0  64:0  65:0  66:1  67:0  68:0  69:0  70:0  71:0  72:1  73:0  74:0  75:0  76:1  77:0  78:0  79:0  80:0  81:0  82:0  83:0  84:0  85:0  86:0  87:0  88:0  89:0  90:0  91:0  92:0  93:0  94:0  95:0  96:0  97:1  98:1  99:1  100:0  101:0  102:0  103:0  104:0  105:1  106:0  107:0  108:0  109:0  110:0  111:0  112:1  113:1  114:0  115:0  116:0  117:0  118:0  119:0  120:0  121:1  122:0  123:1  124:0  125:1  126:1  127:1  128:0  129:0  130:0  131:0  132:0  133:0  134:0  135:0  136:1  137:1  138:0  139:0  140:1  141:0  142:0  143:1  144:0  145:1  146:1  147:0  148:0  149:0  150:1  151:0  152:1  153:0  154:1  155:0  156:1  157:1  158:1  159:1  160:0  161:1  162:1  163:1  164:1  165:1  166:0 
-1 1:0  2:0  3:0  4:0  5:0  6:0  7:0  8:0  9:0  10:0  11:0  12:0  13:0  14:0  15:0  16:0  17:0  18:0  19:0  20:0  21:0  22:1  23:0  24:0  25:0  26:0  27:0  28:0  29:0  30:0  31:0  32:0  33:0  34:0  35:0  36:0  37:0  38:0  39:0  40:0  41:0  42:0  43:0  44:0  45:0  46:1  47:0  48:0  49:0  50:1  51:0  52:0  53:0  54:0  55:0  56:0  57:0  58:0  59:0  60:0  61:0  62:0  63:0  64:0  65:0  66:0  67:0  68:0  69:0  70:0  71:0  72:1  73:0  74:0  75:0  76:1  77:0  78:0  79:0  80:0  81:0  82:0  83:0  84:0  85:0  86:0  87:1  88:0  89:0  90:0  91:0  92:1  93:0  94:0  95:1  96:0  97:0  98:0  99:1  100:0  101:0  102:0  103:1  104:0  105:0  106:0  107:1  108:0  109:0  110:1  111:0  112:0  113:0  114:0  115:0  116:0  117:1  118:0  119:0  120:0  121:0  122:0  123:1  124:0  125:1  126:1  127:0  128:0  129:0  130:0  131:0  132:0  133:0  134:1  135:0  136:1  137:0  138:0  139:0  140:1  141:0  142:0  143:0  144:0  145:1  146:1  147:0  148:0  149:0  150:0  151:0  152:1  153:0  154:1  155:0  156:1  157:1  158:1  159:1  160:0  161:1  162:1  163:1  164:1  165:1  166:0 
-1 1:0  2:0  3:0  4:0  5:0  6:0  7:0  8:0  9:0  10:0  11:0  12:0  13:0  14:0  15:0  16:0  17:0  18:0  19:0  20:0  21:0  22:1  23:0  24:0  25:0  26:1  27:0  28:0  29:0  30:0  31:0  32:0  33:0  34:0  35:0  36:0  37:0  38:0  39:0  40:0  41:0  42:0  43:0  44:0  45:1  46:0  47:0  48:0  49:1  50:1  51:0  52:0  53:0  54:0  55:0  56:0  57:0  58:0  59:0  60:0  61:0  62:1  63:0  64:0  65:1  66:0  67:0  68:0  69:0  70:0  71:0  72:0  73:0  74:0  75:1  76:1  77:0  78:0  79:0  80:1  81:0  82:0  83:1  84:0  85:1  86:0  87:0  88:0  89:0  90:0  91:0  92:0  93:0  94:0  95:1  96:1  97:0  98:0  99:1  100:0  101:0  102:0  103:0  104:0  105:1  106:0  107:0  108:0  109:0  110:0  111:0  112:0  113:0  114:0  115:0  116:0  117:0  118:0  119:0  120:0  121:1  122:1  123:0  124:0  125:1  126:0  127:0  128:0  129:0  130:0  131:0  132:0  133:0  134:0  135:0  136:0  137:1  138:0  139:0  140:0  141:0  142:1  143:0  144:1  145:1  146:0  147:0  148:1  149:0  150:1  151:0  152:1  153:0  154:0  155:0  156:1  157:1  158:1  159:0  160:0  161:1  162:1  163:1  164:1  165:1  166:0 
-1 1:0  2:0  3:0  4:0  5:0  6:0  7:0  8:0  9:0  10:0  11:0  12:0  13:0  14:0  15:0  16:0  17:0  18:0  19:0  20:0  21:0  22:1  23:0  24:0  25:0  26:0  27:0  28:0  29:0  30:0  31:0  32:0  33:0  34:0  35:0  36:0  37:0  38:0  39:0  40:0  41:0  42:1  43:0  44:0  45:1  46:0  47:0  48:0  49:1  50:1  51:0  52:0  53:0  54:0  55:0  56:0  57:0  58:0  59:0  60:0  61:0  62:0  63:0  64:0  65:0  66:0  67:0  68:0  69:0  70:0  71:0  72:0  73:0  74:0  75:0  76:1  77:0  78:1  79:0  80:0  81:0  82:0  83:0  84:0  85:0  86:0  87:1  88:0  89:0  90:0  91:0  92:0  93:0  94:0  95:0  96:0  97:0  98:0  99:1  100:0  101:0  102:0  103:0  104:0  105:0  106:0  107:1  108:0  109:0  110:0  111:0  112:0  113:0  114:0  115:0  116:0  117:0  118:0  119:1  120:0  121:0  122:0  123:0  124:0  125:1  126:0  127:0  128:0  129:0  130:0  131:0  132:0  133:1  134:1  135:1  136:0  137:0  138:0  139:0  140:0  141:0  142:0  143:0  144:0  145:1  146:0  147:0  148:0  149:0  150:0  151:0  152:0  153:0  154:0  155:0  156:1  157:0  158:1  159:0  160:0  161:1  162:1  163:1  164:0  165:1  166:0 
-1 1:0  2:0  3:0  4:0  5:0  6:0  7:0  8:0  9:0  10:0  11:0  12:0  13:0  14:0  15:0  16:0  17:0  18:0  19:0  20:0  21:0  22:1  23:0  24:0  25:0  26:0  27:0  28:0  29:0  30:0  31:0  32:0  33:0  34:0  35:0  36:1  37:0  38:0  39:0  40:0  41:0  42:0  43:0  44:0  45:0  46:0  47:1  48:0  49:1  50:1  51:0  52:0  53:0  54:0  55:0  56:0  57:0  58:0  59:1  60:0  61:0  62:0  63:0  64:1  65:0  66:0  67:0  68:0  69:0  70:0  71:0  72:0  73:1  74:0  75:0  76:1  77:1  78:1  79:0  80:0  81:1  82:0  83:1  84:0  85:1  86:0  87:1  88:1  89:0  90:0  91:0  92:0  93:0  94:0  95:0  96:1  97:0  98:0  99:1  100:0  101:0  102:0  103:1  104:0  105:0  106:0  107:1  108:0  109:0  110:0  111:0  112:0  113:0  114:0  115:0  116:0  117:0  118:0  119:1  120:0  121:0  122:1  123:0  124:0  125:1  126:0  127:0  128:0  129:0  130:0  131:0  132:0  133:0  134:1  135:0  136:0  137:1  138:0  139:0  140:0  141:0  142:1  143:0  144:1  145:0  146:0  147:0  148:1  149:0  150:1  151:0  152:0  153:0  154:0  155:0  156:1  157:0  158:1  159:0  160:0  161:1  162:1  163:1  164:0  165:1  166:0 
-1 1:0  2:0  3:0  4:0  5:0  6:0  7:0  8:0  9:0  10:0  11:0  12:0  13:0  14:0  15:0  16:0  17:0  18:0  19:0  20:0  21:0  22:1  23:0  24:0  25:0  26:1  27:0  28:0  29:0  30:0  31:0  32:0  33:0  34:0  35:0  36:0  37:0  38:0  39:0  40:0  41:0  42:0  43:0  44:0  45:0  46:0  47:0  48:0  49:0  50:1  51:0  52:0  53:0  54:0  55:0  56:0  57:0  58:0  59:0  60:0  61:0  62:0  63:0  64:0  65:0  66:1  67:0  68:0  69:0  70:0  71:0  72:0  73:0  74:0  75:0  76:1  77:0  78:0  79:0  80:0  81:0  82:0  83:0  84:0  85:0  86:0  87:0  88:0  89:0  90:0  91:0  92:0  93:0  94:0  95:0  96:0  97:0  98:0  99:1  100:0  101:0  102:0  103:0  104:0  105:1  106:0  107:0  108:0  109:0  110:0  111:0  112:1  113:0  114:0  115:0  116:0  117:0  118:0  119:0  120:0  121:0  122:0  123:0  124:0  125:0  126:0  127:0  128:0  129:0  130:0  131:0  132:0  133:0  134:0  135:0  136:0  137:0  138:0  139:0  140:0  141:0  142:0  143:0  144:0  145:1  146:0  147:0  148:0  149:0  150:1  151:0  152:1  153:0  154:1  155:0  156:0  157:0  158:0  159:0  160:0  161:0  162:0  163:1  164:1  165:1  166:0 
-1 1:0  2:0  3:0  4:0  5:0  6:0  7:0  8:0  9:0  10:0  11:0  12:0  13:0  14:0  15:0  16:0  17:0  18:0  19:0  20:0  21:0  22:1  23:0  24:0  25:0  26:0  27:0  28:0  29:0  30:0  31:0  32:0  33:0  34:0  35:0  36:0  37:0  38:0  39:0  40:0  41:0  42:0  43:0  44:0  45:1  46:1  47:0  48:0  49:0  50:0  51:0  52:0  53:0  54:0  55:0  56:0  57:0  58:0  59:0  60:0  61:0  62:0  63:0  64:0  65:1  66:0  67:0  68:0  69:0  70:0  71:0  72:0  73:0  74:0  75:0  76:1  77:0  78:0  79:0  80:0  81:0  82:0  83:1  84:0  85:0  86:0  87:1  88:0  89:0  90:0  91:0  92:0  93:0  94:0  95:1  96:1  97:0  98:0  99:1  100:0  101:0  102:0  103:0  104:0  105:0  106:0  107:1  108:0  109:0  110:0  111:0  112:0  113:0  114:0  115:0  116:0  117:0  118:0  119:0  120:0  121:1  122:0  123:0  124:0  125:0  126:0  127:0  128:0  129:0  130:0  131:0  132:0  133:0  134:1  135:0  136:0  137:1  138:0  139:0  140:0  141:0  142:0  143:0  144:1  145:0  146:0  147:0  148:0  149:0  150:1  151:0  152:0  153:0  154:1  155:0  156:1  157:0  158:0  159:0  160:0  161:1  162:1  163:0  164:1  165:1  166:0 
-1 1:0  2:0  3:0  4:0  5:0  6:0  7:0  8:0  9:0  10:0  11:0  12:0  13:0  14:0  15:0  16:0  17:0  18:0  19:0  20:0  21:0  22:1  23:0  24:0  25:0  26:0  27:0  28:0  29:0  30:0  31:0  32:0  33:0  34:0  35:0  36:1  37:0  38:0  39:0  40:0  41:1  42:0  43:0  44:0  45:1  46:0  47:1  48:0  49:0  50:1  51:0  52:0  53:0  54:0  55:0  56:0  57:0  58:0  59:0  60:0  61:0  62:1  63:0  64:0  65:1  66:0  67:0  68:0  69:0  70:0  71:0  72:0  73:0  74:0  75:0  76:1  77:0  78:1  79:0  80:1  81:1  82:0  83:1  84:0  85:0  86:0  87:1  88:1  89:0  90:0  91:0  92:0  93:0  94:0  95:0  96:1  97:1  98:0  99:1  100:0  101:0  102:0  103:1  104:0  105:0  106:0  107:1  108:0  109:0  110:0  111:0  112:0  113:0  114:0  115:0  116:0  117:0  118:0  119:1  120:1  121:1  122:0  123:1  124:0  125:1  126:1  127:0  128:0  129:0  130:0  131:0  132:0  133:1  134:1  135:1  136:0  137:1  138:0  139:0  140:0  141:0  142:1  143:0  144:1  145:1  146:0  147:0  148:0  149:0  150:1  151:0  152:0  153:0  154:1  155:0  156:1  157:1  158:1  159:1  160:0  161:1  162:1  163:1  164:1  165:1  166:0 
-1 1:0  2:0  3:0  4:0  5:0  6:0  7:0  8:0  9:0  10:0  11:0  12:0  13:0  14:0  15:0  16:0  17:0  18:0  19:0  20:0  21:1  22:1  23:0  24:0  25:0  26:1  27:0  28:0  29:0  30:0  31:0  32:0  33:0  34:0  35:0  36:1  37:0  38:1  39:0  40:0  41:0  42:0  43:0  44:0  45:1  46:0  47:1  48:0  49:0  50:1  51:0  52:0  53:0  54:0  55:0  56:0  57:1  58:0  59:0  60:0  61:0  62:0  63:0  64:1  65:0  66:0  67:0  68:0  69:0  70:0  71:0  72:1  73:1  74:0  75:1  76:1  77:1  78:1  79:0  80:1  81:1  82:0  83:1  84:0  85:1  86:0  87:0  88:1  89:0  90:0  91:0  92:1  93:0  94:0  95:1  96:1  97:1  98:1  99:1  100:0  101:0  102:0  103:0  104:0  105:1  106:1  107:0  108:0  109:0  110:1  111:0  112:0  113:1  114:0  115:0  116:0  117:1  118:0  119:1  120:1  121:1  122:1  123:1  124:0  125:0  126:1  127:1  128:0  129:0  130:0  131:0  132:0  133:1  134:0  135:0  136:1  137:1  138:0  139:0  140:1  141:0  142:1  143:1  144:1  145:1  146:1  147:0  148:1  149:0  150:1  151:0  152:1  153:0  154:1  155:0  156:1  157:1  158:1  159:1  160:0  161:1  162:1  163:1  164:1  165:1  166:0 
-1 1:0  2:0  3:0  4:0  5:0  6:0  7:0  8:0  9:0  10:0  11:0  12:0  13:0  14:0  15:0  16:0  17:0  18:0  19:0  20:0  21:0  22:1  23:0  24:0  25:0  26:1  27:0  28:0  29:0  30:0  31:0  32:0  33:0  34:0  35:0  36:0  37:0  38:0  39:0  40:0  41:0  42:0  43:0  44:0  45:1  46:0  47:0  48:0  49:1  50:1  51:0  52:0  53:0  54:0  55:0  56:0  57:0  58:0  59:1  60:0  61:0  62:1  63:0  64:1  65:1  66:0  67:0  68:0  69:0  70:0  71:0  72:0  73:0  74:0  75:1  76:1  77:0  78:0  79:0  80:0  81:1  82:0  83:1  84:0  85:1  86:0  87:0  88:1  89:0  90:0  91:0  92:0  93:0  94:0  95:0  96:1  97:1  98:0  99:1  100:0  101:0  102:0  103:0  104:0  105:1  106:0  107:0  108:0  109:0  110:0  111:0  112:0  113:1  114:0  115:0  116:0  117:0  118:0  119:0  120:0  121:1  122:1  123:1  124:0  125:1  126:1  127:1  128:0  129:0  130:0  131:0  132:0  133:1  134:0  135:1  136:0  137:1  138:0  139:0  140:0  141:0  142:1  143:1  144:1  145:1  146:1  147:0  148:1  149:0  150:1  151:0  152:1  153:0  154:1  155:0  156:1  157:1  158:1  159:1  160:0  161:1  162:1  163:1  164:1  165:1  166:0 
-1 1:0  2:0  3:0  4:0  5:0  6:0  7:0  8:0  9:0  10:0  11:0  12:0  13:0  14:0  15:0  16:0  17:1  18:0  19:0  20:0  21:0  22:1  23:0  24:0  25:0  26:0  27:0  28:0  29:0  30:0  31:0  32:0  33:0  34:0  35:0  36:0  37:0  38:0  39:0  40:0  41:0  42:0  43:0  44:0  45:0  46:1  47:0  48:0  49:1  50:1  51:0  52:0  53:0  54:0  55:0  56:0  57:0  58:0  59:0  60:0  61:0  62:0  63:0  64:0  65:0  66:0  67:0  68:0  69:0  70:0  71:0  72:0  73:0  74:0  75:0  76:1  77:0  78:0  79:0  80:0  81:0  82:0  83:0  84:0  85:1  86:0  87:1  88:0  89:0  90:0  91:0  92:0  93:0  94:0  95:0  96:0  97:0  98:0  99:1  100:0  101:0  102:0  103:0  104:0  105:0  106:0  107:1  108:0  109:0  110:0  111:0  112:0  113:0  114:0  115:0  116:0  117:0  118:0  119:0  120:0  121:0  122:1  123:0  124:0  125:1  126:0  127:0  128:0  129:0  130:0  131:0  132:0  133:0  134:1  135:0  136:0  137:0  138:0  139:0  140:0  141:0  142:0  143:0  144:1  145:1  146:0  147:0  148:1  149:0  150:1  151:0  152:0  153:0  154:0  155:0  156:0  157:0  158:1  159:0  160:0  161:1  162:1  163:1  164:0  165:1  166:0 
-1 1:0  2:0  3:0  4:0  5:0  6:0  7:0  8:0  9:0  10:0  11:0  12:0  13:0  14:0  15:0  16:1  17:0  18:0  19:0  20:0  21:0  22:1  23:0  24:0  25:0  26:0  27:0  28:0  29:0  30:0  31:0  32:1  33:1  34:0  35:0  36:1  37:0  38:0  39:0  40:0  41:0  42:0  43:0  44:0  45:0  46:0  47:1  48:0  49:0  50:1  51:1  52:1  53:0  54:0  55:1  56:0  57:0  58:1  59:1  60:1  61:1  62:0  63:0  64:1  65:0  66:0  67:1  68:0  69:0  70:1  71:0  72:0  73:1  74:0  75:1  76:1  77:0  78:0  79:1  80:0  81:1  82:0  83:1  84:0  85:0  86:0  87:0  88:1  89:0  90:0  91:0  92:1  93:0  94:1  95:1  96:1  97:1  98:0  99:1  100:0  101:0  102:1  103:0  104:0  105:0  106:1  107:0  108:0  109:0  110:1  111:0  112:1  113:1  114:0  115:0  116:0  117:1  118:0  119:0  120:1  121:1  122:1  123:0  124:1  125:1  126:1  127:1  128:0  129:0  130:1  131:0  132:0  133:1  134:0  135:0  136:1  137:1  138:0  139:0  140:1  141:0  142:1  143:1  144:0  145:1  146:1  147:0  148:1  149:0  150:1  151:0  152:1  153:0  154:1  155:0  156:1  157:1  158:1  159:1  160:0  161:1  162:1  163:1  164:1  165:1  166:0 
-1 1:0  2:0  3:0  4:0  5:0  6:0  7:0  8:0  9:0  10:0  11:0  12:0  13:0  14:0  15:0  16:0  17:0  18:0  19:0  20:0  21:1  22:1  23:0  24:0  25:1  26:1  27:0  28:0  29:0  30:0  31:0  32:0  33:0  34:0  35:0  36:1  37:0  38:0  39:0  40:0  41:0  42:0  43:0  44:0  45:1  46:0  47:1  48:0  49:0  50:1  51:0  52:0  53:0  54:0  55:0  56:0  57:0  58:0  59:0  60:0  61:0  62:1  63:0  64:0  65:0  66:0  67:0  68:0  69:0  70:0  71:0  72:0  73:0  74:0  75:1  76:1  77:1  78:1  79:0  80:1  81:1  82:0  83:1  84:0  85:1  86:0  87:1  88:1  89:0  90:0  91:0  92:1  93:0  94:0  95:1  96:1  97:1  98:1  99:1  100:0  101:0  102:0  103:1  104:0  105:1  106:1  107:1  108:0  109:0  110:1  111:0  112:0  113:0  114:0  115:0  116:0  117:1  118:0  119:1  120:1  121:1  122:1  123:0  124:0  125:1  126:0  127:1  128:0  129:0  130:0  131:0  132:0  133:1  134:1  135:1  136:0  137:1  138:0  139:0  140:0  141:0  142:1  143:1  144:1  145:1  146:0  147:0  148:1  149:0  150:1  151:0  152:0  153:0  154:1  155:0  156:1  157:1  158:1  159:1  160:0  161:1  162:1  163:1  164:1  165:1  166:0 
-1 1:0  2:0  3:0  4:0  5:0  6:0  7:0  8:0  9:0  10:0  11:0  12:0  13:0  14:0  15:0  16:0  17:0  18:0  19:0  20:0  21:0  22:1  23:0  24:0  25:0  26:0  27:0  28:0  29:0  30:0  31:0  32:0  33:0  34:0  35:0  36:0  37:0  38:0  39:0  40:0  41:0  42:1  43:0  44:0  45:0  46:1  47:0  48:0  49:0  50:1  51:0  52:0  53:0  54:0  55:0  56:0  57:0  58:0  59:0  60:0  61:0  62:0  63:0  64:0  65:0  66:0  67:0  68:0  69:0  70:0  71:0  72:0  73:0  74:0  75:0  76:1  77:0  78:0  79:0  80:0  81:0  82:0  83:0  84:0  85:0  86:0  87:1  88:0  89:0  90:0  91:0  92:0  93:0  94:0  95:0  96:0  97:0  98:0  99:1  100:0  101:0  102:0  103:1  104:0  105:0  106:0  107:1  108:0  109:0  110:0  111:0  112:0  113:0  114:0  115:0  116:0  117:0  118:0  119:0  120:0  121:0  122:0  123:0  124:0  125:0  126:0  127:0  128:0  129:0  130:0  131:0  132:0  133:0  134:1  135:0  136:0  137:0  138:0  139:0  140:0  141:0  142:0  143:0  144:1  145:0  146:0  147:0  148:0  149:0  150:1  151:0  152:0  153:0  154:0  155:0  156:0  157:0  158:0  159:0  160:0  161:0  162:1  163:1  164:0  165:1  166:0 
-1 1:0  2:0  3:0  4:0  5:0  6:0  7:0  8:0  9:0  10:0  11:0  12:0  13:0  14:0  15:0  16:0  17:0  18:0  19:0  20:0  21:0  22:1  23:0  24:0  25:0  26:0  27:0  28:0  29:0  30:0  31:0  32:0  33:0  34:0  35:0  36:0  37:0  38:0  39:0  40:0  41:0  42:1  43:0  44:0  45:0  46:1  47:0  48:0  49:0  50:1  51:0  52:0  53:0  54:0  55:0  56:0  57:0  58:0  59:0  60:0  61:0  62:0  63:0  64:0  65:0  66:0  67:0  68:0  69:0  70:0  71:0  72:0  73:0  74:0  75:0  76:1  77:0  78:0  79:0  80:0  81:0  82:0  83:0  84:0  85:0  86:0  87:1  88:0  89:0  90:0  91:0  92:0  93:0  94:0  95:0  96:0  97:0  98:0  99:1  100:0  101:0  102:0  103:0  104:0  105:0  106:0  107:1  108:0  109:0  110:0  111:0  112:0  113:0  114:0  115:0  116:0  117:0  118:0  119:0  120:0  121:0  122:0  123:0  124:0  125:0  126:0  127:0  128:0  129:0  130:0  131:0  132:0  133:0  134:1  135:0  136:0  137:0  138:0  139:0  140:0  141:0  142:0  143:0  144:1  145:0  146:0  147:0  148:0  149:0  150:1  151:0  152:0  153:0  154:0  155:0  156:0  157:0  158:0  159:0  160:0  161:0  162:1  163:1  164:0  165:1  166:0 
-1 1:0  2:0  3:0  4:0  5:0  6:0  7:0  8:0  9:0  10:0  11:0  12:0  13:0  14:0  15:0  16:0  17:0  18:0  19:0  20:0  21:0  22:1  23:0  24:0  25:0  26:1  27:0  28:0  29:0  30:0  31:0  32:0  33:0  34:0  35:0  36:0  37:0  38:0  39:0  40:0  41:0  42:0  43:0  44:0  45:0  46:0  47:0  48:0  49:1  50:1  51:0  52:0  53:0  54:0  55:0  56:0  57:1  58:0  59:0  60:0  61:0  62:1  63:0  64:0  65:0  66:0  67:0  68:0  69:0  70:0  71:0  72:1  73:0  74:0  75:1  76:1  77:0  78:0  79:1  80:0  81:0  82:0  83:1  84:0  85:1  86:0  87:0  88:0  89:1  90:0  91:0  92:1  93:0  94:0  95:1  96:1  97:1  98:1  99:1  100:0  101:0  102:0  103:0  104:0  105:1  106:0  107:0  108:0  109:0  110:1  111:0  112:0  113:1  114:0  115:0  116:0  117:1  118:0  119:0  120:1  121:1  122:1  123:1  124:0  125:1  126:1  127:1  128:0  129:0  130:0  131:0  132:0  133:0  134:0  135:0  136:1  137:1  138:0  139:0  140:1  141:0  142:1  143:1  144:1  145:1  146:1  147:0  148:1  149:0  150:1  151:0  152:1  153:0  154:1  155:0  156:1  157:1  158:1  159:1  160:0  161:1  162:1  163:1  164:1  165:1  166:0 
-1 1:0  2:0  3:0  4:0  5:0  6:0  7:0  8:0  9:0  10:0  11:0  12:0  13:0  14:0  15:0  16:0  17:0  18:0  19:0  20:0  21:0  22:1  23:0  24:0  25:0  26:0  27:0  28:0  29:0  30:0  31:0  32:0  33:0  34:0  35:0  36:0  37:0  38:1  39:0  40:0  41:0  42:1  43:0  44:0  45:1  46:0  47:1  48:0  49:0  50:1  51:0  52:1  53:0  54:0  55:0  56:0  57:0  58:0  59:1  60:0  61:0  62:1  63:0  64:1  65:1  66:0  67:0  68:0  69:0  70:0  71:0  72:0  73:0  74:0  75:1  76:1  77:1  78:1  79:1  80:1  81:1  82:0  83:1  84:0  85:1  86:0  87:1  88:1  89:0  90:0  91:0  92:1  93:0  94:1  95:0  96:1  97:0  98:0  99:1  100:0  101:0  102:0  103:1  104:0  105:0  106:1  107:1  108:0  109:0  110:1  111:0  112:0  113:0  114:0  115:0  116:0  117:1  118:0  119:1  120:1  121:1  122:1  123:0  124:1  125:1  126:0  127:0  128:0  129:0  130:0  131:0  132:0  133:1  134:1  135:1  136:0  137:1  138:0  139:0  140:0  141:0  142:1  143:0  144:1  145:1  146:0  147:0  148:1  149:0  150:1  151:0  152:0  153:0  154:1  155:0  156:1  157:0  158:1  159:0  160:0  161:1  162:1  163:1  164:1  165:1  166:0 
-1 1:0  2:0  3:0  4:0  5:0  6:0  7:0  8:0  9:0  10:0  11:0  12:0  13:0  14:0  15:0  16:0  17:0  18:0  19:0  20:0  21:1  22:1  23:0  24:0  25:0  26:0  27:0  28:0  29:0  30:0  31:0  32:0  33:0  34:0  35:0  36:1  37:0  38:0  39:0  40:0  41:1  42:0  43:0  44:0  45:1  46:0  47:1  48:0  49:0  50:1  51:0  52:0  53:0  54:0  55:0  56:0  57:0  58:0  59:0  60:0  61:0  62:1  63:0  64:0  65:1  66:0  67:0  68:0  69:0  70:0  71:0  72:0  73:0  74:0  75:0  76:1  77:0  78:1  79:0  80:1  81:1  82:0  83:1  84:0  85:0  86:0  87:1  88:1  89:0  90:0  91:0  92:0  93:0  94:0  95:0  96:1  97:1  98:0  99:1  100:0  101:0  102:0  103:1  104:0  105:0  106:0  107:1  108:0  109:0  110:0  111:0  112:0  113:0  114:0  115:0  116:0  117:0  118:0  119:1  120:1  121:1  122:0  123:1  124:0  125:1  126:1  127:0  128:0  129:0  130:0  131:0  132:0  133:1  134:1  135:1  136:0  137:1  138:0  139:0  140:0  141:0  142:1  143:0  144:1  145:0  146:0  147:0  148:0  149:0  150:1  151:0  152:0  153:0  154:1  155:0  156:1  157:1  158:1  159:1  160:0  161:1  162:1  163:1  164:1  165:1  166:0 
-1 1:0  2:0  3:0  4:0  5:0  6:0  7:0  8:0  9:0  10:0  11:0  12:0  13:0  14:0  15:0  16:1  17:0  18:0  19:0  20:0  21:0  22:1  23:0  24:0  25:0  26:0  27:0  28:0  29:0  30:0  31:0  32:1  33:1  34:0  35:0  36:0  37:0  38:0  39:0  40:0  41:1  42:1  43:0  44:0  45:1  46:0  47:0  48:0  49:0  50:1  51:1  52:0  53:0  54:0  55:1  56:0  57:0  58:1  59:0  60:1  61:1  62:0  63:0  64:0  65:0  66:0  67:1  68:0  69:0  70:0  71:0  72:0  73:1  74:0  75:0  76:1  77:0  78:0  79:1  80:0  81:1  82:0  83:0  84:0  85:0  86:0  87:1  88:1  89:0  90:0  91:0  92:1  93:0  94:1  95:1  96:0  97:0  98:0  99:1  100:0  101:0  102:1  103:1  104:0  105:0  106:1  107:1  108:0  109:0  110:1  111:0  112:1  113:0  114:0  115:0  116:0  117:1  118:0  119:0  120:0  121:0  122:1  123:0  124:1  125:1  126:0  127:0  128:0  129:0  130:1  131:0  132:0  133:1  134:1  135:1  136:1  137:0  138:0  139:0  140:0  141:0  142:1  143:0  144:1  145:1  146:1  147:0  148:1  149:0  150:1  151:0  152:0  153:0  154:1  155:0  156:1  157:0  158:1  159:1  160:0  161:1  162:1  163:1  164:1  165:1  166:0 
-1 1:0  2:0  3:0  4:0  5:0  6:0  7:0  8:0  9:0  10:0  11:0  12:0  13:0  14:0  15:0  16:0  17:0  18:0  19:0  20:0  21:0  22:1  23:0  24:0  25:0  26:0  27:0  28:0  29:0  30:0  31:0  32:0  33:0  34:0  35:0  36:0  37:0  38:0  39:0  40:0  41:0  42:1  43:0  44:0  45:1  46:0  47:1  48:0  49:1  50:1  51:0  52:0  53:0  54:0  55:0  56:0  57:0  58:0  59:1  60:0  61:0  62:1  63:0  64:1  65:1  66:0  67:0  68:0  69:0  70:0  71:0  72:0  73:0  74:0  75:1  76:1  77:1  78:1  79:1  80:1  81:1  82:0  83:1  84:0  85:1  86:0  87:1  88:1  89:0  90:0  91:0  92:1  93:0  94:0  95:0  96:1  97:0  98:1  99:1  100:0  101:0  102:0  103:0  104:0  105:0  106:1  107:1  108:0  109:0  110:1  111:0  112:1  113:0  114:0  115:0  116:0  117:1  118:0  119:1  120:1  121:1  122:1  123:0  124:0  125:1  126:0  127:0  128:0  129:0  130:0  131:0  132:0  133:0  134:1  135:0  136:0  137:1  138:0  139:0  140:0  141:0  142:1  143:0  144:0  145:1  146:0  147:0  148:1  149:0  150:0  151:0  152:0  153:0  154:1  155:0  156:1  157:0  158:1  159:0  160:0  161:1  162:1  163:1  164:1  165:1  166:0 
-1 1:0  2:0  3:0  4:0  5:0  6:0  7:0  8:0  9:0  10:0  11:0  12:0  13:0  14:0  15:0  16:0  17:0  18:0  19:0  20:0  21:1  22:1  23:0  24:0  25:0  26:1  27:0  28:0  29:0  30:0  31:0  32:0  33:0  34:0  35:0  36:1  37:0  38:0  39:0  40:0  41:0  42:0  43:0  44:0  45:1  46:0  47:0  48:0  49:0  50:1  51:0  52:0  53:0  54:0  55:0  56:0  57:1  58:0  59:0  60:0  61:0  62:1  63:0  64:0  65:0  66:0  67:0  68:0  69:0  70:0  71:0  72:0  73:0  74:0  75:0  76:1  77:0  78:0  79:0  80:0  81:1  82:0  83:1  84:0  85:0  86:0  87:0  88:1  89:1  90:0  91:0  92:1  93:0  94:0  95:0  96:1  97:1  98:1  99:1  100:0  101:0  102:0  103:0  104:0  105:1  106:0  107:0  108:0  109:0  110:1  111:0  112:0  113:0  114:0  115:0  116:0  117:1  118:0  119:0  120:1  121:0  122:0  123:1  124:0  125:1  126:1  127:1  128:0  129:0  130:0  131:0  132:0  133:1  134:0  135:0  136:1  137:1  138:0  139:0  140:1  141:0  142:0  143:1  144:0  145:1  146:1  147:0  148:0  149:0  150:1  151:0  152:1  153:0  154:1  155:0  156:1  157:1  158:1  159:1  160:0  161:1  162:1  163:1  164:1  165:1  166:0 
-1 1:0  2:0  3:0  4:0  5:0  6:0  7:0  8:0  9:0  10:0  11:0  12:0  13:0  14:0  15:0  16:0  17:0  18:0  19:0  20:0  21:0  22:1  23:0  24:0  25:0  26:0  27:0  28:0  29:0  30:0  31:0  32:0  33:0  34:0  35:0  36:0  37:0  38:0  39:0  40:0  41:0  42:1  43:0  44:0  45:1  46:1  47:1  48:0  49:0  50:0  51:0  52:0  53:0  54:0  55:0  56:0  57:0  58:0  59:0  60:0  61:0  62:0  63:0  64:0  65:0  66:0  67:0  68:0  69:0  70:0  71:0  72:0  73:1  74:0  75:0  76:1  77:0  78:1  79:0  80:0  81:0  82:0  83:0  84:0  85:0  86:0  87:1  88:1  89:0  90:0  91:0  92:0  93:0  94:0  95:0  96:0  97:0  98:0  99:1  100:0  101:0  102:0  103:0  104:0  105:0  106:0  107:1  108:0  109:0  110:0  111:0  112:0  113:0  114:0  115:0  116:0  117:0  118:0  119:1  120:0  121:0  122:0  123:0  124:0  125:0  126:0  127:0  128:0  129:0  130:0  131:0  132:0  133:1  134:1  135:1  136:0  137:0  138:0  139:0  140:0  141:0  142:0  143:0  144:1  145:0  146:0  147:0  148:0  149:0  150:1  151:0  152:0  153:0  154:0  155:0  156:1  157:0  158:1  159:0  160:0  161:1  162:1  163:1  164:0  165:1  166:0 
-1 1:0  2:0  3:0  4:0  5:0  6:0  7:0  8:0  9:0  10:0  11:0  12:0  13:0  14:0  15:0  16:0  17:0  18:0  19:0  20:0  21:0  22:1  23:0  24:0  25:0  26:0  27:0  28:0  29:0  30:0  31:0  32:0  33:0  34:0  35:0  36:0  37:0  38:0  39:0  40:0  41:0  42:1  43:0  44:0  45:0  46:1  47:0  48:0  49:0  50:1  51:0  52:0  53:0  54:0  55:0  56:0  57:0  58:0  59:0  60:0  61:0  62:0  63:0  64:0  65:0  66:0  67:0  68:0  69:0  70:0  71:0  72:0  73:0  74:0  75:0  76:1  77:0  78:0  79:0  80:0  81:0  82:0  83:0  84:0  85:0  86:0  87:1  88:0  89:0  90:0  91:0  92:0  93:0  94:0  95:0  96:0  97:0  98:0  99:1  100:0  101:0  102:0  103:1  104:0  105:0  106:0  107:1  108:0  109:0  110:0  111:0  112:0  113:0  114:0  115:0  116:0  117:0  118:0  119:0  120:0  121:0  122:0  123:0  124:0  125:0  126:0  127:0  128:0  129:0  130:0  131:0  132:0  133:0  134:1  135:0  136:0  137:0  138:0  139:0  140:0  141:0  142:0  143:0  144:1  145:0  146:0  147:0  148:0  149:0  150:1  151:0  152:0  153:0  154:0  155:0  156:0  157:0  158:0  159:0  160:0  161:0  162:1  163:1  164:0  165:1  166:0 
-1 1:0  2:0  3:0  4:0  5:0  6:0  7:0  8:0  9:0  10:0  11:0  12:0  13:0  14:0  15:0  16:0  17:0  18:0  19:0  20:0  21:0  22:1  23:0  24:0  25:0  26:0  27:0  28:0  29:0  30:0  31:0  32:0  33:0  34:0  35:0  36:0  37:0  38:0  39:0  40:0  41:0  42:1  43:0  44:0  45:0  46:0  47:0  48:0  49:0  50:1  51:0  52:0  53:0  54:0  55:0  56:0  57:0  58:0  59:0  60:0  61:0  62:0  63:0  64:0  65:0  66:0  67:0  68:0  69:0  70:0  71:0  72:0  73:0  74:0  75:0  76:1  77:0  78:0  79:0  80:0  81:0  82:0  83:0  84:0  85:0  86:0  87:1  88:0  89:0  90:0  91:0  92:0  93:0  94:0  95:0  96:0  97:0  98:0  99:1  100:0  101:0  102:0  103:1  104:0  105:0  106:1  107:1  108:0  109:0  110:0  111:0  112:1  113:0  114:0  115:0  116:0  117:0  118:0  119:0  120:0  121:0  122:0  123:0  124:0  125:0  126:0  127:0  128:0  129:0  130:0  131:0  132:0  133:0  134:1  135:0  136:0  137:0  138:0  139:0  140:0  141:0  142:0  143:0  144:1  145:0  146:0  147:0  148:0  149:0  150:1  151:0  152:0  153:0  154:0  155:0  156:0  157:0  158:0  159:0  160:0  161:0  162:1  163:1  164:0  165:1  166:0 
-1 1:0  2:0  3:0  4:0  5:0  6:0  7:0  8:0  9:0  10:0  11:0  12:0  13:0  14:0  15:0  16:0  17:0  18:0  19:0  20:0  21:0  22:1  23:0  24:0  25:0  26:0  27:0  28:0  29:0  30:0  31:0  32:0  33:0  34:0  35:0  36:0  37:0  38:0  39:0  40:0  41:0  42:0  43:0  44:0  45:0  46:1  47:0  48:0  49:0  50:1  51:0  52:0  53:0  54:0  55:0  56:0  57:0  58:0  59:0  60:0  61:0  62:0  63:0  64:0  65:0  66:0  67:0  68:0  69:0  70:0  71:0  72:0  73:0  74:0  75:0  76:1  77:0  78:0  79:0  80:0  81:0  82:0  83:0  84:0  85:0  86:0  87:1  88:0  89:0  90:0  91:0  92:0  93:0  94:0  95:0  96:0  97:0  98:0  99:1  100:0  101:0  102:0  103:0  104:0  105:0  106:0  107:1  108:0  109:0  110:0  111:0  112:0  113:0  114:0  115:0  116:0  117:0  118:0  119:0  120:0  121:0  122:0  123:0  124:0  125:0  126:0  127:0  128:0  129:0  130:0  131:0  132:0  133:0  134:1  135:0  136:0  137:0  138:0  139:0  140:0  141:0  142:0  143:0  144:1  145:0  146:0  147:0  148:0  149:0  150:1  151:0  152:0  153:0  154:1  155:0  156:0  157:0  158:0  159:0  160:0  161:0  162:1  163:1  164:1  165:1  166:0 
-1 1:0  2:0  3:0  4:0  5:0  6:0  7:0  8:0  9:0  10:0  11:0  12:0  13:0  14:0  15:0  16:0  17:0  18:0  19:0  20:0  21:0  22:1  23:0  24:0  25:0  26:0  27:0  28:0  29:0  30:0  31:0  32:0  33:0  34:0  35:0  36:0  37:0  38:0  39:0  40:0  41:0  42:1  43:0  44:0  45:0  46:1  47:0  48:0  49:0  50:0  51:0  52:0  53:0  54:0  55:0  56:0  57:0  58:0  59:0  60:0  61:0  62:0  63:0  64:0  65:0  66:0  67:0  68:0  69:0  70:0  71:0  72:0  73:0  74:0  75:0  76:0  77:0  78:0  79:0  80:0  81:0  82:0  83:0  84:0  85:0  86:0  87:0  88:0  89:0  90:0  91:0  92:0  93:0  94:0  95:0  96:0  97:0  98:0  99:0  100:0  101:0  102:0  103:0  104:0  105:0  106:1  107:1  108:0  109:0  110:0  111:0  112:1  113:0  114:0  115:0  116:0  117:0  118:0  119:0  120:0  121:0  122:0  123:0  124:0  125:0  126:0  127:0  128:0  129:0  130:0  131:0  132:0  133:0  134:1  135:0  136:0  137:0  138:0  139:0  140:0  141:0  142:0  143:0  144:0  145:0  146:0  147:0  148:0  149:0  150:0  151:0  152:0  153:0  154:0  155:0  156:0  157:0  158:0  159:0  160:0  161:0  162:0  163:0  164:0  165:0  166:0 
-1 1:0  2:0  3:0  4:0  5:0  6:0  7:0  8:0  9:0  10:0  11:0  12:0  13:0  14:0  15:0  16:0  17:0  18:0  19:0  20:0  21:0  22:1  23:0  24:0  25:0  26:0  27:0  28:0  29:0  30:0  31:0  32:0  33:0  34:0  35:0  36:0  37:0  38:0  39:0  40:0  41:0  42:1  43:0  44:0  45:0  46:1  47:0  48:0  49:0  50:1  51:0  52:0  53:0  54:0  55:0  56:0  57:0  58:0  59:0  60:0  61:0  62:0  63:0  64:0  65:0  66:0  67:0  68:0  69:0  70:0  71:0  72:0  73:0  74:0  75:0  76:1  77:0  78:0  79:0  80:0  81:0  82:0  83:0  84:0  85:0  86:0  87:1  88:0  89:0  90:0  91:0  92:0  93:0  94:0  95:0  96:0  97:0  98:0  99:1  100:0  101:0  102:0  103:0  104:0  105:0  106:0  107:1  108:0  109:0  110:0  111:0  112:0  113:0  114:0  115:0  116:0  117:0  118:0  119:0  120:0  121:0  122:0  123:0  124:0  125:0  126:0  127:0  128:0  129:0  130:0  131:0  132:0  133:0  134:1  135:0  136:0  137:0  138:0  139:0  140:0  141:0  142:0  143:0  144:1  145:0  146:0  147:0  148:0  149:0  150:1  151:0  152:0  153:0  154:0  155:0  156:0  157:0  158:0  159:0  160:0  161:0  162:1  163:1  164:0  165:1  166:0 
-1 1:0  2:0  3:0  4:0  5:0  6:0  7:0  8:0  9:0  10:0  11:0  12:0  13:0  14:0  15:0  16:0  17:0  18:0  19:0  20:0  21:1  22:1  23:0  24:0  25:0  26:0  27:0  28:0  29:0  30:0  31:0  32:0  33:0  34:0  35:0  36:1  37:0  38:0  39:0  40:0  41:0  42:0  43:0  44:0  45:0  46:1  47:0  48:0  49:0  50:1  51:0  52:0  53:0  54:0  55:0  56:0  57:0  58:0  59:0  60:0  61:0  62:0  63:0  64:0  65:0  66:0  67:0  68:0  69:0  70:0  71:0  72:0  73:0  74:0  75:0  76:1  77:0  78:0  79:0  80:0  81:1  82:0  83:1  84:0  85:0  86:0  87:1  88:1  89:0  90:0  91:0  92:0  93:0  94:0  95:0  96:1  97:0  98:0  99:1  100:0  101:0  102:0  103:0  104:0  105:0  106:0  107:1  108:0  109:0  110:0  111:0  112:0  113:0  114:0  115:0  116:0  117:0  118:0  119:0  120:0  121:0  122:0  123:0  124:0  125:0  126:0  127:0  128:0  129:0  130:0  131:0  132:0  133:0  134:1  135:0  136:0  137:1  138:0  139:0  140:0  141:0  142:0  143:0  144:1  145:0  146:0  147:0  148:0  149:0  150:1  151:0  152:0  153:0  154:0  155:0  156:0  157:0  158:0  159:0  160:0  161:0  162:1  163:0  164:0  165:1  166:0 
-1 1:0  2:0  3:0  4:0  5:0  6:0  7:0  8:0  9:0  10:0  11:0  12:0  13:0  14:0  15:0  16:0  17:0  18:0  19:0  20:0  21:0  22:1  23:0  24:0  25:0  26:0  27:0  28:0  29:0  30:0  31:0  32:0  33:0  34:0  35:0  36:0  37:0  38:0  39:0  40:0  41:0  42:1  43:0  44:0  45:0  46:1  47:0  48:0  49:0  50:1  51:0  52:0  53:0  54:0  55:0  56:0  57:0  58:0  59:0  60:0  61:0  62:0  63:0  64:0  65:0  66:0  67:0  68:0  69:0  70:0  71:0  72:0  73:0  74:0  75:0  76:1  77:0  78:0  79:0  80:0  81:0  82:0  83:0  84:0  85:0  86:0  87:1  88:0  89:0  90:0  91:0  92:0  93:0  94:0  95:0  96:0  97:0  98:0  99:1  100:0  101:0  102:0  103:1  104:0  105:0  106:1  107:1  108:0  109:0  110:0  111:0  112:1  113:0  114:0  115:0  116:0  117:0  118:0  119:0  120:0  121:0  122:0  123:0  124:0  125:0  126:0  127:0  128:0  129:0  130:0  131:0  132:0  133:0  134:1  135:0  136:0  137:0  138:0  139:0  140:0  141:0  142:0  143:0  144:1  145:0  146:0  147:0  148:0  149:0  150:1  151:0  152:0  153:0  154:0  155:0  156:0  157:0  158:0  159:0  160:0  161:0  162:1  163:1  164:0  165:1  166:0 
-1 1:0  2:0  3:0  4:0  5:0  6:0  7:0  8:0  9:0  10:0  11:0  12:0  13:0  14:0  15:0  16:0  17:0  18:0  19:0  20:0  21:0  22:1  23:0  24:0  25:0  26:0  27:0  28:0  29:0  30:0  31:0  32:0  33:0  34:0  35:0  36:0  37:0  38:0  39:0  40:0  41:0  42:1  43:0  44:0  45:0  46:1  47:0  48:0  49:0  50:0  51:0  52:0  53:0  54:0  55:0  56:0  57:0  58:0  59:0  60:0  61:0  62:0  63:0  64:0  65:0  66:0  67:0  68:0  69:0  70:0  71:0  72:0  73:0  74:0  75:0  76:1  77:0  78:0  79:0  80:0  81:0  82:0  83:0  84:0  85:0  86:0  87:1  88:0  89:0  90:0  91:0  92:0  93:0  94:0  95:0  96:0  97:0  98:0  99:1  100:0  101:0  102:0  103:1  104:0  105:0  106:0  107:1  108:0  109:0  110:0  111:0  112:0  113:0  114:0  115:0  116:0  117:0  118:0  119:0  120:0  121:0  122:0  123:0  124:0  125:0  126:0  127:0  128:0  129:0  130:0  131:0  132:0  133:0  134:1  135:0  136:0  137:0  138:0  139:0  140:0  141:0  142:0  143:0  144:1  145:0  146:0  147:0  148:0  149:0  150:1  151:0  152:0  153:0  154:0  155:0  156:0  157:0  158:0  159:0  160:0  161:0  162:1  163:1  164:0  165:1  166:0 
-1 1:0  2:0  3:0  4:0  5:0  6:0  7:0  8:0  9:0  10:0  11:0  12:0  13:0  14:0  15:0  16:0  17:0  18:0  19:0  20:0  21:0  22:1  23:0  24:0  25:0  26:1  27:0  28:0  29:0  30:0  31:0  32:0  33:0  34:0  35:0  36:1  37:0  38:0  39:0  40:0  41:1  42:0  43:0  44:0  45:0  46:0  47:0  48:0  49:1  50:1  51:0  52:0  53:0  54:0  55:0  56:0  57:0  58:0  59:0  60:0  61:0  62:0  63:0  64:0  65:0  66:1  67:0  68:0  69:0  70:0  71:0  72:0  73:0  74:0  75:0  76:1  77:0  78:0  79:0  80:0  81:1  82:0  83:0  84:0  85:1  86:0  87:0  88:1  89:0  90:0  91:0  92:0  93:0  94:0  95:0  96:0  97:0  98:1  99:1  100:0  101:0  102:0  103:0  104:0  105:1  106:0  107:0  108:0  109:0  110:0  111:0  112:1  113:0  114:0  115:0  116:0  117:0  118:0  119:0  120:0  121:0  122:1  123:0  124:0  125:0  126:0  127:0  128:0  129:0  130:0  131:0  132:0  133:0  134:0  135:0  136:0  137:1  138:0  139:0  140:0  141:0  142:1  143:0  144:1  145:1  146:0  147:0  148:1  149:0  150:0  151:0  152:0  153:0  154:0  155:0  156:0  157:0  158:1  159:0  160:0  161:1  162:1  163:1  164:0  165:1  166:0 
-1 1:0  2:0  3:0  4:0  5:0  6:0  7:0  8:0  9:0  10:0  11:0  12:0  13:0  14:0  15:0  16:0  17:0  18:0  19:0  20:0  21:0  22:1  23:0  24:0  25:0  26:0  27:0  28:0  29:0  30:0  31:0  32:0  33:0  34:0  35:0  36:1  37:0  38:0  39:0  40:0  41:1  42:0  43:0  44:0  45:0  46:0  47:0  48:0  49:0  50:1  51:0  52:0  53:0  54:0  55:0  56:0  57:1  58:0  59:0  60:0  61:0  62:0  63:0  64:0  65:0  66:0  67:0  68:0  69:0  70:0  71:0  72:1  73:0  74:0  75:0  76:1  77:0  78:0  79:0  80:1  81:1  82:0  83:1  84:0  85:0  86:0  87:0  88:1  89:0  90:0  91:0  92:1  93:0  94:0  95:1  96:1  97:1  98:0  99:1  100:0  101:0  102:0  103:0  104:0  105:0  106:0  107:0  108:0  109:0  110:1  111:0  112:0  113:1  114:0  115:0  116:0  117:1  118:0  119:0  120:1  121:0  122:0  123:1  124:0  125:1  126:1  127:1  128:0  129:0  130:0  131:0  132:0  133:0  134:0  135:0  136:1  137:1  138:0  139:0  140:1  141:0  142:1  143:1  144:1  145:0  146:1  147:0  148:0  149:0  150:1  151:0  152:1  153:0  154:1  155:0  156:1  157:1  158:1  159:1  160:0  161:1  162:1  163:1  164:1  165:1  166:0 
-1 1:0  2:0  3:0  4:0  5:0  6:0  7:0  8:0  9:0  10:0  11:0  12:0  13:0  14:0  15:0  16:0  17:0  18:0  19:0  20:0  21:0  22:1  23:0  24:0  25:0  26:1  27:0  28:0  29:0  30:0  31:0  32:0  33:0  34:0  35:0  36:0  37:0  38:0  39:0  40:0  41:0  42:0  43:0  44:0  45:1  46:0  47:0  48:0  49:0  50:1  51:0  52:0  53:0  54:0  55:0  56:0  57:0  58:0  59:0  60:0  61:0  62:0  63:0  64:0  65:0  66:0  67:0  68:0  69:0  70:0  71:0  72:0  73:0  74:0  75:1  76:1  77:0  78:0  79:1  80:0  81:0  82:0  83:1  84:0  85:1  86:0  87:1  88:1  89:1  90:0  91:0  92:1  93:0  94:0  95:1  96:1  97:0  98:0  99:1  100:0  101:0  102:0  103:1  104:0  105:1  106:0  107:1  108:0  109:0  110:1  111:0  112:0  113:0  114:0  115:0  116:0  117:1  118:0  119:0  120:0  121:1  122:1  123:0  124:0  125:1  126:0  127:1  128:0  129:0  130:0  131:0  132:0  133:1  134:1  135:1  136:1  137:1  138:0  139:0  140:0  141:0  142:1  143:1  144:1  145:1  146:1  147:0  148:1  149:0  150:1  151:0  152:0  153:0  154:1  155:0  156:1  157:0  158:1  159:1  160:0  161:1  162:1  163:1  164:1  165:1  166:0 
-1 1:0  2:0  3:0  4:0  5:0  6:0  7:0  8:0  9:0  10:0  11:0  12:0  13:0  14:0  15:0  16:0  17:0  18:0  19:0  20:0  21:1  22:1  23:0  24:0  25:0  26:1  27:0  28:0  29:0  30:0  31:0  32:0  33:0  34:0  35:0  36:1  37:0  38:1  39:0  40:0  41:0  42:0  43:0  44:0  45:1  46:0  47:1  48:0  49:0  50:1  51:0  52:0  53:0  54:0  55:0  56:0  57:0  58:0  59:0  60:0  61:0  62:0  63:0  64:0  65:0  66:0  67:0  68:0  69:0  70:0  71:0  72:0  73:0  74:0  75:0  76:1  77:1  78:1  79:0  80:1  81:1  82:0  83:1  84:0  85:0  86:0  87:0  88:1  89:0  90:0  91:0  92:1  93:0  94:0  95:1  96:1  97:1  98:1  99:1  100:0  101:0  102:0  103:0  104:0  105:1  106:0  107:0  108:0  109:0  110:1  111:0  112:0  113:0  114:0  115:0  116:0  117:1  118:0  119:1  120:1  121:1  122:0  123:1  124:0  125:1  126:1  127:1  128:0  129:0  130:0  131:0  132:0  133:0  134:0  135:1  136:1  137:1  138:0  139:0  140:0  141:0  142:1  143:1  144:1  145:1  146:1  147:0  148:0  149:0  150:0  151:0  152:0  153:0  154:1  155:0  156:1  157:1  158:1  159:1  160:0  161:1  162:1  163:1  164:1  165:1  166:0 
-1 1:0  2:0  3:0  4:0  5:0  6:0  7:0  8:0  9:0  10:0  11:0  12:0  13:0  14:0  15:0  16:0  17:0  18:0  19:0  20:0  21:0  22:1  23:0  24:0  25:0  26:0  27:0  28:0  29:0  30:0  31:0  32:0  33:0  34:0  35:0  36:0  37:0  38:0  39:0  40:0  41:0  42:1  43:0  44:0  45:1  46:0  47:0  48:0  49:1  50:1  51:0  52:0  53:0  54:0  55:0  56:0  57:0  58:0  59:0  60:0  61:0  62:0  63:0  64:0  65:1  66:0  67:0  68:0  69:0  70:0  71:0  72:0  73:0  74:0  75:0  76:1  77:0  78:0  79:1  80:1  81:0  82:0  83:1  84:0  85:1  86:0  87:1  88:0  89:0  90:0  91:0  92:1  93:0  94:0  95:1  96:1  97:1  98:0  99:1  100:0  101:0  102:0  103:1  104:0  105:0  106:1  107:1  108:0  109:0  110:1  111:0  112:1  113:0  114:0  115:0  116:0  117:1  118:0  119:0  120:0  121:1  122:1  123:0  124:0  125:1  126:0  127:0  128:0  129:0  130:0  131:0  132:0  133:1  134:1  135:1  136:1  137:1  138:0  139:0  140:0  141:0  142:1  143:0  144:1  145:0  146:1  147:0  148:1  149:0  150:1  151:0  152:1  153:0  154:1  155:0  156:1  157:0  158:1  159:1  160:0  161:1  162:1  163:1  164:1  165:1  166:0 
-1 1:0  2:0  3:0  4:0  5:0  6:0  7:0  8:0  9:0  10:0  11:0  12:0  13:0  14:0  15:0  16:0  17:0  18:0  19:0  20:0  21:0  22:1  23:0  24:0  25:0  26:0  27:0  28:0  29:0  30:0  31:0  32:0  33:0  34:0  35:0  36:1  37:0  38:0  39:0  40:0  41:0  42:0  43:0  44:0  45:0  46:0  47:1  48:0  49:0  50:1  51:0  52:0  53:0  54:0  55:0  56:0  57:0  58:0  59:0  60:0  61:0  62:0  63:0  64:0  65:0  66:0  67:0  68:0  69:0  70:0  71:0  72:0  73:0  74:0  75:1  76:1  77:0  78:0  79:1  80:0  81:1  82:0  83:1  84:0  85:1  86:0  87:1  88:1  89:1  90:0  91:0  92:1  93:0  94:0  95:0  96:1  97:0  98:0  99:1  100:0  101:0  102:0  103:1  104:0  105:0  106:1  107:1  108:0  109:0  110:1  111:0  112:0  113:0  114:0  115:0  116:0  117:1  118:0  119:0  120:1  121:1  122:1  123:0  124:0  125:1  126:0  127:1  128:0  129:0  130:0  131:0  132:0  133:0  134:1  135:0  136:1  137:1  138:0  139:0  140:0  141:0  142:1  143:1  144:0  145:1  146:1  147:0  148:1  149:0  150:1  151:0  152:0  153:0  154:1  155:0  156:1  157:0  158:1  159:1  160:0  161:1  162:1  163:1  164:1  165:1  166:0 
-1 1:0  2:0  3:0  4:0  5:0  6:0  7:0  8:0  9:0  10:0  11:0  12:0  13:0  14:0  15:0  16:0  17:0  18:0  19:0  20:0  21:0  22:1  23:0  24:0  25:0  26:1  27:0  28:0  29:0  30:0  31:0  32:0  33:0  34:0  35:0  36:0  37:0  38:0  39:0  40:0  41:0  42:0  43:0  44:0  45:0  46:0  47:0  48:0  49:0  50:1  51:0  52:0  53:0  54:0  55:0  56:0  57:1  58:0  59:0  60:0  61:0  62:0  63:0  64:0  65:0  66:0  67:0  68:0  69:0  70:0  71:0  72:1  73:0  74:0  75:0  76:1  77:0  78:0  79:0  80:0  81:0  82:0  83:0  84:0  85:0  86:0  87:1  88:0  89:1  90:0  91:0  92:1  93:0  94:0  95:1  96:0  97:0  98:1  99:1  100:0  101:0  102:0  103:1  104:0  105:1  106:0  107:1  108:0  109:0  110:1  111:0  112:0  113:1  114:0  115:0  116:0  117:1  118:0  119:0  120:0  121:0  122:0  123:1  124:0  125:1  126:1  127:1  128:0  129:0  130:0  131:0  132:0  133:0  134:1  135:0  136:1  137:1  138:0  139:0  140:1  141:0  142:0  143:1  144:1  145:1  146:1  147:0  148:0  149:0  150:1  151:0  152:1  153:0  154:1  155:0  156:1  157:1  158:1  159:1  160:0  161:1  162:1  163:1  164:1  165:1  166:0 
-1 1:0  2:0  3:0  4:0  5:0  6:0  7:0  8:0  9:0  10:0  11:0  12:0  13:0  14:0  15:0  16:0  17:0  18:0  19:0  20:0  21:0  22:1  23:0  24:0  25:0  26:0  27:0  28:0  29:0  30:0  31:0  32:0  33:0  34:0  35:0  36:1  37:0  38:0  39:0  40:0  41:0  42:0  43:0  44:0  45:0  46:0  47:1  48:0  49:0  50:1  51:0  52:0  53:0  54:0  55:0  56:0  57:0  58:0  59:0  60:0  61:0  62:0  63:0  64:1  65:0  66:0  67:0  68:0  69:0  70:0  71:0  72:0  73:1  74:0  75:1  76:1  77:0  78:0  79:0  80:0  81:1  82:0  83:1  84:0  85:1  86:0  87:0  88:1  89:0  90:0  91:0  92:1  93:0  94:0  95:0  96:1  97:0  98:0  99:1  100:0  101:0  102:0  103:0  104:0  105:0  106:1  107:0  108:0  109:0  110:1  111:0  112:0  113:0  114:0  115:0  116:0  117:1  118:0  119:0  120:1  121:1  122:1  123:0  124:0  125:0  126:0  127:1  128:0  129:0  130:0  131:0  132:0  133:0  134:0  135:0  136:0  137:1  138:0  139:0  140:0  141:0  142:0  143:1  144:0  145:0  146:0  147:0  148:1  149:0  150:1  151:0  152:0  153:0  154:1  155:0  156:1  157:0  158:1  159:0  160:0  161:1  162:1  163:1  164:1  165:1  166:0 
-1 1:0  2:0  3:0  4:0  5:0  6:0  7:0  8:0  9:0  10:0  11:0  12:0  13:0  14:0  15:0  16:0  17:0  18:0  19:0  20:0  21:1  22:1  23:0  24:0  25:0  26:1  27:0  28:0  29:0  30:0  31:0  32:0  33:0  34:0  35:0  36:1  37:0  38:0  39:0  40:0  41:0  42:0  43:0  44:0  45:1  46:0  47:1  48:0  49:0  50:1  51:0  52:0  53:0  54:0  55:0  56:0  57:1  58:0  59:1  60:0  61:0  62:0  63:0  64:1  65:0  66:0  67:0  68:0  69:0  70:0  71:0  72:1  73:0  74:0  75:0  76:1  77:0  78:0  79:0  80:0  81:1  82:0  83:1  84:0  85:0  86:0  87:0  88:1  89:0  90:0  91:0  92:1  93:0  94:0  95:1  96:1  97:1  98:0  99:1  100:0  101:0  102:0  103:0  104:0  105:1  106:0  107:0  108:0  109:0  110:1  111:0  112:0  113:0  114:0  115:0  116:0  117:1  118:0  119:0  120:1  121:0  122:0  123:1  124:0  125:1  126:1  127:0  128:0  129:0  130:0  131:0  132:0  133:1  134:0  135:1  136:1  137:1  138:0  139:0  140:1  141:0  142:0  143:0  144:1  145:1  146:1  147:0  148:0  149:0  150:1  151:0  152:1  153:0  154:1  155:0  156:1  157:1  158:1  159:1  160:0  161:1  162:1  163:1  164:1  165:1  166:0 
-1 1:0  2:0  3:0  4:0  5:0  6:0  7:0  8:0  9:0  10:0  11:0  12:0  13:0  14:0  15:0  16:0  17:0  18:0  19:0  20:0  21:0  22:1  23:0  24:0  25:0  26:0  27:0  28:0  29:0  30:0  31:0  32:0  33:0  34:0  35:0  36:0  37:0  38:0  39:0  40:0  41:0  42:0  43:0  44:0  45:1  46:0  47:1  48:0  49:1  50:1  51:0  52:0  53:0  54:0  55:0  56:0  57:0  58:0  59:1  60:0  61:0  62:1  63:0  64:1  65:1  66:0  67:0  68:0  69:0  70:0  71:0  72:0  73:0  74:0  75:1  76:1  77:1  78:1  79:1  80:0  81:1  82:0  83:1  84:0  85:1  86:0  87:0  88:1  89:0  90:0  91:0  92:1  93:0  94:0  95:0  96:1  97:0  98:0  99:1  100:0  101:0  102:0  103:0  104:0  105:0  106:1  107:0  108:0  109:0  110:1  111:0  112:0  113:1  114:0  115:0  116:0  117:1  118:0  119:1  120:1  121:1  122:1  123:0  124:0  125:1  126:1  127:1  128:0  129:0  130:0  131:0  132:0  133:1  134:0  135:1  136:0  137:1  138:0  139:0  140:0  141:0  142:1  143:1  144:1  145:1  146:0  147:0  148:1  149:0  150:1  151:0  152:1  153:0  154:1  155:0  156:1  157:1  158:1  159:1  160:0  161:1  162:1  163:1  164:1  165:1  166:0 
-1 1:0  2:0  3:0  4:0  5:0  6:0  7:0  8:0  9:0  10:0  11:0  12:0  13:0  14:0  15:0  16:0  17:0  18:0  19:0  20:0  21:0  22:1  23:0  24:0  25:0  26:1  27:0  28:0  29:0  30:0  31:0  32:0  33:0  34:0  35:0  36:0  37:0  38:0  39:0  40:0  41:0  42:0  43:0  44:0  45:1  46:0  47:1  48:0  49:1  50:1  51:0  52:0  53:0  54:0  55:0  56:0  57:0  58:0  59:1  60:0  61:0  62:1  63:0  64:1  65:1  66:0  67:0  68:0  69:0  70:0  71:0  72:0  73:0  74:0  75:1  76:1  77:1  78:1  79:1  80:0  81:1  82:0  83:1  84:0  85:1  86:0  87:0  88:1  89:0  90:0  91:0  92:1  93:0  94:0  95:0  96:1  97:0  98:0  99:1  100:0  101:0  102:0  103:0  104:0  105:1  106:1  107:0  108:0  109:0  110:1  111:0  112:0  113:1  114:0  115:0  116:0  117:1  118:0  119:1  120:1  121:1  122:1  123:0  124:0  125:1  126:1  127:1  128:0  129:0  130:0  131:0  132:0  133:1  134:0  135:1  136:0  137:1  138:0  139:0  140:0  141:0  142:1  143:1  144:1  145:1  146:0  147:0  148:1  149:0  150:1  151:0  152:1  153:0  154:1  155:0  156:1  157:1  158:1  159:1  160:0  161:1  162:1  163:1  164:1  165:1  166:0 
-1 1:0  2:0  3:0  4:0  5:0  6:0  7:0  8:0  9:0  10:0  11:0  12:0  13:0  14:0  15:0  16:0  17:0  18:0  19:0  20:0  21:0  22:1  23:0  24:0  25:0  26:1  27:0  28:0  29:0  30:0  31:0  32:0  33:0  34:0  35:0  36:0  37:0  38:0  39:0  40:0  41:0  42:1  43:0  44:0  45:1  46:0  47:0  48:0  49:0  50:1  51:0  52:0  53:0  54:0  55:0  56:0  57:0  58:0  59:0  60:0  61:0  62:1  63:0  64:0  65:0  66:0  67:0  68:0  69:0  70:0  71:0  72:1  73:0  74:0  75:0  76:1  77:0  78:0  79:0  80:0  81:0  82:0  83:0  84:0  85:0  86:0  87:1  88:0  89:0  90:0  91:0  92:0  93:0  94:0  95:0  96:0  97:1  98:1  99:1  100:0  101:0  102:0  103:1  104:0  105:1  106:0  107:1  108:0  109:0  110:0  111:0  112:0  113:0  114:0  115:0  116:0  117:0  118:0  119:0  120:0  121:1  122:0  123:1  124:0  125:1  126:1  127:1  128:0  129:0  130:0  131:0  132:0  133:0  134:1  135:0  136:1  137:1  138:0  139:0  140:1  141:0  142:0  143:1  144:0  145:1  146:1  147:0  148:0  149:0  150:1  151:0  152:1  153:0  154:1  155:0  156:1  157:1  158:1  159:1  160:0  161:1  162:1  163:1  164:1  165:1  166:0 
-1 1:0  2:0  3:0  4:0  5:0  6:0  7:0  8:0  9:0  10:0  11:0  12:0  13:0  14:0  15:0  16:0  17:0  18:0  19:0  20:0  21:0  22:1  23:0  24:0  25:0  26:1  27:0  28:0  29:0  30:0  31:0  32:0  33:0  34:0  35:0  36:0  37:0  38:0  39:0  40:0  41:0  42:1  43:0  44:0  45:1  46:0  47:0  48:0  49:0  50:1  51:0  52:0  53:0  54:0  55:0  56:0  57:0  58:0  59:0  60:0  61:0  62:1  63:0  64:0  65:0  66:0  67:0  68:0  69:0  70:0  71:0  72:1  73:0  74:0  75:0  76:1  77:0  78:0  79:0  80:0  81:0  82:0  83:0  84:0  85:0  86:0  87:1  88:0  89:0  90:0  91:0  92:0  93:0  94:0  95:0  96:0  97:1  98:1  99:1  100:0  101:0  102:0  103:1  104:0  105:1  106:0  107:1  108:0  109:0  110:0  111:0  112:0  113:0  114:0  115:0  116:0  117:0  118:0  119:0  120:0  121:1  122:0  123:1  124:0  125:1  126:1  127:1  128:0  129:0  130:0  131:0  132:0  133:0  134:1  135:0  136:1  137:1  138:0  139:0  140:1  141:0  142:0  143:1  144:0  145:1  146:1  147:0  148:0  149:0  150:1  151:0  152:1  153:0  154:1  155:0  156:1  157:1  158:1  159:1  160:0  161:1  162:1  163:1  164:1  165:1  166:0 
-1 1:0  2:0  3:0  4:0  5:0  6:0  7:0  8:0  9:0  10:0  11:0  12:0  13:0  14:0  15:0  16:0  17:0  18:0  19:0  20:0  21:0  22:1  23:0  24:0  25:0  26:1  27:0  28:0  29:0  30:0  31:0  32:0  33:0  34:0  35:0  36:0  37:0  38:0  39:0  40:0  41:0  42:0  43:0  44:0  45:1  46:0  47:0  48:0  49:0  50:1  51:0  52:0  53:0  54:0  55:0  56:0  57:0  58:0  59:0  60:0  61:0  62:0  63:0  64:0  65:1  66:0  67:0  68:0  69:0  70:0  71:0  72:1  73:0  74:0  75:0  76:1  77:0  78:1  79:0  80:0  81:0  82:0  83:0  84:0  85:1  86:0  87:0  88:0  89:0  90:0  91:0  92:1  93:0  94:0  95:1  96:0  97:0  98:1  99:1  100:0  101:0  102:0  103:0  104:0  105:1  106:0  107:0  108:0  109:0  110:1  111:0  112:0  113:0  114:0  115:0  116:0  117:1  118:0  119:1  120:0  121:1  122:1  123:1  124:0  125:1  126:1  127:0  128:0  129:0  130:0  131:0  132:0  133:0  134:0  135:0  136:1  137:1  138:0  139:0  140:0  141:0  142:1  143:0  144:1  145:1  146:1  147:0  148:1  149:0  150:0  151:0  152:0  153:0  154:1  155:0  156:1  157:1  158:1  159:1  160:0  161:1  162:1  163:1  164:1  165:1  166:0 
-1 1:0  2:0  3:0  4:0  5:0  6:0  7:0  8:0  9:0  10:0  11:0  12:0  13:0  14:0  15:0  16:0  17:0  18:0  19:0  20:0  21:1  22:1  23:0  24:0  25:0  26:0  27:0  28:0  29:0  30:0  31:0  32:0  33:0  34:0  35:0  36:1  37:0  38:0  39:0  40:0  41:0  42:0  43:0  44:0  45:1  46:0  47:1  48:0  49:0  50:1  51:0  52:0  53:0  54:0  55:0  56:0  57:0  58:0  59:0  60:0  61:0  62:1  63:0  64:0  65:0  66:0  67:0  68:0  69:0  70:0  71:0  72:0  73:0  74:0  75:0  76:1  77:0  78:0  79:0  80:0  81:1  82:0  83:1  84:0  85:0  86:0  87:1  88:1  89:0  90:0  91:0  92:1  93:0  94:0  95:0  96:1  97:1  98:0  99:1  100:0  101:0  102:0  103:1  104:0  105:0  106:0  107:1  108:0  109:0  110:1  111:0  112:0  113:0  114:0  115:0  116:0  117:1  118:0  119:0  120:0  121:0  122:0  123:1  124:0  125:1  126:1  127:0  128:0  129:0  130:0  131:0  132:0  133:1  134:1  135:1  136:1  137:1  138:0  139:0  140:1  141:0  142:0  143:0  144:1  145:1  146:1  147:0  148:0  149:0  150:1  151:0  152:0  153:0  154:1  155:0  156:1  157:1  158:1  159:1  160:0  161:1  162:1  163:1  164:1  165:1  166:0 
-1 1:0  2:0  3:0  4:0  5:0  6:0  7:0  8:0  9:0  10:0  11:0  12:0  13:0  14:0  15:0  16:0  17:0  18:0  19:0  20:0  21:1  22:1  23:0  24:0  25:0  26:0  27:0  28:0  29:0  30:0  31:0  32:0  33:0  34:0  35:0  36:1  37:0  38:0  39:0  40:0  41:0  42:0  43:0  44:0  45:1  46:0  47:1  48:0  49:0  50:1  51:0  52:0  53:0  54:0  55:0  56:0  57:0  58:0  59:0  60:0  61:0  62:0  63:0  64:0  65:0  66:0  67:0  68:0  69:0  70:0  71:0  72:1  73:0  74:0  75:0  76:1  77:0  78:0  79:0  80:0  81:1  82:0  83:1  84:0  85:0  86:0  87:1  88:1  89:0  90:0  91:0  92:1  93:0  94:0  95:1  96:1  97:1  98:0  99:1  100:0  101:0  102:0  103:1  104:0  105:0  106:0  107:1  108:0  109:0  110:1  111:0  112:0  113:1  114:0  115:0  116:0  117:1  118:0  119:0  120:0  121:0  122:0  123:1  124:0  125:1  126:1  127:1  128:0  129:0  130:0  131:0  132:0  133:1  134:1  135:1  136:1  137:1  138:0  139:0  140:1  141:0  142:0  143:1  144:1  145:0  146:1  147:0  148:0  149:0  150:1  151:0  152:1  153:0  154:1  155:0  156:1  157:1  158:1  159:1  160:0  161:1  162:1  163:1  164:1  165:1  166:0 
-1 1:0  2:0  3:0  4:0  5:0  6:0  7:0  8:0  9:0  10:0  11:0  12:0  13:0  14:0  15:0  16:0  17:0  18:0  19:0  20:0  21:0  22:1  23:0  24:0  25:0  26:0  27:0  28:0  29:0  30:0  31:0  32:0  33:0  34:0  35:0  36:0  37:0  38:0  39:0  40:0  41:1  42:1  43:0  44:0  45:0  46:0  47:0  48:0  49:0  50:1  51:0  52:0  53:0  54:0  55:0  56:0  57:0  58:0  59:0  60:0  61:0  62:0  63:0  64:0  65:0  66:0  67:0  68:0  69:0  70:0  71:0  72:0  73:0  74:0  75:0  76:1  77:0  78:0  79:0  80:0  81:0  82:0  83:0  84:0  85:0  86:0  87:0  88:0  89:1  90:0  91:0  92:0  93:0  94:0  95:0  96:0  97:1  98:0  99:1  100:0  101:0  102:0  103:0  104:0  105:0  106:0  107:1  108:0  109:0  110:0  111:0  112:1  113:1  114:0  115:0  116:0  117:0  118:0  119:0  120:0  121:0  122:0  123:1  124:0  125:0  126:1  127:1  128:0  129:0  130:0  131:0  132:0  133:0  134:1  135:0  136:0  137:0  138:0  139:0  140:1  141:0  142:0  143:1  144:1  145:0  146:1  147:0  148:0  149:0  150:1  151:0  152:1  153:0  154:1  155:0  156:0  157:1  158:0  159:1  160:0  161:1  162:1  163:1  164:1  165:1  166:0 
-1 1:0  2:0  3:0  4:0  5:0  6:0  7:0  8:0  9:0  10:0  11:0  12:0  13:0  14:0  15:0  16:1  17:0  18:0  19:0  20:0  21:1  22:1  23:0  24:0  25:0  26:1  27:0  28:0  29:0  30:0  31:0  32:0  33:0  34:0  35:0  36:0  37:0  38:1  39:0  40:0  41:0  42:1  43:0  44:0  45:1  46:0  47:0  48:0  49:1  50:1  51:0  52:1  53:0  54:0  55:0  56:0  57:0  58:0  59:0  60:0  61:0  62:1  63:0  64:0  65:1  66:0  67:0  68:0  69:0  70:0  71:0  72:0  73:0  74:0  75:0  76:1  77:1  78:1  79:1  80:1  81:0  82:0  83:1  84:0  85:0  86:0  87:0  88:0  89:0  90:0  91:0  92:0  93:0  94:1  95:0  96:1  97:0  98:1  99:1  100:0  101:0  102:0  103:0  104:0  105:1  106:0  107:1  108:0  109:0  110:0  111:0  112:0  113:0  114:0  115:0  116:0  117:0  118:0  119:1  120:1  121:1  122:1  123:0  124:1  125:1  126:0  127:0  128:0  129:0  130:0  131:0  132:0  133:0  134:1  135:1  136:0  137:1  138:0  139:0  140:0  141:0  142:1  143:0  144:1  145:1  146:0  147:0  148:1  149:0  150:0  151:0  152:0  153:0  154:0  155:0  156:1  157:0  158:1  159:0  160:0  161:1  162:1  163:1  164:0  165:1  166:0 
-1 1:0  2:0  3:0  4:0  5:0  6:0  7:0  8:0  9:0  10:0  11:0  12:0  13:0  14:0  15:0  16:1  17:0  18:0  19:0  20:0  21:1  22:1  23:0  24:0  25:0  26:1  27:0  28:0  29:0  30:0  31:0  32:0  33:0  34:0  35:0  36:0  37:0  38:1  39:0  40:0  41:0  42:1  43:0  44:0  45:1  46:0  47:0  48:0  49:1  50:1  51:0  52:1  53:0  54:0  55:0  56:0  57:0  58:0  59:0  60:0  61:0  62:1  63:0  64:0  65:1  66:0  67:0  68:0  69:0  70:0  71:0  72:0  73:0  74:0  75:0  76:1  77:1  78:1  79:1  80:1  81:0  82:0  83:1  84:0  85:0  86:0  87:1  88:0  89:0  90:0  91:0  92:0  93:0  94:1  95:0  96:1  97:0  98:1  99:1  100:0  101:0  102:0  103:1  104:0  105:1  106:0  107:1  108:0  109:0  110:0  111:0  112:0  113:0  114:0  115:0  116:0  117:0  118:0  119:1  120:1  121:1  122:1  123:0  124:1  125:1  126:0  127:0  128:0  129:0  130:0  131:0  132:0  133:0  134:1  135:1  136:0  137:1  138:0  139:0  140:0  141:0  142:1  143:0  144:1  145:1  146:0  147:0  148:1  149:0  150:0  151:0  152:0  153:0  154:0  155:0  156:1  157:0  158:1  159:0  160:0  161:1  162:1  163:1  164:0  165:1  166:0 
-1 1:0  2:0  3:0  4:0  5:0  6:0  7:0  8:0  9:0  10:0  11:0  12:0  13:0  14:0  15:0  16:1  17:0  18:0  19:0  20:0  21:0  22:1  23:0  24:0  25:0  26:0  27:0  28:0  29:0  30:0  31:0  32:0  33:0  34:0  35:0  36:0  37:0  38:1  39:0  40:0  41:0  42:0  43:0  44:0  45:1  46:0  47:1  48:0  49:0  50:1  51:0  52:1  53:0  54:0  55:0  56:0  57:0  58:0  59:0  60:0  61:0  62:1  63:0  64:1  65:1  66:0  67:0  68:0  69:0  70:0  71:0  72:0  73:0  74:0  75:1  76:1  77:1  78:1  79:1  80:1  81:1  82:0  83:1  84:0  85:1  86:0  87:1  88:1  89:0  90:0  91:0  92:1  93:0  94:1  95:1  96:1  97:1  98:0  99:1  100:0  101:0  102:0  103:1  104:0  105:1  106:1  107:1  108:0  109:0  110:1  111:0  112:0  113:0  114:0  115:0  116:0  117:1  118:0  119:1  120:1  121:1  122:1  123:0  124:1  125:1  126:0  127:1  128:0  129:0  130:1  131:0  132:0  133:1  134:1  135:1  136:1  137:1  138:0  139:0  140:0  141:0  142:1  143:1  144:1  145:0  146:0  147:0  148:1  149:0  150:1  151:0  152:0  153:0  154:1  155:0  156:1  157:0  158:1  159:1  160:0  161:1  162:1  163:1  164:1  165:1  166:0 
-1 1:0  2:0  3:0  4:0  5:0  6:0  7:0  8:0  9:0  10:0  11:0  12:0  13:0  14:0  15:0  16:1  17:0  18:0  19:0  20:0  21:0  22:1  23:0  24:0  25:0  26:0  27:0  28:0  29:0  30:0  31:0  32:0  33:0  34:0  35:0  36:0  37:0  38:0  39:0  40:0  41:0  42:1  43:0  44:0  45:1  46:1  47:0  48:0  49:0  50:0  51:0  52:1  53:0  54:0  55:0  56:0  57:1  58:0  59:0  60:0  61:0  62:1  63:0  64:0  65:1  66:0  67:0  68:0  69:0  70:0  71:0  72:0  73:0  74:0  75:1  76:1  77:0  78:1  79:1  80:1  81:0  82:0  83:1  84:0  85:1  86:0  87:1  88:0  89:0  90:0  91:0  92:1  93:0  94:1  95:1  96:1  97:1  98:1  99:1  100:0  101:0  102:0  103:0  104:0  105:1  106:1  107:1  108:0  109:0  110:1  111:0  112:1  113:0  114:0  115:0  116:0  117:1  118:0  119:1  120:1  121:1  122:1  123:0  124:1  125:1  126:0  127:0  128:0  129:0  130:1  131:0  132:0  133:1  134:1  135:1  136:1  137:1  138:0  139:0  140:0  141:0  142:1  143:0  144:1  145:0  146:1  147:0  148:1  149:0  150:1  151:0  152:0  153:0  154:1  155:0  156:1  157:1  158:1  159:1  160:0  161:1  162:1  163:1  164:1  165:1  166:0 
-1 1:0  2:0  3:0  4:0  5:0  6:0  7:0  8:0  9:0  10:0  11:0  12:0  13:0  14:0  15:0  16:0  17:0  18:0  19:0  20:0  21:0  22:1  23:0  24:0  25:0  26:1  27:0  28:0  29:0  30:0  31:0  32:0  33:0  34:0  35:0  36:0  37:0  38:0  39:0  40:0  41:0  42:1  43:0  44:0  45:1  46:0  47:0  48:0  49:0  50:1  51:0  52:0  53:0  54:0  55:0  56:0  57:0  58:0  59:0  60:0  61:0  62:1  63:0  64:0  65:0  66:0  67:0  68:0  69:0  70:0  71:0  72:0  73:0  74:0  75:0  76:1  77:0  78:0  79:0  80:0  81:0  82:0  83:0  84:0  85:0  86:0  87:1  88:1  89:1  90:0  91:0  92:0  93:0  94:0  95:0  96:0  97:1  98:1  99:1  100:0  101:0  102:0  103:1  104:0  105:1  106:0  107:1  108:0  109:0  110:0  111:0  112:0  113:0  114:0  115:0  116:0  117:0  118:0  119:0  120:0  121:1  122:0  123:1  124:0  125:0  126:1  127:1  128:0  129:0  130:0  131:0  132:0  133:0  134:1  135:0  136:1  137:1  138:0  139:0  140:1  141:0  142:0  143:1  144:1  145:1  146:1  147:0  148:0  149:0  150:1  151:0  152:1  153:0  154:1  155:0  156:1  157:1  158:1  159:1  160:0  161:1  162:1  163:1  164:1  165:1  166:0 
-1 1:0  2:0  3:0  4:0  5:0  6:0  7:0  8:0  9:0  10:0  11:0  12:0  13:0  14:0  15:0  16:0  17:0  18:0  19:0  20:0  21:1  22:1  23:0  24:0  25:0  26:1  27:0  28:0  29:0  30:0  31:0  32:0  33:0  34:0  35:0  36:0  37:0  38:1  39:0  40:0  41:0  42:0  43:0  44:0  45:1  46:0  47:0  48:0  49:1  50:1  51:0  52:0  53:0  54:0  55:0  56:0  57:0  58:0  59:0  60:0  61:0  62:0  63:0  64:0  65:1  66:0  67:0  68:0  69:0  70:0  71:0  72:0  73:0  74:0  75:0  76:1  77:1  78:1  79:0  80:0  81:0  82:0  83:0  84:0  85:0  86:0  87:0  88:0  89:0  90:0  91:0  92:0  93:0  94:0  95:1  96:0  97:1  98:1  99:1  100:0  101:0  102:0  103:0  104:0  105:1  106:0  107:0  108:0  109:0  110:0  111:0  112:0  113:1  114:0  115:0  116:0  117:0  118:0  119:1  120:1  121:1  122:0  123:0  124:0  125:1  126:1  127:1  128:0  129:0  130:0  131:0  132:0  133:1  134:0  135:1  136:0  137:1  138:0  139:0  140:0  141:0  142:1  143:1  144:1  145:1  146:0  147:0  148:0  149:0  150:1  151:0  152:1  153:0  154:0  155:0  156:1  157:1  158:1  159:1  160:0  161:1  162:1  163:1  164:1  165:1  166:0 
-1 1:0  2:0  3:0  4:0  5:0  6:0  7:0  8:0  9:0  10:0  11:0  12:0  13:0  14:0  15:0  16:0  17:0  18:0  19:0  20:0  21:0  22:1  23:0  24:0  25:0  26:0  27:0  28:0  29:0  30:0  31:0  32:0  33:0  34:0  35:0  36:0  37:0  38:1  39:0  40:0  41:0  42:0  43:0  44:0  45:1  46:1  47:1  48:0  49:0  50:1  51:0  52:1  53:0  54:0  55:0  56:0  57:0  58:0  59:1  60:0  61:0  62:1  63:0  64:1  65:1  66:0  67:0  68:0  69:0  70:0  71:0  72:0  73:0  74:0  75:1  76:1  77:1  78:1  79:1  80:1  81:1  82:0  83:1  84:0  85:1  86:0  87:1  88:1  89:0  90:0  91:0  92:1  93:0  94:1  95:0  96:1  97:0  98:1  99:1  100:0  101:0  102:0  103:0  104:0  105:0  106:1  107:1  108:0  109:0  110:1  111:0  112:0  113:0  114:0  115:0  116:0  117:1  118:0  119:1  120:1  121:1  122:1  123:0  124:1  125:1  126:0  127:0  128:0  129:0  130:0  131:0  132:0  133:1  134:1  135:1  136:0  137:1  138:0  139:0  140:0  141:0  142:1  143:0  144:1  145:1  146:0  147:0  148:1  149:0  150:1  151:0  152:0  153:0  154:1  155:0  156:1  157:0  158:1  159:0  160:0  161:1  162:1  163:1  164:1  165:1  166:0 
-1 1:0  2:0  3:0  4:0  5:0  6:0  7:0  8:0  9:0  10:0  11:0  12:0  13:0  14:0  15:0  16:0  17:0  18:0  19:0  20:0  21:0  22:1  23:0  24:0  25:0  26:0  27:0  28:0  29:0  30:0  31:0  32:0  33:0  34:0  35:0  36:0  37:0  38:1  39:0  40:0  41:0  42:0  43:0  44:0  45:0  46:0  47:1  48:0  49:0  50:1  51:0  52:1  53:0  54:0  55:0  56:0  57:0  58:0  59:1  60:0  61:0  62:0  63:0  64:1  65:1  66:0  67:0  68:0  69:0  70:0  71:0  72:0  73:0  74:0  75:1  76:1  77:1  78:1  79:1  80:1  81:1  82:0  83:1  84:0  85:1  86:0  87:1  88:1  89:0  90:0  91:0  92:1  93:0  94:1  95:0  96:1  97:0  98:0  99:1  100:0  101:0  102:0  103:1  104:0  105:0  106:1  107:1  108:0  109:0  110:1  111:0  112:0  113:0  114:0  115:0  116:0  117:1  118:0  119:1  120:1  121:1  122:1  123:0  124:1  125:1  126:0  127:0  128:0  129:0  130:0  131:0  132:0  133:0  134:1  135:0  136:0  137:1  138:0  139:0  140:0  141:0  142:1  143:0  144:1  145:1  146:0  147:0  148:1  149:0  150:1  151:0  152:0  153:0  154:1  155:0  156:1  157:0  158:1  159:0  160:0  161:1  162:1  163:1  164:1  165:1  166:0 
-1 1:0  2:0  3:0  4:0  5:0  6:0  7:0  8:0  9:0  10:0  11:0  12:0  13:0  14:0  15:0  16:1  17:0  18:0  19:0  20:0  21:0  22:1  23:0  24:0  25:0  26:0  27:0  28:0  29:0  30:0  31:0  32:1  33:1  34:0  35:0  36:0  37:0  38:0  39:0  40:0  41:0  42:1  43:0  44:0  45:1  46:0  47:0  48:0  49:0  50:1  51:1  52:0  53:0  54:0  55:1  56:0  57:0  58:1  59:0  60:1  61:1  62:0  63:0  64:0  65:0  66:0  67:1  68:0  69:0  70:0  71:0  72:0  73:1  74:0  75:0  76:1  77:0  78:0  79:0  80:0  81:1  82:0  83:0  84:0  85:0  86:0  87:1  88:1  89:0  90:0  91:0  92:1  93:0  94:1  95:0  96:0  97:0  98:0  99:1  100:0  101:0  102:1  103:1  104:0  105:0  106:1  107:1  108:0  109:0  110:1  111:0  112:1  113:0  114:0  115:0  116:0  117:1  118:0  119:0  120:0  121:0  122:1  123:0  124:1  125:1  126:0  127:0  128:0  129:0  130:1  131:0  132:0  133:1  134:1  135:1  136:1  137:0  138:0  139:0  140:0  141:0  142:1  143:0  144:1  145:1  146:1  147:0  148:1  149:0  150:1  151:0  152:0  153:0  154:1  155:0  156:1  157:0  158:1  159:1  160:0  161:1  162:1  163:1  164:1  165:1  166:0 
-1 1:0  2:0  3:0  4:0  5:0  6:0  7:0  8:0  9:0  10:0  11:0  12:0  13:0  14:0  15:0  16:0  17:0  18:0  19:0  20:0  21:0  22:1  23:0  24:0  25:0  26:0  27:0  28:0  29:0  30:0  31:0  32:0  33:0  34:0  35:0  36:0  37:0  38:0  39:0  40:0  41:0  42:0  43:0  44:0  45:1  46:0  47:0  48:0  49:0  50:1  51:0  52:0  53:0  54:0  55:0  56:0  57:0  58:0  59:0  60:0  61:0  62:1  63:0  64:0  65:0  66:0  67:0  68:0  69:0  70:0  71:0  72:1  73:0  74:0  75:0  76:1  77:0  78:1  79:0  80:0  81:0  82:0  83:0  84:0  85:0  86:0  87:0  88:0  89:0  90:0  91:0  92:0  93:0  94:0  95:0  96:0  97:0  98:0  99:1  100:0  101:0  102:0  103:0  104:0  105:0  106:0  107:0  108:0  109:0  110:0  111:0  112:0  113:1  114:0  115:0  116:0  117:0  118:0  119:1  120:0  121:0  122:0  123:0  124:0  125:1  126:1  127:1  128:0  129:0  130:0  131:0  132:0  133:1  134:0  135:1  136:0  137:0  138:0  139:0  140:1  141:0  142:1  143:1  144:1  145:1  146:1  147:0  148:0  149:0  150:1  151:0  152:1  153:0  154:0  155:0  156:1  157:1  158:1  159:1  160:0  161:1  162:1  163:1  164:1  165:1  166:0 
-1 1:0  2:0  3:0  4:0  5:0  6:0  7:0  8:0  9:0  10:0  11:0  12:0  13:0  14:0  15:0  16:0  17:0  18:0  19:0  20:0  21:0  22:1  23:0  24:0  25:0  26:0  27:0  28:0  29:0  30:0  31:0  32:0  33:0  34:0  35:0  36:0  37:0  38:0  39:0  40:0  41:0  42:0  43:0  44:0  45:0  46:1  47:0  48:0  49:1  50:1  51:0  52:0  53:0  54:0  55:0  56:0  57:0  58:0  59:0  60:0  61:0  62:0  63:0  64:0  65:0  66:0  67:0  68:0  69:0  70:0  71:0  72:1  73:0  74:0  75:0  76:1  77:0  78:0  79:0  80:0  81:0  82:0  83:0  84:0  85:0  86:0  87:1  88:0  89:0  90:0  91:0  92:0  93:0  94:0  95:0  96:0  97:0  98:0  99:1  100:0  101:0  102:0  103:1  104:0  105:0  106:0  107:1  108:0  109:0  110:0  111:0  112:0  113:1  114:0  115:0  116:0  117:0  118:0  119:0  120:0  121:0  122:0  123:0  124:0  125:1  126:1  127:1  128:0  129:0  130:0  131:0  132:0  133:0  134:1  135:0  136:0  137:0  138:0  139:0  140:0  141:0  142:0  143:1  144:1  145:1  146:0  147:0  148:0  149:0  150:1  151:0  152:1  153:0  154:0  155:0  156:0  157:1  158:1  159:1  160:0  161:1  162:1  163:1  164:1  165:1  166:0 
-1 1:0  2:0  3:0  4:0  5:0  6:0  7:0  8:0  9:0  10:0  11:0  12:0  13:0  14:0  15:0  16:1  17:0  18:0  19:0  20:0  21:1  22:1  23:0  24:0  25:0  26:1  27:0  28:0  29:0  30:0  31:0  32:0  33:0  34:0  35:0  36:1  37:0  38:1  39:0  40:0  41:0  42:1  43:0  44:0  45:1  46:1  47:0  48:0  49:1  50:0  51:0  52:1  53:0  54:0  55:0  56:0  57:1  58:0  59:0  60:0  61:0  62:1  63:0  64:0  65:1  66:0  67:0  68:0  69:0  70:0  71:0  72:0  73:0  74:0  75:1  76:1  77:1  78:1  79:1  80:1  81:1  82:0  83:1  84:0  85:1  86:0  87:1  88:1  89:0  90:0  91:0  92:1  93:0  94:1  95:1  96:1  97:1  98:1  99:1  100:0  101:0  102:0  103:0  104:0  105:1  106:1  107:1  108:0  109:0  110:1  111:0  112:1  113:0  114:0  115:0  116:0  117:1  118:0  119:1  120:1  121:1  122:1  123:0  124:1  125:1  126:0  127:0  128:0  129:0  130:0  131:0  132:0  133:0  134:1  135:1  136:0  137:1  138:0  139:0  140:0  141:0  142:1  143:0  144:1  145:1  146:0  147:0  148:1  149:0  150:1  151:0  152:0  153:0  154:1  155:0  156:1  157:1  158:1  159:1  160:0  161:1  162:1  163:1  164:1  165:1  166:0 
-1 1:0  2:0  3:0  4:0  5:0  6:0  7:0  8:0  9:0  10:0  11:0  12:0  13:0  14:0  15:0  16:0  17:0  18:0  19:0  20:0  21:0  22:1  23:0  24:0  25:0  26:1  27:0  28:0  29:0  30:0  31:0  32:0  33:0  34:0  35:0  36:1  37:0  38:0  39:0  40:0  41:0  42:0  43:0  44:0  45:1  46:0  47:1  48:0  49:0  50:1  51:0  52:0  53:0  54:0  55:0  56:0  57:0  58:0  59:0  60:0  61:0  62:1  63:0  64:1  65:0  66:0  67:0  68:0  69:0  70:0  71:0  72:0  73:0  74:0  75:1  76:1  77:1  78:1  79:0  80:1  81:1  82:0  83:1  84:0  85:1  86:0  87:0  88:1  89:0  90:0  91:0  92:1  93:0  94:0  95:0  96:1  97:1  98:1  99:1  100:0  101:0  102:0  103:0  104:0  105:1  106:1  107:0  108:0  109:0  110:1  111:0  112:0  113:0  114:0  115:0  116:0  117:1  118:0  119:1  120:1  121:1  122:1  123:0  124:0  125:1  126:0  127:1  128:0  129:0  130:0  131:0  132:0  133:1  134:0  135:1  136:1  137:1  138:0  139:0  140:0  141:0  142:1  143:1  144:1  145:1  146:0  147:0  148:1  149:0  150:1  151:0  152:0  153:0  154:1  155:0  156:1  157:0  158:1  159:1  160:0  161:1  162:1  163:1  164:1  165:1  166:0 
-1 1:0  2:0  3:0  4:0  5:0  6:0  7:0  8:0  9:0  10:0  11:0  12:0  13:0  14:0  15:0  16:0  17:0  18:0  19:0  20:0  21:0  22:1  23:0  24:0  25:0  26:0  27:0  28:0  29:0  30:0  31:0  32:0  33:0  34:0  35:0  36:0  37:0  38:0  39:0  40:0  41:0  42:0  43:0  44:0  45:1  46:0  47:0  48:0  49:0  50:1  51:0  52:0  53:0  54:0  55:0  56:0  57:0  58:0  59:0  60:0  61:0  62:1  63:0  64:0  65:1  66:0  67:0  68:0  69:0  70:0  71:0  72:0  73:0  74:0  75:1  76:1  77:0  78:0  79:0  80:0  81:0  82:0  83:1  84:0  85:1  86:0  87:0  88:0  89:0  90:0  91:0  92:1  93:0  94:0  95:0  96:1  97:1  98:0  99:1  100:0  101:0  102:0  103:0  104:0  105:0  106:0  107:0  108:0  109:0  110:1  111:0  112:0  113:0  114:0  115:0  116:0  117:1  118:0  119:0  120:0  121:1  122:1  123:1  124:0  125:1  126:1  127:0  128:0  129:0  130:0  131:0  132:0  133:1  134:0  135:1  136:1  137:1  138:0  139:0  140:0  141:0  142:1  143:0  144:1  145:1  146:1  147:0  148:1  149:0  150:1  151:0  152:0  153:0  154:1  155:0  156:1  157:1  158:1  159:1  160:0  161:1  162:1  163:1  164:1  165:1  166:0 
-1 1:0  2:0  3:0  4:0  5:0  6:0  7:0  8:0  9:0  10:0  11:0  12:0  13:0  14:0  15:0  16:0  17:0  18:0  19:0  20:0  21:0  22:1  23:0  24:0  25:0  26:1  27:0  28:0  29:0  30:0  31:0  32:0  33:0  34:0  35:0  36:0  37:0  38:0  39:0  40:0  41:0  42:0  43:0  44:0  45:1  46:1  47:0  48:0  49:0  50:1  51:0  52:0  53:0  54:0  55:0  56:0  57:0  58:0  59:1  60:0  61:0  62:0  63:0  64:1  65:1  66:0  67:0  68:0  69:0  70:0  71:0  72:1  73:0  74:0  75:1  76:1  77:0  78:0  79:0  80:0  81:1  82:0  83:1  84:0  85:1  86:0  87:1  88:1  89:0  90:0  91:0  92:0  93:0  94:0  95:0  96:1  97:1  98:0  99:1  100:0  101:0  102:0  103:0  104:0  105:1  106:0  107:1  108:0  109:0  110:0  111:0  112:0  113:1  114:0  115:0  116:0  117:0  118:0  119:0  120:0  121:1  122:1  123:1  124:0  125:1  126:1  127:1  128:0  129:0  130:0  131:0  132:0  133:0  134:1  135:0  136:0  137:1  138:0  139:0  140:1  141:0  142:0  143:1  144:1  145:1  146:1  147:0  148:1  149:0  150:1  151:0  152:1  153:0  154:1  155:0  156:1  157:1  158:1  159:1  160:0  161:1  162:1  163:1  164:1  165:1  166:0 
-1 1:0  2:0  3:0  4:0  5:0  6:0  7:0  8:0  9:0  10:0  11:0  12:0  13:0  14:0  15:0  16:0  17:0  18:0  19:0  20:0  21:0  22:1  23:0  24:0  25:0  26:1  27:0  28:0  29:0  30:0  31:0  32:0  33:0  34:0  35:0  36:0  37:0  38:0  39:0  40:0  41:0  42:0  43:0  44:0  45:1  46:1  47:0  48:0  49:1  50:1  51:0  52:0  53:0  54:0  55:0  56:0  57:1  58:0  59:0  60:0  61:0  62:0  63:0  64:0  65:1  66:0  67:0  68:0  69:0  70:0  71:0  72:0  73:0  74:0  75:0  76:1  77:0  78:1  79:0  80:1  81:0  82:0  83:0  84:0  85:0  86:0  87:1  88:0  89:1  90:0  91:0  92:1  93:0  94:0  95:1  96:0  97:1  98:1  99:1  100:0  101:0  102:0  103:0  104:0  105:1  106:0  107:1  108:0  109:0  110:1  111:0  112:0  113:1  114:0  115:0  116:0  117:1  118:0  119:1  120:1  121:1  122:0  123:0  124:0  125:1  126:0  127:0  128:0  129:0  130:0  131:0  132:0  133:1  134:1  135:1  136:0  137:1  138:0  139:0  140:0  141:0  142:1  143:0  144:1  145:1  146:1  147:0  148:0  149:0  150:1  151:0  152:1  153:0  154:1  155:0  156:1  157:1  158:1  159:1  160:0  161:1  162:1  163:1  164:1  165:1  166:0 
-1 1:0  2:0  3:0  4:0  5:0  6:0  7:0  8:0  9:0  10:0  11:0  12:0  13:0  14:0  15:0  16:1  17:0  18:0  19:0  20:0  21:0  22:1  23:0  24:0  25:0  26:0  27:0  28:0  29:0  30:0  31:0  32:1  33:1  34:0  35:0  36:0  37:0  38:0  39:0  40:0  41:0  42:1  43:0  44:0  45:1  46:0  47:0  48:0  49:0  50:1  51:1  52:0  53:0  54:0  55:1  56:0  57:0  58:1  59:0  60:1  61:1  62:0  63:0  64:0  65:0  66:0  67:1  68:0  69:0  70:0  71:0  72:0  73:1  74:0  75:0  76:1  77:0  78:0  79:0  80:0  81:1  82:0  83:0  84:0  85:0  86:0  87:1  88:1  89:0  90:0  91:0  92:1  93:0  94:1  95:0  96:0  97:0  98:0  99:1  100:0  101:0  102:1  103:1  104:0  105:0  106:1  107:1  108:0  109:0  110:1  111:0  112:1  113:0  114:0  115:0  116:0  117:1  118:0  119:0  120:0  121:0  122:1  123:0  124:1  125:1  126:0  127:0  128:0  129:0  130:1  131:0  132:0  133:1  134:1  135:1  136:1  137:0  138:0  139:0  140:0  141:0  142:1  143:0  144:1  145:1  146:1  147:0  148:1  149:0  150:1  151:0  152:0  153:0  154:1  155:0  156:1  157:0  158:1  159:1  160:0  161:1  162:1  163:1  164:1  165:1  166:0 
-1 1:0  2:0  3:0  4:0  5:0  6:0  7:0  8:0  9:0  10:0  11:0  12:0  13:0  14:0  15:0  16:1  17:0  18:0  19:0  20:0  21:1  22:1  23:0  24:0  25:0  26:1  27:0  28:0  29:0  30:0  31:0  32:1  33:1  34:0  35:0  36:1  37:0  38:0  39:0  40:0  41:0  42:0  43:0  44:0  45:1  46:0  47:1  48:0  49:0  50:1  51:1  52:0  53:0  54:0  55:1  56:0  57:1  58:1  59:1  60:1  61:1  62:0  63:0  64:1  65:0  66:0  67:1  68:0  69:0  70:0  71:0  72:0  73:1  74:0  75:1  76:1  77:0  78:0  79:0  80:0  81:1  82:0  83:1  84:0  85:1  86:0  87:0  88:1  89:0  90:0  91:0  92:1  93:0  94:1  95:1  96:1  97:1  98:1  99:1  100:0  101:0  102:1  103:0  104:0  105:1  106:1  107:0  108:0  109:0  110:1  111:0  112:1  113:0  114:0  115:0  116:0  117:1  118:0  119:0  120:1  121:1  122:1  123:1  124:1  125:1  126:1  127:0  128:0  129:0  130:1  131:0  132:0  133:1  134:0  135:1  136:1  137:1  138:0  139:0  140:1  141:0  142:1  143:0  144:1  145:1  146:1  147:0  148:1  149:0  150:1  151:0  152:0  153:0  154:1  155:0  156:1  157:1  158:1  159:1  160:0  161:1  162:1  163:1  164:1  165:1  166:0 
-1 1:0  2:0  3:0  4:0  5:0  6:0  7:0  8:0  9:0  10:0  11:0  12:0  13:0  14:0  15:0  16:1  17:0  18:0  19:0  20:0  21:1  22:1  23:0  24:0  25:0  26:1  27:0  28:0  29:0  30:0  31:0  32:0  33:0  34:0  35:0  36:0  37:0  38:1  39:0  40:0  41:0  42:1  43:0  44:0  45:1  46:0  47:0  48:0  49:0  50:1  51:0  52:1  53:0  54:0  55:0  56:0  57:0  58:0  59:0  60:0  61:0  62:1  63:0  64:0  65:1  66:0  67:0  68:0  69:0  70:0  71:0  72:0  73:0  74:0  75:0  76:1  77:1  78:1  79:1  80:1  81:0  82:0  83:1  84:0  85:0  86:0  87:1  88:0  89:0  90:0  91:0  92:1  93:0  94:1  95:1  96:1  97:1  98:1  99:1  100:0  101:0  102:0  103:1  104:0  105:1  106:1  107:1  108:0  109:0  110:1  111:0  112:1  113:1  114:0  115:0  116:0  117:1  118:0  119:1  120:1  121:1  122:1  123:0  124:1  125:1  126:1  127:1  128:0  129:0  130:0  131:0  132:0  133:1  134:1  135:1  136:0  137:1  138:0  139:0  140:0  141:0  142:1  143:1  144:1  145:1  146:0  147:0  148:1  149:0  150:1  151:0  152:1  153:0  154:1  155:0  156:1  157:1  158:1  159:1  160:0  161:1  162:1  163:1  164:1  165:1  166:0 
-1 1:0  2:0  3:0  4:0  5:0  6:0  7:0  8:0  9:0  10:0  11:0  12:0  13:0  14:0  15:0  16:0  17:0  18:0  19:0  20:0  21:1  22:1  23:0  24:0  25:0  26:1  27:0  28:0  29:0  30:0  31:0  32:0  33:0  34:0  35:0  36:0  37:0  38:1  39:0  40:0  41:0  42:1  43:0  44:0  45:1  46:0  47:0  48:0  49:1  50:1  51:0  52:0  53:0  54:0  55:0  56:0  57:0  58:0  59:0  60:0  61:0  62:0  63:0  64:0  65:1  66:0  67:0  68:0  69:0  70:0  71:0  72:0  73:0  74:0  75:0  76:1  77:1  78:1  79:0  80:1  81:0  82:0  83:0  84:0  85:0  86:0  87:0  88:0  89:0  90:0  91:0  92:0  93:0  94:0  95:0  96:0  97:0  98:1  99:1  100:0  101:0  102:0  103:0  104:0  105:1  106:1  107:1  108:0  109:0  110:0  111:0  112:1  113:1  114:0  115:0  116:0  117:0  118:0  119:1  120:1  121:1  122:0  123:0  124:0  125:1  126:1  127:1  128:0  129:0  130:0  131:0  132:0  133:1  134:1  135:1  136:0  137:1  138:0  139:0  140:0  141:0  142:1  143:1  144:0  145:1  146:0  147:0  148:0  149:0  150:0  151:0  152:1  153:0  154:0  155:0  156:1  157:1  158:1  159:0  160:0  161:1  162:1  163:1  164:1  165:1  166:0 
-1 1:0  2:0  3:0  4:0  5:0  6:0  7:0  8:0  9:0  10:0  11:0  12:0  13:0  14:0  15:0  16:0  17:0  18:0  19:0  20:0  21:0  22:1  23:0  24:0  25:0  26:1  27:0  28:0  29:0  30:0  31:0  32:0  33:0  34:0  35:0  36:0  37:0  38:0  39:0  40:0  41:0  42:0  43:0  44:0  45:1  46:0  47:1  48:0  49:0  50:1  51:0  52:0  53:0  54:0  55:0  56:0  57:0  58:0  59:0  60:0  61:0  62:0  63:0  64:0  65:0  66:0  67:0  68:0  69:0  70:0  71:0  72:0  73:1  74:0  75:1  76:1  77:1  78:0  79:0  80:1  81:1  82:0  83:0  84:0  85:1  86:0  87:0  88:1  89:0  90:0  91:0  92:1  93:0  94:0  95:0  96:0  97:0  98:1  99:1  100:0  101:0  102:0  103:0  104:0  105:1  106:1  107:0  108:0  109:0  110:1  111:0  112:0  113:0  114:0  115:0  116:0  117:1  118:0  119:0  120:0  121:1  122:1  123:0  124:0  125:0  126:0  127:1  128:0  129:0  130:0  131:0  132:0  133:1  134:0  135:1  136:1  137:1  138:0  139:0  140:0  141:0  142:1  143:1  144:0  145:1  146:0  147:0  148:1  149:0  150:0  151:0  152:0  153:0  154:1  155:0  156:1  157:0  158:1  159:1  160:0  161:1  162:1  163:1  164:1  165:1  166:0 
-1 1:0  2:0  3:0  4:0  5:0  6:0  7:0  8:0  9:0  10:0  11:0  12:0  13:0  14:0  15:0  16:0  17:0  18:0  19:0  20:0  21:0  22:1  23:0  24:0  25:0  26:1  27:0  28:0  29:0  30:0  31:0  32:0  33:0  34:0  35:0  36:0  37:0  38:0  39:0  40:0  41:0  42:0  43:0  44:0  45:0  46:0  47:0  48:0  49:0  50:1  51:0  52:0  53:0  54:0  55:0  56:0  57:1  58:0  59:0  60:0  61:0  62:0  63:0  64:0  65:0  66:0  67:0  68:0  69:0  70:0  71:0  72:1  73:0  74:0  75:0  76:1  77:0  78:0  79:0  80:0  81:0  82:0  83:1  84:0  85:0  86:0  87:1  88:1  89:0  90:0  91:0  92:1  93:0  94:0  95:1  96:1  97:0  98:0  99:1  100:0  101:0  102:0  103:1  104:0  105:1  106:0  107:1  108:0  109:0  110:1  111:0  112:0  113:1  114:0  115:0  116:0  117:1  118:0  119:0  120:1  121:0  122:0  123:1  124:0  125:1  126:0  127:0  128:0  129:0  130:0  131:0  132:0  133:0  134:1  135:0  136:0  137:1  138:0  139:0  140:1  141:0  142:0  143:0  144:1  145:1  146:1  147:0  148:0  149:0  150:0  151:0  152:1  153:0  154:1  155:0  156:1  157:1  158:1  159:1  160:0  161:1  162:1  163:1  164:1  165:1  166:0 
-1 1:0  2:0  3:0  4:0  5:0  6:0  7:0  8:0  9:0  10:0  11:0  12:0  13:0  14:0  15:0  16:0  17:0  18:0  19:0  20:0  21:0  22:1  23:0  24:0  25:0  26:0  27:0  28:0  29:0  30:0  31:0  32:0  33:0  34:0  35:0  36:0  37:0  38:0  39:0  40:0  41:1  42:0  43:0  44:0  45:0  46:0  47:0  48:0  49:0  50:0  51:0  52:0  53:0  54:0  55:0  56:0  57:0  58:0  59:0  60:0  61:0  62:0  63:0  64:0  65:0  66:0  67:0  68:0  69:0  70:0  71:0  72:0  73:0  74:0  75:0  76:0  77:0  78:0  79:0  80:0  81:0  82:0  83:0  84:0  85:0  86:0  87:0  88:0  89:0  90:0  91:0  92:0  93:0  94:0  95:0  96:0  97:0  98:0  99:0  100:0  101:0  102:0  103:1  104:0  105:0  106:1  107:1  108:0  109:0  110:0  111:0  112:1  113:0  114:0  115:0  116:0  117:0  118:0  119:0  120:0  121:0  122:0  123:0  124:0  125:0  126:0  127:0  128:0  129:0  130:0  131:0  132:0  133:0  134:1  135:0  136:0  137:0  138:0  139:0  140:0  141:0  142:0  143:0  144:0  145:0  146:0  147:0  148:0  149:0  150:0  151:0  152:0  153:0  154:0  155:0  156:0  157:0  158:0  159:0  160:0  161:1  162:0  163:0  164:0  165:0  166:0 
-1 1:0  2:0  3:0  4:0  5:0  6:0  7:0  8:0  9:0  10:0  11:0  12:0  13:0  14:0  15:0  16:0  17:0  18:0  19:0  20:0  21:0  22:1  23:0  24:0  25:0  26:0  27:0  28:0  29:0  30:0  31:0  32:0  33:0  34:0  35:0  36:0  37:0  38:0  39:0  40:0  41:1  42:0  43:0  44:0  45:0  46:1  47:0  48:0  49:1  50:1  51:0  52:0  53:0  54:0  55:0  56:0  57:0  58:0  59:0  60:0  61:0  62:0  63:0  64:0  65:0  66:0  67:0  68:0  69:0  70:0  71:0  72:0  73:0  74:0  75:1  76:1  77:0  78:0  79:1  80:0  81:0  82:0  83:0  84:0  85:1  86:0  87:1  88:0  89:0  90:0  91:0  92:0  93:0  94:0  95:0  96:0  97:0  98:1  99:1  100:0  101:0  102:0  103:0  104:0  105:0  106:0  107:1  108:0  109:0  110:0  111:0  112:0  113:0  114:0  115:0  116:0  117:0  118:0  119:0  120:0  121:1  122:1  123:0  124:0  125:0  126:0  127:0  128:0  129:0  130:0  131:0  132:0  133:0  134:1  135:0  136:0  137:1  138:0  139:0  140:0  141:0  142:1  143:0  144:0  145:1  146:0  147:0  148:1  149:0  150:0  151:0  152:0  153:0  154:0  155:0  156:1  157:0  158:1  159:0  160:0  161:1  162:1  163:1  164:0  165:1  166:0 
-1 1:0  2:0  3:0  4:0  5:0  6:0  7:0  8:0  9:0  10:0  11:0  12:0  13:0  14:0  15:0  16:0  17:0  18:0  19:0  20:0  21:0  22:1  23:0  24:0  25:0  26:0  27:0  28:0  29:0  30:0  31:0  32:0  33:0  34:0  35:0  36:0  37:0  38:0  39:0  40:0  41:0  42:0  43:0  44:0  45:0  46:0  47:0  48:0  49:0  50:1  51:0  52:1  53:0  54:0  55:0  56:0  57:0  58:0  59:0  60:0  61:0  62:0  63:0  64:0  65:0  66:0  67:0  68:0  69:0  70:0  71:0  72:0  73:0  74:0  75:0  76:1  77:0  78:1  79:1  80:1  81:0  82:0  83:0  84:0  85:0  86:0  87:1  88:0  89:0  90:0  91:0  92:1  93:0  94:1  95:1  96:0  97:1  98:0  99:1  100:0  101:0  102:0  103:1  104:0  105:0  106:0  107:1  108:0  109:0  110:1  111:0  112:0  113:0  114:0  115:0  116:0  117:1  118:0  119:1  120:0  121:0  122:0  123:0  124:1  125:1  126:0  127:0  128:0  129:0  130:0  131:0  132:0  133:0  134:1  135:0  136:1  137:0  138:0  139:0  140:0  141:0  142:1  143:0  144:1  145:1  146:0  147:0  148:0  149:0  150:1  151:0  152:0  153:0  154:1  155:0  156:1  157:0  158:1  159:1  160:0  161:1  162:1  163:1  164:1  165:1  166:0 
-1 1:0  2:0  3:0  4:0  5:0  6:0  7:0  8:0  9:0  10:0  11:0  12:0  13:0  14:0  15:0  16:0  17:0  18:0  19:0  20:0  21:0  22:1  23:0  24:0  25:0  26:1  27:0  28:0  29:0  30:0  31:0  32:0  33:0  34:0  35:0  36:0  37:0  38:0  39:0  40:0  41:0  42:0  43:0  44:0  45:1  46:0  47:0  48:0  49:1  50:1  51:0  52:0  53:0  54:0  55:0  56:0  57:0  58:0  59:0  60:0  61:0  62:0  63:0  64:0  65:1  66:0  67:0  68:0  69:0  70:0  71:0  72:0  73:0  74:0  75:0  76:1  77:0  78:1  79:0  80:0  81:0  82:0  83:0  84:0  85:0  86:0  87:0  88:0  89:0  90:0  91:0  92:0  93:0  94:0  95:0  96:1  97:0  98:1  99:1  100:0  101:0  102:0  103:0  104:0  105:1  106:0  107:0  108:0  109:0  110:0  111:0  112:0  113:0  114:0  115:0  116:0  117:0  118:0  119:1  120:1  121:1  122:0  123:0  124:0  125:1  126:0  127:0  128:0  129:0  130:0  131:0  132:0  133:0  134:0  135:0  136:0  137:1  138:0  139:0  140:0  141:0  142:1  143:0  144:1  145:1  146:0  147:0  148:0  149:0  150:0  151:0  152:0  153:0  154:0  155:0  156:1  157:0  158:0  159:0  160:0  161:1  162:1  163:1  164:0  165:1  166:0 
-1 1:0  2:0  3:0  4:0  5:0  6:0  7:0  8:0  9:0  10:0  11:0  12:0  13:0  14:0  15:0  16:0  17:0  18:0  19:0  20:0  21:0  22:1  23:0  24:0  25:0  26:0  27:0  28:0  29:0  30:0  31:0  32:0  33:0  34:0  35:0  36:0  37:0  38:0  39:0  40:0  41:0  42:0  43:0  44:0  45:1  46:0  47:1  48:0  49:0  50:1  51:0  52:0  53:0  54:0  55:0  56:0  57:0  58:0  59:1  60:0  61:0  62:0  63:0  64:1  65:1  66:0  67:0  68:0  69:0  70:0  71:0  72:0  73:0  74:0  75:0  76:1  77:1  78:1  79:0  80:1  81:1  82:0  83:0  84:0  85:0  86:0  87:0  88:1  89:1  90:0  91:0  92:1  93:0  94:0  95:0  96:0  97:1  98:1  99:1  100:0  101:0  102:0  103:1  104:0  105:0  106:1  107:1  108:0  109:0  110:1  111:0  112:1  113:1  114:0  115:0  116:0  117:1  118:0  119:1  120:1  121:1  122:0  123:0  124:0  125:1  126:1  127:1  128:0  129:0  130:0  131:0  132:0  133:0  134:1  135:0  136:0  137:1  138:0  139:0  140:0  141:0  142:1  143:1  144:0  145:1  146:0  147:0  148:0  149:0  150:0  151:0  152:0  153:0  154:1  155:0  156:1  157:1  158:1  159:1  160:0  161:1  162:1  163:1  164:1  165:1  166:0 
-1 1:0  2:0  3:0  4:0  5:0  6:0  7:0  8:0  9:0  10:0  11:0  12:0  13:0  14:0  15:0  16:0  17:0  18:0  19:0  20:0  21:1  22:1  23:0  24:0  25:0  26:0  27:0  28:0  29:0  30:0  31:0  32:0  33:0  34:0  35:0  36:0  37:0  38:1  39:0  40:0  41:0  42:1  43:0  44:0  45:1  46:0  47:0  48:0  49:1  50:1  51:0  52:0  53:0  54:0  55:0  56:0  57:0  58:0  59:0  60:0  61:0  62:1  63:0  64:0  65:1  66:0  67:0  68:0  69:0  70:0  71:0  72:0  73:0  74:0  75:1  76:1  77:1  78:1  79:0  80:0  81:0  82:0  83:0  84:0  85:1  86:0  87:1  88:0  89:0  90:0  91:0  92:0  93:0  94:0  95:0  96:0  97:1  98:1  99:1  100:0  101:0  102:0  103:1  104:0  105:0  106:1  107:1  108:0  109:0  110:0  111:0  112:1  113:0  114:0  115:0  116:0  117:0  118:0  119:1  120:1  121:1  122:1  123:1  124:0  125:1  126:1  127:1  128:0  129:0  130:0  131:0  132:0  133:1  134:1  135:1  136:0  137:1  138:0  139:0  140:0  141:0  142:1  143:1  144:1  145:1  146:0  147:0  148:1  149:0  150:1  151:0  152:1  153:0  154:1  155:0  156:1  157:1  158:1  159:1  160:0  161:1  162:1  163:1  164:1  165:1  166:0 
-1 1:0  2:0  3:0  4:0  5:0  6:0  7:0  8:0  9:0  10:0  11:0  12:0  13:0  14:0  15:0  16:0  17:0  18:0  19:0  20:0  21:1  22:1  23:0  24:0  25:0  26:0  27:0  28:0  29:0  30:0  31:0  32:0  33:0  34:0  35:0  36:0  37:0  38:1  39:0  40:0  41:0  42:1  43:0  44:0  45:1  46:0  47:0  48:0  49:1  50:1  51:0  52:0  53:0  54:0  55:0  56:0  57:0  58:0  59:0  60:0  61:0  62:0  63:0  64:0  65:1  66:0  67:0  68:0  69:0  70:0  71:0  72:0  73:0  74:0  75:0  76:1  77:1  78:1  79:0  80:0  81:0  82:0  83:0  84:0  85:1  86:0  87:1  88:0  89:0  90:0  91:0  92:0  93:0  94:0  95:1  96:0  97:0  98:1  99:1  100:0  101:0  102:0  103:1  104:0  105:0  106:1  107:1  108:0  109:0  110:0  111:0  112:1  113:0  114:0  115:0  116:0  117:0  118:0  119:1  120:0  121:1  122:1  123:1  124:0  125:1  126:1  127:0  128:0  129:0  130:0  131:0  132:0  133:1  134:1  135:1  136:0  137:1  138:0  139:0  140:0  141:0  142:1  143:0  144:1  145:1  146:0  147:0  148:1  149:0  150:1  151:0  152:0  153:0  154:1  155:0  156:1  157:1  158:1  159:1  160:0  161:1  162:1  163:1  164:1  165:1  166:0 
-1 1:0  2:0  3:0  4:0  5:0  6:0  7:0  8:0  9:0  10:0  11:0  12:0  13:0  14:0  15:0  16:1  17:0  18:0  19:0  20:0  21:0  22:1  23:0  24:0  25:0  26:0  27:0  28:0  29:0  30:0  31:0  32:1  33:1  34:0  35:0  36:0  37:0  38:0  39:0  40:0  41:0  42:0  43:0  44:0  45:1  46:0  47:0  48:0  49:0  50:1  51:1  52:0  53:0  54:0  55:1  56:0  57:0  58:1  59:1  60:1  61:1  62:0  63:0  64:1  65:0  66:0  67:1  68:0  69:0  70:0  71:0  72:0  73:1  74:0  75:0  76:1  77:0  78:0  79:0  80:0  81:1  82:0  83:0  84:0  85:0  86:0  87:1  88:1  89:0  90:0  91:0  92:1  93:0  94:1  95:0  96:0  97:0  98:0  99:1  100:0  101:0  102:1  103:1  104:0  105:0  106:1  107:1  108:0  109:0  110:1  111:0  112:1  113:0  114:0  115:0  116:0  117:1  118:0  119:0  120:0  121:0  122:1  123:0  124:1  125:1  126:0  127:0  128:0  129:0  130:1  131:0  132:0  133:1  134:1  135:1  136:1  137:0  138:0  139:0  140:0  141:0  142:1  143:0  144:1  145:1  146:1  147:0  148:1  149:0  150:1  151:0  152:0  153:0  154:1  155:0  156:1  157:0  158:1  159:1  160:0  161:1  162:1  163:1  164:1  165:1  166:0 
-1 1:0  2:0  3:0  4:0  5:0  6:0  7:0  8:0  9:0  10:0  11:0  12:0  13:0  14:0  15:0  16:0  17:0  18:0  19:0  20:0  21:0  22:1  23:0  24:0  25:0  26:0  27:0  28:0  29:0  30:0  31:0  32:0  33:0  34:0  35:0  36:0  37:0  38:0  39:0  40:0  41:0  42:0  43:0  44:0  45:1  46:1  47:0  48:0  49:0  50:0  51:0  52:0  53:0  54:0  55:0  56:0  57:0  58:0  59:0  60:0  61:0  62:1  63:0  64:0  65:0  66:0  67:0  68:0  69:0  70:0  71:0  72:0  73:0  74:0  75:1  76:1  77:0  78:0  79:0  80:0  81:0  82:0  83:0  84:0  85:1  86:0  87:1  88:0  89:0  90:0  91:0  92:0  93:0  94:0  95:0  96:0  97:1  98:1  99:1  100:0  101:0  102:0  103:0  104:0  105:0  106:0  107:1  108:0  109:0  110:0  111:0  112:0  113:0  114:0  115:0  116:0  117:0  118:0  119:0  120:0  121:1  122:1  123:0  124:0  125:0  126:0  127:1  128:0  129:0  130:0  131:0  132:0  133:1  134:1  135:1  136:0  137:1  138:0  139:0  140:0  141:0  142:0  143:1  144:0  145:1  146:0  147:0  148:1  149:0  150:1  151:0  152:1  153:0  154:1  155:0  156:1  157:0  158:1  159:0  160:0  161:1  162:1  163:1  164:1  165:1  166:0 
-1 1:0  2:0  3:0  4:0  5:0  6:0  7:0  8:0  9:0  10:0  11:0  12:0  13:0  14:0  15:0  16:1  17:0  18:0  19:0  20:0  21:0  22:1  23:0  24:0  25:0  26:0  27:0  28:0  29:1  30:0  31:0  32:0  33:0  34:0  35:0  36:0  37:0  38:1  39:0  40:0  41:0  42:0  43:0  44:0  45:0  46:0  47:1  48:0  49:1  50:0  51:0  52:0  53:0  54:0  55:0  56:0  57:0  58:0  59:0  60:0  61:0  62:0  63:0  64:0  65:0  66:0  67:1  68:0  69:0  70:0  71:0  72:0  73:1  74:0  75:1  76:0  77:1  78:1  79:0  80:1  81:1  82:0  83:1  84:0  85:1  86:0  87:0  88:1  89:0  90:0  91:0  92:0  93:0  94:1  95:0  96:1  97:0  98:0  99:0  100:0  101:0  102:0  103:1  104:0  105:0  106:1  107:1  108:0  109:0  110:0  111:0  112:1  113:0  114:0  115:0  116:0  117:0  118:0  119:1  120:1  121:1  122:1  123:0  124:1  125:0  126:0  127:0  128:0  129:0  130:1  131:0  132:0  133:0  134:1  135:0  136:0  137:1  138:0  139:0  140:0  141:0  142:1  143:0  144:0  145:0  146:0  147:0  148:1  149:0  150:0  151:0  152:0  153:0  154:0  155:0  156:1  157:0  158:1  159:0  160:0  161:1  162:0  163:0  164:0  165:1  166:0 
-1 1:0  2:0  3:0  4:0  5:0  6:0  7:0  8:0  9:0  10:0  11:0  12:0  13:0  14:0  15:0  16:1  17:0  18:0  19:0  20:0  21:0  22:1  23:0  24:0  25:0  26:0  27:0  28:0  29:0  30:0  31:0  32:1  33:1  34:0  35:0  36:0  37:0  38:0  39:0  40:0  41:0  42:1  43:0  44:0  45:1  46:0  47:0  48:0  49:0  50:1  51:1  52:0  53:0  54:0  55:1  56:0  57:1  58:1  59:1  60:1  61:1  62:0  63:0  64:1  65:0  66:0  67:1  68:0  69:0  70:0  71:0  72:1  73:1  74:0  75:1  76:1  77:0  78:0  79:0  80:0  81:1  82:0  83:0  84:0  85:0  86:0  87:0  88:1  89:0  90:0  91:0  92:1  93:0  94:1  95:1  96:0  97:0  98:1  99:1  100:0  101:0  102:1  103:0  104:0  105:0  106:1  107:1  108:0  109:0  110:1  111:0  112:1  113:0  114:0  115:0  116:0  117:1  118:0  119:0  120:1  121:1  122:1  123:1  124:1  125:1  126:1  127:0  128:0  129:0  130:1  131:0  132:0  133:1  134:1  135:1  136:1  137:1  138:0  139:0  140:1  141:0  142:1  143:0  144:0  145:1  146:1  147:0  148:1  149:0  150:0  151:0  152:0  153:0  154:1  155:0  156:1  157:1  158:1  159:1  160:0  161:1  162:1  163:1  164:1  165:1  166:0 
-1 1:0  2:0  3:0  4:0  5:0  6:0  7:0  8:0  9:0  10:0  11:0  12:0  13:0  14:0  15:0  16:0  17:0  18:0  19:0  20:0  21:0  22:1  23:0  24:0  25:0  26:0  27:0  28:0  29:0  30:0  31:0  32:0  33:0  34:0  35:0  36:0  37:0  38:0  39:0  40:0  41:1  42:0  43:0  44:0  45:1  46:1  47:0  48:0  49:0  50:1  51:0  52:0  53:0  54:0  55:0  56:0  57:0  58:0  59:1  60:0  61:0  62:0  63:0  64:1  65:0  66:0  67:0  68:0  69:0  70:0  71:0  72:1  73:0  74:0  75:0  76:1  77:0  78:0  79:0  80:1  81:1  82:0  83:0  84:0  85:0  86:0  87:1  88:1  89:0  90:0  91:0  92:1  93:0  94:0  95:1  96:0  97:0  98:0  99:1  100:0  101:0  102:0  103:1  104:0  105:0  106:0  107:1  108:0  109:0  110:1  111:0  112:0  113:0  114:0  115:0  116:0  117:1  118:0  119:0  120:0  121:0  122:0  123:1  124:0  125:1  126:1  127:0  128:0  129:0  130:0  131:0  132:0  133:1  134:1  135:1  136:1  137:0  138:0  139:0  140:0  141:0  142:1  143:0  144:1  145:1  146:1  147:0  148:0  149:0  150:1  151:0  152:0  153:0  154:1  155:0  156:1  157:1  158:1  159:1  160:0  161:1  162:1  163:1  164:1  165:1  166:0 
-1 1:0  2:0  3:0  4:0  5:0  6:0  7:0  8:0  9:0  10:0  11:0  12:0  13:0  14:0  15:0  16:0  17:0  18:0  19:0  20:0  21:0  22:1  23:0  24:0  25:0  26:1  27:0  28:0  29:0  30:0  31:0  32:0  33:0  34:0  35:0  36:0  37:0  38:0  39:0  40:0  41:1  42:0  43:0  44:0  45:0  46:0  47:0  48:0  49:0  50:1  51:0  52:0  53:0  54:0  55:0  56:0  57:1  58:0  59:0  60:0  61:0  62:0  63:0  64:0  65:0  66:0  67:0  68:0  69:0  70:0  71:0  72:1  73:0  74:0  75:0  76:1  77:0  78:0  79:0  80:0  81:0  82:0  83:0  84:0  85:0  86:0  87:0  88:0  89:1  90:0  91:0  92:1  93:0  94:0  95:1  96:0  97:0  98:1  99:1  100:0  101:0  102:0  103:0  104:0  105:1  106:0  107:0  108:0  109:0  110:1  111:0  112:0  113:1  114:0  115:0  116:0  117:1  118:0  119:0  120:0  121:0  122:0  123:1  124:0  125:1  126:1  127:1  128:0  129:0  130:0  131:0  132:0  133:0  134:0  135:0  136:1  137:1  138:0  139:0  140:1  141:0  142:1  143:1  144:1  145:1  146:1  147:0  148:0  149:0  150:0  151:0  152:1  153:0  154:1  155:0  156:1  157:1  158:1  159:1  160:0  161:1  162:1  163:1  164:1  165:1  166:0 
-1 1:0  2:0  3:0  4:0  5:0  6:0  7:0  8:0  9:0  10:0  11:0  12:0  13:0  14:0  15:0  16:0  17:0  18:0  19:0  20:0  21:1  22:1  23:0  24:0  25:0  26:1  27:0  28:0  29:0  30:0  31:0  32:0  33:0  34:0  35:0  36:1  37:0  38:1  39:0  40:0  41:0  42:0  43:0  44:0  45:1  46:0  47:1  48:0  49:0  50:1  51:0  52:0  53:0  54:0  55:0  56:0  57:0  58:0  59:1  60:0  61:0  62:0  63:0  64:1  65:1  66:0  67:0  68:0  69:0  70:0  71:0  72:0  73:0  74:0  75:0  76:1  77:1  78:1  79:0  80:1  81:1  82:0  83:1  84:0  85:0  86:0  87:0  88:1  89:0  90:0  91:0  92:1  93:0  94:0  95:0  96:1  97:1  98:1  99:1  100:0  101:0  102:0  103:0  104:0  105:1  106:0  107:0  108:0  109:0  110:1  111:0  112:0  113:0  114:0  115:0  116:0  117:1  118:0  119:1  120:1  121:1  122:0  123:1  124:0  125:1  126:1  127:0  128:0  129:0  130:0  131:0  132:0  133:1  134:0  135:1  136:1  137:1  138:0  139:0  140:0  141:0  142:1  143:0  144:1  145:1  146:1  147:0  148:0  149:0  150:1  151:0  152:0  153:0  154:1  155:0  156:1  157:1  158:1  159:1  160:0  161:1  162:1  163:1  164:1  165:1  166:0 
-1 1:0  2:0  3:0  4:0  5:0  6:0  7:0  8:0  9:0  10:0  11:0  12:0  13:0  14:0  15:0  16:1  17:0  18:0  19:0  20:0  21:0  22:1  23:0  24:0  25:0  26:0  27:0  28:0  29:0  30:0  31:0  32:1  33:1  34:0  35:0  36:0  37:0  38:0  39:0  40:0  41:0  42:1  43:0  44:0  45:1  46:0  47:0  48:0  49:0  50:1  51:1  52:0  53:0  54:0  55:1  56:0  57:1  58:1  59:1  60:1  61:1  62:0  63:0  64:1  65:0  66:0  67:1  68:0  69:0  70:0  71:0  72:1  73:1  74:0  75:1  76:1  77:0  78:0  79:0  80:0  81:1  82:0  83:0  84:0  85:0  86:0  87:1  88:1  89:0  90:0  91:0  92:1  93:0  94:1  95:1  96:0  97:0  98:1  99:1  100:0  101:0  102:1  103:0  104:0  105:0  106:1  107:1  108:0  109:0  110:1  111:0  112:1  113:0  114:0  115:0  116:0  117:1  118:0  119:0  120:1  121:1  122:1  123:1  124:1  125:1  126:1  127:0  128:0  129:0  130:1  131:0  132:0  133:1  134:1  135:1  136:1  137:1  138:0  139:0  140:1  141:0  142:1  143:0  144:1  145:1  146:1  147:0  148:1  149:0  150:1  151:0  152:0  153:0  154:1  155:0  156:1  157:1  158:1  159:1  160:0  161:1  162:1  163:1  164:1  165:1  166:0 
-1 1:0  2:0  3:0  4:0  5:0  6:0  7:0  8:0  9:0  10:0  11:0  12:0  13:0  14:0  15:0  16:0  17:0  18:0  19:0  20:0  21:0  22:1  23:0  24:0  25:0  26:1  27:0  28:0  29:0  30:0  31:0  32:0  33:0  34:0  35:0  36:0  37:0  38:0  39:0  40:0  41:0  42:1  43:0  44:0  45:1  46:0  47:0  48:0  49:1  50:1  51:0  52:0  53:0  54:0  55:0  56:0  57:0  58:0  59:0  60:0  61:0  62:1  63:0  64:0  65:1  66:0  67:0  68:0  69:0  70:0  71:0  72:0  73:0  74:0  75:1  76:1  77:1  78:1  79:1  80:0  81:0  82:0  83:1  84:0  85:1  86:0  87:0  88:0  89:0  90:0  91:0  92:1  93:0  94:0  95:0  96:1  97:0  98:0  99:1  100:0  101:0  102:0  103:0  104:0  105:1  106:1  107:1  108:0  109:0  110:1  111:0  112:1  113:0  114:0  115:0  116:0  117:1  118:0  119:1  120:1  121:1  122:1  123:0  124:0  125:1  126:0  127:0  128:0  129:0  130:0  131:0  132:0  133:1  134:1  135:1  136:1  137:1  138:0  139:0  140:0  141:0  142:1  143:0  144:1  145:1  146:0  147:0  148:1  149:0  150:1  151:0  152:0  153:0  154:1  155:0  156:1  157:0  158:1  159:1  160:0  161:1  162:1  163:1  164:1  165:1  166:0 
-1 1:0  2:0  3:0  4:0  5:0  6:0  7:0  8:0  9:0  10:0  11:0  12:0  13:0  14:0  15:0  16:0  17:0  18:0  19:0  20:0  21:0  22:1  23:0  24:0  25:0  26:0  27:0  28:0  29:0  30:0  31:0  32:0  33:0  34:0  35:0  36:0  37:0  38:0  39:0  40:0  41:0  42:0  43:0  44:0  45:1  46:0  47:0  48:0  49:0  50:1  51:0  52:0  53:0  54:0  55:0  56:0  57:0  58:0  59:0  60:0  61:0  62:0  63:0  64:0  65:1  66:0  67:0  68:0  69:0  70:0  71:0  72:1  73:0  74:0  75:1  76:1  77:0  78:0  79:0  80:0  81:0  82:0  83:1  84:0  85:1  86:0  87:1  88:0  89:0  90:0  91:0  92:0  93:0  94:0  95:1  96:1  97:1  98:0  99:1  100:0  101:0  102:0  103:1  104:0  105:0  106:0  107:1  108:0  109:0  110:0  111:0  112:0  113:0  114:0  115:0  116:0  117:0  118:0  119:0  120:0  121:1  122:1  123:1  124:0  125:1  126:1  127:0  128:0  129:0  130:0  131:0  132:0  133:0  134:1  135:0  136:1  137:1  138:0  139:0  140:1  141:0  142:0  143:0  144:1  145:0  146:1  147:0  148:1  149:0  150:1  151:0  152:1  153:0  154:1  155:0  156:1  157:1  158:1  159:1  160:0  161:1  162:1  163:1  164:1  165:1  166:0 
-1 1:0  2:0  3:0  4:0  5:0  6:0  7:0  8:0  9:0  10:0  11:0  12:0  13:0  14:0  15:0  16:0  17:0  18:0  19:0  20:0  21:0  22:1  23:0  24:0  25:0  26:1  27:0  28:0  29:0  30:0  31:0  32:0  33:0  34:0  35:0  36:0  37:0  38:0  39:0  40:0  41:0  42:0  43:0  44:0  45:0  46:0  47:0  48:0  49:0  50:1  51:0  52:0  53:0  54:0  55:0  56:0  57:0  58:0  59:0  60:0  61:0  62:0  63:0  64:0  65:0  66:0  67:0  68:0  69:0  70:0  71:0  72:1  73:0  74:0  75:0  76:1  77:0  78:0  79:0  80:0  81:0  82:0  83:0  84:0  85:0  86:0  87:1  88:0  89:0  90:0  91:0  92:1  93:0  94:0  95:1  96:1  97:0  98:0  99:1  100:0  101:0  102:0  103:1  104:0  105:1  106:0  107:1  108:0  109:0  110:1  111:0  112:0  113:0  114:0  115:0  116:0  117:1  118:0  119:0  120:0  121:0  122:0  123:1  124:0  125:1  126:1  127:0  128:0  129:0  130:0  131:0  132:0  133:0  134:1  135:0  136:1  137:0  138:0  139:0  140:1  141:0  142:0  143:0  144:1  145:1  146:1  147:0  148:0  149:0  150:1  151:0  152:1  153:0  154:1  155:0  156:1  157:1  158:1  159:1  160:0  161:1  162:1  163:1  164:1  165:1  166:0 
-1 1:0  2:0  3:0  4:0  5:0  6:0  7:0  8:0  9:0  10:0  11:0  12:0  13:0  14:0  15:0  16:0  17:0  18:0  19:0  20:0  21:1  22:1  23:0  24:0  25:0  26:0  27:0  28:0  29:0  30:0  31:0  32:0  33:0  34:0  35:0  36:1  37:0  38:1  39:0  40:0  41:0  42:0  43:0  44:0  45:0  46:1  47:1  48:0  49:0  50:1  51:0  52:1  53:0  54:0  55:0  56:0  57:0  58:0  59:1  60:0  61:0  62:0  63:0  64:1  65:1  66:0  67:0  68:0  69:0  70:0  71:0  72:0  73:0  74:0  75:0  76:1  77:1  78:1  79:1  80:1  81:1  82:0  83:1  84:0  85:0  86:0  87:1  88:1  89:0  90:0  91:0  92:0  93:0  94:1  95:1  96:1  97:1  98:0  99:1  100:0  101:0  102:0  103:0  104:0  105:0  106:1  107:1  108:0  109:0  110:0  111:0  112:0  113:1  114:0  115:0  116:0  117:0  118:0  119:1  120:1  121:1  122:0  123:0  124:1  125:1  126:1  127:1  128:0  129:0  130:0  131:0  132:0  133:0  134:1  135:0  136:0  137:1  138:0  139:0  140:0  141:0  142:1  143:1  144:0  145:0  146:0  147:0  148:0  149:0  150:0  151:0  152:1  153:0  154:1  155:0  156:1  157:1  158:0  159:1  160:0  161:1  162:1  163:1  164:1  165:1  166:0 
-1 1:0  2:0  3:0  4:0  5:0  6:0  7:0  8:0  9:0  10:0  11:0  12:0  13:0  14:0  15:0  16:0  17:0  18:0  19:0  20:0  21:0  22:1  23:0  24:0  25:0  26:1  27:0  28:0  29:0  30:0  31:0  32:0  33:0  34:0  35:0  36:0  37:0  38:0  39:0  40:0  41:0  42:0  43:0  44:0  45:1  46:0  47:0  48:0  49:0  50:1  51:0  52:0  53:0  54:0  55:0  56:0  57:0  58:0  59:0  60:0  61:0  62:0  63:0  64:0  65:1  66:0  67:0  68:0  69:0  70:0  71:0  72:1  73:0  74:0  75:0  76:1  77:0  78:1  79:0  80:0  81:0  82:0  83:1  84:0  85:0  86:0  87:1  88:0  89:0  90:0  91:0  92:0  93:0  94:0  95:0  96:1  97:1  98:1  99:1  100:0  101:0  102:0  103:1  104:0  105:1  106:0  107:1  108:0  109:0  110:0  111:0  112:0  113:0  114:0  115:0  116:0  117:0  118:0  119:1  120:1  121:1  122:0  123:1  124:0  125:1  126:1  127:0  128:0  129:0  130:0  131:0  132:0  133:0  134:1  135:0  136:1  137:1  138:0  139:0  140:0  141:0  142:1  143:0  144:1  145:1  146:1  147:0  148:0  149:0  150:1  151:0  152:1  153:0  154:1  155:0  156:1  157:1  158:0  159:1  160:0  161:1  162:1  163:1  164:1  165:1  166:0 
-1 1:0  2:0  3:0  4:0  5:0  6:0  7:0  8:0  9:0  10:0  11:0  12:0  13:0  14:0  15:0  16:0  17:0  18:0  19:0  20:0  21:1  22:1  23:0  24:0  25:0  26:1  27:0  28:0  29:0  30:0  31:0  32:0  33:0  34:0  35:0  36:1  37:0  38:0  39:0  40:0  41:0  42:0  43:0  44:0  45:1  46:0  47:1  48:0  49:0  50:1  51:0  52:0  53:0  54:0  55:0  56:0  57:0  58:0  59:0  60:0  61:0  62:0  63:0  64:0  65:1  66:0  67:0  68:0  69:0  70:0  71:0  72:1  73:0  74:0  75:0  76:1  77:0  78:1  79:0  80:0  81:1  82:0  83:1  84:0  85:0  86:0  87:0  88:1  89:0  90:0  91:0  92:1  93:0  94:0  95:1  96:1  97:1  98:1  99:1  100:0  101:0  102:0  103:0  104:0  105:1  106:0  107:0  108:0  109:0  110:1  111:0  112:0  113:0  114:0  115:0  116:0  117:1  118:0  119:1  120:1  121:1  122:0  123:1  124:0  125:1  126:1  127:0  128:0  129:0  130:0  131:0  132:0  133:1  134:0  135:1  136:1  137:1  138:0  139:0  140:1  141:0  142:1  143:0  144:1  145:1  146:1  147:0  148:0  149:0  150:1  151:0  152:1  153:0  154:1  155:0  156:1  157:1  158:1  159:1  160:0  161:1  162:1  163:1  164:1  165:1  166:0 
-1 1:0  2:0  3:0  4:0  5:0  6:0  7:0  8:0  9:0  10:0  11:0  12:0  13:0  14:0  15:0  16:0  17:0  18:0  19:0  20:0  21:0  22:1  23:0  24:0  25:0  26:0  27:0  28:0  29:0  30:0  31:0  32:0  33:0  34:0  35:0  36:1  37:0  38:0  39:0  40:0  41:0  42:1  43:0  44:0  45:1  46:0  47:1  48:0  49:0  50:1  51:0  52:1  53:0  54:0  55:0  56:0  57:0  58:0  59:1  60:0  61:0  62:0  63:0  64:1  65:1  66:0  67:0  68:0  69:0  70:0  71:0  72:0  73:0  74:0  75:0  76:1  77:1  78:1  79:1  80:1  81:1  82:0  83:1  84:0  85:1  86:0  87:1  88:1  89:0  90:0  91:0  92:1  93:0  94:1  95:0  96:1  97:1  98:0  99:1  100:0  101:0  102:0  103:0  104:0  105:0  106:1  107:1  108:0  109:0  110:1  111:0  112:0  113:0  114:0  115:0  116:0  117:1  118:0  119:1  120:1  121:1  122:1  123:0  124:1  125:1  126:0  127:0  128:0  129:0  130:0  131:0  132:0  133:1  134:1  135:1  136:0  137:1  138:0  139:0  140:0  141:0  142:1  143:0  144:0  145:1  146:0  147:0  148:1  149:0  150:0  151:0  152:0  153:0  154:1  155:0  156:1  157:0  158:1  159:0  160:0  161:1  162:1  163:1  164:1  165:1  166:0 
-1 1:0  2:0  3:0  4:0  5:0  6:0  7:0  8:0  9:0  10:0  11:0  12:0  13:0  14:0  15:0  16:0  17:0  18:0  19:0  20:0  21:0  22:1  23:0  24:0  25:0  26:1  27:0  28:0  29:0  30:0  31:0  32:0  33:0  34:0  35:0  36:0  37:0  38:0  39:0  40:0  41:0  42:0  43:0  44:0  45:1  46:0  47:0  48:0  49:0  50:1  51:0  52:0  53:0  54:0  55:0  56:0  57:1  58:0  59:0  60:0  61:0  62:0  63:0  64:0  65:1  66:0  67:0  68:0  69:0  70:0  71:0  72:1  73:0  74:0  75:1  76:1  77:0  78:0  79:0  80:0  81:0  82:0  83:1  84:0  85:1  86:0  87:0  88:0  89:0  90:0  91:0  92:0  93:0  94:0  95:1  96:1  97:1  98:1  99:1  100:0  101:0  102:0  103:0  104:0  105:1  106:0  107:0  108:0  109:0  110:0  111:0  112:0  113:1  114:0  115:0  116:0  117:0  118:0  119:0  120:1  121:1  122:1  123:1  124:0  125:1  126:1  127:0  128:0  129:0  130:0  131:0  132:0  133:0  134:0  135:0  136:1  137:1  138:0  139:0  140:1  141:0  142:0  143:0  144:1  145:1  146:1  147:0  148:1  149:0  150:1  151:0  152:1  153:0  154:1  155:0  156:1  157:1  158:1  159:1  160:0  161:1  162:1  163:1  164:1  165:1  166:0 
-1 1:0  2:0  3:0  4:0  5:0  6:0  7:0  8:0  9:0  10:0  11:0  12:0  13:0  14:0  15:0  16:0  17:0  18:0  19:0  20:0  21:0  22:1  23:0  24:0  25:0  26:0  27:0  28:0  29:0  30:0  31:0  32:0  33:0  34:0  35:0  36:0  37:0  38:1  39:0  40:0  41:0  42:0  43:0  44:0  45:1  46:0  47:1  48:0  49:1  50:1  51:0  52:1  53:0  54:0  55:0  56:0  57:0  58:0  59:1  60:0  61:0  62:1  63:0  64:1  65:1  66:0  67:0  68:0  69:0  70:0  71:0  72:0  73:0  74:0  75:1  76:1  77:1  78:1  79:1  80:1  81:1  82:0  83:1  84:0  85:1  86:0  87:1  88:1  89:0  90:0  91:0  92:0  93:0  94:1  95:0  96:1  97:0  98:0  99:1  100:0  101:0  102:0  103:1  104:0  105:0  106:1  107:1  108:0  109:0  110:0  111:0  112:0  113:0  114:0  115:0  116:0  117:0  118:0  119:1  120:1  121:1  122:1  123:0  124:1  125:1  126:0  127:0  128:0  129:0  130:0  131:0  132:0  133:1  134:1  135:1  136:0  137:1  138:0  139:0  140:0  141:0  142:1  143:0  144:1  145:1  146:0  147:0  148:1  149:0  150:1  151:0  152:1  153:0  154:1  155:0  156:1  157:0  158:1  159:0  160:0  161:1  162:1  163:1  164:1  165:1  166:0 
-1 1:0  2:0  3:0  4:0  5:0  6:0  7:0  8:0  9:0  10:0  11:0  12:0  13:0  14:0  15:0  16:0  17:0  18:0  19:0  20:0  21:0  22:1  23:0  24:0  25:0  26:0  27:0  28:0  29:0  30:0  31:0  32:0  33:0  34:0  35:0  36:0  37:0  38:1  39:0  40:0  41:0  42:0  43:0  44:0  45:1  46:0  47:1  48:0  49:1  50:0  51:0  52:1  53:0  54:0  55:0  56:0  57:0  58:0  59:1  60:0  61:0  62:1  63:0  64:1  65:1  66:0  67:0  68:0  69:0  70:0  71:0  72:0  73:0  74:0  75:1  76:1  77:1  78:1  79:1  80:1  81:1  82:0  83:1  84:0  85:1  86:0  87:1  88:1  89:0  90:0  91:0  92:1  93:0  94:1  95:1  96:1  97:0  98:0  99:1  100:0  101:0  102:0  103:1  104:0  105:0  106:1  107:1  108:0  109:0  110:1  111:0  112:0  113:1  114:0  115:0  116:0  117:1  118:0  119:1  120:1  121:1  122:1  123:0  124:1  125:1  126:1  127:1  128:0  129:0  130:0  131:0  132:0  133:1  134:1  135:1  136:0  137:1  138:0  139:0  140:0  141:0  142:1  143:1  144:1  145:1  146:0  147:0  148:1  149:0  150:1  151:0  152:1  153:0  154:1  155:0  156:1  157:1  158:1  159:1  160:0  161:1  162:1  163:1  164:1  165:1  166:0 
-1 1:0  2:0  3:0  4:0  5:0  6:0  7:0  8:0  9:0  10:0  11:0  12:0  13:0  14:0  15:0  16:0  17:0  18:0  19:0  20:0  21:0  22:1  23:0  24:0  25:0  26:0  27:0  28:0  29:0  30:0  31:0  32:0  33:0  34:0  35:0  36:0  37:0  38:1  39:0  40:0  41:0  42:1  43:0  44:0  45:1  46:0  47:1  48:0  49:1  50:0  51:0  52:1  53:0  54:0  55:0  56:0  57:0  58:0  59:1  60:0  61:0  62:1  63:0  64:1  65:1  66:0  67:0  68:0  69:0  70:0  71:0  72:0  73:0  74:0  75:1  76:1  77:1  78:1  79:1  80:1  81:1  82:0  83:1  84:0  85:1  86:0  87:1  88:1  89:0  90:0  91:0  92:1  93:0  94:1  95:0  96:1  97:0  98:0  99:1  100:0  101:0  102:0  103:1  104:0  105:0  106:1  107:1  108:0  109:0  110:1  111:0  112:0  113:0  114:0  115:0  116:0  117:1  118:0  119:1  120:1  121:1  122:1  123:0  124:1  125:1  126:0  127:0  128:0  129:0  130:0  131:0  132:0  133:1  134:1  135:1  136:0  137:1  138:0  139:0  140:0  141:0  142:1  143:0  144:1  145:1  146:0  147:0  148:1  149:0  150:1  151:0  152:0  153:0  154:1  155:0  156:1  157:0  158:1  159:0  160:0  161:1  162:1  163:1  164:1  165:1  166:0 
-1 1:0  2:0  3:0  4:0  5:0  6:0  7:0  8:0  9:0  10:0  11:0  12:0  13:0  14:0  15:0  16:0  17:0  18:0  19:0  20:0  21:0  22:1  23:0  24:0  25:0  26:0  27:0  28:0  29:0  30:0  31:0  32:0  33:0  34:0  35:0  36:0  37:0  38:1  39:0  40:0  41:0  42:1  43:0  44:0  45:1  46:0  47:1  48:0  49:1  50:1  51:0  52:1  53:0  54:0  55:0  56:0  57:0  58:0  59:1  60:0  61:0  62:1  63:0  64:1  65:1  66:0  67:0  68:0  69:0  70:0  71:0  72:0  73:0  74:0  75:1  76:1  77:1  78:1  79:1  80:1  81:1  82:0  83:1  84:0  85:1  86:0  87:1  88:1  89:0  90:0  91:0  92:0  93:0  94:1  95:0  96:1  97:0  98:0  99:1  100:0  101:0  102:0  103:1  104:0  105:0  106:1  107:1  108:0  109:0  110:0  111:0  112:0  113:0  114:0  115:0  116:0  117:0  118:0  119:1  120:1  121:1  122:1  123:0  124:1  125:1  126:0  127:0  128:0  129:0  130:0  131:0  132:0  133:1  134:1  135:1  136:0  137:1  138:0  139:0  140:0  141:0  142:1  143:0  144:1  145:1  146:0  147:0  148:1  149:0  150:1  151:0  152:1  153:0  154:1  155:0  156:1  157:0  158:1  159:0  160:0  161:1  162:1  163:1  164:1  165:1  166:0 
-1 1:0  2:0  3:0  4:0  5:0  6:0  7:0  8:0  9:0  10:0  11:0  12:0  13:0  14:0  15:0  16:0  17:0  18:0  19:0  20:0  21:0  22:1  23:0  24:0  25:0  26:0  27:0  28:0  29:0  30:0  31:0  32:0  33:0  34:0  35:0  36:0  37:0  38:1  39:0  40:0  41:0  42:0  43:0  44:0  45:1  46:1  47:1  48:0  49:1  50:0  51:0  52:1  53:0  54:0  55:0  56:0  57:0  58:0  59:1  60:0  61:0  62:1  63:0  64:1  65:1  66:0  67:0  68:0  69:0  70:0  71:0  72:0  73:0  74:0  75:1  76:1  77:1  78:1  79:1  80:1  81:1  82:0  83:1  84:0  85:1  86:0  87:1  88:1  89:0  90:0  91:0  92:1  93:0  94:1  95:0  96:1  97:0  98:0  99:1  100:0  101:0  102:0  103:1  104:0  105:0  106:1  107:1  108:0  109:0  110:1  111:0  112:0  113:0  114:0  115:0  116:0  117:1  118:0  119:1  120:1  121:1  122:1  123:0  124:1  125:1  126:0  127:0  128:0  129:0  130:0  131:0  132:0  133:1  134:1  135:1  136:0  137:1  138:0  139:0  140:0  141:0  142:1  143:0  144:1  145:1  146:0  147:0  148:1  149:0  150:1  151:0  152:0  153:0  154:1  155:0  156:1  157:0  158:1  159:0  160:0  161:1  162:1  163:1  164:1  165:1  166:0 
-1 1:0  2:0  3:0  4:0  5:0  6:0  7:0  8:0  9:0  10:0  11:0  12:0  13:0  14:0  15:0  16:0  17:0  18:0  19:0  20:0  21:0  22:1  23:0  24:0  25:0  26:0  27:0  28:0  29:0  30:0  31:0  32:0  33:0  34:0  35:0  36:0  37:0  38:0  39:0  40:0  41:0  42:0  43:0  44:0  45:1  46:0  47:0  48:0  49:1  50:1  51:0  52:0  53:0  54:0  55:0  56:0  57:0  58:0  59:0  60:0  61:0  62:0  63:0  64:0  65:0  66:0  67:0  68:0  69:0  70:0  71:0  72:0  73:0  74:0  75:0  76:1  77:0  78:0  79:1  80:0  81:0  82:0  83:0  84:0  85:1  86:0  87:1  88:0  89:0  90:0  91:0  92:1  93:0  94:0  95:1  96:0  97:0  98:0  99:1  100:0  101:0  102:0  103:1  104:0  105:0  106:0  107:1  108:0  109:0  110:1  111:0  112:0  113:0  114:0  115:0  116:0  117:1  118:0  119:0  120:0  121:0  122:1  123:0  124:0  125:1  126:0  127:0  128:0  129:0  130:0  131:0  132:0  133:1  134:1  135:1  136:1  137:0  138:0  139:0  140:0  141:0  142:1  143:0  144:1  145:1  146:0  147:0  148:1  149:0  150:1  151:0  152:0  153:0  154:1  155:0  156:1  157:0  158:1  159:1  160:0  161:1  162:1  163:1  164:1  165:1  166:0 
-1 1:0  2:0  3:0  4:0  5:0  6:0  7:0  8:0  9:0  10:0  11:0  12:0  13:0  14:0  15:0  16:0  17:0  18:0  19:0  20:0  21:1  22:1  23:0  24:0  25:0  26:1  27:0  28:0  29:0  30:0  31:0  32:0  33:0  34:0  35:0  36:1  37:0  38:1  39:0  40:0  41:0  42:0  43:0  44:0  45:1  46:1  47:1  48:0  49:1  50:1  51:0  52:0  53:0  54:0  55:0  56:0  57:0  58:0  59:0  60:0  61:0  62:1  63:0  64:0  65:1  66:0  67:0  68:0  69:0  70:0  71:0  72:0  73:0  74:0  75:1  76:1  77:1  78:1  79:0  80:1  81:1  82:0  83:1  84:0  85:1  86:0  87:1  88:1  89:0  90:0  91:0  92:0  93:0  94:0  95:0  96:1  97:0  98:1  99:1  100:0  101:0  102:0  103:0  104:0  105:1  106:0  107:1  108:0  109:0  110:0  111:0  112:0  113:0  114:0  115:0  116:0  117:0  118:0  119:1  120:1  121:1  122:1  123:0  124:0  125:1  126:0  127:0  128:0  129:0  130:0  131:0  132:0  133:1  134:1  135:1  136:0  137:1  138:0  139:0  140:0  141:0  142:1  143:0  144:0  145:1  146:0  147:0  148:1  149:0  150:0  151:0  152:0  153:0  154:0  155:0  156:1  157:0  158:1  159:0  160:0  161:1  162:1  163:1  164:0  165:1  166:0 
-1 1:0  2:0  3:0  4:0  5:0  6:0  7:0  8:0  9:0  10:0  11:0  12:0  13:0  14:0  15:0  16:0  17:0  18:0  19:0  20:0  21:0  22:1  23:0  24:0  25:0  26:0  27:0  28:0  29:0  30:0  31:0  32:0  33:0  34:0  35:0  36:0  37:0  38:0  39:0  40:0  41:0  42:0  43:0  44:0  45:0  46:0  47:0  48:0  49:1  50:1  51:0  52:0  53:0  54:0  55:0  56:0  57:1  58:0  59:1  60:0  61:0  62:0  63:0  64:1  65:0  66:0  67:0  68:0  69:0  70:0  71:0  72:0  73:0  74:0  75:0  76:1  77:0  78:0  79:1  80:0  81:1  82:0  83:1  84:0  85:1  86:0  87:1  88:1  89:0  90:0  91:0  92:1  93:0  94:0  95:1  96:1  97:1  98:0  99:1  100:0  101:0  102:0  103:1  104:0  105:0  106:0  107:1  108:0  109:0  110:1  111:0  112:0  113:0  114:0  115:0  116:0  117:1  118:0  119:0  120:0  121:0  122:1  123:0  124:0  125:1  126:0  127:0  128:0  129:0  130:0  131:0  132:0  133:0  134:1  135:0  136:0  137:1  138:0  139:0  140:0  141:0  142:1  143:0  144:0  145:1  146:0  147:0  148:1  149:0  150:0  151:0  152:1  153:0  154:1  155:0  156:1  157:0  158:1  159:1  160:0  161:1  162:1  163:1  164:1  165:1  166:0 
-1 1:0  2:0  3:0  4:0  5:0  6:0  7:0  8:0  9:0  10:0  11:0  12:0  13:0  14:0  15:0  16:0  17:0  18:0  19:0  20:0  21:0  22:1  23:0  24:0  25:0  26:0  27:0  28:0  29:0  30:0  31:0  32:0  33:0  34:0  35:0  36:0  37:0  38:0  39:0  40:0  41:0  42:1  43:0  44:0  45:0  46:0  47:0  48:0  49:1  50:1  51:0  52:0  53:0  54:0  55:0  56:0  57:0  58:0  59:0  60:0  61:0  62:0  63:0  64:0  65:0  66:0  67:0  68:0  69:0  70:0  71:0  72:1  73:0  74:0  75:0  76:1  77:0  78:0  79:0  80:0  81:0  82:0  83:0  84:0  85:1  86:0  87:1  88:0  89:0  90:0  91:0  92:0  93:0  94:0  95:1  96:0  97:1  98:0  99:1  100:0  101:0  102:0  103:0  104:0  105:0  106:0  107:1  108:0  109:0  110:0  111:0  112:0  113:0  114:0  115:0  116:0  117:0  118:0  119:0  120:0  121:0  122:1  123:0  124:0  125:1  126:1  127:0  128:0  129:0  130:0  131:0  132:0  133:0  134:1  135:0  136:0  137:0  138:0  139:0  140:0  141:0  142:0  143:0  144:0  145:1  146:0  147:0  148:1  149:0  150:0  151:0  152:1  153:0  154:0  155:0  156:0  157:1  158:1  159:1  160:0  161:1  162:1  163:1  164:1  165:1  166:0 
-1 1:0  2:0  3:0  4:0  5:0  6:0  7:0  8:0  9:0  10:0  11:0  12:0  13:0  14:0  15:0  16:0  17:0  18:0  19:1  20:0  21:1  22:1  23:0  24:0  25:0  26:1  27:0  28:0  29:0  30:0  31:0  32:0  33:0  34:0  35:0  36:1  37:0  38:0  39:0  40:0  41:0  42:0  43:0  44:0  45:1  46:0  47:1  48:0  49:0  50:1  51:0  52:0  53:0  54:0  55:0  56:0  57:0  58:0  59:0  60:0  61:0  62:0  63:0  64:1  65:0  66:0  67:0  68:0  69:0  70:0  71:0  72:0  73:0  74:0  75:1  76:1  77:1  78:1  79:0  80:1  81:1  82:0  83:1  84:0  85:1  86:0  87:0  88:1  89:0  90:0  91:0  92:1  93:0  94:0  95:0  96:1  97:1  98:1  99:1  100:0  101:0  102:0  103:0  104:0  105:1  106:1  107:0  108:0  109:0  110:1  111:0  112:0  113:0  114:0  115:0  116:0  117:1  118:0  119:1  120:1  121:1  122:1  123:0  124:0  125:0  126:0  127:1  128:0  129:0  130:0  131:0  132:0  133:0  134:0  135:1  136:1  137:1  138:0  139:0  140:0  141:0  142:1  143:1  144:1  145:1  146:0  147:0  148:1  149:0  150:1  151:0  152:0  153:0  154:1  155:0  156:1  157:0  158:1  159:1  160:0  161:1  162:1  163:1  164:1  165:1  166:0 
-1 1:0  2:0  3:0  4:0  5:0  6:0  7:0  8:0  9:0  10:0  11:0  12:0  13:0  14:0  15:0  16:0  17:0  18:0  19:0  20:0  21:0  22:1  23:0  24:0  25:0  26:0  27:0  28:0  29:0  30:0  31:0  32:0  33:0  34:0  35:0  36:1  37:0  38:0  39:0  40:0  41:0  42:0  43:0  44:0  45:1  46:0  47:1  48:0  49:0  50:1  51:0  52:0  53:0  54:0  55:0  56:0  57:0  58:0  59:0  60:0  61:0  62:1  63:0  64:0  65:1  66:0  67:0  68:0  69:0  70:0  71:0  72:1  73:0  74:0  75:0  76:1  77:1  78:1  79:0  80:0  81:1  82:0  83:1  84:0  85:0  86:0  87:1  88:1  89:0  90:0  91:0  92:1  93:0  94:0  95:1  96:1  97:1  98:0  99:1  100:0  101:0  102:0  103:1  104:0  105:0  106:1  107:1  108:0  109:0  110:1  111:0  112:0  113:0  114:0  115:0  116:0  117:1  118:0  119:1  120:1  121:1  122:0  123:1  124:0  125:1  126:1  127:0  128:0  129:0  130:0  131:0  132:0  133:1  134:1  135:1  136:1  137:1  138:0  139:0  140:0  141:0  142:1  143:0  144:1  145:0  146:1  147:0  148:0  149:0  150:1  151:0  152:0  153:0  154:1  155:0  156:1  157:1  158:1  159:1  160:0  161:1  162:1  163:1  164:1  165:1  166:0 
-1 1:0  2:0  3:0  4:0  5:0  6:0  7:0  8:0  9:0  10:0  11:0  12:0  13:0  14:0  15:0  16:0  17:0  18:0  19:0  20:0  21:0  22:1  23:0  24:0  25:0  26:0  27:0  28:0  29:0  30:0  31:0  32:0  33:0  34:0  35:0  36:0  37:0  38:0  39:0  40:0  41:0  42:0  43:0  44:0  45:1  46:0  47:1  48:0  49:0  50:1  51:0  52:0  53:0  54:0  55:0  56:0  57:0  58:0  59:0  60:0  61:0  62:1  63:0  64:1  65:0  66:0  67:0  68:0  69:0  70:0  71:0  72:1  73:1  74:0  75:1  76:1  77:1  78:0  79:0  80:1  81:1  82:0  83:0  84:0  85:1  86:0  87:1  88:1  89:0  90:0  91:0  92:0  93:0  94:0  95:0  96:0  97:1  98:1  99:1  100:0  101:0  102:0  103:1  104:0  105:0  106:1  107:1  108:0  109:0  110:0  111:0  112:0  113:0  114:0  115:0  116:0  117:0  118:0  119:0  120:1  121:1  122:1  123:1  124:0  125:1  126:1  127:0  128:0  129:0  130:0  131:0  132:0  133:1  134:1  135:1  136:0  137:1  138:0  139:0  140:0  141:0  142:1  143:0  144:0  145:1  146:1  147:0  148:1  149:0  150:1  151:0  152:0  153:0  154:1  155:0  156:1  157:1  158:1  159:1  160:0  161:1  162:1  163:1  164:1  165:1  166:0 
-1 1:0  2:0  3:0  4:0  5:0  6:0  7:0  8:0  9:0  10:0  11:0  12:0  13:0  14:0  15:0  16:0  17:0  18:0  19:0  20:0  21:0  22:1  23:0  24:0  25:0  26:0  27:0  28:0  29:0  30:0  31:0  32:0  33:0  34:0  35:0  36:0  37:0  38:0  39:0  40:0  41:0  42:0  43:0  44:0  45:1  46:1  47:1  48:0  49:0  50:0  51:0  52:1  53:0  54:0  55:0  56:0  57:1  58:0  59:1  60:0  61:0  62:0  63:0  64:1  65:1  66:0  67:0  68:0  69:0  70:0  71:0  72:1  73:0  74:0  75:0  76:1  77:0  78:1  79:1  80:1  81:1  82:0  83:1  84:0  85:0  86:0  87:1  88:1  89:0  90:0  91:0  92:1  93:0  94:1  95:1  96:1  97:1  98:0  99:1  100:0  101:0  102:0  103:1  104:0  105:0  106:1  107:1  108:0  109:0  110:1  111:0  112:0  113:1  114:0  115:0  116:0  117:1  118:0  119:1  120:1  121:1  122:0  123:0  124:1  125:1  126:1  127:1  128:0  129:0  130:0  131:0  132:0  133:1  134:1  135:1  136:0  137:1  138:0  139:0  140:0  141:0  142:1  143:1  144:1  145:1  146:1  147:0  148:0  149:0  150:1  151:0  152:1  153:0  154:1  155:0  156:1  157:1  158:1  159:1  160:0  161:1  162:1  163:1  164:1  165:1  166:0 
-1 1:0  2:0  3:0  4:0  5:0  6:0  7:0  8:0  9:0  10:0  11:0  12:0  13:0  14:0  15:0  16:0  17:0  18:0  19:0  20:0  21:1  22:1  23:0  24:0  25:0  26:1  27:0  28:0  29:0  30:0  31:0  32:0  33:0  34:0  35:0  36:1  37:0  38:0  39:0  40:0  41:0  42:0  43:0  44:0  45:1  46:0  47:1  48:0  49:0  50:1  51:0  52:0  53:0  54:0  55:0  56:0  57:0  58:0  59:0  60:0  61:0  62:1  63:0  64:1  65:0  66:0  67:0  68:0  69:0  70:0  71:0  72:0  73:0  74:0  75:1  76:1  77:1  78:1  79:0  80:1  81:1  82:0  83:1  84:0  85:1  86:0  87:0  88:1  89:0  90:0  91:0  92:1  93:0  94:0  95:0  96:1  97:1  98:1  99:1  100:0  101:0  102:0  103:0  104:0  105:1  106:1  107:0  108:0  109:0  110:1  111:0  112:0  113:0  114:0  115:0  116:0  117:1  118:0  119:1  120:1  121:1  122:1  123:0  124:0  125:1  126:0  127:1  128:0  129:0  130:0  131:0  132:0  133:0  134:0  135:1  136:1  137:1  138:0  139:0  140:0  141:0  142:1  143:1  144:1  145:1  146:0  147:0  148:1  149:0  150:1  151:0  152:0  153:0  154:1  155:0  156:1  157:0  158:1  159:1  160:0  161:1  162:1  163:1  164:1  165:1  166:0 
-1 1:0  2:0  3:0  4:0  5:0  6:0  7:0  8:0  9:0  10:0  11:0  12:0  13:0  14:0  15:0  16:0  17:0  18:0  19:0  20:0  21:1  22:1  23:0  24:0  25:0  26:0  27:0  28:0  29:0  30:0  31:0  32:0  33:0  34:0  35:0  36:0  37:0  38:0  39:0  40:0  41:0  42:1  43:0  44:0  45:1  46:1  47:0  48:0  49:0  50:1  51:0  52:0  53:0  54:0  55:0  56:0  57:1  58:0  59:0  60:0  61:0  62:0  63:0  64:0  65:0  66:0  67:0  68:0  69:0  70:0  71:0  72:1  73:0  74:0  75:0  76:1  77:0  78:0  79:0  80:0  81:0  82:0  83:1  84:0  85:0  86:0  87:1  88:0  89:0  90:0  91:0  92:1  93:0  94:0  95:1  96:1  97:0  98:0  99:1  100:0  101:0  102:0  103:0  104:0  105:0  106:1  107:1  108:0  109:0  110:1  111:0  112:1  113:0  114:0  115:0  116:0  117:1  118:0  119:0  120:0  121:0  122:0  123:1  124:0  125:1  126:1  127:0  128:0  129:0  130:0  131:0  132:0  133:1  134:1  135:1  136:1  137:1  138:0  139:0  140:1  141:0  142:0  143:0  144:1  145:0  146:1  147:0  148:0  149:0  150:1  151:0  152:1  153:0  154:1  155:0  156:1  157:1  158:1  159:1  160:0  161:1  162:1  163:1  164:1  165:1  166:0 
-1 1:0  2:0  3:0  4:0  5:0  6:0  7:0  8:0  9:0  10:0  11:0  12:0  13:0  14:0  15:0  16:0  17:0  18:0  19:0  20:0  21:0  22:1  23:0  24:0  25:0  26:1  27:0  28:0  29:0  30:0  31:0  32:0  33:0  34:0  35:0  36:0  37:0  38:0  39:0  40:0  41:0  42:1  43:0  44:0  45:0  46:0  47:0  48:0  49:0  50:1  51:0  52:0  53:0  54:0  55:0  56:0  57:1  58:0  59:0  60:0  61:0  62:0  63:0  64:0  65:0  66:0  67:0  68:0  69:0  70:0  71:0  72:1  73:0  74:0  75:0  76:1  77:0  78:0  79:0  80:0  81:0  82:0  83:0  84:0  85:0  86:0  87:0  88:0  89:0  90:0  91:0  92:1  93:0  94:0  95:1  96:0  97:0  98:1  99:1  100:0  101:0  102:0  103:0  104:0  105:1  106:1  107:1  108:0  109:0  110:1  111:0  112:1  113:1  114:0  115:0  116:0  117:1  118:0  119:0  120:1  121:0  122:0  123:1  124:0  125:1  126:1  127:0  128:0  129:0  130:0  131:0  132:0  133:0  134:1  135:0  136:1  137:1  138:0  139:0  140:1  141:0  142:0  143:0  144:1  145:1  146:1  147:0  148:0  149:0  150:1  151:0  152:1  153:0  154:1  155:0  156:1  157:1  158:1  159:1  160:0  161:1  162:1  163:1  164:1  165:1  166:0 
-1 1:0  2:0  3:0  4:0  5:0  6:0  7:0  8:0  9:0  10:0  11:0  12:0  13:0  14:0  15:0  16:0  17:0  18:0  19:0  20:0  21:1  22:1  23:0  24:0  25:0  26:1  27:0  28:0  29:0  30:0  31:0  32:0  33:0  34:0  35:0  36:0  37:0  38:0  39:0  40:0  41:0  42:0  43:0  44:0  45:1  46:0  47:0  48:0  49:0  50:1  51:0  52:0  53:0  54:0  55:0  56:0  57:0  58:0  59:0  60:0  61:0  62:0  63:0  64:0  65:1  66:0  67:0  68:0  69:0  70:0  71:0  72:1  73:0  74:0  75:0  76:1  77:0  78:1  79:0  80:0  81:0  82:0  83:1  84:0  85:0  86:0  87:1  88:0  89:0  90:0  91:0  92:0  93:0  94:0  95:0  96:1  97:1  98:1  99:1  100:0  101:0  102:0  103:1  104:0  105:1  106:0  107:1  108:0  109:0  110:0  111:0  112:0  113:0  114:0  115:0  116:0  117:0  118:0  119:1  120:1  121:1  122:0  123:1  124:0  125:1  126:1  127:0  128:0  129:0  130:0  131:0  132:0  133:0  134:1  135:0  136:1  137:1  138:0  139:0  140:0  141:0  142:1  143:0  144:0  145:1  146:1  147:0  148:0  149:0  150:0  151:0  152:1  153:0  154:1  155:0  156:1  157:1  158:0  159:1  160:0  161:1  162:1  163:1  164:1  165:1  166:0 
-1 1:0  2:0  3:0  4:0  5:0  6:0  7:0  8:0  9:0  10:0  11:0  12:0  13:0  14:0  15:0  16:0  17:0  18:0  19:0  20:0  21:1  22:1  23:0  24:0  25:0  26:0  27:0  28:0  29:0  30:0  31:0  32:0  33:0  34:0  35:0  36:1  37:0  38:0  39:0  40:0  41:0  42:0  43:0  44:0  45:1  46:1  47:1  48:0  49:1  50:1  51:0  52:0  53:0  54:0  55:0  56:0  57:0  58:0  59:0  60:0  61:0  62:0  63:0  64:0  65:0  66:0  67:0  68:0  69:0  70:0  71:0  72:0  73:0  74:0  75:0  76:1  77:0  78:0  79:1  80:0  81:1  82:0  83:1  84:0  85:1  86:0  87:1  88:1  89:0  90:0  91:0  92:1  93:0  94:0  95:1  96:1  97:1  98:0  99:1  100:0  101:0  102:0  103:0  104:0  105:0  106:0  107:1  108:0  109:0  110:1  111:0  112:0  113:0  114:0  115:0  116:0  117:1  118:0  119:0  120:0  121:0  122:1  123:1  124:0  125:1  126:1  127:0  128:0  129:0  130:0  131:0  132:0  133:1  134:1  135:1  136:1  137:1  138:0  139:0  140:1  141:0  142:1  143:0  144:1  145:0  146:1  147:0  148:1  149:0  150:1  151:0  152:1  153:0  154:1  155:0  156:1  157:1  158:1  159:1  160:0  161:1  162:1  163:1  164:1  165:1  166:0 
-1 1:0  2:0  3:0  4:0  5:0  6:0  7:0  8:0  9:0  10:0  11:0  12:0  13:0  14:0  15:0  16:0  17:0  18:0  19:0  20:0  21:1  22:1  23:0  24:0  25:0  26:1  27:0  28:0  29:0  30:0  31:0  32:0  33:0  34:0  35:0  36:1  37:0  38:0  39:0  40:0  41:0  42:0  43:0  44:0  45:1  46:0  47:1  48:0  49:0  50:1  51:0  52:0  53:0  54:0  55:0  56:0  57:0  58:0  59:0  60:0  61:0  62:0  63:0  64:1  65:0  66:0  67:0  68:0  69:0  70:0  71:0  72:0  73:0  74:0  75:1  76:1  77:1  78:1  79:0  80:1  81:1  82:0  83:1  84:0  85:1  86:0  87:0  88:1  89:0  90:0  91:0  92:1  93:0  94:0  95:1  96:1  97:1  98:1  99:1  100:0  101:0  102:0  103:0  104:0  105:1  106:1  107:0  108:0  109:0  110:1  111:0  112:0  113:0  114:0  115:0  116:0  117:1  118:0  119:1  120:1  121:1  122:1  123:0  124:0  125:0  126:1  127:1  128:0  129:0  130:0  131:0  132:0  133:1  134:0  135:1  136:1  137:1  138:0  139:0  140:0  141:0  142:1  143:1  144:1  145:1  146:1  147:0  148:1  149:0  150:1  151:0  152:0  153:0  154:1  155:0  156:1  157:1  158:1  159:1  160:0  161:1  162:1  163:1  164:1  165:1  166:0 
-1 1:0  2:0  3:0  4:0  5:0  6:0  7:0  8:0  9:0  10:0  11:0  12:0  13:0  14:0  15:0  16:0  17:0  18:0  19:0  20:0  21:1  22:1  23:0  24:0  25:0  26:1  27:0  28:0  29:0  30:0  31:0  32:0  33:0  34:0  35:0  36:1  37:0  38:0  39:0  40:0  41:0  42:0  43:0  44:0  45:1  46:0  47:1  48:0  49:0  50:1  51:0  52:0  53:0  54:0  55:0  56:0  57:0  58:0  59:0  60:0  61:0  62:0  63:0  64:1  65:0  66:0  67:0  68:0  69:0  70:0  71:0  72:0  73:0  74:0  75:1  76:1  77:1  78:1  79:0  80:1  81:1  82:0  83:1  84:0  85:1  86:0  87:0  88:1  89:0  90:0  91:0  92:1  93:0  94:0  95:1  96:1  97:1  98:1  99:1  100:0  101:0  102:0  103:0  104:0  105:1  106:1  107:0  108:0  109:0  110:1  111:0  112:0  113:0  114:0  115:0  116:0  117:1  118:0  119:1  120:1  121:1  122:1  123:0  124:0  125:0  126:1  127:1  128:0  129:0  130:0  131:0  132:0  133:1  134:0  135:1  136:1  137:1  138:0  139:0  140:0  141:0  142:1  143:1  144:1  145:1  146:1  147:0  148:1  149:0  150:1  151:0  152:0  153:0  154:1  155:0  156:1  157:1  158:1  159:1  160:0  161:1  162:1  163:1  164:1  165:1  166:0 
-1 1:0  2:0  3:0  4:0  5:0  6:0  7:0  8:0  9:0  10:0  11:0  12:0  13:0  14:0  15:0  16:0  17:0  18:0  19:0  20:0  21:0  22:1  23:0  24:0  25:0  26:1  27:0  28:0  29:0  30:0  31:0  32:0  33:0  34:0  35:0  36:0  37:0  38:0  39:0  40:0  41:0  42:0  43:0  44:0  45:0  46:0  47:0  48:0  49:0  50:1  51:0  52:0  53:0  54:0  55:0  56:0  57:1  58:0  59:0  60:0  61:0  62:0  63:0  64:0  65:0  66:0  67:0  68:0  69:0  70:0  71:0  72:0  73:0  74:0  75:0  76:1  77:0  78:0  79:0  80:0  81:0  82:0  83:0  84:0  85:0  86:0  87:1  88:0  89:1  90:0  91:0  92:1  93:0  94:0  95:0  96:0  97:1  98:1  99:1  100:0  101:0  102:0  103:1  104:0  105:1  106:0  107:1  108:0  109:0  110:1  111:0  112:0  113:1  114:0  115:0  116:0  117:1  118:0  119:0  120:0  121:0  122:0  123:1  124:0  125:1  126:1  127:1  128:0  129:0  130:0  131:0  132:0  133:0  134:1  135:0  136:1  137:1  138:0  139:0  140:1  141:0  142:0  143:1  144:1  145:1  146:1  147:0  148:0  149:0  150:1  151:0  152:1  153:0  154:1  155:0  156:1  157:1  158:1  159:1  160:0  161:1  162:1  163:1  164:1  165:1  166:0 
-1 1:0  2:0  3:0  4:0  5:0  6:0  7:0  8:0  9:0  10:0  11:0  12:0  13:0  14:0  15:0  16:0  17:0  18:0  19:0  20:0  21:1  22:1  23:0  24:0  25:0  26:0  27:0  28:0  29:0  30:0  31:0  32:0  33:0  34:0  35:0  36:0  37:0  38:0  39:0  40:0  41:1  42:1  43:0  44:0  45:1  46:0  47:1  48:0  49:1  50:1  51:0  52:0  53:0  54:0  55:0  56:0  57:0  58:0  59:1  60:0  61:0  62:1  63:0  64:1  65:1  66:0  67:0  68:0  69:0  70:0  71:0  72:0  73:0  74:0  75:0  76:1  77:0  78:1  79:0  80:1  81:1  82:0  83:0  84:0  85:0  86:0  87:1  88:1  89:0  90:0  91:0  92:0  93:0  94:0  95:0  96:0  97:0  98:1  99:1  100:0  101:0  102:0  103:1  104:0  105:0  106:1  107:1  108:0  109:0  110:0  111:0  112:1  113:0  114:0  115:0  116:0  117:0  118:0  119:1  120:0  121:1  122:0  123:0  124:0  125:1  126:0  127:0  128:0  129:0  130:0  131:0  132:0  133:0  134:1  135:0  136:0  137:1  138:0  139:0  140:0  141:0  142:1  143:0  144:1  145:1  146:0  147:0  148:0  149:0  150:1  151:0  152:0  153:0  154:0  155:0  156:1  157:0  158:0  159:0  160:0  161:1  162:1  163:1  164:0  165:1  166:0 
-1 1:0  2:0  3:0  4:0  5:0  6:0  7:0  8:0  9:0  10:0  11:0  12:0  13:0  14:0  15:0  16:1  17:0  18:0  19:0  20:0  21:1  22:1  23:0  24:1  25:0  26:0  27:0  28:0  29:0  30:0  31:0  32:0  33:0  34:0  35:0  36:0  37:0  38:0  39:0  40:0  41:1  42:0  43:0  44:0  45:1  46:1  47:1  48:0  49:1  50:1  51:0  52:0  53:0  54:0  55:0  56:1  57:0  58:0  59:0  60:0  61:0  62:1  63:1  64:1  65:0  66:0  67:0  68:0  69:0  70:1  71:1  72:0  73:0  74:0  75:0  76:1  77:0  78:0  79:0  80:1  81:1  82:0  83:0  84:0  85:0  86:0  87:1  88:1  89:1  90:0  91:0  92:1  93:0  94:1  95:0  96:0  97:1  98:1  99:1  100:0  101:0  102:1  103:0  104:0  105:0  106:0  107:1  108:0  109:0  110:1  111:0  112:0  113:0  114:0  115:0  116:0  117:1  118:0  119:1  120:0  121:1  122:1  123:1  124:1  125:1  126:1  127:1  128:0  129:0  130:1  131:0  132:0  133:1  134:1  135:1  136:1  137:1  138:0  139:0  140:1  141:0  142:1  143:1  144:1  145:1  146:1  147:0  148:1  149:0  150:1  151:0  152:0  153:0  154:1  155:0  156:1  157:1  158:1  159:1  160:0  161:1  162:1  163:1  164:1  165:1  166:0 
-1 1:0  2:0  3:0  4:0  5:0  6:0  7:0  8:0  9:0  10:0  11:0  12:0  13:0  14:0  15:0  16:0  17:0  18:0  19:1  20:0  21:0  22:1  23:0  24:0  25:0  26:0  27:0  28:0  29:0  30:0  31:0  32:0  33:0  34:0  35:0  36:0  37:0  38:1  39:0  40:0  41:0  42:1  43:0  44:0  45:0  46:0  47:0  48:0  49:1  50:1  51:0  52:1  53:0  54:0  55:0  56:0  57:0  58:0  59:0  60:0  61:0  62:1  63:0  64:0  65:1  66:0  67:0  68:0  69:0  70:0  71:0  72:0  73:0  74:0  75:1  76:1  77:1  78:1  79:1  80:1  81:0  82:0  83:1  84:0  85:1  86:0  87:1  88:0  89:0  90:0  91:0  92:1  93:0  94:1  95:0  96:1  97:0  98:1  99:1  100:0  101:0  102:0  103:0  104:0  105:1  106:0  107:1  108:0  109:0  110:1  111:0  112:1  113:0  114:0  115:0  116:0  117:1  118:0  119:1  120:1  121:1  122:1  123:0  124:1  125:1  126:0  127:0  128:0  129:0  130:0  131:0  132:0  133:1  134:1  135:0  136:0  137:1  138:0  139:0  140:0  141:0  142:1  143:0  144:1  145:1  146:0  147:0  148:1  149:0  150:1  151:0  152:0  153:0  154:1  155:0  156:1  157:0  158:1  159:0  160:0  161:1  162:1  163:1  164:1  165:1  166:0 
-1 1:0  2:0  3:0  4:0  5:0  6:0  7:0  8:0  9:0  10:0  11:0  12:0  13:0  14:0  15:0  16:0  17:0  18:0  19:0  20:0  21:0  22:1  23:0  24:0  25:0  26:1  27:0  28:0  29:0  30:0  31:0  32:0  33:0  34:0  35:0  36:1  37:0  38:0  39:0  40:0  41:0  42:0  43:0  44:0  45:1  46:0  47:1  48:0  49:0  50:0  51:0  52:0  53:0  54:0  55:0  56:0  57:0  58:0  59:0  60:0  61:0  62:0  63:0  64:0  65:1  66:1  67:0  68:0  69:0  70:0  71:0  72:0  73:0  74:0  75:0  76:1  77:1  78:1  79:0  80:0  81:1  82:0  83:1  84:0  85:1  86:0  87:0  88:1  89:0  90:0  91:0  92:1  93:0  94:0  95:0  96:1  97:1  98:0  99:1  100:0  101:0  102:0  103:0  104:0  105:1  106:1  107:0  108:0  109:0  110:1  111:0  112:1  113:0  114:0  115:0  116:0  117:1  118:0  119:1  120:1  121:1  122:1  123:0  124:0  125:0  126:0  127:1  128:0  129:0  130:0  131:0  132:0  133:1  134:0  135:1  136:1  137:1  138:0  139:0  140:0  141:0  142:1  143:1  144:1  145:1  146:1  147:0  148:1  149:0  150:1  151:0  152:1  153:0  154:1  155:0  156:1  157:1  158:1  159:1  160:0  161:1  162:1  163:1  164:1  165:1  166:0 
-1 1:0  2:0  3:0  4:0  5:0  6:0  7:0  8:0  9:0  10:0  11:0  12:0  13:0  14:0  15:0  16:0  17:0  18:0  19:0  20:0  21:0  22:1  23:0  24:0  25:0  26:1  27:0  28:0  29:0  30:0  31:0  32:0  33:0  34:0  35:0  36:0  37:0  38:0  39:0  40:0  41:0  42:0  43:0  44:0  45:1  46:0  47:0  48:0  49:1  50:1  51:0  52:0  53:0  54:0  55:0  56:0  57:0  58:0  59:0  60:0  61:0  62:0  63:0  64:0  65:1  66:0  67:0  68:0  69:0  70:0  71:0  72:0  73:0  74:0  75:0  76:1  77:0  78:1  79:0  80:0  81:0  82:0  83:0  84:0  85:1  86:0  87:0  88:0  89:0  90:0  91:0  92:1  93:0  94:0  95:0  96:0  97:1  98:1  99:1  100:0  101:0  102:0  103:0  104:0  105:1  106:0  107:0  108:0  109:0  110:1  111:0  112:0  113:1  114:0  115:0  116:0  117:1  118:0  119:1  120:0  121:1  122:1  123:0  124:0  125:1  126:1  127:1  128:0  129:0  130:0  131:0  132:0  133:0  134:0  135:0  136:0  137:1  138:0  139:0  140:0  141:0  142:1  143:1  144:1  145:1  146:1  147:0  148:1  149:0  150:1  151:0  152:1  153:0  154:1  155:0  156:1  157:1  158:1  159:1  160:0  161:1  162:1  163:1  164:1  165:1  166:0 
-1 1:0  2:0  3:0  4:0  5:0  6:0  7:0  8:0  9:0  10:0  11:0  12:0  13:0  14:0  15:0  16:0  17:0  18:0  19:0  20:0  21:0  22:1  23:0  24:0  25:0  26:0  27:0  28:0  29:0  30:0  31:0  32:0  33:0  34:0  35:0  36:0  37:0  38:0  39:0  40:0  41:0  42:0  43:0  44:0  45:0  46:0  47:0  48:0  49:0  50:0  51:0  52:0  53:0  54:0  55:0  56:0  57:0  58:0  59:0  60:0  61:0  62:0  63:0  64:0  65:0  66:1  67:0  68:0  69:0  70:0  71:0  72:0  73:0  74:0  75:0  76:0  77:0  78:0  79:0  80:0  81:0  82:0  83:0  84:0  85:0  86:0  87:0  88:0  89:0  90:0  91:0  92:0  93:0  94:0  95:0  96:1  97:0  98:0  99:0  100:0  101:0  102:0  103:0  104:0  105:1  106:0  107:0  108:0  109:0  110:0  111:0  112:1  113:0  114:0  115:0  116:0  117:0  118:0  119:0  120:0  121:0  122:0  123:0  124:0  125:0  126:0  127:0  128:0  129:0  130:0  131:0  132:0  133:0  134:0  135:0  136:0  137:0  138:0  139:0  140:0  141:0  142:0  143:0  144:0  145:1  146:0  147:0  148:0  149:0  150:0  151:0  152:1  153:0  154:1  155:0  156:0  157:0  158:0  159:0  160:0  161:0  162:0  163:1  164:1  165:1  166:0 
-1 1:0  2:0  3:0  4:0  5:0  6:0  7:0  8:0  9:0  10:0  11:0  12:0  13:0  14:0  15:0  16:0  17:0  18:0  19:0  20:0  21:0  22:1  23:0  24:0  25:0  26:1  27:0  28:0  29:0  30:0  31:0  32:0  33:0  34:0  35:0  36:0  37:0  38:0  39:0  40:0  41:0  42:0  43:0  44:0  45:0  46:0  47:0  48:0  49:0  50:1  51:0  52:0  53:0  54:0  55:0  56:0  57:0  58:0  59:0  60:0  61:0  62:0  63:0  64:0  65:0  66:1  67:0  68:0  69:0  70:0  71:0  72:0  73:0  74:0  75:0  76:1  77:0  78:0  79:0  80:0  81:0  82:0  83:0  84:0  85:0  86:0  87:0  88:0  89:0  90:0  91:0  92:0  93:0  94:0  95:0  96:1  97:0  98:0  99:1  100:0  101:0  102:0  103:0  104:0  105:1  106:0  107:0  108:0  109:0  110:0  111:0  112:1  113:0  114:0  115:0  116:0  117:0  118:0  119:0  120:0  121:0  122:0  123:0  124:0  125:0  126:0  127:1  128:0  129:0  130:0  131:0  132:0  133:0  134:0  135:0  136:1  137:0  138:0  139:0  140:0  141:0  142:0  143:1  144:0  145:1  146:0  147:0  148:0  149:0  150:1  151:0  152:1  153:0  154:1  155:0  156:0  157:0  158:0  159:1  160:0  161:0  162:0  163:1  164:1  165:1  166:0 
-1 1:0  2:0  3:0  4:0  5:0  6:0  7:0  8:0  9:0  10:0  11:0  12:0  13:0  14:0  15:0  16:0  17:0  18:0  19:0  20:0  21:0  22:1  23:0  24:0  25:0  26:1  27:0  28:0  29:0  30:0  31:0  32:0  33:0  34:0  35:0  36:0  37:0  38:0  39:0  40:0  41:0  42:0  43:0  44:0  45:0  46:0  47:0  48:0  49:0  50:1  51:0  52:0  53:0  54:0  55:0  56:0  57:0  58:0  59:0  60:0  61:0  62:0  63:0  64:0  65:0  66:1  67:0  68:0  69:0  70:0  71:0  72:0  73:0  74:0  75:0  76:1  77:0  78:0  79:0  80:0  81:0  82:0  83:0  84:0  85:0  86:0  87:0  88:0  89:0  90:0  91:0  92:0  93:0  94:0  95:0  96:1  97:0  98:0  99:1  100:0  101:0  102:0  103:0  104:0  105:1  106:0  107:0  108:0  109:0  110:0  111:0  112:1  113:0  114:0  115:0  116:0  117:0  118:0  119:0  120:0  121:0  122:0  123:0  124:0  125:0  126:0  127:1  128:0  129:0  130:0  131:0  132:0  133:0  134:0  135:0  136:1  137:0  138:0  139:0  140:0  141:0  142:0  143:1  144:0  145:1  146:0  147:0  148:0  149:0  150:1  151:0  152:1  153:0  154:1  155:0  156:0  157:0  158:0  159:1  160:0  161:0  162:0  163:1  164:1  165:1  166:0 
-1 1:0  2:0  3:0  4:0  5:0  6:0  7:0  8:0  9:0  10:0  11:0  12:0  13:0  14:0  15:0  16:0  17:0  18:0  19:0  20:0  21:0  22:1  23:0  24:0  25:0  26:0  27:0  28:0  29:0  30:0  31:0  32:0  33:0  34:0  35:0  36:0  37:0  38:0  39:0  40:0  41:0  42:0  43:0  44:0  45:0  46:0  47:0  48:0  49:0  50:0  51:0  52:0  53:0  54:0  55:0  56:0  57:0  58:0  59:1  60:0  61:0  62:0  63:0  64:1  65:0  66:0  67:0  68:0  69:0  70:0  71:0  72:0  73:0  74:0  75:0  76:1  77:0  78:0  79:0  80:0  81:1  82:0  83:0  84:0  85:0  86:0  87:1  88:1  89:0  90:0  91:0  92:0  93:0  94:0  95:0  96:0  97:0  98:0  99:1  100:0  101:0  102:0  103:1  104:0  105:0  106:0  107:1  108:0  109:0  110:0  111:0  112:0  113:0  114:0  115:0  116:0  117:0  118:0  119:0  120:0  121:0  122:0  123:0  124:0  125:0  126:0  127:0  128:0  129:0  130:0  131:0  132:0  133:0  134:1  135:0  136:0  137:0  138:0  139:0  140:0  141:0  142:0  143:0  144:1  145:0  146:0  147:0  148:0  149:0  150:1  151:0  152:0  153:0  154:0  155:0  156:0  157:0  158:0  159:0  160:0  161:0  162:1  163:1  164:0  165:1  166:0 
-1 1:0  2:0  3:0  4:0  5:0  6:0  7:0  8:0  9:0  10:0  11:0  12:0  13:0  14:0  15:0  16:0  17:0  18:0  19:0  20:0  21:0  22:1  23:0  24:0  25:0  26:0  27:0  28:0  29:0  30:0  31:0  32:0  33:0  34:0  35:0  36:0  37:0  38:0  39:0  40:0  41:0  42:1  43:0  44:0  45:1  46:1  47:0  48:0  49:0  50:1  51:0  52:0  53:0  54:0  55:0  56:0  57:0  58:0  59:0  60:0  61:0  62:1  63:0  64:0  65:1  66:0  67:0  68:0  69:0  70:0  71:0  72:0  73:0  74:0  75:1  76:1  77:0  78:0  79:0  80:0  81:0  82:0  83:1  84:0  85:1  86:0  87:1  88:0  89:0  90:0  91:0  92:0  93:0  94:0  95:0  96:1  97:1  98:0  99:1  100:0  101:0  102:0  103:0  104:0  105:0  106:0  107:1  108:0  109:0  110:0  111:0  112:0  113:0  114:0  115:0  116:0  117:0  118:0  119:0  120:0  121:1  122:1  123:0  124:0  125:1  126:0  127:0  128:0  129:0  130:0  131:0  132:0  133:1  134:1  135:1  136:0  137:1  138:0  139:0  140:0  141:0  142:0  143:0  144:1  145:0  146:0  147:0  148:1  149:0  150:1  151:0  152:0  153:0  154:1  155:0  156:1  157:0  158:1  159:0  160:0  161:1  162:1  163:1  164:1  165:1  166:0 
-1 1:0  2:0  3:0  4:0  5:0  6:0  7:0  8:0  9:0  10:0  11:0  12:0  13:0  14:0  15:0  16:0  17:0  18:0  19:0  20:0  21:0  22:1  23:0  24:0  25:0  26:0  27:1  28:0  29:0  30:0  31:0  32:0  33:0  34:0  35:0  36:0  37:0  38:1  39:0  40:0  41:0  42:0  43:0  44:0  45:1  46:0  47:0  48:0  49:1  50:0  51:0  52:0  53:0  54:0  55:0  56:0  57:0  58:0  59:0  60:0  61:0  62:0  63:0  64:0  65:1  66:0  67:0  68:0  69:0  70:0  71:0  72:0  73:0  74:0  75:0  76:1  77:1  78:1  79:1  80:0  81:0  82:0  83:1  84:0  85:1  86:0  87:1  88:0  89:0  90:0  91:0  92:0  93:0  94:0  95:0  96:1  97:0  98:1  99:1  100:0  101:0  102:0  103:0  104:0  105:1  106:0  107:1  108:0  109:0  110:0  111:0  112:0  113:0  114:0  115:0  116:0  117:0  118:0  119:1  120:0  121:1  122:1  123:0  124:0  125:0  126:0  127:0  128:0  129:0  130:0  131:0  132:0  133:0  134:1  135:0  136:0  137:1  138:0  139:0  140:0  141:0  142:1  143:0  144:1  145:0  146:0  147:0  148:1  149:0  150:0  151:0  152:0  153:0  154:0  155:0  156:1  157:0  158:1  159:0  160:0  161:1  162:1  163:1  164:0  165:1  166:0 
-1 1:0  2:0  3:0  4:0  5:0  6:0  7:0  8:0  9:0  10:0  11:0  12:0  13:0  14:0  15:0  16:0  17:0  18:0  19:0  20:0  21:0  22:1  23:0  24:0  25:0  26:1  27:0  28:0  29:0  30:0  31:0  32:0  33:0  34:0  35:0  36:0  37:0  38:0  39:0  40:0  41:1  42:0  43:0  44:0  45:1  46:0  47:0  48:0  49:1  50:1  51:0  52:0  53:0  54:0  55:0  56:0  57:0  58:0  59:0  60:0  61:0  62:0  63:0  64:0  65:1  66:0  67:0  68:0  69:0  70:0  71:0  72:0  73:0  74:0  75:0  76:1  77:0  78:1  79:0  80:1  81:0  82:0  83:0  84:0  85:1  86:0  87:1  88:0  89:0  90:0  91:0  92:1  93:0  94:0  95:1  96:0  97:1  98:1  99:1  100:0  101:0  102:0  103:1  104:0  105:1  106:0  107:1  108:0  109:0  110:1  111:0  112:0  113:1  114:0  115:0  116:0  117:1  118:0  119:1  120:1  121:1  122:1  123:0  124:0  125:1  126:1  127:1  128:0  129:0  130:0  131:0  132:0  133:1  134:1  135:1  136:0  137:1  138:0  139:0  140:0  141:0  142:1  143:1  144:1  145:1  146:1  147:0  148:1  149:0  150:1  151:0  152:1  153:0  154:1  155:0  156:1  157:1  158:1  159:1  160:0  161:1  162:1  163:1  164:1  165:1  166:0 
-1 1:0  2:0  3:0  4:0  5:0  6:0  7:0  8:0  9:0  10:0  11:0  12:0  13:0  14:0  15:0  16:0  17:1  18:0  19:0  20:0  21:0  22:1  23:0  24:0  25:0  26:1  27:0  28:0  29:0  30:0  31:0  32:0  33:0  34:0  35:0  36:0  37:0  38:0  39:0  40:0  41:0  42:0  43:0  44:0  45:0  46:0  47:0  48:0  49:0  50:1  51:0  52:0  53:0  54:0  55:0  56:0  57:0  58:0  59:0  60:0  61:0  62:0  63:0  64:0  65:0  66:1  67:0  68:0  69:0  70:0  71:0  72:0  73:0  74:0  75:0  76:1  77:0  78:0  79:0  80:0  81:0  82:0  83:0  84:0  85:0  86:0  87:0  88:0  89:0  90:0  91:0  92:0  93:0  94:0  95:0  96:1  97:0  98:0  99:1  100:0  101:0  102:0  103:0  104:0  105:1  106:0  107:0  108:0  109:0  110:0  111:0  112:1  113:0  114:0  115:0  116:0  117:0  118:0  119:0  120:0  121:0  122:0  123:0  124:0  125:0  126:0  127:1  128:0  129:0  130:0  131:0  132:0  133:0  134:0  135:0  136:0  137:0  138:0  139:0  140:0  141:0  142:0  143:1  144:0  145:1  146:0  147:0  148:0  149:0  150:1  151:0  152:1  153:0  154:1  155:0  156:0  157:1  158:0  159:1  160:0  161:0  162:0  163:1  164:1  165:1  166:0 
-1 1:0  2:0  3:0  4:0  5:0  6:0  7:0  8:0  9:0  10:0  11:0  12:0  13:0  14:0  15:0  16:0  17:0  18:0  19:0  20:0  21:0  22:1  23:0  24:0  25:0  26:1  27:0  28:0  29:0  30:0  31:0  32:0  33:0  34:0  35:0  36:0  37:0  38:0  39:0  40:0  41:0  42:1  43:0  44:0  45:0  46:0  47:0  48:0  49:0  50:1  51:0  52:0  53:0  54:0  55:0  56:0  57:0  58:0  59:0  60:0  61:0  62:0  63:0  64:0  65:0  66:1  67:0  68:0  69:0  70:0  71:0  72:1  73:0  74:0  75:0  76:1  77:0  78:0  79:0  80:0  81:0  82:0  83:0  84:0  85:0  86:0  87:1  88:0  89:1  90:0  91:0  92:0  93:0  94:0  95:0  96:1  97:0  98:0  99:1  100:0  101:0  102:0  103:0  104:0  105:1  106:0  107:1  108:0  109:0  110:0  111:0  112:1  113:0  114:0  115:0  116:0  117:0  118:0  119:0  120:0  121:0  122:0  123:1  124:0  125:0  126:1  127:1  128:0  129:0  130:0  131:0  132:0  133:0  134:1  135:0  136:1  137:0  138:0  139:0  140:1  141:0  142:0  143:1  144:0  145:1  146:1  147:0  148:0  149:0  150:1  151:0  152:1  153:0  154:1  155:0  156:0  157:1  158:0  159:1  160:0  161:0  162:0  163:1  164:1  165:1  166:0 
-1 1:0  2:0  3:0  4:0  5:0  6:0  7:0  8:0  9:0  10:0  11:0  12:0  13:0  14:0  15:0  16:0  17:0  18:0  19:0  20:0  21:0  22:1  23:0  24:0  25:0  26:0  27:0  28:0  29:0  30:0  31:0  32:0  33:0  34:0  35:0  36:0  37:0  38:0  39:0  40:0  41:0  42:0  43:0  44:0  45:1  46:0  47:0  48:0  49:1  50:1  51:0  52:0  53:0  54:0  55:0  56:0  57:0  58:0  59:0  60:0  61:0  62:1  63:0  64:0  65:0  66:1  67:0  68:0  69:0  70:0  71:0  72:0  73:0  74:0  75:1  76:1  77:0  78:0  79:1  80:0  81:0  82:0  83:1  84:0  85:1  86:0  87:0  88:0  89:0  90:0  91:0  92:1  93:0  94:0  95:1  96:1  97:1  98:1  99:1  100:0  101:0  102:0  103:0  104:0  105:1  106:0  107:0  108:0  109:0  110:1  111:0  112:1  113:0  114:0  115:0  116:0  117:1  118:0  119:0  120:1  121:1  122:1  123:0  124:0  125:0  126:0  127:1  128:0  129:0  130:0  131:0  132:0  133:1  134:0  135:1  136:0  137:1  138:0  139:0  140:0  141:0  142:1  143:1  144:0  145:1  146:0  147:0  148:1  149:0  150:1  151:0  152:1  153:0  154:1  155:0  156:1  157:1  158:1  159:1  160:0  161:1  162:1  163:1  164:1  165:1  166:0 
-1 1:0  2:0  3:0  4:0  5:0  6:0  7:0  8:0  9:0  10:0  11:0  12:0  13:0  14:0  15:0  16:0  17:0  18:0  19:0  20:0  21:0  22:1  23:0  24:0  25:0  26:0  27:1  28:0  29:0  30:0  31:0  32:0  33:0  34:0  35:0  36:0  37:0  38:1  39:0  40:0  41:0  42:0  43:0  44:0  45:1  46:0  47:0  48:0  49:1  50:1  51:0  52:0  53:0  54:0  55:0  56:0  57:0  58:0  59:0  60:0  61:0  62:0  63:0  64:0  65:1  66:0  67:0  68:0  69:0  70:0  71:0  72:0  73:0  74:0  75:0  76:1  77:1  78:1  79:1  80:0  81:0  82:0  83:1  84:0  85:1  86:0  87:1  88:0  89:0  90:0  91:0  92:0  93:0  94:0  95:0  96:1  97:0  98:1  99:1  100:0  101:0  102:0  103:0  104:0  105:1  106:0  107:1  108:0  109:0  110:0  111:0  112:0  113:0  114:0  115:0  116:0  117:0  118:0  119:1  120:0  121:1  122:1  123:0  124:0  125:0  126:0  127:0  128:0  129:0  130:0  131:0  132:0  133:0  134:1  135:0  136:0  137:1  138:0  139:0  140:0  141:0  142:1  143:0  144:1  145:0  146:0  147:0  148:1  149:0  150:0  151:0  152:0  153:0  154:0  155:0  156:1  157:0  158:1  159:0  160:0  161:1  162:1  163:1  164:0  165:1  166:0 
-1 1:0  2:0  3:0  4:0  5:0  6:0  7:0  8:0  9:0  10:0  11:0  12:0  13:0  14:0  15:0  16:0  17:0  18:0  19:0  20:0  21:0  22:1  23:0  24:0  25:0  26:1  27:0  28:0  29:0  30:0  31:0  32:0  33:0  34:0  35:0  36:0  37:0  38:0  39:0  40:0  41:0  42:1  43:0  44:0  45:1  46:0  47:0  48:0  49:0  50:1  51:0  52:0  53:0  54:0  55:0  56:0  57:0  58:0  59:0  60:0  61:0  62:1  63:0  64:0  65:1  66:0  67:0  68:0  69:0  70:0  71:0  72:0  73:0  74:0  75:0  76:1  77:0  78:1  79:0  80:0  81:0  82:0  83:0  84:0  85:0  86:0  87:1  88:0  89:0  90:0  91:0  92:0  93:0  94:0  95:0  96:1  97:0  98:1  99:1  100:0  101:0  102:0  103:0  104:0  105:1  106:0  107:1  108:0  109:0  110:0  111:0  112:0  113:0  114:0  115:0  116:0  117:0  118:0  119:1  120:1  121:1  122:0  123:0  124:0  125:1  126:0  127:0  128:0  129:0  130:0  131:0  132:0  133:0  134:1  135:1  136:0  137:1  138:0  139:0  140:0  141:0  142:1  143:0  144:1  145:1  146:0  147:0  148:0  149:0  150:0  151:0  152:0  153:0  154:0  155:0  156:1  157:0  158:1  159:0  160:0  161:1  162:1  163:1  164:0  165:1  166:0 
-1 1:0  2:0  3:0  4:0  5:0  6:0  7:0  8:0  9:0  10:0  11:0  12:0  13:0  14:0  15:0  16:0  17:1  18:0  19:0  20:0  21:1  22:1  23:0  24:0  25:0  26:0  27:0  28:0  29:0  30:0  31:0  32:0  33:0  34:0  35:0  36:0  37:0  38:1  39:0  40:0  41:0  42:1  43:0  44:0  45:1  46:0  47:1  48:0  49:1  50:1  51:0  52:0  53:0  54:0  55:0  56:0  57:0  58:0  59:1  60:0  61:0  62:1  63:0  64:1  65:1  66:0  67:0  68:0  69:0  70:0  71:0  72:0  73:0  74:0  75:1  76:1  77:1  78:1  79:1  80:1  81:1  82:0  83:1  84:0  85:1  86:0  87:1  88:1  89:0  90:0  91:0  92:0  93:0  94:0  95:0  96:1  97:0  98:1  99:1  100:0  101:0  102:0  103:1  104:0  105:0  106:1  107:1  108:0  109:0  110:0  111:0  112:1  113:0  114:0  115:0  116:0  117:0  118:0  119:1  120:1  121:1  122:1  123:0  124:0  125:1  126:0  127:0  128:0  129:0  130:0  131:0  132:0  133:1  134:1  135:1  136:0  137:1  138:0  139:0  140:0  141:0  142:1  143:0  144:1  145:0  146:0  147:0  148:1  149:0  150:1  151:0  152:0  153:0  154:0  155:0  156:1  157:0  158:1  159:0  160:0  161:1  162:1  163:1  164:0  165:1  166:0 
-1 1:0  2:0  3:0  4:0  5:0  6:0  7:0  8:0  9:0  10:0  11:0  12:0  13:0  14:0  15:0  16:0  17:0  18:0  19:0  20:0  21:0  22:1  23:0  24:0  25:0  26:0  27:0  28:0  29:0  30:0  31:0  32:0  33:0  34:0  35:0  36:0  37:0  38:0  39:0  40:0  41:0  42:0  43:0  44:0  45:0  46:0  47:0  48:0  49:1  50:1  51:0  52:0  53:0  54:0  55:0  56:0  57:1  58:0  59:0  60:0  61:0  62:1  63:0  64:0  65:0  66:1  67:0  68:0  69:0  70:0  71:0  72:1  73:0  74:0  75:0  76:1  77:0  78:0  79:0  80:0  81:0  82:0  83:0  84:0  85:0  86:0  87:0  88:0  89:0  90:0  91:0  92:0  93:0  94:0  95:0  96:0  97:0  98:1  99:1  100:0  101:0  102:0  103:0  104:0  105:0  106:0  107:0  108:0  109:0  110:0  111:0  112:1  113:1  114:0  115:0  116:0  117:0  118:0  119:0  120:0  121:0  122:0  123:0  124:0  125:1  126:1  127:1  128:0  129:0  130:0  131:0  132:0  133:0  134:0  135:0  136:0  137:1  138:0  139:0  140:0  141:0  142:0  143:1  144:1  145:1  146:1  147:0  148:0  149:0  150:1  151:0  152:1  153:0  154:0  155:0  156:0  157:1  158:1  159:1  160:0  161:1  162:1  163:1  164:1  165:1  166:0 
-1 1:0  2:0  3:0  4:0  5:0  6:0  7:0  8:0  9:0  10:0  11:0  12:0  13:0  14:0  15:0  16:0  17:0  18:0  19:0  20:0  21:0  22:1  23:0  24:1  25:0  26:1  27:0  28:0  29:0  30:0  31:0  32:0  33:0  34:0  35:0  36:0  37:0  38:1  39:0  40:0  41:1  42:1  43:0  44:0  45:1  46:0  47:0  48:0  49:1  50:1  51:0  52:0  53:0  54:0  55:0  56:0  57:0  58:0  59:0  60:0  61:0  62:0  63:0  64:0  65:1  66:0  67:0  68:0  69:0  70:0  71:1  72:0  73:0  74:0  75:0  76:1  77:1  78:1  79:0  80:1  81:0  82:0  83:0  84:0  85:0  86:0  87:0  88:0  89:0  90:0  91:0  92:0  93:0  94:1  95:0  96:0  97:0  98:1  99:1  100:0  101:0  102:1  103:0  104:0  105:1  106:1  107:1  108:0  109:0  110:0  111:0  112:1  113:0  114:0  115:0  116:0  117:0  118:0  119:1  120:1  121:1  122:0  123:0  124:1  125:1  126:1  127:0  128:0  129:0  130:0  131:0  132:0  133:0  134:1  135:0  136:0  137:1  138:0  139:0  140:0  141:0  142:1  143:0  144:0  145:1  146:0  147:0  148:0  149:0  150:0  151:0  152:0  153:0  154:0  155:0  156:1  157:1  158:0  159:0  160:0  161:1  162:1  163:1  164:1  165:1  166:0 
-1 1:0  2:0  3:0  4:0  5:0  6:0  7:0  8:0  9:0  10:0  11:0  12:0  13:0  14:0  15:0  16:0  17:0  18:0  19:0  20:0  21:0  22:1  23:0  24:1  25:0  26:1  27:0  28:0  29:0  30:0  31:0  32:0  33:0  34:0  35:0  36:0  37:0  38:1  39:0  40:0  41:1  42:1  43:0  44:0  45:1  46:0  47:0  48:0  49:1  50:1  51:0  52:0  53:0  54:0  55:0  56:0  57:0  58:0  59:0  60:0  61:0  62:0  63:0  64:0  65:1  66:0  67:0  68:0  69:0  70:0  71:1  72:0  73:0  74:0  75:0  76:1  77:1  78:1  79:0  80:1  81:0  82:0  83:0  84:0  85:0  86:0  87:0  88:0  89:0  90:0  91:0  92:0  93:0  94:1  95:0  96:0  97:0  98:1  99:1  100:0  101:0  102:1  103:0  104:0  105:1  106:1  107:1  108:0  109:0  110:0  111:0  112:1  113:0  114:0  115:0  116:0  117:0  118:0  119:1  120:1  121:1  122:0  123:0  124:1  125:1  126:1  127:0  128:0  129:0  130:0  131:0  132:0  133:0  134:1  135:0  136:0  137:1  138:0  139:0  140:0  141:0  142:1  143:0  144:0  145:1  146:0  147:0  148:0  149:0  150:0  151:0  152:0  153:0  154:0  155:0  156:1  157:1  158:0  159:0  160:0  161:1  162:1  163:1  164:1  165:1  166:0 
-1 1:0  2:0  3:0  4:0  5:0  6:0  7:0  8:0  9:0  10:0  11:0  12:0  13:0  14:0  15:0  16:0  17:0  18:0  19:0  20:0  21:0  22:1  23:0  24:0  25:0  26:0  27:0  28:0  29:0  30:0  31:0  32:0  33:0  34:0  35:0  36:0  37:0  38:0  39:0  40:0  41:1  42:1  43:0  44:0  45:1  46:0  47:0  48:0  49:1  50:1  51:0  52:0  53:0  54:0  55:0  56:0  57:0  58:0  59:0  60:0  61:0  62:1  63:0  64:0  65:1  66:0  67:0  68:0  69:0  70:0  71:0  72:0  73:0  74:0  75:0  76:1  77:0  78:1  79:0  80:1  81:0  82:0  83:0  84:0  85:0  86:0  87:1  88:0  89:0  90:0  91:0  92:0  93:0  94:0  95:0  96:0  97:0  98:1  99:1  100:0  101:0  102:0  103:1  104:0  105:0  106:1  107:1  108:0  109:0  110:0  111:0  112:1  113:0  114:0  115:0  116:0  117:0  118:0  119:1  120:0  121:1  122:0  123:0  124:0  125:1  126:0  127:0  128:0  129:0  130:0  131:0  132:0  133:0  134:1  135:0  136:0  137:1  138:0  139:0  140:0  141:0  142:1  143:0  144:1  145:1  146:0  147:0  148:0  149:0  150:1  151:0  152:0  153:0  154:0  155:0  156:1  157:0  158:0  159:0  160:0  161:1  162:1  163:1  164:0  165:1  166:0 
-1 1:0  2:0  3:0  4:0  5:0  6:0  7:0  8:0  9:0  10:0  11:0  12:0  13:0  14:0  15:0  16:0  17:0  18:0  19:0  20:0  21:1  22:1  23:0  24:0  25:0  26:1  27:0  28:0  29:0  30:0  31:0  32:0  33:0  34:0  35:0  36:0  37:0  38:0  39:0  40:0  41:0  42:0  43:0  44:0  45:1  46:0  47:1  48:0  49:1  50:1  51:0  52:0  53:0  54:0  55:0  56:0  57:0  58:0  59:1  60:0  61:0  62:0  63:0  64:1  65:1  66:0  67:0  68:0  69:0  70:0  71:0  72:0  73:0  74:0  75:0  76:1  77:0  78:1  79:0  80:0  81:1  82:0  83:0  84:0  85:0  86:0  87:1  88:1  89:0  90:0  91:0  92:0  93:0  94:0  95:0  96:0  97:0  98:1  99:1  100:0  101:0  102:0  103:1  104:0  105:1  106:0  107:1  108:0  109:0  110:0  111:0  112:0  113:0  114:0  115:0  116:0  117:0  118:0  119:1  120:0  121:1  122:0  123:0  124:0  125:1  126:0  127:0  128:0  129:0  130:0  131:0  132:0  133:0  134:1  135:0  136:0  137:1  138:0  139:0  140:0  141:0  142:0  143:0  144:0  145:1  146:0  147:0  148:0  149:0  150:0  151:0  152:0  153:0  154:0  155:0  156:1  157:0  158:0  159:0  160:0  161:1  162:1  163:1  164:0  165:1  166:0 
-1 1:0  2:0  3:0  4:0  5:0  6:0  7:0  8:0  9:0  10:0  11:0  12:0  13:0  14:0  15:0  16:1  17:0  18:0  19:0  20:0  21:1  22:1  23:0  24:0  25:0  26:0  27:0  28:0  29:0  30:0  31:0  32:0  33:0  34:0  35:0  36:0  37:0  38:0  39:0  40:0  41:0  42:0  43:0  44:0  45:1  46:0  47:1  48:0  49:1  50:1  51:1  52:0  53:0  54:0  55:1  56:0  57:0  58:1  59:1  60:1  61:1  62:1  63:0  64:1  65:1  66:0  67:1  68:0  69:0  70:0  71:0  72:0  73:1  74:0  75:0  76:1  77:0  78:1  79:0  80:0  81:1  82:0  83:0  84:0  85:0  86:0  87:1  88:1  89:0  90:0  91:0  92:0  93:0  94:0  95:1  96:0  97:1  98:1  99:1  100:0  101:0  102:1  103:1  104:0  105:0  106:0  107:1  108:0  109:0  110:0  111:0  112:1  113:0  114:0  115:0  116:0  117:0  118:0  119:1  120:0  121:1  122:0  123:0  124:1  125:1  126:0  127:0  128:0  129:0  130:1  131:0  132:0  133:0  134:1  135:0  136:1  137:1  138:0  139:0  140:0  141:0  142:0  143:0  144:1  145:1  146:1  147:0  148:1  149:0  150:1  151:0  152:0  153:0  154:0  155:0  156:1  157:0  158:0  159:1  160:0  161:1  162:1  163:1  164:1  165:1  166:0 
-1 1:0  2:0  3:0  4:0  5:0  6:0  7:0  8:0  9:0  10:0  11:0  12:0  13:0  14:0  15:0  16:0  17:0  18:0  19:0  20:0  21:0  22:1  23:0  24:0  25:0  26:1  27:0  28:0  29:0  30:0  31:0  32:0  33:0  34:0  35:0  36:1  37:0  38:0  39:0  40:0  41:0  42:1  43:0  44:0  45:1  46:0  47:0  48:0  49:1  50:1  51:0  52:0  53:0  54:0  55:0  56:0  57:0  58:0  59:0  60:0  61:0  62:1  63:0  64:0  65:1  66:0  67:0  68:0  69:0  70:0  71:0  72:0  73:0  74:0  75:0  76:1  77:1  78:1  79:0  80:0  81:1  82:0  83:1  84:0  85:1  86:0  87:0  88:1  89:0  90:0  91:0  92:1  93:0  94:0  95:0  96:1  97:1  98:1  99:1  100:0  101:0  102:0  103:0  104:0  105:1  106:1  107:1  108:0  109:0  110:1  111:0  112:1  113:0  114:0  115:0  116:0  117:1  118:0  119:1  120:1  121:1  122:1  123:0  124:0  125:1  126:0  127:0  128:0  129:0  130:0  131:0  132:0  133:0  134:1  135:0  136:0  137:1  138:0  139:0  140:0  141:0  142:1  143:0  144:1  145:1  146:0  147:0  148:1  149:0  150:1  151:0  152:0  153:0  154:1  155:0  156:1  157:0  158:1  159:0  160:0  161:1  162:1  163:1  164:1  165:1  166:0 
-1 1:0  2:0  3:0  4:0  5:0  6:0  7:0  8:0  9:0  10:0  11:0  12:0  13:0  14:0  15:0  16:0  17:0  18:0  19:0  20:0  21:0  22:1  23:0  24:0  25:0  26:0  27:0  28:0  29:0  30:0  31:0  32:0  33:0  34:0  35:0  36:0  37:0  38:0  39:0  40:0  41:0  42:0  43:0  44:0  45:0  46:0  47:0  48:0  49:1  50:1  51:0  52:0  53:0  54:0  55:0  56:0  57:1  58:0  59:0  60:0  61:0  62:0  63:0  64:0  65:0  66:0  67:0  68:0  69:0  70:0  71:0  72:1  73:0  74:0  75:0  76:1  77:0  78:0  79:0  80:0  81:0  82:0  83:1  84:0  85:1  86:0  87:0  88:1  89:0  90:0  91:0  92:0  93:0  94:0  95:0  96:1  97:1  98:1  99:1  100:0  101:0  102:0  103:0  104:0  105:1  106:0  107:0  108:0  109:0  110:0  111:0  112:0  113:0  114:0  115:0  116:0  117:0  118:0  119:0  120:0  121:0  122:1  123:1  124:0  125:1  126:1  127:0  128:0  129:0  130:0  131:0  132:0  133:0  134:0  135:0  136:0  137:1  138:0  139:0  140:0  141:0  142:0  143:0  144:0  145:1  146:1  147:0  148:1  149:0  150:0  151:0  152:1  153:0  154:1  155:0  156:1  157:1  158:1  159:1  160:0  161:1  162:1  163:1  164:1  165:1  166:0 
-1 1:0  2:0  3:0  4:0  5:0  6:0  7:0  8:0  9:0  10:0  11:0  12:0  13:0  14:0  15:0  16:0  17:0  18:0  19:0  20:0  21:0  22:1  23:0  24:0  25:0  26:0  27:0  28:0  29:0  30:0  31:0  32:0  33:0  34:0  35:0  36:0  37:0  38:0  39:0  40:0  41:1  42:0  43:0  44:0  45:1  46:0  47:1  48:0  49:1  50:1  51:0  52:0  53:0  54:0  55:0  56:0  57:0  58:0  59:0  60:0  61:0  62:1  63:0  64:1  65:1  66:0  67:0  68:0  69:0  70:0  71:0  72:0  73:0  74:0  75:0  76:1  77:0  78:1  79:0  80:1  81:1  82:0  83:0  84:0  85:0  86:0  87:0  88:1  89:0  90:0  91:0  92:1  93:0  94:0  95:0  96:0  97:1  98:1  99:1  100:0  101:0  102:0  103:0  104:0  105:0  106:0  107:0  108:0  109:0  110:1  111:0  112:0  113:0  114:0  115:0  116:0  117:1  118:0  119:1  120:1  121:1  122:0  123:0  124:0  125:1  126:0  127:0  128:0  129:0  130:0  131:0  132:0  133:1  134:0  135:1  136:0  137:1  138:0  139:0  140:0  141:0  142:1  143:0  144:0  145:1  146:0  147:0  148:0  149:0  150:1  151:0  152:0  153:0  154:1  155:0  156:1  157:0  158:1  159:0  160:0  161:1  162:1  163:1  164:1  165:1  166:0 
-1 1:0  2:0  3:0  4:0  5:0  6:0  7:0  8:0  9:0  10:0  11:0  12:0  13:0  14:0  15:0  16:0  17:0  18:0  19:0  20:0  21:0  22:1  23:0  24:0  25:0  26:1  27:0  28:0  29:0  30:0  31:0  32:0  33:0  34:0  35:0  36:0  37:0  38:0  39:0  40:0  41:0  42:0  43:0  44:0  45:0  46:0  47:0  48:0  49:0  50:1  51:0  52:0  53:0  54:0  55:0  56:0  57:0  58:0  59:0  60:0  61:0  62:0  63:0  64:0  65:0  66:1  67:0  68:0  69:0  70:0  71:0  72:1  73:0  74:0  75:0  76:1  77:0  78:0  79:0  80:0  81:0  82:0  83:0  84:0  85:0  86:0  87:0  88:0  89:1  90:0  91:0  92:0  93:0  94:0  95:0  96:1  97:0  98:0  99:1  100:0  101:0  102:0  103:0  104:0  105:1  106:0  107:0  108:0  109:0  110:0  111:0  112:1  113:0  114:0  115:0  116:0  117:0  118:0  119:0  120:0  121:0  122:0  123:1  124:0  125:0  126:1  127:1  128:0  129:0  130:0  131:0  132:0  133:0  134:0  135:0  136:1  137:0  138:0  139:0  140:1  141:0  142:0  143:1  144:0  145:1  146:1  147:0  148:0  149:0  150:1  151:0  152:1  153:0  154:1  155:0  156:0  157:1  158:0  159:1  160:0  161:0  162:0  163:1  164:1  165:1  166:0 
-1 1:0  2:0  3:0  4:0  5:0  6:0  7:0  8:0  9:0  10:0  11:0  12:0  13:0  14:0  15:0  16:1  17:0  18:0  19:0  20:0  21:0  22:1  23:0  24:0  25:0  26:0  27:0  28:0  29:0  30:0  31:0  32:0  33:0  34:0  35:0  36:0  37:0  38:1  39:0  40:0  41:0  42:0  43:0  44:0  45:1  46:1  47:0  48:0  49:0  50:1  51:0  52:1  53:0  54:0  55:0  56:0  57:0  58:0  59:0  60:0  61:0  62:1  63:0  64:0  65:1  66:0  67:0  68:0  69:0  70:0  71:0  72:0  73:0  74:0  75:1  76:1  77:1  78:1  79:1  80:1  81:0  82:0  83:1  84:0  85:0  86:0  87:1  88:0  89:0  90:0  91:0  92:0  93:0  94:1  95:0  96:1  97:0  98:0  99:1  100:0  101:0  102:0  103:0  104:0  105:0  106:0  107:1  108:0  109:0  110:0  111:0  112:0  113:0  114:0  115:0  116:0  117:0  118:0  119:1  120:1  121:1  122:1  123:1  124:1  125:1  126:1  127:0  128:0  129:0  130:0  131:0  132:0  133:1  134:1  135:1  136:0  137:1  138:0  139:0  140:0  141:0  142:1  143:0  144:1  145:1  146:0  147:0  148:1  149:0  150:1  151:0  152:0  153:0  154:1  155:0  156:1  157:1  158:1  159:1  160:0  161:1  162:1  163:1  164:1  165:1  166:0 
-1 1:0  2:0  3:0  4:0  5:0  6:0  7:0  8:0  9:0  10:0  11:0  12:0  13:0  14:0  15:0  16:0  17:0  18:0  19:1  20:0  21:0  22:1  23:0  24:0  25:0  26:0  27:1  28:0  29:0  30:0  31:0  32:0  33:0  34:0  35:0  36:0  37:0  38:0  39:0  40:0  41:0  42:0  43:0  44:0  45:0  46:0  47:0  48:0  49:0  50:0  51:0  52:0  53:0  54:0  55:0  56:0  57:1  58:0  59:0  60:0  61:0  62:0  63:0  64:0  65:0  66:1  67:0  68:0  69:0  70:0  71:0  72:0  73:0  74:0  75:0  76:0  77:0  78:0  79:0  80:0  81:0  82:0  83:0  84:0  85:0  86:0  87:0  88:0  89:0  90:0  91:0  92:0  93:0  94:0  95:0  96:1  97:0  98:1  99:0  100:0  101:0  102:0  103:0  104:0  105:1  106:0  107:0  108:0  109:0  110:0  111:0  112:1  113:0  114:0  115:0  116:0  117:0  118:0  119:0  120:0  121:0  122:0  123:1  124:0  125:0  126:0  127:1  128:0  129:0  130:0  131:0  132:0  133:0  134:1  135:0  136:0  137:1  138:0  139:0  140:0  141:0  142:0  143:1  144:0  145:0  146:0  147:0  148:0  149:0  150:1  151:0  152:1  153:0  154:1  155:0  156:0  157:1  158:0  159:1  160:0  161:0  162:0  163:1  164:1  165:1  166:0 
-1 1:0  2:0  3:0  4:0  5:0  6:0  7:0  8:0  9:0  10:0  11:0  12:0  13:0  14:0  15:0  16:0  17:0  18:0  19:1  20:0  21:0  22:1  23:0  24:0  25:0  26:0  27:1  28:0  29:0  30:0  31:0  32:0  33:0  34:0  35:0  36:0  37:0  38:0  39:0  40:0  41:0  42:0  43:0  44:0  45:0  46:0  47:0  48:0  49:0  50:0  51:0  52:0  53:0  54:0  55:0  56:0  57:1  58:0  59:0  60:0  61:0  62:0  63:0  64:0  65:0  66:1  67:0  68:0  69:0  70:0  71:0  72:0  73:0  74:0  75:0  76:0  77:0  78:0  79:0  80:0  81:0  82:0  83:0  84:0  85:0  86:0  87:0  88:0  89:0  90:0  91:0  92:0  93:0  94:0  95:0  96:1  97:0  98:1  99:0  100:0  101:0  102:0  103:0  104:0  105:1  106:0  107:0  108:0  109:0  110:0  111:0  112:1  113:0  114:0  115:0  116:0  117:0  118:0  119:0  120:0  121:0  122:0  123:1  124:0  125:0  126:0  127:1  128:0  129:0  130:0  131:0  132:0  133:0  134:1  135:0  136:0  137:1  138:0  139:0  140:0  141:0  142:0  143:1  144:0  145:0  146:0  147:0  148:0  149:0  150:1  151:0  152:1  153:0  154:1  155:0  156:0  157:1  158:0  159:1  160:0  161:0  162:0  163:1  164:1  165:1  166:0 
-1 1:0  2:0  3:0  4:0  5:0  6:0  7:0  8:0  9:0  10:0  11:0  12:0  13:0  14:0  15:0  16:0  17:0  18:0  19:0  20:0  21:1  22:1  23:0  24:0  25:0  26:1  27:0  28:0  29:0  30:0  31:0  32:0  33:0  34:0  35:0  36:1  37:0  38:0  39:0  40:0  41:0  42:0  43:0  44:0  45:1  46:0  47:0  48:0  49:1  50:1  51:0  52:0  53:0  54:0  55:0  56:0  57:0  58:0  59:0  60:0  61:0  62:1  63:0  64:0  65:1  66:0  67:0  68:0  69:0  70:0  71:0  72:0  73:0  74:0  75:1  76:1  77:1  78:1  79:1  80:1  81:1  82:0  83:1  84:0  85:1  86:0  87:1  88:1  89:0  90:0  91:0  92:1  93:0  94:0  95:0  96:1  97:0  98:1  99:1  100:0  101:0  102:0  103:1  104:0  105:1  106:0  107:1  108:0  109:0  110:1  111:0  112:0  113:0  114:0  115:0  116:0  117:1  118:0  119:1  120:1  121:1  122:1  123:0  124:0  125:1  126:0  127:0  128:0  129:0  130:0  131:0  132:0  133:0  134:1  135:0  136:0  137:1  138:0  139:0  140:0  141:0  142:1  143:0  144:0  145:1  146:0  147:0  148:1  149:0  150:0  151:0  152:0  153:0  154:1  155:0  156:1  157:0  158:1  159:0  160:0  161:1  162:1  163:1  164:1  165:1  166:0 
-1 1:0  2:0  3:0  4:0  5:0  6:0  7:0  8:0  9:0  10:0  11:0  12:0  13:0  14:0  15:0  16:0  17:0  18:0  19:0  20:0  21:0  22:1  23:0  24:0  25:0  26:1  27:0  28:0  29:0  30:0  31:0  32:0  33:0  34:0  35:0  36:0  37:0  38:0  39:0  40:0  41:0  42:0  43:0  44:0  45:0  46:0  47:0  48:0  49:0  50:1  51:0  52:0  53:0  54:0  55:0  56:0  57:0  58:0  59:0  60:0  61:0  62:0  63:0  64:0  65:0  66:1  67:0  68:0  69:0  70:0  71:0  72:0  73:0  74:0  75:0  76:1  77:0  78:0  79:0  80:0  81:0  82:0  83:0  84:0  85:0  86:0  87:0  88:0  89:0  90:0  91:0  92:0  93:0  94:0  95:0  96:1  97:0  98:0  99:1  100:0  101:0  102:0  103:0  104:0  105:1  106:0  107:0  108:0  109:0  110:0  111:0  112:1  113:1  114:0  115:0  116:0  117:0  118:0  119:0  120:0  121:0  122:0  123:1  124:0  125:0  126:1  127:1  128:0  129:0  130:0  131:0  132:0  133:0  134:0  135:0  136:1  137:0  138:0  139:0  140:0  141:0  142:0  143:1  144:1  145:1  146:1  147:0  148:0  149:0  150:1  151:0  152:1  153:0  154:1  155:0  156:0  157:1  158:0  159:1  160:0  161:0  162:1  163:1  164:1  165:1  166:0 
-1 1:0  2:0  3:0  4:0  5:0  6:0  7:0  8:0  9:0  10:0  11:0  12:0  13:0  14:0  15:0  16:0  17:0  18:0  19:0  20:0  21:0  22:1  23:0  24:0  25:0  26:1  27:0  28:0  29:0  30:0  31:0  32:0  33:0  34:0  35:0  36:1  37:0  38:0  39:0  40:0  41:0  42:0  43:0  44:0  45:1  46:0  47:1  48:0  49:1  50:1  51:0  52:0  53:0  54:0  55:0  56:0  57:0  58:0  59:0  60:0  61:0  62:0  63:0  64:0  65:1  66:0  67:0  68:0  69:0  70:0  71:0  72:0  73:0  74:0  75:0  76:1  77:0  78:1  79:0  80:0  81:1  82:0  83:1  84:0  85:0  86:0  87:0  88:1  89:0  90:0  91:0  92:0  93:0  94:0  95:0  96:1  97:1  98:1  99:1  100:0  101:0  102:0  103:0  104:0  105:1  106:0  107:0  108:0  109:0  110:0  111:0  112:0  113:1  114:0  115:0  116:0  117:0  118:0  119:1  120:1  121:1  122:0  123:0  124:0  125:1  126:1  127:1  128:0  129:0  130:0  131:0  132:0  133:0  134:0  135:0  136:0  137:1  138:0  139:0  140:0  141:0  142:1  143:1  144:0  145:1  146:0  147:0  148:0  149:0  150:0  151:0  152:1  153:0  154:1  155:0  156:1  157:1  158:0  159:1  160:0  161:1  162:1  163:1  164:1  165:1  166:0 
-1 1:0  2:0  3:0  4:0  5:0  6:0  7:0  8:0  9:0  10:0  11:0  12:0  13:0  14:0  15:0  16:0  17:0  18:0  19:1  20:0  21:0  22:1  23:0  24:0  25:0  26:1  27:0  28:0  29:0  30:0  31:0  32:0  33:0  34:0  35:0  36:0  37:0  38:0  39:0  40:0  41:0  42:1  43:0  44:0  45:1  46:0  47:0  48:0  49:1  50:1  51:0  52:0  53:0  54:0  55:0  56:0  57:0  58:0  59:0  60:0  61:0  62:1  63:0  64:0  65:1  66:0  67:0  68:0  69:0  70:0  71:0  72:1  73:0  74:0  75:0  76:1  77:0  78:0  79:1  80:1  81:0  82:0  83:1  84:0  85:1  86:0  87:0  88:0  89:0  90:0  91:0  92:0  93:0  94:0  95:0  96:1  97:1  98:0  99:1  100:0  101:0  102:0  103:0  104:0  105:1  106:1  107:1  108:0  109:0  110:0  111:0  112:1  113:1  114:0  115:0  116:0  117:0  118:0  119:0  120:0  121:1  122:1  123:0  124:0  125:1  126:1  127:1  128:0  129:0  130:0  131:0  132:0  133:0  134:1  135:1  136:0  137:1  138:0  139:0  140:0  141:0  142:1  143:1  144:1  145:1  146:0  147:0  148:1  149:0  150:1  151:0  152:1  153:0  154:0  155:0  156:1  157:1  158:1  159:1  160:0  161:1  162:1  163:1  164:1  165:1  166:0 
-1 1:0  2:0  3:0  4:0  5:0  6:0  7:0  8:0  9:0  10:0  11:0  12:0  13:0  14:0  15:0  16:1  17:0  18:0  19:0  20:0  21:0  22:1  23:0  24:0  25:0  26:0  27:0  28:0  29:1  30:0  31:0  32:0  33:0  34:0  35:0  36:0  37:0  38:0  39:0  40:0  41:0  42:0  43:0  44:0  45:1  46:0  47:0  48:0  49:0  50:1  51:0  52:0  53:0  54:0  55:0  56:0  57:0  58:0  59:0  60:0  61:0  62:0  63:0  64:0  65:1  66:0  67:0  68:0  69:0  70:0  71:0  72:1  73:0  74:0  75:0  76:1  77:0  78:1  79:0  80:0  81:0  82:0  83:0  84:0  85:1  86:0  87:0  88:0  89:0  90:0  91:0  92:0  93:0  94:0  95:0  96:0  97:0  98:1  99:1  100:0  101:0  102:1  103:0  104:0  105:0  106:0  107:0  108:0  109:0  110:0  111:0  112:1  113:0  114:0  115:0  116:0  117:0  118:0  119:1  120:0  121:1  122:1  123:0  124:1  125:1  126:1  127:1  128:0  129:0  130:1  131:0  132:0  133:1  134:0  135:1  136:0  137:1  138:0  139:0  140:0  141:0  142:1  143:1  144:0  145:1  146:1  147:0  148:1  149:0  150:1  151:0  152:1  153:0  154:0  155:0  156:1  157:1  158:1  159:1  160:0  161:1  162:1  163:1  164:1  165:1  166:0 
-1 1:0  2:0  3:0  4:0  5:0  6:0  7:0  8:0  9:0  10:0  11:0  12:0  13:0  14:0  15:0  16:1  17:0  18:0  19:0  20:0  21:0  22:1  23:0  24:0  25:0  26:0  27:0  28:0  29:0  30:0  31:0  32:1  33:1  34:0  35:0  36:0  37:0  38:0  39:0  40:0  41:0  42:0  43:0  44:0  45:1  46:0  47:0  48:0  49:0  50:1  51:1  52:0  53:0  54:0  55:1  56:0  57:1  58:1  59:1  60:1  61:1  62:0  63:0  64:1  65:0  66:0  67:1  68:0  69:0  70:0  71:0  72:0  73:1  74:0  75:1  76:1  77:0  78:0  79:1  80:0  81:1  82:0  83:0  84:0  85:0  86:0  87:0  88:1  89:0  90:0  91:0  92:1  93:0  94:1  95:1  96:0  97:0  98:1  99:1  100:0  101:0  102:1  103:0  104:0  105:0  106:1  107:0  108:0  109:0  110:1  111:0  112:1  113:0  114:0  115:0  116:0  117:1  118:0  119:0  120:1  121:1  122:1  123:0  124:1  125:1  126:0  127:0  128:0  129:0  130:1  131:0  132:0  133:1  134:0  135:1  136:1  137:1  138:0  139:0  140:1  141:0  142:1  143:0  144:1  145:1  146:1  147:0  148:1  149:0  150:1  151:0  152:0  153:0  154:1  155:0  156:1  157:1  158:1  159:1  160:0  161:1  162:1  163:1  164:1  165:1  166:0 
-1 1:0  2:0  3:0  4:0  5:0  6:0  7:0  8:0  9:0  10:0  11:0  12:0  13:0  14:0  15:0  16:0  17:0  18:0  19:0  20:0  21:0  22:1  23:0  24:0  25:0  26:0  27:0  28:0  29:0  30:0  31:0  32:0  33:0  34:0  35:0  36:1  37:0  38:0  39:0  40:0  41:0  42:0  43:0  44:0  45:0  46:1  47:1  48:0  49:1  50:1  51:0  52:0  53:0  54:0  55:0  56:0  57:0  58:0  59:0  60:0  61:0  62:1  63:0  64:0  65:0  66:0  67:0  68:0  69:0  70:0  71:0  72:0  73:0  74:0  75:0  76:1  77:0  78:1  79:0  80:0  81:1  82:0  83:1  84:0  85:0  86:0  87:0  88:1  89:0  90:0  91:0  92:0  93:0  94:0  95:0  96:1  97:0  98:0  99:1  100:0  101:0  102:0  103:0  104:0  105:0  106:0  107:0  108:0  109:0  110:0  111:0  112:0  113:1  114:0  115:0  116:0  117:0  118:0  119:1  120:1  121:1  122:0  123:0  124:0  125:0  126:1  127:1  128:0  129:0  130:0  131:0  132:0  133:0  134:1  135:0  136:0  137:1  138:0  139:0  140:0  141:0  142:0  143:1  144:0  145:0  146:0  147:0  148:0  149:0  150:0  151:0  152:1  153:0  154:0  155:0  156:1  157:1  158:1  159:0  160:0  161:1  162:1  163:1  164:1  165:1  166:0 
-1 1:0  2:0  3:0  4:0  5:0  6:0  7:0  8:0  9:0  10:0  11:0  12:0  13:0  14:0  15:0  16:0  17:0  18:0  19:0  20:0  21:0  22:1  23:0  24:0  25:0  26:0  27:0  28:0  29:0  30:0  31:0  32:0  33:0  34:0  35:0  36:1  37:0  38:0  39:0  40:0  41:0  42:1  43:0  44:0  45:1  46:0  47:1  48:0  49:1  50:1  51:0  52:0  53:0  54:0  55:0  56:0  57:0  58:0  59:0  60:0  61:0  62:1  63:0  64:0  65:1  66:0  67:0  68:0  69:0  70:0  71:0  72:0  73:0  74:0  75:0  76:1  77:1  78:1  79:0  80:1  81:1  82:0  83:1  84:0  85:1  86:0  87:1  88:1  89:0  90:0  91:0  92:1  93:0  94:0  95:0  96:1  97:1  98:0  99:1  100:0  101:0  102:0  103:1  104:0  105:0  106:1  107:1  108:0  109:0  110:1  111:0  112:0  113:0  114:0  115:0  116:0  117:1  118:0  119:1  120:1  121:1  122:1  123:0  124:0  125:1  126:0  127:0  128:0  129:0  130:0  131:0  132:0  133:1  134:1  135:1  136:0  137:1  138:0  139:0  140:0  141:0  142:1  143:0  144:0  145:0  146:0  147:0  148:1  149:0  150:0  151:0  152:0  153:0  154:1  155:0  156:1  157:0  158:1  159:0  160:0  161:1  162:1  163:1  164:1  165:1  166:0 
-1 1:0  2:0  3:0  4:0  5:0  6:0  7:0  8:0  9:0  10:0  11:0  12:0  13:0  14:0  15:0  16:0  17:0  18:0  19:0  20:0  21:1  22:1  23:0  24:0  25:0  26:1  27:0  28:0  29:0  30:0  31:0  32:0  33:0  34:0  35:0  36:1  37:0  38:0  39:0  40:0  41:0  42:0  43:0  44:0  45:1  46:0  47:1  48:0  49:1  50:1  51:0  52:0  53:0  54:0  55:0  56:0  57:0  58:0  59:0  60:0  61:0  62:0  63:0  64:0  65:0  66:0  67:0  68:0  69:0  70:0  71:0  72:0  73:0  74:0  75:1  76:1  77:0  78:0  79:0  80:0  81:1  82:0  83:1  84:0  85:1  86:0  87:0  88:1  89:0  90:0  91:0  92:1  93:0  94:0  95:0  96:1  97:1  98:1  99:1  100:0  101:0  102:0  103:0  104:0  105:1  106:0  107:0  108:0  109:0  110:1  111:0  112:0  113:0  114:0  115:0  116:0  117:1  118:0  119:0  120:1  121:1  122:1  123:1  124:0  125:1  126:1  127:0  128:0  129:0  130:0  131:0  132:0  133:1  134:0  135:1  136:1  137:1  138:0  139:0  140:0  141:0  142:1  143:0  144:1  145:0  146:1  147:0  148:1  149:0  150:1  151:0  152:0  153:0  154:1  155:0  156:1  157:1  158:1  159:1  160:0  161:1  162:1  163:1  164:1  165:1  166:0 
-1 1:0  2:0  3:0  4:0  5:0  6:0  7:0  8:0  9:0  10:0  11:0  12:0  13:0  14:0  15:0  16:0  17:0  18:0  19:0  20:0  21:1  22:1  23:0  24:0  25:0  26:1  27:0  28:0  29:0  30:0  31:0  32:0  33:0  34:0  35:0  36:0  37:1  38:1  39:0  40:0  41:0  42:0  43:0  44:0  45:1  46:0  47:0  48:0  49:1  50:1  51:0  52:0  53:0  54:0  55:0  56:0  57:0  58:0  59:0  60:0  61:0  62:0  63:0  64:0  65:1  66:0  67:0  68:0  69:0  70:0  71:0  72:0  73:0  74:0  75:1  76:1  77:1  78:1  79:1  80:1  81:0  82:0  83:1  84:0  85:1  86:0  87:1  88:0  89:1  90:0  91:0  92:1  93:0  94:0  95:1  96:1  97:1  98:1  99:1  100:0  101:0  102:0  103:1  104:0  105:1  106:1  107:1  108:0  109:0  110:1  111:0  112:0  113:0  114:0  115:0  116:0  117:1  118:0  119:1  120:1  121:1  122:1  123:0  124:0  125:1  126:0  127:1  128:0  129:0  130:0  131:0  132:0  133:0  134:1  135:1  136:1  137:1  138:0  139:0  140:0  141:0  142:1  143:1  144:1  145:1  146:0  147:0  148:1  149:0  150:1  151:0  152:0  153:0  154:1  155:0  156:1  157:0  158:1  159:1  160:0  161:1  162:1  163:1  164:1  165:1  166:0 
-1 1:0  2:0  3:0  4:0  5:0  6:0  7:0  8:0  9:0  10:0  11:0  12:0  13:0  14:0  15:0  16:0  17:0  18:0  19:0  20:0  21:0  22:1  23:0  24:0  25:0  26:0  27:0  28:0  29:0  30:0  31:0  32:0  33:0  34:0  35:0  36:0  37:0  38:0  39:0  40:0  41:0  42:0  43:0  44:0  45:0  46:1  47:0  48:0  49:1  50:0  51:0  52:0  53:0  54:0  55:0  56:0  57:0  58:0  59:0  60:0  61:0  62:0  63:0  64:0  65:0  66:0  67:0  68:0  69:0  70:0  71:0  72:0  73:0  74:0  75:1  76:0  77:0  78:0  79:0  80:0  81:0  82:0  83:0  84:0  85:1  86:0  87:1  88:0  89:0  90:0  91:0  92:0  93:0  94:0  95:0  96:0  97:0  98:1  99:0  100:0  101:0  102:0  103:0  104:0  105:1  106:0  107:1  108:0  109:0  110:0  111:0  112:0  113:0  114:0  115:0  116:0  117:0  118:0  119:0  120:0  121:1  122:1  123:0  124:0  125:0  126:0  127:0  128:0  129:0  130:0  131:0  132:0  133:0  134:1  135:0  136:0  137:1  138:0  139:0  140:0  141:0  142:0  143:0  144:0  145:1  146:0  147:0  148:1  149:0  150:0  151:0  152:0  153:0  154:0  155:0  156:0  157:0  158:1  159:0  160:0  161:1  162:0  163:1  164:0  165:1  166:0 
-1 1:0  2:0  3:0  4:0  5:0  6:0  7:0  8:0  9:0  10:0  11:0  12:0  13:0  14:0  15:0  16:1  17:0  18:0  19:0  20:0  21:0  22:1  23:0  24:0  25:0  26:0  27:0  28:0  29:0  30:0  31:0  32:1  33:1  34:0  35:0  36:0  37:0  38:0  39:0  40:0  41:0  42:0  43:0  44:0  45:1  46:0  47:0  48:0  49:0  50:1  51:1  52:0  53:0  54:0  55:1  56:0  57:0  58:1  59:1  60:1  61:1  62:0  63:0  64:1  65:0  66:0  67:1  68:0  69:0  70:0  71:0  72:1  73:1  74:0  75:0  76:1  77:0  78:0  79:0  80:0  81:1  82:0  83:0  84:0  85:0  86:0  87:0  88:1  89:0  90:0  91:0  92:1  93:0  94:1  95:1  96:0  97:0  98:0  99:1  100:0  101:0  102:1  103:0  104:0  105:0  106:1  107:0  108:0  109:0  110:1  111:0  112:1  113:0  114:0  115:0  116:0  117:1  118:0  119:0  120:0  121:0  122:1  123:1  124:1  125:1  126:1  127:0  128:0  129:0  130:1  131:0  132:0  133:1  134:0  135:1  136:1  137:0  138:0  139:0  140:1  141:0  142:1  143:0  144:1  145:1  146:1  147:0  148:1  149:0  150:1  151:0  152:0  153:0  154:1  155:0  156:1  157:1  158:1  159:1  160:0  161:1  162:1  163:1  164:1  165:1  166:0 
-1 1:0  2:0  3:0  4:0  5:0  6:0  7:0  8:0  9:0  10:0  11:0  12:0  13:0  14:0  15:0  16:0  17:0  18:0  19:0  20:0  21:0  22:1  23:0  24:0  25:0  26:0  27:0  28:0  29:0  30:0  31:0  32:0  33:0  34:0  35:0  36:0  37:0  38:0  39:0  40:0  41:1  42:0  43:0  44:0  45:0  46:0  47:1  48:0  49:1  50:0  51:0  52:0  53:0  54:0  55:0  56:0  57:0  58:0  59:1  60:0  61:0  62:0  63:0  64:1  65:0  66:0  67:0  68:0  69:0  70:0  71:0  72:0  73:0  74:0  75:0  76:1  77:1  78:1  79:0  80:0  81:1  82:0  83:0  84:0  85:0  86:0  87:1  88:1  89:0  90:0  91:0  92:0  93:0  94:0  95:0  96:0  97:0  98:0  99:1  100:0  101:0  102:0  103:1  104:0  105:0  106:1  107:1  108:0  109:0  110:0  111:0  112:0  113:0  114:0  115:0  116:0  117:0  118:0  119:1  120:0  121:0  122:0  123:0  124:0  125:0  126:0  127:0  128:0  129:0  130:0  131:0  132:0  133:0  134:1  135:0  136:0  137:0  138:0  139:0  140:0  141:0  142:1  143:0  144:1  145:0  146:0  147:0  148:0  149:0  150:1  151:0  152:0  153:0  154:0  155:0  156:1  157:0  158:1  159:0  160:0  161:1  162:1  163:1  164:0  165:1  166:0 
-1 1:0  2:0  3:0  4:0  5:0  6:0  7:0  8:0  9:0  10:0  11:0  12:0  13:0  14:0  15:0  16:0  17:0  18:0  19:0  20:0  21:1  22:1  23:0  24:0  25:0  26:1  27:0  28:0  29:0  30:0  31:0  32:0  33:0  34:0  35:0  36:0  37:0  38:1  39:0  40:0  41:1  42:0  43:0  44:0  45:1  46:0  47:1  48:0  49:1  50:1  51:0  52:0  53:0  54:0  55:0  56:0  57:1  58:0  59:1  60:0  61:0  62:1  63:0  64:1  65:1  66:1  67:0  68:0  69:0  70:0  71:0  72:0  73:0  74:0  75:1  76:1  77:1  78:1  79:0  80:1  81:1  82:0  83:0  84:0  85:1  86:0  87:0  88:1  89:0  90:0  91:0  92:0  93:0  94:0  95:1  96:0  97:1  98:1  99:1  100:0  101:0  102:0  103:0  104:0  105:1  106:0  107:0  108:0  109:0  110:0  111:0  112:1  113:0  114:0  115:0  116:0  117:0  118:0  119:1  120:1  121:1  122:1  123:1  124:0  125:0  126:1  127:0  128:0  129:0  130:0  131:0  132:0  133:1  134:0  135:1  136:0  137:1  138:0  139:0  140:1  141:0  142:1  143:0  144:1  145:1  146:1  147:0  148:1  149:0  150:1  151:0  152:1  153:0  154:1  155:0  156:1  157:1  158:1  159:1  160:0  161:1  162:1  163:1  164:1  165:1  166:0 
-1 1:0  2:0  3:0  4:0  5:0  6:0  7:0  8:0  9:0  10:0  11:0  12:0  13:0  14:0  15:0  16:0  17:0  18:0  19:0  20:0  21:0  22:1  23:0  24:0  25:0  26:1  27:0  28:0  29:0  30:0  31:0  32:0  33:0  34:0  35:0  36:1  37:0  38:0  39:0  40:0  41:0  42:1  43:0  44:0  45:1  46:0  47:1  48:0  49:1  50:1  51:0  52:0  53:0  54:0  55:0  56:0  57:0  58:0  59:0  60:0  61:0  62:0  63:0  64:0  65:1  66:0  67:0  68:0  69:0  70:0  71:0  72:0  73:0  74:0  75:0  76:1  77:1  78:1  79:0  80:1  81:1  82:0  83:1  84:0  85:1  86:0  87:1  88:1  89:0  90:0  91:0  92:1  93:0  94:0  95:0  96:1  97:1  98:0  99:1  100:0  101:0  102:0  103:1  104:0  105:1  106:1  107:1  108:0  109:0  110:1  111:0  112:0  113:0  114:0  115:0  116:0  117:1  118:0  119:1  120:1  121:1  122:1  123:0  124:0  125:1  126:0  127:0  128:0  129:0  130:0  131:0  132:0  133:1  134:1  135:1  136:0  137:1  138:0  139:0  140:0  141:0  142:1  143:0  144:0  145:1  146:0  147:0  148:1  149:0  150:0  151:0  152:0  153:0  154:1  155:0  156:1  157:0  158:1  159:0  160:0  161:1  162:1  163:1  164:1  165:1  166:0 
-1 1:0  2:0  3:0  4:0  5:0  6:0  7:0  8:0  9:0  10:0  11:0  12:0  13:0  14:0  15:0  16:0  17:0  18:0  19:0  20:0  21:0  22:1  23:0  24:0  25:0  26:1  27:0  28:0  29:0  30:0  31:0  32:0  33:0  34:0  35:0  36:0  37:0  38:0  39:0  40:0  41:0  42:0  43:0  44:0  45:0  46:0  47:0  48:0  49:0  50:1  51:0  52:0  53:0  54:0  55:0  56:0  57:0  58:0  59:0  60:0  61:0  62:0  63:0  64:0  65:0  66:1  67:0  68:0  69:0  70:0  71:0  72:0  73:0  74:0  75:0  76:1  77:0  78:0  79:0  80:0  81:0  82:0  83:0  84:0  85:0  86:0  87:0  88:0  89:0  90:0  91:0  92:0  93:0  94:0  95:0  96:1  97:0  98:0  99:1  100:0  101:0  102:0  103:0  104:0  105:1  106:0  107:0  108:0  109:0  110:0  111:0  112:1  113:0  114:0  115:0  116:0  117:0  118:0  119:0  120:0  121:0  122:0  123:0  124:0  125:0  126:0  127:1  128:0  129:0  130:0  131:0  132:0  133:0  134:0  135:0  136:0  137:0  138:0  139:0  140:0  141:0  142:0  143:1  144:0  145:1  146:0  147:0  148:0  149:0  150:1  151:0  152:1  153:0  154:1  155:0  156:0  157:1  158:0  159:1  160:0  161:0  162:0  163:1  164:1  165:1  166:0 
-1 1:0  2:0  3:0  4:0  5:0  6:0  7:0  8:0  9:0  10:0  11:0  12:0  13:0  14:0  15:0  16:0  17:1  18:0  19:0  20:0  21:0  22:1  23:0  24:0  25:0  26:1  27:0  28:0  29:0  30:0  31:0  32:0  33:0  34:0  35:0  36:0  37:0  38:1  39:0  40:0  41:0  42:0  43:0  44:0  45:1  46:0  47:0  48:0  49:1  50:1  51:0  52:0  53:0  54:0  55:0  56:0  57:0  58:0  59:0  60:0  61:0  62:0  63:0  64:0  65:1  66:0  67:0  68:0  69:0  70:0  71:0  72:0  73:0  74:0  75:1  76:1  77:1  78:1  79:1  80:0  81:0  82:0  83:1  84:0  85:1  86:0  87:1  88:0  89:0  90:0  91:0  92:0  93:0  94:0  95:0  96:1  97:0  98:0  99:1  100:0  101:0  102:0  103:1  104:0  105:1  106:0  107:1  108:0  109:0  110:0  111:0  112:0  113:0  114:0  115:0  116:0  117:0  118:0  119:1  120:1  121:1  122:1  123:0  124:0  125:1  126:0  127:0  128:0  129:0  130:0  131:0  132:0  133:0  134:1  135:0  136:0  137:1  138:0  139:0  140:0  141:0  142:1  143:0  144:1  145:1  146:0  147:0  148:1  149:0  150:1  151:0  152:0  153:0  154:0  155:0  156:1  157:0  158:1  159:0  160:0  161:1  162:1  163:1  164:0  165:1  166:0 
-1 1:0  2:0  3:0  4:0  5:0  6:0  7:0  8:0  9:0  10:0  11:0  12:0  13:0  14:0  15:0  16:0  17:0  18:0  19:0  20:0  21:0  22:1  23:0  24:0  25:0  26:0  27:0  28:0  29:0  30:0  31:0  32:0  33:0  34:0  35:0  36:0  37:0  38:0  39:0  40:0  41:0  42:0  43:0  44:0  45:1  46:0  47:0  48:0  49:1  50:1  51:0  52:0  53:0  54:0  55:0  56:0  57:0  58:0  59:0  60:0  61:0  62:0  63:0  64:0  65:1  66:0  67:0  68:0  69:0  70:0  71:0  72:0  73:0  74:0  75:1  76:1  77:1  78:1  79:1  80:0  81:0  82:0  83:1  84:0  85:1  86:0  87:0  88:0  89:0  90:0  91:0  92:0  93:0  94:0  95:0  96:1  97:0  98:0  99:1  100:0  101:0  102:0  103:0  104:0  105:0  106:0  107:0  108:0  109:0  110:0  111:0  112:0  113:0  114:0  115:0  116:0  117:0  118:0  119:1  120:1  121:1  122:1  123:0  124:0  125:1  126:0  127:0  128:0  129:0  130:0  131:0  132:0  133:0  134:0  135:0  136:0  137:1  138:0  139:0  140:0  141:0  142:1  143:0  144:1  145:0  146:0  147:0  148:1  149:0  150:1  151:0  152:0  153:0  154:0  155:0  156:0  157:0  158:1  159:0  160:0  161:1  162:1  163:1  164:0  165:1  166:0 
-1 1:0  2:0  3:0  4:0  5:0  6:0  7:0  8:0  9:0  10:0  11:0  12:0  13:0  14:0  15:0  16:0  17:0  18:0  19:0  20:0  21:0  22:1  23:0  24:0  25:0  26:0  27:1  28:0  29:0  30:0  31:0  32:0  33:0  34:0  35:0  36:0  37:0  38:0  39:0  40:0  41:0  42:0  43:0  44:0  45:0  46:0  47:0  48:0  49:1  50:1  51:0  52:0  53:0  54:0  55:0  56:0  57:0  58:0  59:0  60:0  61:0  62:1  63:0  64:0  65:0  66:0  67:0  68:0  69:0  70:0  71:0  72:0  73:0  74:0  75:0  76:1  77:0  78:0  79:0  80:0  81:0  82:0  83:0  84:0  85:1  86:0  87:1  88:0  89:1  90:0  91:0  92:0  93:0  94:0  95:1  96:0  97:0  98:0  99:1  100:0  101:0  102:0  103:0  104:0  105:0  106:0  107:1  108:0  109:0  110:0  111:0  112:0  113:1  114:0  115:0  116:0  117:0  118:0  119:0  120:0  121:0  122:1  123:1  124:0  125:1  126:1  127:1  128:0  129:0  130:0  131:0  132:0  133:0  134:1  135:0  136:0  137:0  138:0  139:0  140:0  141:0  142:0  143:1  144:1  145:1  146:1  147:0  148:1  149:0  150:1  151:0  152:1  153:0  154:1  155:0  156:1  157:1  158:1  159:1  160:0  161:1  162:1  163:1  164:1  165:1  166:0
[truncated: 5,094,741 more chars]
