# Supplementary material for: An Algorithm to Identify Target-Selective Ligands – A Case Study of 5-HT7/5-HT1A Receptor Selectivity
Source: PLoS One. 2016 Jun 7;11(6):e0156986. doi: 10.1371/journal.pone.0156986 (PMC4896471; doi:10.1371/journal.pone.0156986)
Supplement: S2 File — (ZIP) [file pone.0156986.s004.zip › data/dud_ids]

C00041600
C00072263
C00075857
C00111428
C00119370
C00137958
C00158338
C00158977
C00162338
C00165625
C00184771
C00205955
C00216488
C00226306
C00227202
C00330987
C00330990
C00331046
C00331137
C00333024
C00335881
C00339282
C00386615
C00403985
C00404218
C00405208
C00436072
C00436229
C00451424
C00452951
C00460519
C00478627
C00494713
C00501929
C00530545
C00622525
C00623643
C00632976
C00648227
C00651771
C00663944
C00663963
C00667199
C00670002
C00670841
C00690315
C00703175
C00707932
C00712703
C00779158
C00782352
C00800245
C00804045
C00818632
C00820493
C00829277
C00832585
C00834613
C00837466
C00840234
C00841816
C00865787
C00865907
C00866891
C00875705
C00885981
C00886021
C00888404
C00888428
C00888614
C00891058
C00891456
C00892002
C00901557
C00903934
C00914304
C00918569
C00918890
C00919448
C00919557
C00924766
C00925696
C00926017
C00926017
C00926113
C00927246
C00934508
C00946024
C00977293
C00978648
C00991234
C00992004
C00996100
C01010140
C01023980
C01027770
C01035811
C01048046
C01048861
C01051933
C01052797
C01059469
C01078412
C01081093
C01087286
C01089465
C01103580
C01107930
C01126201
C01139262
C01151074
C01157185
C01157301
C01208116
C01208959
C01209269
C01223964
C01226089
C01229090
C01234031
C01245787
C01267950
C01268937
C01325129
C01326045
C01329260
C01334493
C01335481
C01335591
C01336170
C01336208
C01336743
C01336743
C01338035
C01341669
C01341886
C01342659
C01346050
C01354173
C01354835
C01358888
C01373009
C01373179
C01373988
C01374324
C01374458
C01374814
C01374884
C01374888
C01374889
C01374916
C01375099
C01375314
C01375883
C01376002
C01381408
C01381715
C01381795
C01381952
C01381985
C01382103
C01382114
C01382170
C01382429
C01382467
C01382589
C01382593
C01382615
C01386243
C01389782
C01389978
C01406555
C01412368
C01420042
C01424034
C01440773
C01448581
C01453897
C01465335
C01470814
C01502616
C01516615
C01569390
C01573683
C01681100
C01692389
C01693113
C01700036
C01711783
C01721862
C01770992
C01775516
C01779520
C01802580
C01819097
C01831538
C01841006
C01855958
C01875178
C01882156
C01902199
C01905907
C01916143
C01916326
C01929360
C01930714
C01973684
C01974053
C01987153
C01990154
C01994173
C02027027
C02050324
C02058345
C02060876
C02062033
C02079179
C02083324
C02147272
C02155322
C02161278
C02166142
C02201044
C02233893
C02266184
C02282487
C02343688
C02366802
C02381667
C02382368
C02429522
C02444841
C02448123
C02458512
C02489008
C02495355
C02506745
C02528386
C02540232
C02560068
C02560313
C02560387
C02560626
C02568250
C02573956
C02578753
C02628089
C02634726
C02637246
C02651017
C02660565
C02665244
C02666975
C02708439
C02723059
C02723228
C02731758
C02731759
C02751079
C02767242
C02773536
C02778291
C02784987
C02786019
C02793545
C02802323
C02806082
C02834247
C02837588
C02859265
C02873848
C02894938
C02900416
C02917388
C02925228
C02929032
C02942619
C02955706
C02979270
C03007168
C03011346
C03041484
C03047815
C03049307
C03075409
C03101785
C03113488
C03114537
C03124356
C03125493
C03127570
C03185251
C03214885
C03216817
C03228867
C03232610
C03260273
C03267070
C03270202
C03280207
C03293996
C03308502
C03322908
C03324093
C03338360
C03362102
C03365311
C03376225
C03376306
C03376322
C03376561
C03379632
C03403802
C03420355
C03422978
C03431387
C03432910
C03436766
C03450476
C03452626
C03457357
C03470497
C03510255
C03537793
C03585162
C03601073
C03601076
C03622841
C03637063
C03668188
C03817234
C03840934
C03841677
C03843880
C03871561
C03871562
C03875877
C03882176
C03884294
C03916214
C03977939
C03978039
C04000359
C04002763
C04004305
C04023644
C04028156
C04050656
C04050656
C04051432
C04052460
C04053362
C04053999
C04062104
C04075092
C04083506
C04132406
C04137185
C04137187
C04148803
C04166438
C04189618
C04190744
C04193595
C04195585
C04204605
C04215055
C04223582
C04225547
C04280548
C04287360
C04290419
C04322132
C04359752
C04370383
C04385621
C04385937
C04411113
C04460380
C04462142
C04463590
C04478027
C04482215
C04490715
C04508653
C04519037
C04545236
C04547662
C04567043
C04587660
C04590959
C04619552
C04625815
C04626096
C04670768
C04671091
C04674281
C04707334
C04729385
C04762637
C04767259
C04776795
C04776797
C04786001
C04811079
C04817858
C04831143
C04834727
C04857871
C04858433
C04858468
C04886112
C04890294
C04891000
C04914121
C04914389
C04914547
C04916528
C04933816
C04936227
C04940410
C04945923
C04953086
C04965046
C04968315
C04984752
C04985163
C05036698
C05041162
C05046799
C05050457
C05051189
C05073344
C05084517
C05089947
C05094122
C05115291
C05115294
C05115302
C05115314
C05115667
C05121732
C05121856
C05121887
C05122205
C05122226
C05122317
C05122429
C05122645
C05122684
C05134165
C05142005
C05142012
C05142215
C05142313
C05142419
C05152592
C05152646
C05155907
C05162876
C05168530
C05190460
C05197241
C05203503
C05219412
C05226720
C05228670
C05235312
C05264843
C05265052
C05265183
C05265200
C05265252
C05265345
C05275654
C05275668
C05275730
C05275820
C05275880
C05276257
C05276722
C05278386
C05305059
C05308392
C05331893
C05358331
C05359424
C05363625
C05371119
C05402417
C05421236
C05446603
C05483243
C05526075
C05568994
C05576776
C05576880
C05580635
C05588961
C05626342
C05698199
C05724062
C05738994
C05739774
C05740885
C05743466
C05765619
C05776286
C05824410
C05830408
C05864831
C05918738
C05929021
C05929442
C05944139
C05945337
C05945411
C05947860
C05948204
C05950153
C05983564
C06014888
C06014919
C06014985
C06074133
C06074896
C06090223
C06105511
C06111147
C06134309
C06137034
C06142371
C06148581
C06149311
C06154177
C06160745
C06181441
C06183418
C06187663
C06188141
C06194110
C06194169
C06195397
C06195536
C06196295
C06197885
C06197888
C06197889
C06197974
C06198124
C06198136
C06219685
C06281275
C06282255
C06286388
C06289122
C06298447
C06300719
C06300791
C06301113
C06303950
C06349272
C06350783
C06354945
C06366504
C06367233
C06369146
C06370010
C06370016
C06386569
C06387079
C06392241
C06392514
C06409787
C06409850
C06410063
C06410067
C06420865
C06427801
C06432575
C06443600
C06443608
C06443679
C06443694
C06443702
C06443856
C06443903
C06444004
C06456761
C06473317
C06510619
C06572905
C06599670
C06615070
C06643884
C06654008
C06668838
C06694366
C06694421
C06694612
C06719209
C06737442
C06745410
C06750405
C06750994
C06752386
C06760246
C06780542
C06781028
C06783331
C06786569
C06786892
C06787098
C06804388
C06820743
C06821279
C06831783
C06839679
C06869542
C06877987
C06878625
C06878657
C06878995
C06883532
C06884071
C06899538
C06909674
C06914399
C06921701
C06942028
C06970850
C06973279
C07000372
C07051628
C07064525
C07088893
C07126902
C07178416
C07178574
C07178594
C07178847
C07179236
C07179237
C07179286
C07236258
C07266502
C07274922
C07276678
C07357869
C07366929
C07367256
C07408373
C07421623
C07424380
C07424393
C07432723
C07454180
C07490432
C07490651
C07523638
C07552239
C07571520
C07571584
C07573349
C07573415
C07586269
C07586909
C07591319
C07621477
C07622263
C07671069
C07719790
C07726045
C07735788
C07752592
C07763702
C07777160
C07845031
C07854073
C07866272
C07882924
C07914890
C07916991
C07922980
C07926958
C07929667
C07980609
C07981749
C07981753
C07985454
C08005199
C08057982
C08064638
C08064987
C08152468
C08188667
C08192188
C08193251
C08203995
C08230002
C08244275
C08253124
C08253631
C08275799
C08285300
C08322004
C08322766
C08323741
C08345230
C08384193
C08385363
C08387545
C08387547
C08395344
C08428754
C08429901
C08437848
C08441018
C08443387
C08447396
C08452978
C08453022
C08462810
C08472176
C08484864
C08489978
C08493584
C08497602
C08531384
C08535304
C08550545
C08591772
C08592941
C08601176
C08612208
C08614280
C08624242
C08629197
C08631784
C08632119
C08635350
C08635508
C08642636
C08643142
C08648806
C08649258
C08661007
C08666755
C08670846
C08680624
C08682777
C08685128
C08694475
C08695939
C08716838
C08718013
C08720097
C08720222
C08721951
C08734656
C08738737
C08739497
C08742090
C08746520
C08750043
C08751185
C08753973
C08763360
C08765481
C08771706
C08781972
C08788799
C08793125
C08811505
C08815609
C08817132
C08821833
C08824387
C08824395
C08824409
C08825613
C08832371
C08835496
C08839856
C08844601
C08846543
C08846648
C08856804
C08857833
C08858060
C08863043
C08891535
C08901257
C08907365
C08909336
C08911672
C08911799
C08911945
C08912365
C08912898
C08913061
C08913079
C08913081
C08913084
C08913118
C08913186
C08913192
C08913254
C08913262
C08913494
C08913529
C08913568
C08913616
C08919964
C08942901
C08948164
C08951885
C08963166
C08965720
C08996334
C09007807
C09008255
C09008562
C09009611
C09014988
C09016610
C09017022
C09017536
C09017550
C09037719
C09038219
C09042572
C09042777
C09043777
C09046338
C09046489
C09046727
C09051544
C09060329
C09066581
C09066881
C09072280
C09075432
C09095119
C09096972
C09099359
C09101188
C09102325
C09103264
C09118195
C09119422
C09125524
C09128074
C09136576
C09146052
C09147555
C09147596
C09151199
C09151220
C09151230
C09151288
C09154592
C09155414
C09181805
C09185063
C09188743
C09189046
C09193832
C09196841
C09210533
C09210534
C09210972
C09216949
C09217463
C09222656
C09227198
C09228399
C09229124
C09236033
C09241467
C09241490
C09241656
C09241758
C09252442
C09270705
C09273459
C09274061
C09280878
C09282707
C09282708
C09283891
C09288980
C09292782
C09294030
C09294044
C09294142
C09305603
C09308003
C09308536
C09311947
C09323358
C09324707
C09326665
C09326675
C09329582
C09332540
C09339456
C09339593
C09340456
C09349386
C09350416
C09357246
C09358332
C09360941
C09362792
C09366379
C09369114
C09372353
C09375680
C09378078
C09378398
C09379740
C09380431
C09380451
C09384875
C09385499
C09386188
C09386790
C09387200
C09390102
C09394997
C09398284
C09406586
C09409338
C09409343
C09417651
C09418010
C09421029
C09422290
C09423544
C09425078
C09425529
C09426148
C09433066
C09436264
C09446508
C09457546
C09461198
C09461705
C09463106
C09463124
C09465206
C09468442
C09469090
C09475488
C09475504
C09476318
C09501927
C09504326
C09504379
C09508038
C09508039
C09516380
C09531929
C09540213
C09545316
C09556221
C09556225
C09560018
C09572280
C09572290
C09572302
C09577478
C09577769
C09577916
C09591194
C09595175
C09596507
C09609735
C09611053
C09622769
C09624158
C09629272
C09629913
C09632830
C09632865
C09633875
C09634864
C09637823
C09640724
C09648030
C09650425
C09659874
C09668978
C09671270
C09671272
C09707997
C09714675
C09729557
C09730865
C09737699
C09737702
C09740964
C09779508
C09783907
C09789177
C09792242
C09805658
C09805795
C09813470
C09835467
C09847516
C09848615
C09850017
C09850343
C09862161
C09872386
C09876104
C09880996
C09881486
C09881927
C09892267
C09892270
C09911396
C09911689
C09914528
C09914565
C09914632
C09917552
C09925602
C09925625
C09925676
C09926144
C09963306
C09963382
C09967675
C09969934
C09983863
C09984671
C09993925
C10019868
C10020312
C10020321
C10020338
C10020421
C10020633
C10020670
C10020711
C10020913
C10028443
C10039760
C10060644
C10060649
C10060663
C10060674
C10060749
C10060757
C10061411
C10061671
C10061685
C10061763
C10064055
C10066479
C10068526
C10096830
C10135250
C10187740
C10188188
C10190495
C10219254
C10227255
C10232866
C10244640
C10244684
C10249490
C10253611
C10254366
C10254387
C10313164
C10350045
C10381600
C10394940
C10399486
C10409519
C10436570
C10439409
C10469567
C10469624
C10474881
C10474971
C10475436
C10520637
C10522342
C10535902
C10535913
C10535975
C10537961
C10578792
C10578814
C10579437
C10579558
C10582356
C10582418
C10582640
C10583432
C10583659
C10584396
C10585450
C10588359
C10593271
C10601033
C10618952
C10623130
C10663631
C10696584
C10698168
C10699264
C10699644
C10731601
C10785228
C10785687
C10798798
C10812711
C10817163
C10818746
C10922585
C11014097
C11020638
C11028496
C11062335
C11065664
C11072980
C11093995
C11196582
C11235312
C11235737
C11291589
C11347648
C11398806
C11401490
C11416192
C11481506
C11512657
C11521842
C11531544
C11541515
C11559930
C11563477
C11595486
C11606864
C11612149
C11643592
C11650507
C11664576
C11689719
C11717089
C11728350
C11728593
C11728688
C11731600
C11731956
C11736454
C11736470
C11736472
C11736491
C11736492
C11782621
C11783564
C11784212
C11785424
C11786078
C11786503
C11787348
C11788224
C11839756
C11843270
C11843941
C11845922
C11873105
C11878677
C11882483
C11894488
C11909201
C11909664
C11910866
C11911402
C11912928
C11914544
C11915865
C11920221
C11933129
C11963243
C11963283
C11965062
C11966703
C11968398
C11998335
C12007432
C12025487
C12035294
C12035433
C12036293
C12040912
C12058031
C12070602
C12070636
C12070794
C12072908
C12073687
C12076188
C12079570
C12098617
C12099233
C12110849
C12127311
C12128893
C12132417
C12135075
C12137129
C12137152
C12146976
C12148197
C12148304
C12148513
C12149575
C12149591
C12151696
C12152157
C12155250
C12160408
C12165569
C12182703
C12191549
C12192749
C12195014
C12200928
C12201363
C12206395
C12218367
C12223153
C12223154
C12243531
C12245045
C12247780
C12250204
C12281011
C12293034
C12298422
C12299394
C12300142
C12302056
C12306365
C12311528
C12315046
C12316220
C12317229
C12339845
C12355689
C12359447
C12375965
C12401200
C12401330
C12402790
C12403555
C12413719
C12420164
C12428200
C12431267
C12433907
C12435225
C12445357
C12447332
C12456700
C12459338
C12459501
C12459602
C12467796
C12469534
C12476075
C12476869
C12477585
C12480096
C12480910
C12482346
C12483320
C12491833
C12491839
C12493210
C12497044
C12497232
C12497442
C12498749
C12507628
C12520279
C12522785
C12523268
C12523648
C12524505
C12527331
C12533030
C12535168
C12535169
C12535498
C12535693
C12539319
C12541212
C12541214
C12542962
C12544071
C12544420
C12552559
C12553000
C12554259
C12557455
C12559745
C12567855
C12579895
C12580130
C12581291
C12581311
C12585968
C12587936
C12589177
C12598838
C12603400
C12603401
C12608117
C12627577
C12627599
C12632827
C12644997
C12648105
C12649491
C12651617
C12652539
C12654092
C12655507
C12659973
C12660028
C12676838
C12684435
C12691591
C12703772
C12705465
C12705565
C12713971
C12717261
C12733132
C12738669
C12742722
C12748023
C12753281
C12754356
C12761291
C12762626
C12773728
C12783600
C12786303
C12786874
C12787332
C12806125
C12807525
C12812413
C12818729
C12822508
C12824013
C12832842
C12832956
C12833455
C12833854
C12847378
C12850028
C12858489
C12861866
C12864006
C12866310
C12872672
C12875333
C12900993
C12915866
C12924726
C12926079
C12931643
C12940402
C12941140
C12941696
C12946261
C12949753
C12980519
C12985110
C12987428
C12989049
C12995639
C12999406
C13001886
C13005740
C13006830
C13009835
C13031084
C13031864
C13032263
C13033399
C13040226
C13056778
C13061937
C13063824
C13064114
C13064376
C13064505
C13064661
C13065168
C13065227
C13065530
C13065568
C13070208
C13072918
C13074435
C13075003
C13095171
C13104725
C13128152
C13134197
C13150689
C13153240
C13207968
C13282381
C13283033
C13350183
C13426728
C13465444
C13466974
C13482720
C13494377
C13495430
C13495687
C13495968
C13497801
C13498676
C13498824
C13499383
C13499384
C13499395
C13500196
C13500688
C13503587
C13514148
C13526572
C13550466
C13561554
C13564715
C13566318
C13584586
C13593394
C13602161
C13605015
C13646742
C13654756
C13668417
C13687190
C13691227
C13701991
C13702277
C13702283
C13714483
C13714776
C13717499
C13718746
C13718779
C13721716
C13722295
C13724060
C13734438
C13734646
C13756468
C13758582
C13800293
C13810225
C13838656
C13844268
C13856726
C13881067
C13894556
C13958292
C13958437
C13960298
C13991172
C13992691
C14004706
C14021689
C14033498
C14048971
C14128859
C14129157
C14140723
C14142386
C14164946
C14186834
C14187097
C14187216
C14201699
C14234196
C14247284
C14291489
C14352984
C14353240
C14373288
C14377247
C14380348
C14479537
C14500378
C14531486
C14533427
C14534695
C14536101
C14537222
C14543615
C14603236
C14639636
C14654526
C14663870
C14688792
C14701948
C14722979
C14730474
C14740992
C14741543
C14742561
C14742868
C14744402
C14746141
C14752446
C14752719
C14754763
C14755721
C14755816
C14775325
C14796439
C14800804
C14882476
C14882873
C14899396
C14906041
C14944529
C14946150
C14960857
C14962219
C14967081
C14968474
C14974098
C14975923
C14976933
C14978767
C14980099
C14980201
C14980944
C14981443
C14981551
C14982689
C14983061
C14986802
C14988652
C14990284
C14993184
C14994258
C15001644
C15001927
C15002841
C15007340
C15008111
C15016701
C15017095
C15024197
C15031925
C15042982
C15047110
C15065055
C15065867
C15066803
C15066828
C15068084
C15069158
C15069867
C15070000
C15070478
C15071115
C15071615
C15072783
C15075010
C15080179
C15127616
C15144198
C15153965
C15188745
C15231754
C15236723
C15316146
C15319578
C15351661
C15355640
C15412198
C15439883
C15441574
C15444484
C15446298
C15448429
C15451428
C15473426
C15474077
C15477077
C15484718
C15491458
C15496190
C15519945
C15561740
C15566877
C15581243
C15615839
C15619518
C15622183
C15640359
C15675577
C15676347
C15682161
C15708962
C15708965
C15724098
C15724173
C15727035
C15745612
C15752615
C15758547
C15770170
C15772714
C15778990
C15787864
C15800278
C15825926
C15835400
C15839794
C15859384
C15859640
C15859704
C15860373
C15861725
C15883910
C15905851
C15919280
C15947555
C15947842
C15957036
C15973019
C15991718
C16005176
C16006762
C16008592
C16036585
C16041265
C16043529
C16044581
C16048100
C16079500
C16083916
C16125763
C16138430
C16184381
C16184657
C16186569
C16195870
C16227376
C16227418
C16247495
C16259335
C16261586
C16263134
C16266747
C16267239
C16267714
C16276207
C16284568
C16294380
C16317510
C16343507
C16348762
C16376404
C16396746
C16401817
C16449716
C16512032
C16545470
C16605846
C16610052
C16610308
C16620891
C16627786
C16663305
C16678066
C16688364
C16688543
C16688657
C16694960
C16730207
C16730567
C16734846
C16735696
C16740550
C16742151
C16750132
C16778648
C16788632
C16838271
C16855688
C16860810
C16885861
C16886051
C16886196
C16914420
C16917622
C16929269
C16932999
C16938369
C16946605
C16948137
C16959979
C16978547
C17007660
C17044361
C17082163
C17084976
C17086102
C17147578
C17167742
C17242659
C17301457
C17314033
C17314540
C17413904
C17440735
C17521382
C17522110
C17589677
C17590134
C17702291
C17750414
C17794309
C17815956
C17857990
C17909397
C17952202
C17960748
C17980239
C17993270
C18039846
C18047208
C18068175
C18069259
C18071053
C18076066
C18114763
C18195252
C18209071
C18220166
C18236429
C18236440
C18236810
C18457957
C18516416
C18592180
C18597288
C18613382
C18704506
C19015731
C19125642
C19136778
C19136833
C19182291
C19215435
C19216009
C19216009
C19216079
C19219393
C19223337
C19239432
C19287153
C19291294
C19294052
C19297049
C19301057
C19315933
C19316317
C19321285
C19324166
C19325389
C19327516
C19338558
C19338766
C19347793
C19354300
C19356616
C19357801
C19362879
C19367190
C19367692
C19372332
C19373508
C19423994
C19446128
C19446142
C19446347
C19447111
C19448373
C19448735
C19448795
C19448801
C19449109
C19452350
C19453893
C19455444
C19456801
C19457132
C19499607
C19503522
C19520534
C19520663
C19520813
C19521961
C19522329
C19525487
C19527064
C19536750
C19557705
C19565112
C19567019
C19574015
C19575302
C19583187
C19597288
C19635791
C19636169
C19642532
C19690498
C19706852
C19716686
C19719324
C19719453
C19740660
C19740923
C19741219
C19742357
C19755085
C19772253
C19782161
C19794914
C19799728
C19837523
C19840955
C19848205
C19862419
C19868264
C19874012
C19894357
C19897785
C19898801
C19900082
C19901465
C19907662
C19926420
C19940136
C19941261
C19941285
C19956660
C19972856
C19973358
C19975658
C20024765
C20028643
C20048698
C20051664
C20082452
C20082498
C20082688
C20082882
C20082944
C20084058
C20106533
C20107784
C20108089
C20109435
C20120802
C20150669
C20150772
C20150772
C20160361
C20160575
C20177392
C20178323
C20184716
C20191488
C20192522
C20192890
C20208397
C20218796
C20219327
C20229619
C20240833
C20240894
C20241417
C20256560
C20258605
C20263943
C20271744
C20275171
C20275174
C20285969
C20291084
C20294435
C20343966
C20348376
C20352974
C20356938
C20357154
C20367349
C20368459
C20369041
C20389304
C20412975
C20413383
C20416151
C20421680
C20427361
C20436953
C20436965
C20451943
C20476948
C20481968
C20494498
C20503862
C20514721
C20532277
C20533890
C20534935
C20538194
C20539431
C20551333
C20576657
C20592552
C20600797
C20600914
C20603063
C20603106
C20618150
C20673051
C20717417
C20744887
C20750743
C20763798
C20778005
C20782508
C20784374
C20791765
C20840875
C20840878
C20867339
C20867363
C20868341
C20868355
C20868681
C20868692
C20873894
C20874729
C20875764
C20876332
C20876672
C20876732
C20904341
C20904343
C20918987
C20919075
C20920752
C20925324
C20925909
C20926664
C20926781
C20927451
C20929891
C20930304
C20967900
C20994062
C20994065
C21004798
C21012476
C21054134
C21106331
C21165678
C21167362
C21169841
C21219633
C21219645
C21220318
C21222688
C21232344
C21248342
C21261152
C21263271
C21266525
C21320694
C21324470
C21329484
C21329488
C21357126
C21432230
C21432408
C21463121
C21473186
C21521335
C21523078
C21528315
C21548650
C21586938
C21589797
C21612541
C21639160
C21642450
C21648064
C21664008
C21672008
C21675668
C21678264
C21682555
C21702419
C21720308
C21740949
C21743021
C21805445
C21808371
C21850069
C21858705
C21863338
C21870333
C21902627
C21911637
C21917578
C21944786
C21981676
C21987022
C21997844
C21998711
C21999205
C22006019
C22011538
C22013949
C22014130
C22015051
C22018440
C22034821
C22048434
C22073746
C22074154
C22074952
C22075448
C22075468
C22076747
C22107881
C22109116
C22109127
C22115167
C22126232
C22131526
C22139086
C22185610
C22195080
C22224567
C22241900
C22276434
C22283467
C22298797
C22342490
C22347933
C22358300
C22380732
C22396408
C22417075
C22418272
C22469303
C22469837
C22509212
C22617650
C22641639
C22682455
C22684349
C22697915
C22697961
C22698034
C22705530
C22717611
C22718673
C22734736
C22738219
C22738892
C22754435
C22777353
C22788897
C22788903
C22816514
C22845839
C22865655
C22869984
C22876868
C22888106
C22896360
C22916684
C22921857
C22926794
C22928441
C22928444
C22964470
C22987768
C22990025
C23004961
C23030845
C23038617
C23042144
C23058155
C23074646
C23080325
C23080327
C23081705
C23114135
C23133363
C23133456
C23162844
C23177553
C23177687
C23221414
C23238134
C23283294
C23291947
C23293189
C23296503
C23299812
C23329994
C23359839
C23367407
C23409340
C23409381
C23415374
C23473279
C23477143
C23482661
C23483458
C23501644
C23564086
C23613675
C23642632
C23796154
C23820515
C23970373
C23978664
C24001807
C24007413
C24047355
C24072541
C24091057
C24094145
C24100405
C24105472
C24193019
C24194208
C24222235
C24228518
C24237428
C24276570
C24352626
C24380219
C24469956
C24505178
C24513427
C24514373
C24514376
C24536326
C24586532
C24594511
C24642819
C24660247
C24705351
C24715900
C24715989
C24731979
C24743510
C24745748
C24754177
C24766291
C24778859
C24816526
C24827205
C24829638
C24831193
C24838585
C24892375
C24897940
C24902836
C24908336
C24913187
C24927914
C24953838
C24961829
C25045577
C25054614
C25114146
C25144880
C25145812
C25149345
C25154710
C25159659
C25197690
C25244449
C25255003
C25259140
C25265628
C25278499
C25330316
C25345478
C25379494
C25384311
C25427574
C25449157
C25449346
C25471278
C25511965
C25518890
C25537066
C25606735
C25661002
C25679064
C25745532
C25813522
C25827717
C26042273
C26046895
C26209255
C26312780
C26317593
C26441165
C26468290
C26781392
C26781443
C26894429
C26913073
C27027210
C27028008
C27117553
C27131539
C27145773
C27270676
C27270682
C27271979
C27300916
C27334422
C27337806
C27369860
C27545816
C27563064
C27594145
C27603344
C27603598
C27632983
C27662219
C27662843
C27693894
C27694769
C27697194
C27697322
C27792979
C27793355
C27976941
C28006525
C28022549
C28182786
C28216840
C28286493
C28287240
C28288663
C28288950
C28289479
C28290115
C28291778
C28292051
C28296181
C28302087
C28367482
C28381343
C28403215
C28515977
C28527479
C28737572
C28834532
C29421242
C29501207
C29516057
C29540476
C29716109
C29765838
C29804957
C29808764
C29841611
C29847187
C29897277
C29936377
C29939504
C30218307
C30286322
C30545600
C30677661
C30704254
C30726107
C30745642
C30774227
C30836331
C30882765
C30902380
C31174150
C31174151
C31386208
C31711699
C31711741
C31783737
C31885387
C31895927
C31899432
C31914862
C31914980
C31915150
C31915215
C31915234
C31915252
C31915385
C31915617
C31920689
C31920822
C31920828
C31921090
C31921127
C31921190
C32018266
C32030909
C32058922
C32099247
C32107008
C32108483
C32109583
C32109694
C32114616
C32123558
C32124993
C32299898
C32484041
C32507853
C32508697
C32529140
C32535858
C32550632
C32593445
C32594015
C32611874
C32622359
C32623066
C32657476
C32657477
C32670208
C32694184
C32695544
C32714660
C32719967
C32721509
C32729015
C32730483
C32731084
C32733355
C32733702
C32735533
C32735835
C32737615
C32738625
C32739680
C32743585
C32759110
C32784585
C32818891
C32820096
C32853778
C32864030
C32865368
C32882434
C32885717
C32906923
C32925260
C32927723
C32935415
C32943015
C32960843
C32973225
C32974840
C32998960
C33018681
C33050328
C33058930
C33058949
C33068891
C33068921
C33068941
C33087176
C33173583
C33174153
C33224608
C33232653
C33268856
C33273761
C33275891
C33289208
C33299676
C33320903
C33468898
C33515579
C33515626
C33515631
C33534493
C33573022
C33589839
C33698348
C33718324
C33780264
C33784389
C33810871
C33812522
C33813104
C33813358
C33853655
C33933760
C33936812
C33936814
C33936830
C33936910
C33936999
C33937111
C33937183
C33937338
C33937339
C34092383
C34152448
C34260095
C34672024
C34704487
C34747750
C34755898
C34757794
C34786335
C34788679
C34790572
C34790595
C34835537
C34854070
C34910351
C34936065
C34943851
C34944666
C34944668
C34967399
C34990951
C34991694
C34992341
C34992919
C35001903
C35009665
C35019963
C35023009
C35105361
C35253950
C35258473
C35258535
C35299898
C35315177
C35315258
C35372664
C35372669
C35379387
C35415778
C35430771
C35430780
C35442686
C35443923
C35444257
C35444395
C35447288
C35451107
C35458238
C35458242
C35458460
C35467151
C35467153
C35485184
C35486212
C35486220
C35486738
C35535809
C35535855
C35561559
C35565813
C35565828
C35565873
C35565874
C35566112
C35567795
C35567845
C35568314
C35568408
C35571219
C35631823
C35633336
C35658491
C35679165
C35762640
C35762949
C35763023
C35763151
C35898101
C35898103
C35905124
C36057801
C36066299
C36074535
C36075624
C36091868
C36109650
C36144715
C36152203
C36178986
C36192283
C36197283
C36200946
C36209801
C36216240
C36234104
C36243670
C36244337
C36244383
C36244397
C36244398
C36244758
C36259665
C36274059
C36274151
C36322031
C36325043
C36328552
C36329099
C36329684
C36351168
C36351169
C36391034
C36476363
C36485683
C36491757
C36492032
C36492033
C36495126
C36495473
C36497417
C36501366
C36501388
C36501547
C36502923
C36506308
C36523313
C36525331
C36527873
C36530586
C36531635
C36532735
C36532783
C36532992
C36533005
C36547354
C36549376
C36553599
C36554487
C36555468
C36555502
C36556534
C36558899
C36570572
C36570573
C36570580
C36570893
C36583560
C36583635
C36584537
C36586018
C36586019
C36589010
C36590146
C36591200
C36592060
C36592586
C36592745
C36592753
C36592946
C36594087
C36595609
C36595942
C36596875
C36599089
C36599347
C36599550
C36601864
C36602315
C36602714
C36602793
C36602912
C36603407
C36603845
C36609725
C36613783
C36627888
C36628839
C36628989
C36629234
C36637270
C36637306
C36637309
C36637756
C36637884
C36638027
C36640696
C36641154
C36641217
C36641380
C36642644
C36643016
C36644782
C36644786
C36645006
C36645212
C36645555
C36647405
C36647409
C36649622
C36649728
C36652717
C36658051
C36658974
C36659238
C36660882
C36662064
C36673375
C36684442
C36690188
C36690228
C36690311
C36693951
C36693992
C36694383
C36698871
C36698916
C36698945
C36700619
C36702591
C36710035
C36710036
C36713858
C36726320
C36728651
C36729410
C36732731
C36765856
C36771498
C36776130
C36796519
C36799426
C36799870
C36805424
C36806349
C36807439
C36811982
C36820042
C36832166
C36847623
C36883747
C36897522
C36898178
C36898222
C36898574
C36898631
C36898687
C36909886
C36910123
C36910225
C36910348
C36910516
C36910645
C36910682
C36910702
C36910710
C36910715
C36910738
C36910931
C36911074
C36911843
C36911916
C36911917
C36911931
C36911940
C36912462
C36913062
C36922679
C36928912
C36929206
C36930358
C36930681
C36941051
C36945823
C36970271
C37145802
C37145816
C37146747
C37147038
C37174799
C37184177
C37193992
C37218493
C37230074
C37239935
C37263091
C37304123
C37313089
C37313096
C37327294
C37332252
C37332370
C37335020
C37335533
C37335811
C37335829
C37335949
C37336160
C37336161
C37336193
C37336229
C37336474
C37337207
C37339081
C37339082
C37339108
C37339115
C37339194
C37339295
C37340329
C37344885
C37345090
C37346351
C37346815
C37355603
C37378939
C37421741
C37423000
C37440886
C37444449
C37445543
C37488589
C37544770
C37544961
C37627729
C37662574
C37664620
C37735194
C37761607
C37761684
C37844647
C37940404
C37947785
C37977306
C37979685
C38002460
C38002855
C38003259
C38018541
C38074103
C38077564
C38086118
C38149304
C38247919
C38277580
C38282870
C38536485
C38537225
C38546157
C38546208
C38546447
C38546481
C38546539
C38546758
C38546760
C38546795
C38548089
C38557737
C38610643
C38623094
C38635280
C38635310
C38635801
C38635896
C38635994
C38636554
C38642833
C38643326
C38651194
C38651212
C38651368
C38651371
C38652205
C38652902
C38670017
C38671684
C38671798
C38678346
C38680442
C38680452
C38704772
C38714873
C38720097
C38728435
C38766635
C38767131
C38771208
C38776946
C38790894
C38827867
C38827880
C38827943
C38827963
C38835625
C38836074
C38836362
C38836377
C38836415
C38837060
C38837395
C38837799
C38845448
C38845636
C38845721
C38847890
C38848277
C38848320
C38848433
C38848442
C38904213
C38905797
C38925650
C38937530
C38959294
C38959360
C38959683
C38960012
C38964024
C38964136
C38964531
C38966258
C38976179
C38979404
C38979463
C38980601
C38981029
C38995134
C39011976
C39016910
C39029552
C39035205
C39055899
C39141394
C39154949
C39156639
C39196834
C39231552
C39237392
C39252994
C39273755
C39277283
C39299693
C39305465
C39335813
C39336737
C39336932
C39337388
C39339184
C39345447
C39351860
C39355419
C39358155
C39370760
C39396352
C39404416
C39404991
C39409574
C39413303
C39413562
C39437813
C39447185
C39461632
C39489655
C39502228
C39515519
C39519589
C39524660
C39538033
C39548111
C39548413
C39550849
C39551350
C39553818
C39555351
C39558055
C39565252
C39565861
C39566876
C39567336
C39578212
C39598205
C39653724
C39672747
C39708232
C39712862
C39724023
C39724875
C39725393
C39726666
C39760779
C39769044
C39770043
C39770692
C39770793
C39776481
C39777471
C39779550
C39781423
C39826538
C39827556
C39827577
C39827641
C39837248
C39845063
C39849152
C39851484
C39851750
C39851756
C39851769
C39860364
C39869983
C39883408
C39887961
C39888090
C39899835
C39906985
C39907274
C39907990
C39908523
C39908560
C39916837
C39917173
C39921503
C39922112
C39932350
C39936461
C39938513
C39939621
C39940203
C39941123
C39943183
C39944354
C39945077
C39945128
C39945715
C39945716
C39946132
C39946294
C39946691
C39947423
C39950866
C39951472
C39955235
C39960763
C39961280
C39966498
C39968331
C39969132
C39982617
C39984396
C39985423
C39991137
C39996310
C39997226
C40001761
C40002617
C40013442
C40032305
C40039983
C40068557
C40071418
C40087497
C40119907
C40135108
C40135743
C40143080
C40155848
C40181392
C40181425
C40181620
C40182866
C40183126
C40185172
C40185173
C40185264
C40185573
C40186589
C40189604
C40191332
C40191416
C40191417
C40193158
C40193209
C40193728
C40195300
C40195531
C40195619
C40195665
C40195749
C40196842
C40197180
C40197499
C40201123
C40202693
C40202696
C40204289
C40205150
C40205759
C40206230
C40206547
C40206615
C40207867
C40208009
C40208039
C40209530
C40209554
C40213008
C40214210
C40214335
C40223625
C40223633
C40224139
C40225518
C40226641
C40228452
C40231593
C40231906
C40234740
C40234745
C40234788
C40236068
C40237061
C40237181
C40238723
C40238772
C40238965
C40249336
C40249499
C40249532
C40249652
C40251227
C40260697
C40260951
C40262041
C40264892
C40265106
C40269060
C40270122
C40272460
C40273816
C40277442
C40279681
C40280476
C40280606
C40280658
C40280788
C40280829
C40280904
C40280948
C40280954
C40281003
C40281022
C40281054
C40281062
C40281190
C40281311
C40281476
C40281691
C40281752
C40281754
C40286252
C40290206
C40290278
C40294476
C40294484
C40294632
C40300758
C40309876
C40313755
C40313777
C40313956
C40313984
C40314034
C40314254
C40314369
C40315085
C40315124
C40315479
C40315626
C40315803
C40315976
C40315984
C40316566
C40316706
C40316748
C40316761
C40316797
C40316823
C40317021
C40317022
C40317196
C40317240
C40317253
C40317275
C40317410
C40317416
C40317460
C40317479
C40317707
C40318042
C40318064
C40319091
C40321641
C40322095
C40323021
C40323072
C40323112
C40325613
C40383798
C40383955
C40383966
C40389275
C40397076
C40400886
C40400917
C40401272
C40402183
C40402665
C40403335
C40404006
C40405184
C40406301
C40408147
C40408396
C40408546
C40408588
C40409099
C40409279
C40417069
C40417279
C40417341
C40417620
C40442825
C40445666
C40663286
C40663606
C40663607
C40862867
C40879597
C40894943
C40939238
C40940506
C40948842
C40977870
C40980481
C40990216
C41011915
C41098016
C41104981
C41112896
C41150826
C41171278
C41187765
C41251498
C41258635
C41283594
C41300409
C41309507
C41345504
C41367363
C41384440
C41458135
C41503521
C41513656
C41514008
C41514572
C41514693
C41533061
C41538728
C41569378
C41570918
C41584017
C41584346
C41584419
C41584445
C41586379
C41606910
C41631989
C41641853
C41641857
C41647626
C41649910
C41652463
C41660201
C41661104
C41666563
C41702522
C41702527
C41708873
C41708888
C41711476
C41870926
C41871196
C42098413
C42118057
C42206037
C42250857
C42287627
C42296481
C42362238
C42372100
C42373854
C42376578
C42379425
C42394465
C42418258
C42436089
C42436091
C42439319
C42439321
C42443938
C42443942
C42444466
C42472239
C42492976
C42492980
C42492985
C42516664
C42517102
C42586468
C42589973
C42607520
C42609183
C42609184
C42669998
C42750084
C42756033
C42764211
C42764971
C42773854
C42773943
C42774159
C42779345
C42801345
C42912400
C42941061
C43276275
C43277856
C43303057
C43412021
C43427069
C43427094
C43501886
C43507627
C43517712
C43520251
C43520589
C43526585
C43528168
C43531432
C43547747
C43548705
C43561355
C43565120
C43630256
C43637108
C43641747
C43660328
C43674404
C43674408
C43677705
C43678296
C43686838
C43687288
C43732315
C43736110
C43736752
C43737095
C43737380
C43741195
C43741709
C43742761
C43742761
C43742879
C43742968
C43743237
C43743598
C43743599
C43746289
C43861404
C43944221
C43966275
C43985456
C44013973
C44033470
C44085232
C44085829
C44085917
C44086604
C44086919
C44087183
C44087223
C44087246
C44087443
C44087580
C44087586
C44087736
C44088109
C44124868
C44172372
C44273143
C44273207
C44315512
C44323095
C44323433
C44369892
C44430458
C44433551
C44446081
C44453358
C44583404
C44593015
C44662902
C44827448
C44857635
C45040570
C45048534
C45048657
C45073659
C45084543
C45094210
C45136178
C45136192
C45143909
C45170002
C45172488
C45295721
C45303897
C45524534
C45687926
C45698664
C45706496
C45722189
C45914236
C45915494
C45921435
C45921490
C45922584
C45939731
C45944564
C45974075
C46032246
C46032340
C46032481
C46044845
C46058464
C46058467
C46085517
C46089523
C46092623
C46142315
C46181148
C46188148
C46223936
C46324548
C46450497
C46478649
C46702223
C46972224
C47132256
C47132939
C47258124
C47277999
C47278159
C47359805
C47368527
C47725921
C47964515
C47979337
C48014227
C48051392
C48166021
C48234435
C48288046
C48310443
C48326204
C48333620
C48343160
C48344144
C48365217
C48374140
C48390970
C48411162
C48411175
C48421117
C48440862
C48443325
C48501750
C48501751
C48526507
C48552560
C48563258
C48563796
C48639837
C48640274
C48760444
C48794725
C48849741
C48923476
C48965143
C48990792
C49001141
C49066059
C49155437
C49198180
C49236602
C49407878
C49407886
C49408437
C49409487
C49429548
C49468570
C49482173
C49482183
C49483568
C49484445
C49488803
C49511566
C49546685
C49559877
C49563643
C49572969
C49582099
C49590557
C49595422
C49595607
C49656697
C49667828
C49693407
C49716920
C49717460
C49722051
C49726745
C49728182
C49728195
C49772410
C49772493
C49772501
C49830266
C49835960
C49853087
C49866611
C49944191
C49948159
C49948548
C49959276
C49963491
C50009442
C50129439
C50132993
C50134067
C50145474
C50145494
C50145518
C50166135
C50441438
C50522804
C50530089
C50530099
C50587863
C50594461
C50617870
C50617955
C50654874
C50865322
C50958458
C50972866
C50979844
C51019498
C51086629
C51175706
C51176977
C51179635
C51301305
C51317375
C51362942
C51393017
C51491372
C51517883
C51547112
C51550332
C51550358
C51570250
C51570578
C51570599
C51571734
C51602978
C51640264
C51673539
C51704869
C51731629
C51853516
C51927774
C52067263
C52068773
C52095761
C52123394
C52123833
C52124000
C52124184
C52132159
C52147052
C52228162
C52295159
C52441754
C52692226
C52694107
C52696469
C52696542
C52709620
C52750221
C52821705
C52837646
C52861340
C52897761
C52922912
C53102497
C53124871
C53170651
C53170658
C53170708
C53170809
C53170849
C53171150
C53171797
C53171813
C53212351
C53213324
C53290189
C53456537
C53472456
C53582200
C53587732
C53792057
C53830522
C53838469
C53923341
C53924991
C53926069
C53926488
C53927162
C53927167
C53927744
C53928993
C53930649
C53930698
C53935291
C54041123
C54041395
C54120875
C54153310
C54173123
C54207007
C54210233
C54213985
C54302109
C54310887
C54316759
C54421785
C54557610
C54558974
C54601211
C54621454
C54718146
C54743263
C54745032
C54827953
C54857193
C54905244
C54908317
C54908353
C54908682
C54911222
C54911485
C54967665
C55060717
C55117094
C55224555
C55230886
C55240695
C55252633
C55271219
C55277544
C55281582
C55303797
C55304287
C55304533
C55325309
C55327161
C55369757
C55471423
C55490797
C55735571
C55761551
C55966212
C56084422
C56102998
C56401408
C56816636
C56822681
C56848565
C56902592
C56925308
C57123094
C57229107
C57309808
C57326490
C57332352
C57368678
C57393142
C57546689
C57566881
C57569711
C57571975
C57595963
C57608165
C57608227
C57608384
C57630331
C57681653
C57681733
C57718420
C57756172
C57797531
C57840926
C57846677
C57846680
C57850210
C57850350
C57925812
C58011857
C58011955
C58018161
C58026668
C58111479
C58143377
C58157757
C58198293
C58202596
C58289803
C58298052
C58305547
C58406057
C58414979
C58428289
C58492930
C58551924
C58614365
C58629849
C58838202
C58839135
C58871905
C58872413
C58888452
C58914316
C58960080
C58960367
C58960382
C58960742
C58960743
C58960907
C58960932
C58961167
C58964596
C58968216
C59000849
C59048100
C59055307
C59064298
C59064726
C59066020
C59067432
C59067936
C59067939
C59068322
C59073124
C59076167
C59088457
C59092908
C59094440
C59097460
C59097962
C59099457
C59099675
C59099987
C59100065
C59100403
C59100538
C59100820
C59101217
C59104376
C59107353
C59107753
C59107841
C59116952
C59146592
C59151635
C59159902
C59159939
C59160761
C59169235
C59169468
C59169529
C59169960
C59170013
C59170032
C59170076
C59170135
C59177013
C59177904
C59181737
C59181738
C59187051
C59187983
C59188422
C59199431
C59199858
C59199864
C59200022
C59200055
C59246420
C59246597
C59246646
C59248520
C59250472
C59262359
C59272189
C59278593
C59297325
C59312596
C59322743
C59323104
C59356478
C59367838
C59369739
C59377011
C59382238
C59383574
C59385219
C59387777
C59389338
C59417014
C59421182
C59426914
C59433039
C59446655
C59446673
C59449284
C59456911
C59457938
C59458991
C59459000
C59461325
C59462599
C59474855
C59483940
C59500239
C59501360
C59502779
C59508092
C59517854
C59518623
C59518681
C59588809
C59784994
C59886230
C59898899
C59919660
C59920118
C59923791
C59927258
C59937928
C60046486
C60075702
C60309222
C60337425
C60376928
C60383605
C60386101
C60415622
C60467554
C60512211
C60557357
C60558390
C60647911
C60658580
C60668766
C60700052
C61002684
C61024686
C61094570
C61122336
C61123250
C61123305
C61295207
C61362177
C61365322
C61365345
C61365393
C61365411
C61365413
C61365424
C61376777
C61414100
C61414102
C61484018
C61484019
C61484032
C61629976
C61673592
C61686545
C61698523
C61699935
C61699936
C61819908
C61838012
C61871415
C61892190
C61903486
C61917351
C61925901
C61974317
C62015540
C62040801
C62041147
C62041560
C62041599
C62046370
C62046596
C62046983
C62047027
C62047062
C62048907
C62049169
C62059785
C62109169
C62125963
C62129255
C62130932
C62153225
C62158484
C62163054
C62176004
C62189787
C62222843
C62223584
C62280741
C62316418
C62335845
C62336106
C62341014
C62341466
C62342969
C62342971
C62346933
C62347868
C62357383
C62358591
C62371211
C62388947
C62431985
C62434239
C62434395
C62438836
C62560980
C62580058
C62580060
C62580992
C62587447
C62591884
C62595167
C62610347
C62620646
C62640167
C62655928
C62666268
C62666303
C62671036
C62703423
C62707423
C62708401
C62729721
C62770043
C62772536
C62774233
C62804210
C62805029
C62806333
C62953797
C62956847
C62956924
C62966786
C62977197
C62981441
C62986334
C63003483
C63005343
C63011194
C63043752
C63043849
C63045425
C63046250
C63061467
C63062468
C63067802
C63072155
C63073032
C63073131
C63100832
C63100850
C63100864
C63100866
C63108845
C63110579
C63116255
C63134851
C63139380
C63148595
C63154578
C63160050
C63182655
C63182696
C63188596
C63194444
C63208827
C63221873
C63223750
C63229173
C63229214
C63230292
C63230365
C63237023
C63237041
C63240029
C63245212
C63270292
C63286497
C63294686
C63323686
C63339633
C63339648
C63339836
C63339918
C63349612
C63350044
C63350062
C63350113
C63354672
C63354683
C63372754
C63373513
C63373520
C63374486
C63374893
C63374925
C63385933
C63388095
C63414668
C63428334
C63440184
C63440298
C63440395
C63471002
C63479198
C63479199
C63486249
C63486478
C63489516
C63490970
C63494211
C63494342
C63494549
C63502948
C63503125
C63506037
C63506960
C63514562
C63514566
C63514662
C63514666
C63514680
C63514745
C63514931
C63514965
C63514966
C63515223
C63515424
C63520841
C63526684
C63530263
C63530338
C63530385
C63530424
C63547285
C63557181
C63582557
C63584606
C63588794
C63588908
C63588980
C63589041
C63592849
C63598644
C63598677
C63598800
C63598801
C63600666
C63616945
C63623101
C63623129
C63623171
C63627354
C63642951
C63648871
C63654817
C63654825
C63654924
C63654994
C63655029
C63655058
C63655061
C63655124
C63655133
C63655136
C63655247
C63655250
C63655256
C63655306
C63655373
C63655376
C63655384
C63655393
C63658646
C63658757
C63658768
C63658791
C63658833
C63658836
C63658900
C63658907
C63658956
C63659098
C63659249
C63659292
C63667479
C63669081
C63697158
C63697676
C63721760
C63743239
C63743242
C63751667
C63751864
C63753140
C63755449
C63755464
C63755473
C63755527
C63755528
C63761295
C63763241
C63775732
C63800211
C63806797
C63806799
C63806800
C63807049
C63818964
C63828033
C63830034
C63830593
C63835240
C63836235
C63843942
C63884218
C63900561
C63907713
C63917274
C63929194
C63985519
C63993682
C63993719
C64006620
C64007145
C64020512
C64024269
C64031531
C64031630
C64031672
C64033820
C64053784
C64054401
C64058276
C64058423
C64066622
C64093503
C64093780
C64111069
C64111464
C64120651
C64131737
C64143464
C64157796
C64158142
C64166794
C64167045
C64167189
C64277641
C64277696
C64301131
C64365650
C64450793
C64452723
C64480099
C64516996
C64518894
C64538300
C64539207
C64540974
C64541111
C64590799
C64600468
C64604199
C64604345
C64609569
C64622237
C64622782
C64626384
C64636625
C64639983
C64651448
C64658966
C64669486
C64675760
C64697343
C64697901
C64698656
C64713331
C64713333
C64815444
C64959597
C65010366
C65054955
C65061242
C65082823
C65229990
C65306723
C65326025
C65329914
C65356448
C65357077
C65371901
C65385547
C65394368
C65398626
C65407712
C65410380
C65424194
C65492593
C65498217
C65509322
C65534354
C65541426
C65547365
C65548086
C65575502
C65584555
C65632324
C65758410
C65944286
C65983979
C66055162
C66155822
C66202747
C66257645
C66262092
C66322792
C66322937
C66325860
C66329886
C66345360
C66370960
C66406107
C66421487
C66481631
C66495000
C66513072
C66530772
C66542141
C66568166
C66647264
C66693753
C66731968
C66792127
C66792326
C66793053
C66793294
C66853953
C66854143
C66854144
C66859183
C66870472
C66903649
C66903653
C66914611
C67065621
C67117469
C67172110
C67294621
C67300571
C67308223
C67313119
C67331290
C67340297
C67340436
C67349731
C67375222
C67378192
C67401031
C67440769
C67442364
C67442583
C67637002
C67641266
C67643865
C67652327
C67681396
C67716356
C67758435
C67802770
C67821446
C67850633
C67867344
C67882715
C67890150
C67946710
C67967960
C67973909
C67992308
C68000789
C68070966
C68123873
C68135656
C68135987
C68159026
C68170885
C68171524
C68172193
C68181401
C68274996
C68274997
C68284706
C68299189
C68428875
C68453238
C68504340
C68530551
C68572564
C68583753
C68592879
C68613950
C68617317
C68682421
C68686426
C68716292
C68724628
C68724807
C68748881
C68843760
C68865382
C68869132
C68876083
C68877937
C68910558
C68917624
C68926004
C68958378
C68961873
C68964271
C68977802
C68978349
C68983153
C68985921
C68986053
C68987694
C69000327
C69003868
C69005216
C69030176
C69030184
C69038298
C69040438
C69043116
C69048589
C69051334
C69051898
C69062283
C69065280
C69235248
C69250676
C69358972
C69418019
C69472998
C69496505
C69574520
C69599500
C69653355
C69665388
C69685429
C69758357
C69758412
C69758566
C69758636
C69761490
C69761492
C69850091
C69855496
C69864580
C69873488
C69892491
C69894945
C69900636
C69908925
C69909189
C69909192
C69952231
C69970063
C69980435
C69992915
C70022114
C70022204
C70055025
C70066466
C70071311
C70079270
C70103733
C70114660
C70132149
C70132215
C70135268
C70136530
C70139120
C70142249
C70209562
C70209563
C70209565
C70210195
C70219758
C70219790
C70219820
C70220395
C70259407
C70373860
C70374008
C70381194
C70384726
C70384734
C70409537
C70422949
C70424224
C70461522
C70471710
C70472252
C70476403
C70476995
C70486995
C70487175
C70503817
C70505274
C70511573
C70543468
C70543469
C70587799
C70597559
C70614438
C70655881
C70664966
C70668054
C70674446
C70674610
C70674612
C70679715
C70684774
C70688065
C70691142
C70698702
C70701056
C70704136
C70726673
C70726675
C70792636
C70793391
C70793510
C70794303
C70794306
C70794319
C70794566
C70796225
C70796227
C70796229
C70796268
C70796436
C70796443
C70870723
C70914852
C70926049
C70941069
C70992658
C70994075
C70994204
C70996419
C70996845
C70999783
C71006159
C71006391
C71046210
C71052178
C71052340
C71054120
C71058497
C71063014
C71063017
C71077118
C71083849
C71086136
C71087765
C71093720
C71094360
C71097498
C71098034
C71098221
C71103312
C71103604
C71108623
C71134916
C71135777
C71202539
C71213392
C71260709
C71260710
C71299709
C71299732
C71304539
C71305686
C71308745
C71322894
C71342820
C71376952
C71410415
C71418213
C71424307
C71434261
C71461711
C71485914
C71486211
C71490643
C71491546
C71497243
C71497277
C71497559
C71498810
C71498901
C71525731
C71525968
C71538134
C71538274
C71540576
C71552305
C71556488
C71558169
C71561437
C71565536
C71565606
C71566375
C71566525
C71566530
C71567215
C71570308
C71570584
C71570710
C71571216
C71571262
C71573762
C71577327
C71578904
C71588326
C71588353
C71588359
C71595901
C71596476
C71603109
C71603111
C71605941
C71616417
C71617026
C71622299
C71626373
C71628499
C71628542
C71632558
C71666384
C71676763
C71678269
C71678769
C71711306
C71715809
C71730359
C71744002
C71744015
C71745121
C71767594
C71775070
C71785864
C71786268
C71788787
C71789472
C71794998
C71800626
C71805765
C71813950
C71820349
C71825358
C71838140
C71838397
C71840637
C71843542
C71854391
C71855463
C71869109
C71881313
C71886985
C71930821
C71937518
C71937976
C71938514
C71939460
C71945194
C71947100
C71947164
C71947206
C71950089
C71950163
C71954373
C71957301
C71957390
C71957391
C71961070
C71963827
C71964568
C71965028
C71965190
C71965735
C71972427
C71973417
C71974323
C71997413
C72001455
C72012922
C72013006
C72014117
C72014562
C72021848
C72023743
C72035113
C72038302
C72038302
C72038386
C72038683
C72038864
C72041494
C72041749
C72041761
C72043565
C72045101
C72048236
C72048992
C72050841
C72052726
C72052872
C72053667
C72058135
C72058358
C72058445
C72059059
C72060652
C72060771
C72068699
C72068823
C72068824
C72071119
C72074830
C72081283
C72087627
C72087666
C72090484
C72092453
C72119479
C72131456
C72134462
C72135419
C72148661
C72168779
C72169292
C72190676
C72191378
C72192947
C72192970
C72193364
C72193449
C72193545
C72205607
C72205667
C72217591
C72222212
C72223278
C72232953
C72243903
C72243914
C72243917
C72243921
C72243965
C72243991
C72244027
C72244083
C72244200
C72245376
C72246272
C72254921
C72258699
C72262722
C72262855
C72267255
C72267256
C72294363
C72298248
C72301671
C72303273
C72305493
C72319646
C72327568
C72340087
C72370034
C72371599
C72372230
C72375787
C72391245
C72392644
C72394241
C72394606
C72394940
C72395449
C72395477
C72395521
C72408953
C72412457
C72428548
C72428632
C72430215
C72432137
C72440151
C72448875
C72449291
C72503869
C72537921
C72579497
C72607764
C72621348
C72631119
C72662624
C72682409
C72685533
C72688744
C72697003
C72697050
C72727648
C72744676
C72761363
C72809526
C72860313
C72898062
C72899211
C72906061
C72916204
C72924875
C72958615
C72966121
C72967556
C72975856
C73103648
C73107200
C73113844
C73121974
C73130513
C73160779
C73225700
C73259070
C73299824
C73337711
C73342205
C73414726
C73474486
C73549474
C73592501
C73603872
C73614413
C73647998
C73740218
C73764575
C73798305
C73803785
C73819500
C73824271
C73824581
C73846767
C73858473
C73969202
C73990619
C74017286
C74045199
C74096317
C74099372
C74138795
C74220266
C74233225
C74258207
C74288740
C74288743
C74289642
C74296591
C74328408
C74358199
C74382672
C74438481
C74451440
C74451904
C74470874
C74472377
C74514593
C74530311
C74545459
C74559482
C74565657
C74567257
C74586096
C74654339
C74668308
C74738219
C74775316
C74805852
C74847045
C74915368
C74923895
C74937872
C75033343
C75038611
C75055097
C75130455
C75130818
C75131076
C75172408
C75230937
C75271027
C75285658
C75292652
C75294244
C75314837
C75318950
C75319570
C75391566
C75426650
C75430411
C75430561
C75431126
C75442575
C75593098
C75609653
C75617705
C75624640
C75627878
C75635589
C75635591
C75641103
C75641156
C75646426
C75659459
C75661427
C75661898
C75688048
C75692467
C75694499
C75708360
C75709485
C75709946
C75711598
C75715706
C75735518
C75736899
C75737021
C75737079
C75737591
C75738834
C75745203
C75745984
C75749093
C75749995
C75760307
C75764221
C75767818
C75767819
C75771118
C75775578
C75777266
C75785143
C75787068
C75819238
C75830763
C75838852
C75839785
C75842127
C75843606
C75852791
C75854497
C75886684
C75888115
C75891862
C75892289
C75892465
C75893574
C75893620
C75898781
C75899127
C75903203
C75915080
C75915539
C75928882
C75929086
C75932815
C75933490
C75935743
C75937109
C75937112
C75965462
C75965531
C75974719
C75974727
C75975097
C75975140
C75996286
C76003123
C76015443
C76026439
C76031185
C76039863
C76040043
C76046297
C76047577
C76072530
C76073107
C76121557
C76121859
C76136595
C76152495
C76153993
C76157001
C76158137
C76170832
C76177094
C76179506
C76179550
C76179661
C76208648
C76208706
C76209055
C76212260
C76212332
C76212917
C76214596
C76265405
C76306276
C76342512
C76374424
C76387255
C76418768
C76420404
C76439499
C76484021
C76535434
C76572938
C76687426
C76693617
C76719470
C76720844
C76722398
C76792158
C76801480
C76807936
C76808637
C76840523
C76849301
C76892205
C76894288
C76896426
C76904427
C76909798
C76943710
C76955691
C76966074
C77007682
C77012058
C77070073
C77082279
C77088952
C77101355
C77164928
C77171644
C77187200
C77188977
C77200881
C77233717
C77234245
C77249627
C77322586
C77328144
C77361120
C77369166
C77369983
C77376578
C77382674
C77391819
C77438401
C77455489
C77471373
C77488089
C77541213
C77556102
C77560076
C77569170
C77575178
C77590358
C77638730
C77774328
C77846017
C77852957
C77896679
C77963484
C77970115
C77973175
C78081529
C78116934
C78132272
C78135206
C78182962
C78192388
C78193176
C78194271
C78195440
C78197345
C78197471
C78202893
C78209236
C78285237
C78311646
C78330061
C78338905
C78410996
C78411564
C78413298
C78418621
C78418625
C78419048
C78440295
C78440303
C78441127
C78466726
C78478990
C78486639
C78501138
C78512751
C78514175
C78516884
C78523455
C78527837
C78551192
C78558919
C78560301
C78594718
C78606615
C78607165
C78611652
C78621362
C78621362
C78656866
C78669450
C78669977
C78751335
C78772181
C78773629
C78783251
C78819168
C78823077
C78873991
C78888003
C78891459
C78916980
C78919585
C78927336
C78934129
C78959798
C78967708
C78989915
C78992056
C78992290
C79015404
C79031034
C79032356
C79035095
C79038026
C79038661
C79053387
C79053844
C79098128
C79167583
C79167812
C79200968
C79292076
C79308203
C79322809
C79342185
C79342226
C79356602
C79362196
C79387449
C79408415
C79413511
C79434125
C79441972
C79442642
C79464821
C79503739
C79537748
C79546156
C79661384
C79661389
C79661406
C79661468
C79661931
C79662331
C79662350
C79662482
C79663147
C79663185
C79674643
CHEMBL116448
CHEMBL122423
CHEMBL12264
CHEMBL12624
CHEMBL158402
CHEMBL158402
CHEMBL160286
CHEMBL161765
CHEMBL1632223
CHEMBL1632223
CHEMBL1632223
CHEMBL1788231
CHEMBL181874
CHEMBL181874
CHEMBL1836786
CHEMBL1836788
CHEMBL1836789
CHEMBL184535
CHEMBL1917345
CHEMBL1917345
CHEMBL1917348
CHEMBL1917348
CHEMBL1917357
CHEMBL1917357
CHEMBL1917359
CHEMBL1949966
CHEMBL1949966
CHEMBL199824
CHEMBL2159472
CHEMBL2159472
CHEMBL2159474
CHEMBL2159474
CHEMBL2159480
CHEMBL2159480
CHEMBL2159481
CHEMBL2159481
CHEMBL2159487
CHEMBL2159487
CHEMBL2159488
CHEMBL2159488
CHEMBL2159489
CHEMBL2159489
CHEMBL2159490
CHEMBL2159490
CHEMBL2164354
CHEMBL2413154
CHEMBL243523
CHEMBL243954
CHEMBL2442994
CHEMBL2442995
CHEMBL259199
CHEMBL259199
CHEMBL25924
CHEMBL25924
CHEMBL259776
CHEMBL259776
CHEMBL260907
CHEMBL260907
CHEMBL261102
CHEMBL261102
CHEMBL261209
CHEMBL26135
CHEMBL26135
CHEMBL27132
CHEMBL27132
CHEMBL273921
CHEMBL280804
CHEMBL280804
CHEMBL281923
CHEMBL281923
CHEMBL281924
CHEMBL281924
CHEMBL282199
CHEMBL284586
CHEMBL284586
CHEMBL314055
CHEMBL333784
CHEMBL348890
CHEMBL406221
CHEMBL406221
CHEMBL408976
CHEMBL417473
CHEMBL417473
CHEMBL427518
CHEMBL427518
CHEMBL479105
CHEMBL479105
CHEMBL492480
CHEMBL493909
CHEMBL494312
CHEMBL494709
CHEMBL553794
CHEMBL553794
CHEMBL589390
CHEMBL606556
CHEMBL606556
CHEMBL69257
CHEMBL81485
CHEMBL85602
CHEMBL94984
CHEMBL95104
