# Supplementary material for: An Algorithm to Identify Target-Selective Ligands – A Case Study of 5-HT7/5-HT1A Receptor Selectivity
Source: PLoS One. 2016 Jun 7;11(6):e0156986. doi: 10.1371/journal.pone.0156986 (PMC4896471; doi:10.1371/journal.pone.0156986)
Supplement: S2 File — (ZIP) [file pone.0156986.s004.zip › data/notsel_ids]

CHEMBL103479
CHEMBL1065
CHEMBL1086626
CHEMBL1086754
CHEMBL1086756
CHEMBL1088874
CHEMBL1089793
CHEMBL1089881
CHEMBL1091933
CHEMBL1092238
CHEMBL1092921
CHEMBL1092929
CHEMBL1093469
CHEMBL1093802
CHEMBL1094908
CHEMBL1099284
CHEMBL1111
CHEMBL1112
CHEMBL1113
CHEMBL116463
CHEMBL116735
CHEMBL120927
CHEMBL1210154
CHEMBL121340
CHEMBL1221449
CHEMBL1221452
CHEMBL1221497
CHEMBL1222138
CHEMBL1222234
CHEMBL1222362
CHEMBL1222363
CHEMBL1222364
CHEMBL122453
CHEMBL122485
CHEMBL1242923
CHEMBL1242950
CHEMBL124419
CHEMBL1258223
CHEMBL1258452
CHEMBL1258671
CHEMBL126340
CHEMBL127411
CHEMBL1275630
CHEMBL1277105
CHEMBL1277565
CHEMBL1277837
CHEMBL1278001
CHEMBL1278088
CHEMBL131495
CHEMBL1336
CHEMBL137781
CHEMBL138989
CHEMBL14460
CHEMBL155860
CHEMBL155861
CHEMBL155916
CHEMBL156089
CHEMBL156385
CHEMBL157081
CHEMBL157362
CHEMBL157840
CHEMBL158332
CHEMBL158592
CHEMBL158627
CHEMBL158770
CHEMBL158850
CHEMBL15928
CHEMBL160194
CHEMBL160906
CHEMBL162071
CHEMBL1631532
CHEMBL1631535
CHEMBL1631540
CHEMBL1631542
CHEMBL1632158
CHEMBL1632174
CHEMBL1632206
CHEMBL1632210
CHEMBL1632217
CHEMBL1632220
CHEMBL1642116
CHEMBL1642117
CHEMBL1642118
CHEMBL1642123
CHEMBL1642126
CHEMBL1642128
CHEMBL1642851
CHEMBL1642865
CHEMBL1642866
CHEMBL1642882
CHEMBL1642886
CHEMBL1642889
CHEMBL177064
CHEMBL1774991
CHEMBL1782804
CHEMBL1782809
CHEMBL1782811
CHEMBL181066
CHEMBL1812162
CHEMBL1812165
CHEMBL1812282
CHEMBL1812284
CHEMBL1812285
CHEMBL1812287
CHEMBL1812289
CHEMBL1812290
CHEMBL1822893
CHEMBL1822896
CHEMBL1834226
CHEMBL1834234
CHEMBL183460
CHEMBL1836784
CHEMBL1836790
CHEMBL1836791
CHEMBL1836792
CHEMBL1836793
CHEMBL185936
CHEMBL185988
CHEMBL186334
CHEMBL186734
CHEMBL187270
CHEMBL187928
CHEMBL188486
CHEMBL1910139
CHEMBL1910140
CHEMBL1910141
CHEMBL191460
CHEMBL1917341
CHEMBL1917342
CHEMBL1917343
CHEMBL1917344
CHEMBL1917346
CHEMBL1917347
CHEMBL1917349
CHEMBL1917350
CHEMBL1917351
CHEMBL1917352
CHEMBL1917353
CHEMBL1917354
CHEMBL1917355
CHEMBL1917356
CHEMBL1917360
CHEMBL19215
CHEMBL1940418
CHEMBL1940419
CHEMBL194206
CHEMBL1946254
CHEMBL1946255
CHEMBL1946257
CHEMBL1949962
CHEMBL1949963
CHEMBL1949964
CHEMBL1949965
CHEMBL1949968
CHEMBL1949969
CHEMBL1949971
CHEMBL1949974
CHEMBL196169
CHEMBL196370
CHEMBL196514
CHEMBL196598
CHEMBL197408
CHEMBL197796
CHEMBL198463
CHEMBL198949
CHEMBL2031737
CHEMBL2037430
CHEMBL2037431
CHEMBL2037432
CHEMBL2037518
CHEMBL2037519
CHEMBL2037520
CHEMBL2037521
CHEMBL2037522
CHEMBL2037526
CHEMBL2037527
CHEMBL2037528
CHEMBL2037529
CHEMBL2037530
CHEMBL2037531
CHEMBL2058416
CHEMBL2058427
CHEMBL206748
CHEMBL209324
CHEMBL209821
CHEMBL2112882
CHEMBL2113386
CHEMBL21343
CHEMBL213987
CHEMBL2159456
CHEMBL2159457
CHEMBL2159459
CHEMBL2159460
CHEMBL2159461
CHEMBL2159462
CHEMBL2159463
CHEMBL2159464
CHEMBL2159467
CHEMBL2159468
CHEMBL2159469
CHEMBL2159470
CHEMBL2159471
CHEMBL2159473
CHEMBL2159476
CHEMBL2159477
CHEMBL2159478
CHEMBL2159479
CHEMBL2159482
CHEMBL2159483
CHEMBL2159484
CHEMBL2159485
CHEMBL2159486
CHEMBL2159492
CHEMBL2164350
CHEMBL2181171
CHEMBL2181187
CHEMBL2181189
CHEMBL221692
CHEMBL229429
CHEMBL2312637
CHEMBL2312638
CHEMBL2312639
CHEMBL2312640
CHEMBL2312641
CHEMBL2312642
CHEMBL2312934
CHEMBL2312935
CHEMBL2312936
CHEMBL2312937
CHEMBL2376482
CHEMBL2376483
CHEMBL2376484
CHEMBL2376487
CHEMBL2376490
CHEMBL2376491
CHEMBL2377443
CHEMBL2377445
CHEMBL2377590
CHEMBL2377591
CHEMBL238519
CHEMBL238520
CHEMBL238730
CHEMBL238732
CHEMBL2393243
CHEMBL2393244
CHEMBL2393245
CHEMBL2393246
CHEMBL239680
CHEMBL239681
CHEMBL239897
CHEMBL239898
CHEMBL239899
CHEMBL240110
CHEMBL240111
CHEMBL2401929
CHEMBL2401930
CHEMBL2401932
CHEMBL2401933
CHEMBL2401934
CHEMBL2401935
CHEMBL240774
CHEMBL2413153
CHEMBL2431120
CHEMBL2437386
CHEMBL243742
CHEMBL243743
CHEMBL243953
CHEMBL244162
CHEMBL2442276
CHEMBL244577
CHEMBL244792
CHEMBL244946
CHEMBL250699
CHEMBL255898
CHEMBL259415
CHEMBL261019
CHEMBL261434
CHEMBL261917
CHEMBL263700
CHEMBL263881
CHEMBL263881
CHEMBL26471
CHEMBL265927
CHEMBL26677
CHEMBL267930
CHEMBL27247
CHEMBL27940
CHEMBL279841
CHEMBL281357
CHEMBL281554
CHEMBL282375
CHEMBL282424
CHEMBL282863
CHEMBL282971
CHEMBL285066
CHEMBL28607
CHEMBL287671
CHEMBL292759
CHEMBL29410
CHEMBL29433
CHEMBL29808
CHEMBL29846
CHEMBL309106
CHEMBL31354
CHEMBL313714
CHEMBL316081
CHEMBL318018
CHEMBL325516
CHEMBL326263
CHEMBL328114
CHEMBL329383
CHEMBL338115
CHEMBL339980
CHEMBL343755
CHEMBL347629
CHEMBL347837
CHEMBL350166
CHEMBL365201
CHEMBL365412
CHEMBL368044
CHEMBL370110
CHEMBL370128
CHEMBL370758
CHEMBL372453
CHEMBL390213
CHEMBL391661
CHEMBL392051
CHEMBL393539
CHEMBL395933
CHEMBL399203
CHEMBL407412
CHEMBL411663
CHEMBL418854
CHEMBL419316
CHEMBL425190
CHEMBL426317
CHEMBL431298
CHEMBL431298
CHEMBL432713
CHEMBL435949
CHEMBL439849
CHEMBL441313
CHEMBL444015
CHEMBL476248
CHEMBL476462
CHEMBL476463
CHEMBL476464
CHEMBL476615
CHEMBL476616
CHEMBL476821
CHEMBL476822
CHEMBL476838
CHEMBL476862
CHEMBL477065
CHEMBL477066
CHEMBL478073
CHEMBL478680
CHEMBL478682
CHEMBL478905
CHEMBL479
CHEMBL479952
CHEMBL480127
CHEMBL480699
CHEMBL482496
CHEMBL482562
CHEMBL484345
CHEMBL489028
CHEMBL489249
CHEMBL489256
CHEMBL489408
CHEMBL489447
CHEMBL490632
CHEMBL490633
CHEMBL490634
CHEMBL490644
CHEMBL490645
CHEMBL492282
CHEMBL492690
CHEMBL492691
CHEMBL492872
CHEMBL493305
CHEMBL493625
CHEMBL493709
CHEMBL493816
CHEMBL494119
CHEMBL494316
CHEMBL494512
CHEMBL494661
CHEMBL495120
CHEMBL495212
CHEMBL495250
CHEMBL495321
CHEMBL495678
CHEMBL497749
CHEMBL497963
CHEMBL506875
CHEMBL51
CHEMBL511609
CHEMBL514058
CHEMBL515783
CHEMBL515789
CHEMBL516
CHEMBL516452
CHEMBL518752
CHEMBL519103
CHEMBL520129
CHEMBL521574
CHEMBL521687
CHEMBL521973
CHEMBL522194
CHEMBL522708
CHEMBL523121
CHEMBL523381
CHEMBL53
CHEMBL537403
CHEMBL542139
CHEMBL555146
CHEMBL584554
CHEMBL589524
CHEMBL597356
CHEMBL599612
CHEMBL6437
CHEMBL654
CHEMBL708
CHEMBL74656
CHEMBL76237
CHEMBL836
CHEMBL8618
CHEMBL90997
CHEMBL91157
CHEMBL92139
CHEMBL92860
CHEMBL93240
CHEMBL93868
CHEMBL95823
CHEMBL97158
CHEMBL97211
CHEMBL97596
CHEMBL97637
CHEMBL98965
