# Supplementary material for: An Algorithm to Identify Target-Selective Ligands – A Case Study of 5-HT7/5-HT1A Receptor Selectivity
Source: PLoS One. 2016 Jun 7;11(6):e0156986. doi: 10.1371/journal.pone.0156986 (PMC4896471; doi:10.1371/journal.pone.0156986)
Supplement: S2 File — (ZIP) [file pone.0156986.s004.zip › data/nselbact_ids]

CHEMBL1065
CHEMBL1112
CHEMBL120927
CHEMBL122453
CHEMBL138989
CHEMBL155861
CHEMBL156089
CHEMBL157081
CHEMBL158770
CHEMBL158850
CHEMBL160906
CHEMBL177064
CHEMBL1822893
CHEMBL1822896
CHEMBL1836784
CHEMBL1836790
CHEMBL1836791
CHEMBL1917341
CHEMBL1917344
CHEMBL1917354
CHEMBL1917355
CHEMBL1917356
CHEMBL19215
CHEMBL1949964
CHEMBL1949965
CHEMBL196514
CHEMBL198463
CHEMBL209324
CHEMBL2159460
CHEMBL2159467
CHEMBL2159469
CHEMBL2159470
CHEMBL2159471
CHEMBL2159477
CHEMBL2159478
CHEMBL2159479
CHEMBL2159483
CHEMBL2159484
CHEMBL2159485
CHEMBL2159486
CHEMBL2159492
CHEMBL2312638
CHEMBL2312639
CHEMBL2312640
CHEMBL2312641
CHEMBL2312642
CHEMBL2312934
CHEMBL2312935
CHEMBL2312936
CHEMBL243742
CHEMBL261019
CHEMBL263881
CHEMBL265927
CHEMBL267930
CHEMBL27940
CHEMBL281357
CHEMBL282863
CHEMBL309106
CHEMBL350166
CHEMBL365412
CHEMBL368044
CHEMBL407412
CHEMBL418854
CHEMBL476462
CHEMBL476463
CHEMBL476464
CHEMBL478905
CHEMBL479
CHEMBL489028
CHEMBL490645
CHEMBL492282
CHEMBL492690
CHEMBL492691
CHEMBL493625
CHEMBL493816
CHEMBL494119
CHEMBL494661
CHEMBL495250
CHEMBL495321
CHEMBL495678
CHEMBL497749
CHEMBL506875
CHEMBL516
CHEMBL522194
CHEMBL522708
CHEMBL523121
CHEMBL599612
CHEMBL708
CHEMBL93240
