# Supplementary material for: An Algorithm to Identify Target-Selective Ligands – A Case Study of 5-HT7/5-HT1A Receptor Selectivity
Source: PLoS One. 2016 Jun 7;11(6):e0156986. doi: 10.1371/journal.pone.0156986 (PMC4896471; doi:10.1371/journal.pone.0156986)
Supplement: S2 File — (ZIP) [file pone.0156986.s004.zip › data/revsel_ids]

CHEMBL103479
CHEMBL1086754
CHEMBL1091933
CHEMBL1094908
CHEMBL1099284
CHEMBL1112
CHEMBL1210154
CHEMBL1221497
CHEMBL1222362
CHEMBL1278088
CHEMBL131495
CHEMBL137781
CHEMBL158592
CHEMBL15928
CHEMBL160194
CHEMBL162071
CHEMBL1631532
CHEMBL1631535
CHEMBL1631540
CHEMBL1631542
CHEMBL1632174
CHEMBL1632206
CHEMBL1632210
CHEMBL1632217
CHEMBL1632220
CHEMBL181066
CHEMBL1812162
CHEMBL1812165
CHEMBL1812282
CHEMBL1812284
CHEMBL1812285
CHEMBL1812287
CHEMBL1812290
CHEMBL1834234
CHEMBL183460
CHEMBL185988
CHEMBL186734
CHEMBL187270
CHEMBL1910139
CHEMBL1910140
CHEMBL1910141
CHEMBL1917353
CHEMBL1917360
CHEMBL1940418
CHEMBL1940419
CHEMBL197796
CHEMBL2037430
CHEMBL2037432
CHEMBL2037518
CHEMBL2037520
CHEMBL2037521
CHEMBL2037527
CHEMBL2037528
CHEMBL2037529
CHEMBL2037530
CHEMBL206748
CHEMBL2112882
CHEMBL21343
CHEMBL2159473
CHEMBL2159476
CHEMBL2164350
CHEMBL2181189
CHEMBL221692
CHEMBL229429
CHEMBL2377443
CHEMBL2377445
CHEMBL2377590
CHEMBL2377591
CHEMBL238519
CHEMBL238520
CHEMBL238730
CHEMBL238732
CHEMBL239680
CHEMBL239681
CHEMBL239898
CHEMBL239899
CHEMBL240110
CHEMBL2401930
CHEMBL240774
CHEMBL2413153
CHEMBL2431120
CHEMBL243953
CHEMBL2442276
CHEMBL263700
CHEMBL263881
CHEMBL26677
CHEMBL279841
CHEMBL281554
CHEMBL285066
CHEMBL31354
CHEMBL313714
CHEMBL343755
CHEMBL347837
CHEMBL370110
CHEMBL370758
CHEMBL372453
CHEMBL390213
CHEMBL391661
CHEMBL392051
CHEMBL393539
CHEMBL426317
CHEMBL439849
CHEMBL441313
CHEMBL476615
CHEMBL476616
CHEMBL476821
CHEMBL476822
CHEMBL478680
CHEMBL478682
CHEMBL489249
CHEMBL490644
CHEMBL493305
CHEMBL493709
CHEMBL494316
CHEMBL494512
CHEMBL495120
CHEMBL497963
CHEMBL518752
CHEMBL521687
CHEMBL523381
CHEMBL537403
CHEMBL654
CHEMBL836
CHEMBL8618
