# Supplementary material for: An Algorithm to Identify Target-Selective Ligands – A Case Study of 5-HT7/5-HT1A Receptor Selectivity
Source: PLoS One. 2016 Jun 7;11(6):e0156986. doi: 10.1371/journal.pone.0156986 (PMC4896471; doi:10.1371/journal.pone.0156986)
Supplement: S2 File — (ZIP) [file pone.0156986.s004.zip › data/sel_ids]

CHEMBL116448
CHEMBL122423
CHEMBL12264
CHEMBL12624
CHEMBL158402
CHEMBL158402
CHEMBL160286
CHEMBL161765
CHEMBL1632223
CHEMBL1788231
CHEMBL181874
CHEMBL1836786
CHEMBL1836788
CHEMBL1836789
CHEMBL184535
CHEMBL1917345
CHEMBL1917348
CHEMBL1917357
CHEMBL1917359
CHEMBL1949966
CHEMBL199824
CHEMBL2159472
CHEMBL2159474
CHEMBL2159480
CHEMBL2159481
CHEMBL2159487
CHEMBL2159488
CHEMBL2159489
CHEMBL2159490
CHEMBL2164354
CHEMBL2413154
CHEMBL243523
CHEMBL243954
CHEMBL2442994
CHEMBL2442995
CHEMBL259199
CHEMBL25924
CHEMBL259776
CHEMBL260907
CHEMBL261102
CHEMBL261209
CHEMBL26135
CHEMBL27132
CHEMBL273921
CHEMBL280804
CHEMBL281923
CHEMBL281924
CHEMBL282199
CHEMBL284586
CHEMBL314055
CHEMBL333784
CHEMBL348890
CHEMBL406221
CHEMBL408976
CHEMBL417473
CHEMBL427518
CHEMBL479105
CHEMBL492480
CHEMBL493909
CHEMBL494312
CHEMBL494709
CHEMBL553794
CHEMBL589390
CHEMBL606556
CHEMBL69257
CHEMBL81485
CHEMBL85602
CHEMBL94984
CHEMBL95104
