# Supplementary material for: An Algorithm to Identify Target-Selective Ligands – A Case Study of 5-HT7/5-HT1A Receptor Selectivity
Source: PLoS One. 2016 Jun 7;11(6):e0156986. doi: 10.1371/journal.pone.0156986 (PMC4896471; doi:10.1371/journal.pone.0156986)
Supplement: S2 File — (ZIP) [file pone.0156986.s004.zip › cdkfp/dud/common_0.60_res.fin]

AUC	cutoff	MCC	[1]	BEDROC
0.9702219 -0.7 0.7000428 [1] 0.7519792
0.9713724 -0.7 0.6950045 [1] 0.7954747
0.9583262 -0.7 0.6741203 [1] 0.827053
0.9525573 -0.7 0.7204428 [1] 0.8058359
0.9521462 -0.6 0.4835803 [1] 0.6989481
0.9727447 0.8 0.6535682 [1] 0.8195105
0.956357 -0.8 0.5413931 [1] 0.7385214
0.9546863 -0.6 0.6903439 [1] 0.7347468
0.9797359 -0.6 0.6790467 [1] 0.8142071
0.9760935 -0.6 0.6463078 [1] 0.7662811
