# Supplementary material for: An Algorithm to Identify Target-Selective Ligands – A Case Study of 5-HT7/5-HT1A Receptor Selectivity
Source: PLoS One. 2016 Jun 7;11(6):e0156986. doi: 10.1371/journal.pone.0156986 (PMC4896471; doi:10.1371/journal.pone.0156986)
Supplement: S2 File — (ZIP) [file pone.0156986.s004.zip › cdkfp/dud/common_0.4_res.fin]

AUC	cutoff	MCC	[1]	BEDROC
0.9388609 -0.7 0.5533882 [1] 0.6786558
0.9465135 -0.7 0.648564 [1] 0.7059785
0.9556152 -0.8 0.5880447 [1] 0.7480429
0.9061265 -0.4 0.4843456 [1] 0.6425497
0.9466745 -0.7 0.5473674 [1] 0.706966
0.9594706 -0.7 0.6219061 [1] 0.7758923
0.9488146 -0.5 0.3897321 [1] 0.6451099
0.9238257 -0.6 0.6026953 [1] 0.6829708
0.9617122 -0.7 0.4775238 [1] 0.7273894
0.9021337 -0.4 0.3905975 [1] 0.6403341
