# Supplementary material for: An Algorithm to Identify Target-Selective Ligands – A Case Study of 5-HT7/5-HT1A Receptor Selectivity
Source: PLoS One. 2016 Jun 7;11(6):e0156986. doi: 10.1371/journal.pone.0156986 (PMC4896471; doi:10.1371/journal.pone.0156986)
Supplement: S2 File — (ZIP) [file pone.0156986.s004.zip › cdkfp/notsel/common_0.60_res.fin]

AUC	cutoff	MCC	[1]	BEDROC
0.9498451 0.7 0.6433116 [1] 0.8440995
0.9436378 -0.4 0.5686379 [1] 0.7456541
0.9525103 0.9 0.6006891 [1] 0.8271883
0.9495726 0.7 0.664448 [1] 0.8546937
0.9773964 0.5 0.6260697 [1] 0.8605212
0.9711074 0.8 0.6499485 [1] 0.8689864
0.9596985 0.7 0.6537696 [1] 0.8186933
0.9648753 0.5 0.6098388 [1] 0.8484347
0.978355 0.7 0.6369429 [1] 0.8586593
0.9256426 0.5 0.6731496 [1] 0.8285065
