# Supplementary material for: An Algorithm to Identify Target-Selective Ligands – A Case Study of 5-HT7/5-HT1A Receptor Selectivity
Source: PLoS One. 2016 Jun 7;11(6):e0156986. doi: 10.1371/journal.pone.0156986 (PMC4896471; doi:10.1371/journal.pone.0156986)
Supplement: S2 File — (ZIP) [file pone.0156986.s004.zip › cdkfp/notsel/common_0.40_res.fin]

AUC	cutoff	MCC	[1]	BEDROC
0.9471229 0.4 0.5465425 [1] 0.7773527
0.8938878 0.3 0.5556571 [1] 0.7595812
0.8374426 0.1 0.5002324 [1] 0.7001788
0.7926813 0.6 0.563252 [1] 0.7041013
0.941089 0.4 0.6408969 [1] 0.801752
0.9452713 0.9 0.6560026 [1] 0.803175
0.8849707 -0.8 0.5097513 [1] 0.7264303
0.8597676 0.4 0.5827399 [1] 0.7576684
0.9468529 0.8 0.5697672 [1] 0.8060755
0.9307303 0.4 0.5562543 [1] 0.79607
