# Supplementary material for: An Algorithm to Identify Target-Selective Ligands – A Case Study of 5-HT7/5-HT1A Receptor Selectivity
Source: PLoS One. 2016 Jun 7;11(6):e0156986. doi: 10.1371/journal.pone.0156986 (PMC4896471; doi:10.1371/journal.pone.0156986)
Supplement: S2 File — (ZIP) [file pone.0156986.s004.zip › cdkfp/nselbact/common_0.60_res.fin]

AUC	cutoff	MCC	[1]	BEDROC
0.7594156 0.9 0.280425 [1] 0.3705935
0.7032986 0.9 0.1951005 [1] 0.3420988
0.8824591 0.9 0.3087124 [1] 0.5380623
0.7252111 0.9 0.2878112 [1] 0.3638024
0.7092322 0.9 0.2208466 [1] 0.3368365
0.7315546 0.8 0.2829769 [1] 0.4089581
0.7547985 0.8 0.2968055 [1] 0.4508006
0.7493294 0.5 0.2735429 [1] 0.4200626
0.7725633 0.7 0.2955012 [1] 0.4072906
0.7927754 0.6 0.3521538 [1] 0.4976766
