# Supplementary material for: An Algorithm to Identify Target-Selective Ligands – A Case Study of 5-HT7/5-HT1A Receptor Selectivity
Source: PLoS One. 2016 Jun 7;11(6):e0156986. doi: 10.1371/journal.pone.0156986 (PMC4896471; doi:10.1371/journal.pone.0156986)
Supplement: S2 File — (ZIP) [file pone.0156986.s004.zip › cdkfp/nselbact/common_0.40_res.fin]

AUC	cutoff	MCC	[1]	BEDROC
0.8285379 -0.2 0.4142616 [1] 0.6289369
0.7454455 0.1 0.4238336 [1] 0.5778887
0.655254 0 0.3972545 [1] 0.474979
0.6574957 0.4 0.3041557 [1] 0.3532095
0.7207798 0.5 0.3008051 [1] 0.4098775
0.760659 -0.1 0.4678694 [1] 0.5885283
0.7864616 -0.3 0.4707986 [1] 0.647388
0.6573619 0.8 0.1904274 [1] 0.2844099
0.8070799 0.9 0.2570775 [1] 0.4526868
0.720916 0.8 0.1921644 [1] 0.3218557
