# Supplementary material for: An Algorithm to Identify Target-Selective Ligands – A Case Study of 5-HT7/5-HT1A Receptor Selectivity
Source: PLoS One. 2016 Jun 7;11(6):e0156986. doi: 10.1371/journal.pone.0156986 (PMC4896471; doi:10.1371/journal.pone.0156986)
Supplement: S2 File — (ZIP) [file pone.0156986.s004.zip › cdkfp/nselbact/model_best_0.40_2]

SVM-light Version V6.01
2 # kernel type
3 # kernel parameter -d 
0.01 # kernel parameter -g 
1 # kernel parameter -s 
1 # kernel parameter -r 
empty# kernel parameter -u 
1024 # highest feature index 
64 # number of training documents 
62 # number of support vectors plus 1 
0.018484802 # threshold b, each following line is a SV (starting with alpha*y)
-0.53374799212728463171373505247175 1:0 2:0 3:1 4:0 5:0 6:0 7:0 8:0 9:0 10:0 11:0 12:0 13:0 14:0 15:0 16:0 17:0 18:0 19:1 20:0 21:1 22:0 23:0 24:1 25:0 26:0 27:0 28:1 29:0 30:0 31:0 32:0 33:0 34:0 35:0 36:0 37:0 38:1 39:1 40:0 41:0 42:0 43:1 44:1 45:0 46:0 47:0 48:0 49:1 50:0 51:0 52:1 53:0 54:0 55:0 56:0 57:0 58:1 59:0 60:0 61:0 62:0 63:0 64:0 65:0 66:0 67:1 68:0 69:0 70:0 71:0 72:0 73:0 74:0 75:0 76:0 77:0 78:0 79:0 80:1 81:0 82:0 83:0 84:0 85:0 86:0 87:0 88:0 89:1 90:1 91:0 92:0 93:0 94:0 95:0 96:0 97:0 98:0 99:1 100:0 101:1 102:0 103:0 104:0 105:0 106:0 107:0 108:0 109:0 110:0 111:1 112:0 113:0 114:1 115:0 116:0 117:0 118:0 119:0 120:1 121:0 122:0 123:1 124:0 125:0 126:0 127:1 128:0 129:0 130:0 131:1 132:0 133:1 134:0 135:0 136:0 137:0 138:0 139:0 140:1 141:0 142:0 143:0 144:0 145:0 146:0 147:0 148:0 149:0 150:1 151:0 152:0 153:0 154:0 155:1 156:1 157:0 158:1 159:0 160:0 161:0 162:0 163:0 164:1 165:0 166:0 167:0 168:1 169:1 170:1 171:0 172:1 173:0 174:1 175:0 176:0 177:1 178:0 179:1 180:0 181:0 182:0 183:0 184:0 185:0 186:0 187:0 188:0 189:1 190:0 191:0 192:0 193:0 194:0 195:0 196:1 197:0 198:0 199:0 200:1 201:0 202:1 203:0 204:0 205:0 206:0 207:0 208:0 209:0 210:0 211:0 212:1 213:1 214:1 215:0 216:0 217:0 218:0 219:0 220:0 221:0 222:0 223:0 224:0 225:1 226:1 227:0 228:0 229:0 230:0 231:0 232:1 233:1 234:0 235:0 236:0 237:0 238:1 239:0 240:0 241:0 242:0 243:0 244:0 245:0 246:1 247:0 248:0 249:1 250:0 251:0 252:0 253:0 254:1 255:0 256:0 257:0 258:0 259:0 260:0 261:0 262:0 263:0 264:1 265:0 266:0 267:0 268:0 269:0 270:0 271:0 272:1 273:0 274:0 275:0 276:0 277:0 278:0 279:0 280:0 281:1 282:0 283:0 284:0 285:1 286:0 287:0 288:0 289:0 290:1 291:0 292:0 293:0 294:1 295:1 296:1 297:0 298:0 299:0 300:1 301:0 302:0 303:0 304:0 305:0 306:0 307:0 308:0 309:0 310:0 311:0 312:0 313:1 314:0 315:1 316:0 317:1 318:0 319:0 320:0 321:1 322:0 323:0 324:0 325:1 326:0 327:0 328:1 329:0 330:1 331:1 332:0 333:0 334:1 335:0 336:0 337:0 338:1 339:0 340:0 341:0 342:1 343:0 344:0 345:0 346:1 347:1 348:1 349:0 350:0 351:0 352:0 353:0 354:0 355:1 356:0 357:0 358:0 359:0 360:0 361:0 362:0 363:0 364:0 365:0 366:0 367:0 368:0 369:0 370:0 371:0 372:0 373:1 374:1 375:1 376:0 377:0 378:0 379:0 380:0 381:1 382:0 383:0 384:0 385:0 386:0 387:0 388:0 389:0 390:0 391:0 392:0 393:0 394:0 395:1 396:0 397:0 398:0 399:0 400:0 401:0 402:0 403:0 404:0 405:0 406:0 407:0 408:0 409:0 410:0 411:0 412:0 413:0 414:1 415:0 416:0 417:0 418:0 419:0 420:0 421:0 422:1 423:0 424:0 425:0 426:0 427:0 428:0 429:0 430:0 431:1 432:1 433:0 434:0 435:0 436:0 437:0 438:0 439:0 440:0 441:0 442:0 443:0 444:0 445:0 446:0 447:0 448:0 449:0 450:0 451:0 452:0 453:0 454:0 455:0 456:0 457:1 458:1 459:1 460:0 461:0 462:0 463:1 464:0 465:0 466:0 467:0 468:1 469:0 470:0 471:0 472:0 473:0 474:0 475:0 476:0 477:0 478:1 479:1 480:1 481:0 482:0 483:1 484:0 485:0 486:0 487:0 488:0 489:0 490:0 491:0 492:0 493:0 494:0 495:0 496:0 497:0 498:0 499:1 500:0 501:0 502:0 503:0 504:0 505:0 506:0 507:0 508:0 509:0 510:1 511:0 512:1 513:0 514:0 515:0 516:1 517:0 518:1 519:0 520:1 521:0 522:0 523:0 524:0 525:1 526:0 527:0 528:1 529:0 530:0 531:0 532:1 533:0 534:0 535:0 536:0 537:1 538:1 539:0 540:0 541:1 542:0 543:0 544:0 545:0 546:0 547:0 548:0 549:1 550:0 551:0 552:0 553:1 554:0 555:0 556:0 557:0 558:1 559:0 560:1 561:0 562:0 563:0 564:0 565:0 566:0 567:0 568:1 569:0 570:0 571:0 572:1 573:0 574:0 575:0 576:1 577:1 578:1 579:0 580:1 581:1 582:0 583:0 584:0 585:0 586:0 587:1 588:0 589:0 590:0 591:0 592:1 593:0 594:0 595:0 596:0 597:0 598:0 599:0 600:0 601:0 602:0 603:0 604:0 605:0 606:0 607:0 608:1 609:0 610:1 611:0 612:0 613:0 614:0 615:0 616:0 617:0 618:0 619:1 620:1 621:0 622:1 623:1 624:1 625:0 626:0 627:1 628:0 629:0 630:1 631:0 632:0 633:0 634:0 635:1 636:0 637:1 638:0 639:0 640:0 641:0 642:0 643:0 644:1 645:0 646:0 647:0 648:0 649:0 650:0 651:0 652:0 653:0 654:0 655:0 656:0 657:0 658:0 659:0 660:0 661:0 662:0 663:0 664:0 665:0 666:0 667:0 668:1 669:0 670:0 671:0 672:1 673:0 674:0 675:0 676:0 677:0 678:0 679:0 680:0 681:0 682:0 683:0 684:0 685:0 686:0 687:0 688:1 689:1 690:0 691:0 692:0 693:0 694:1 695:0 696:0 697:0 698:1 699:0 700:0 701:0 702:0 703:0 704:1 705:0 706:0 707:0 708:0 709:0 710:0 711:0 712:0 713:1 714:0 715:0 716:0 717:0 718:0 719:0 720:0 721:1 722:0 723:1 724:0 725:1 726:0 727:0 728:1 729:0 730:0 731:0 732:0 733:0 734:0 735:1 736:0 737:0 738:0 739:0 740:0 741:0 742:1 743:0 744:0 745:0 746:1 747:0 748:1 749:1 750:0 751:0 752:0 753:1 754:0 755:1 756:0 757:0 758:0 759:0 760:0 761:0 762:1 763:0 764:0 765:1 766:0 767:0 768:1 769:0 770:0 771:0 772:0 773:0 774:0 775:0 776:0 777:0 778:0 779:0 780:1 781:0 782:0 783:0 784:1 785:0 786:0 787:0 788:0 789:0 790:0 791:0 792:0 793:0 794:0 795:1 796:0 797:0 798:0 799:0 800:0 801:0 802:0 803:0 804:0 805:0 806:0 807:0 808:0 809:0 810:0 811:0 812:0 813:0 814:1 815:0 816:0 817:0 818:0 819:1 820:0 821:0 822:0 823:1 824:0 825:1 826:0 827:1 828:0 829:0 830:0 831:1 832:0 833:0 834:1 835:0 836:0 837:0 838:0 839:0 840:0 841:0 842:1 843:0 844:0 845:0 846:1 847:1 848:1 849:0 850:0 851:0 852:1 853:0 854:0 855:0 856:0 857:0 858:0 859:0 860:0 861:0 862:0 863:0 864:0 865:0 866:0 867:0 868:0 869:0 870:0 871:0 872:1 873:1 874:0 875:0 876:0 877:0 878:0 879:0 880:0 881:0 882:0 883:0 884:0 885:0 886:0 887:0 888:0 889:0 890:0 891:0 892:0 893:0 894:0 895:0 896:0 897:0 898:0 899:0 900:0 901:0 902:0 903:1 904:0 905:0 906:0 907:0 908:0 909:0 910:1 911:0 912:1 913:0 914:0 915:1 916:0 917:0 918:0 919:1 920:0 921:0 922:1 923:1 924:0 925:0 926:0 927:1 928:0 929:1 930:0 931:0 932:0 933:0 934:0 935:1 936:0 937:0 938:0 939:0 940:0 941:0 942:0 943:0 944:1 945:0 946:0 947:0 948:0 949:0 950:0 951:0 952:0 953:1 954:0 955:0 956:0 957:1 958:0 959:1 960:0 961:0 962:0 963:1 964:1 965:0 966:0 967:0 968:0 969:0 970:0 971:0 972:0 973:0 974:0 975:0 976:0 977:0 978:0 979:1 980:0 981:0 982:0 983:0 984:1 985:0 986:1 987:1 988:0 989:0 990:0 991:0 992:0 993:0 994:1 995:0 996:0 997:0 998:0 999:0 1000:0 1001:0 1002:0 1003:0 1004:0 1005:0 1006:0 1007:0 1008:0 1009:0 1010:0 1011:0 1012:0 1013:0 1014:0 1015:0 1016:0 1017:0 1018:0 1019:0 1020:0 1021:0 1022:0 1023:0 1024:1 #
-0.2229922063214112293305646517183 1:0 2:1 3:0 4:0 5:0 6:0 7:0 8:1 9:0 10:0 11:0 12:0 13:0 14:0 15:0 16:0 17:0 18:0 19:1 20:0 21:1 22:0 23:0 24:1 25:1 26:0 27:0 28:1 29:0 30:0 31:0 32:0 33:0 34:0 35:0 36:0 37:0 38:1 39:1 40:1 41:0 42:0 43:0 44:0 45:0 46:0 47:0 48:0 49:1 50:0 51:0 52:0 53:0 54:0 55:1 56:0 57:1 58:0 59:0 60:0 61:0 62:1 63:0 64:0 65:0 66:0 67:0 68:1 69:0 70:0 71:1 72:0 73:0 74:0 75:0 76:1 77:0 78:0 79:0 80:0 81:0 82:0 83:0 84:1 85:0 86:1 87:0 88:0 89:1 90:0 91:0 92:1 93:0 94:0 95:0 96:1 97:0 98:1 99:0 100:0 101:1 102:1 103:1 104:0 105:1 106:1 107:0 108:0 109:0 110:1 111:0 112:1 113:0 114:1 115:0 116:1 117:1 118:0 119:0 120:0 121:1 122:0 123:0 124:0 125:1 126:0 127:0 128:0 129:0 130:0 131:1 132:0 133:0 134:0 135:0 136:0 137:0 138:0 139:0 140:1 141:0 142:0 143:0 144:0 145:0 146:0 147:1 148:0 149:0 150:0 151:0 152:0 153:0 154:0 155:1 156:0 157:0 158:1 159:0 160:1 161:0 162:1 163:1 164:1 165:1 166:0 167:1 168:1 169:0 170:1 171:0 172:0 173:0 174:0 175:0 176:0 177:1 178:0 179:1 180:0 181:0 182:0 183:0 184:0 185:0 186:0 187:0 188:0 189:1 190:0 191:1 192:0 193:0 194:0 195:0 196:1 197:0 198:0 199:1 200:1 201:0 202:1 203:0 204:0 205:0 206:0 207:0 208:0 209:1 210:1 211:1 212:1 213:1 214:0 215:0 216:0 217:0 218:1 219:1 220:0 221:0 222:0 223:0 224:0 225:1 226:1 227:0 228:1 229:1 230:0 231:0 232:1 233:1 234:0 235:0 236:0 237:0 238:0 239:0 240:0 241:1 242:0 243:0 244:0 245:0 246:0 247:0 248:0 249:0 250:1 251:1 252:1 253:1 254:1 255:0 256:0 257:1 258:0 259:1 260:0 261:0 262:0 263:0 264:0 265:0 266:0 267:0 268:0 269:0 270:0 271:0 272:0 273:1 274:0 275:0 276:0 277:0 278:0 279:1 280:0 281:0 282:0 283:0 284:0 285:1 286:0 287:0 288:1 289:0 290:1 291:1 292:0 293:0 294:1 295:1 296:1 297:0 298:0 299:0 300:1 301:0 302:0 303:0 304:0 305:0 306:0 307:0 308:1 309:0 310:0 311:0 312:0 313:0 314:1 315:0 316:0 317:1 318:0 319:1 320:0 321:0 322:0 323:0 324:1 325:0 326:0 327:0 328:1 329:0 330:1 331:1 332:0 333:0 334:1 335:0 336:0 337:1 338:0 339:0 340:0 341:0 342:0 343:0 344:0 345:0 346:0 347:0 348:0 349:0 350:0 351:0 352:0 353:0 354:0 355:1 356:1 357:1 358:0 359:0 360:1 361:0 362:1 363:0 364:0 365:0 366:0 367:1 368:0 369:0 370:0 371:1 372:0 373:1 374:1 375:1 376:0 377:1 378:0 379:1 380:0 381:0 382:0 383:1 384:0 385:0 386:0 387:0 388:1 389:0 390:0 391:0 392:0 393:0 394:0 395:1 396:0 397:1 398:0 399:0 400:0 401:0 402:0 403:0 404:0 405:0 406:0 407:0 408:1 409:0 410:0 411:0 412:0 413:0 414:1 415:0 416:0 417:1 418:0 419:0 420:0 421:1 422:1 423:0 424:0 425:0 426:0 427:0 428:1 429:0 430:0 431:0 432:0 433:0 434:1 435:0 436:0 437:0 438:0 439:0 440:0 441:0 442:1 443:1 444:1 445:0 446:0 447:0 448:0 449:0 450:0 451:0 452:0 453:1 454:0 455:0 456:0 457:0 458:1 459:1 460:0 461:0 462:0 463:1 464:0 465:0 466:0 467:0 468:1 469:1 470:0 471:0 472:0 473:0 474:1 475:0 476:0 477:0 478:1 479:1 480:0 481:0 482:0 483:1 484:0 485:0 486:0 487:0 488:1 489:0 490:0 491:0 492:0 493:1 494:0 495:0 496:0 497:1 498:0 499:1 500:0 501:0 502:0 503:0 504:1 505:0 506:1 507:0 508:0 509:0 510:1 511:0 512:0 513:0 514:0 515:0 516:0 517:1 518:0 519:0 520:0 521:0 522:0 523:0 524:0 525:0 526:0 527:0 528:1 529:0 530:0 531:0 532:0 533:0 534:0 535:1 536:0 537:1 538:0 539:0 540:1 541:1 542:0 543:0 544:0 545:0 546:1 547:1 548:0 549:1 550:0 551:1 552:1 553:0 554:0 555:1 556:0 557:0 558:1 559:0 560:1 561:0 562:1 563:0 564:0 565:0 566:0 567:0 568:1 569:1 570:0 571:0 572:0 573:0 574:1 575:0 576:0 577:1 578:0 579:1 580:1 581:1 582:0 583:0 584:0 585:0 586:0 587:1 588:0 589:1 590:0 591:0 592:1 593:0 594:0 595:0 596:0 597:1 598:0 599:0 600:0 601:0 602:1 603:1 604:0 605:1 606:0 607:0 608:0 609:0 610:1 611:1 612:0 613:0 614:0 615:1 616:0 617:0 618:0 619:1 620:1 621:0 622:1 623:1 624:1 625:0 626:0 627:1 628:0 629:0 630:0 631:0 632:0 633:0 634:1 635:1 636:0 637:0 638:1 639:0 640:1 641:0 642:0 643:0 644:0 645:1 646:0 647:0 648:0 649:0 650:0 651:0 652:0 653:1 654:0 655:1 656:1 657:0 658:0 659:0 660:0 661:0 662:1 663:0 664:0 665:0 666:0 667:0 668:0 669:0 670:0 671:0 672:0 673:1 674:0 675:1 676:0 677:0 678:0 679:0 680:1 681:1 682:0 683:0 684:1 685:0 686:0 687:1 688:0 689:0 690:0 691:0 692:0 693:0 694:0 695:0 696:0 697:0 698:0 699:0 700:0 701:0 702:0 703:0 704:0 705:1 706:0 707:0 708:1 709:0 710:0 711:0 712:0 713:1 714:0 715:0 716:0 717:0 718:0 719:0 720:0 721:1 722:1 723:0 724:0 725:0 726:0 727:0 728:1 729:1 730:1 731:1 732:0 733:1 734:0 735:1 736:0 737:0 738:0 739:0 740:0 741:1 742:1 743:0 744:0 745:0 746:0 747:1 748:1 749:1 750:1 751:0 752:0 753:0 754:0 755:0 756:0 757:0 758:0 759:0 760:0 761:0 762:0 763:0 764:0 765:1 766:1 767:0 768:1 769:0 770:0 771:0 772:0 773:0 774:0 775:0 776:0 777:0 778:0 779:0 780:0 781:1 782:0 783:0 784:0 785:0 786:0 787:0 788:0 789:0 790:0 791:0 792:0 793:0 794:0 795:1 796:0 797:0 798:0 799:0 800:1 801:0 802:0 803:1 804:0 805:0 806:0 807:0 808:0 809:1 810:0 811:1 812:0 813:0 814:1 815:1 816:0 817:0 818:0 819:1 820:0 821:0 822:0 823:1 824:1 825:0 826:0 827:0 828:0 829:0 830:0 831:1 832:0 833:1 834:0 835:0 836:1 837:0 838:0 839:0 840:1 841:0 842:0 843:0 844:0 845:0 846:1 847:1 848:0 849:1 850:0 851:1 852:1 853:0 854:0 855:0 856:0 857:0 858:1 859:0 860:0 861:0 862:1 863:0 864:0 865:0 866:0 867:1 868:1 869:0 870:0 871:0 872:1 873:0 874:0 875:0 876:0 877:0 878:0 879:1 880:0 881:0 882:1 883:0 884:0 885:0 886:0 887:1 888:0 889:0 890:0 891:0 892:0 893:0 894:0 895:0 896:0 897:0 898:0 899:0 900:0 901:0 902:0 903:1 904:0 905:0 906:0 907:0 908:1 909:0 910:0 911:0 912:1 913:0 914:1 915:1 916:0 917:0 918:0 919:1 920:0 921:0 922:0 923:1 924:0 925:0 926:0 927:0 928:0 929:1 930:0 931:0 932:0 933:0 934:0 935:1 936:0 937:0 938:0 939:0 940:0 941:0 942:0 943:0 944:0 945:0 946:0 947:1 948:1 949:0 950:0 951:0 952:0 953:0 954:0 955:0 956:0 957:1 958:0 959:1 960:0 961:0 962:0 963:1 964:0 965:0 966:1 967:0 968:0 969:0 970:0 971:0 972:0 973:1 974:0 975:0 976:0 977:0 978:0 979:0 980:1 981:0 982:0 983:0 984:1 985:0 986:1 987:1 988:0 989:0 990:0 991:0 992:0 993:0 994:0 995:0 996:0 997:0 998:0 999:0 1000:0 1001:0 1002:0 1003:0 1004:0 1005:0 1006:0 1007:0 1008:0 1009:1 1010:1 1011:0 1012:0 1013:1 1014:0 1015:0 1016:0 1017:1 1018:0 1019:0 1020:0 1021:0 1022:0 1023:0 1024:1 #
0.42771232483827087422767476709851 1:0 2:0 3:0 4:0 5:0 6:0 7:1 8:0 9:0 10:0 11:0 12:0 13:0 14:1 15:0 16:1 17:0 18:0 19:0 20:0 21:0 22:0 23:1 24:0 25:0 26:1 27:0 28:0 29:0 30:0 31:0 32:0 33:0 34:0 35:0 36:1 37:1 38:0 39:0 40:0 41:0 42:1 43:0 44:0 45:0 46:0 47:0 48:1 49:0 50:1 51:0 52:0 53:0 54:0 55:0 56:0 57:1 58:1 59:0 60:1 61:0 62:1 63:1 64:0 65:0 66:0 67:0 68:0 69:0 70:0 71:1 72:0 73:1 74:0 75:0 76:1 77:0 78:0 79:0 80:0 81:1 82:0 83:0 84:0 85:1 86:0 87:0 88:0 89:1 90:1 91:1 92:0 93:0 94:1 95:0 96:0 97:0 98:1 99:0 100:0 101:1 102:0 103:0 104:0 105:0 106:0 107:0 108:0 109:0 110:0 111:0 112:0 113:1 114:0 115:0 116:1 117:0 118:0 119:0 120:1 121:0 122:0 123:0 124:0 125:0 126:1 127:0 128:1 129:0 130:0 131:1 132:0 133:0 134:0 135:0 136:0 137:0 138:0 139:0 140:0 141:0 142:0 143:0 144:0 145:0 146:1 147:0 148:0 149:0 150:0 151:0 152:1 153:0 154:0 155:1 156:0 157:0 158:1 159:1 160:1 161:1 162:1 163:0 164:0 165:1 166:1 167:0 168:1 169:0 170:0 171:0 172:0 173:0 174:0 175:0 176:0 177:0 178:1 179:1 180:0 181:0 182:0 183:0 184:0 185:0 186:1 187:0 188:0 189:1 190:0 191:0 192:1 193:1 194:0 195:0 196:1 197:0 198:0 199:0 200:0 201:0 202:1 203:1 204:0 205:0 206:0 207:0 208:0 209:1 210:0 211:0 212:0 213:1 214:0 215:1 216:0 217:0 218:0 219:0 220:1 221:0 222:0 223:0 224:0 225:1 226:0 227:0 228:0 229:1 230:0 231:0 232:0 233:1 234:0 235:0 236:0 237:0 238:0 239:0 240:0 241:0 242:0 243:0 244:0 245:0 246:1 247:0 248:0 249:1 250:1 251:0 252:0 253:1 254:1 255:0 256:0 257:0 258:0 259:0 260:0 261:0 262:0 263:0 264:1 265:0 266:0 267:0 268:0 269:1 270:0 271:0 272:0 273:0 274:0 275:0 276:0 277:1 278:0 279:1 280:0 281:0 282:0 283:0 284:1 285:0 286:0 287:0 288:0 289:0 290:0 291:1 292:0 293:0 294:1 295:1 296:0 297:0 298:1 299:0 300:0 301:0 302:1 303:0 304:1 305:0 306:0 307:1 308:0 309:1 310:0 311:0 312:1 313:0 314:0 315:1 316:0 317:1 318:1 319:1 320:0 321:0 322:1 323:0 324:0 325:0 326:0 327:0 328:0 329:0 330:0 331:0 332:0 333:0 334:0 335:0 336:0 337:0 338:0 339:0 340:0 341:0 342:0 343:0 344:0 345:0 346:0 347:1 348:0 349:0 350:0 351:0 352:0 353:1 354:0 355:0 356:1 357:1 358:0 359:0 360:0 361:0 362:0 363:0 364:0 365:1 366:0 367:0 368:0 369:0 370:0 371:1 372:0 373:0 374:1 375:1 376:0 377:0 378:0 379:0 380:0 381:1 382:0 383:0 384:0 385:0 386:0 387:0 388:0 389:0 390:0 391:0 392:0 393:0 394:0 395:0 396:1 397:0 398:0 399:0 400:1 401:0 402:0 403:0 404:1 405:1 406:0 407:0 408:0 409:0 410:0 411:0 412:1 413:0 414:1 415:0 416:1 417:0 418:1 419:1 420:1 421:0 422:1 423:0 424:0 425:0 426:0 427:1 428:0 429:0 430:0 431:1 432:0 433:0 434:0 435:0 436:0 437:0 438:0 439:0 440:0 441:1 442:0 443:0 444:0 445:0 446:0 447:1 448:0 449:0 450:0 451:0 452:1 453:0 454:0 455:0 456:0 457:0 458:0 459:0 460:0 461:0 462:0 463:0 464:1 465:1 466:0 467:1 468:0 469:0 470:0 471:1 472:0 473:0 474:0 475:0 476:0 477:0 478:0 479:0 480:0 481:0 482:1 483:0 484:0 485:0 486:0 487:0 488:1 489:0 490:1 491:0 492:1 493:0 494:0 495:0 496:0 497:0 498:1 499:0 500:0 501:1 502:0 503:0 504:0 505:0 506:0 507:0 508:0 509:0 510:1 511:1 512:0 513:0 514:0 515:0 516:0 517:0 518:0 519:1 520:0 521:0 522:0 523:0 524:0 525:0 526:0 527:1 528:1 529:0 530:0 531:0 532:0 533:0 534:1 535:1 536:0 537:0 538:0 539:0 540:1 541:0 542:0 543:0 544:0 545:0 546:0 547:1 548:0 549:1 550:0 551:1 552:1 553:0 554:1 555:1 556:0 557:0 558:0 559:1 560:0 561:0 562:0 563:0 564:0 565:0 566:0 567:0 568:0 569:0 570:0 571:0 572:0 573:0 574:1 575:0 576:1 577:0 578:0 579:1 580:1 581:1 582:0 583:1 584:0 585:1 586:1 587:0 588:1 589:0 590:0 591:0 592:0 593:0 594:0 595:0 596:0 597:0 598:0 599:1 600:0 601:0 602:0 603:0 604:0 605:0 606:0 607:0 608:0 609:0 610:0 611:0 612:0 613:0 614:0 615:0 616:0 617:0 618:1 619:0 620:1 621:0 622:0 623:0 624:1 625:0 626:0 627:0 628:0 629:0 630:0 631:0 632:0 633:0 634:0 635:1 636:0 637:0 638:0 639:0 640:1 641:0 642:0 643:0 644:0 645:0 646:0 647:0 648:0 649:1 650:0 651:0 652:0 653:0 654:0 655:0 656:1 657:0 658:1 659:0 660:0 661:1 662:0 663:1 664:1 665:0 666:0 667:0 668:0 669:0 670:0 671:0 672:0 673:0 674:1 675:1 676:0 677:0 678:0 679:1 680:0 681:0 682:0 683:0 684:0 685:0 686:0 687:0 688:0 689:1 690:0 691:1 692:0 693:0 694:0 695:0 696:1 697:0 698:0 699:0 700:0 701:0 702:0 703:1 704:0 705:1 706:0 707:1 708:0 709:0 710:0 711:1 712:0 713:0 714:0 715:0 716:0 717:0 718:0 719:0 720:0 721:1 722:1 723:0 724:0 725:0 726:0 727:0 728:0 729:0 730:0 731:1 732:0 733:0 734:1 735:1 736:1 737:0 738:1 739:1 740:0 741:0 742:0 743:1 744:0 745:1 746:0 747:0 748:0 749:1 750:1 751:0 752:0 753:0 754:0 755:0 756:0 757:0 758:0 759:0 760:0 761:0 762:1 763:1 764:0 765:0 766:0 767:0 768:0 769:0 770:0 771:0 772:0 773:0 774:0 775:0 776:1 777:0 778:0 779:0 780:0 781:0 782:0 783:0 784:0 785:0 786:0 787:0 788:0 789:0 790:0 791:0 792:0 793:0 794:0 795:0 796:1 797:0 798:0 799:0 800:0 801:0 802:0 803:0 804:1 805:1 806:0 807:0 808:1 809:0 810:0 811:0 812:0 813:0 814:0 815:0 816:0 817:0 818:0 819:0 820:0 821:0 822:0 823:0 824:0 825:0 826:0 827:0 828:0 829:0 830:0 831:0 832:0 833:0 834:1 835:0 836:0 837:0 838:0 839:0 840:0 841:0 842:0 843:0 844:1 845:0 846:0 847:0 848:0 849:0 850:0 851:0 852:0 853:0 854:0 855:0 856:0 857:1 858:0 859:0 860:0 861:0 862:0 863:1 864:0 865:1 866:0 867:0 868:1 869:1 870:0 871:1 872:0 873:0 874:0 875:0 876:0 877:0 878:0 879:0 880:1 881:0 882:0 883:0 884:0 885:0 886:0 887:0 888:1 889:1 890:0 891:0 892:0 893:0 894:1 895:0 896:0 897:0 898:0 899:1 900:0 901:1 902:0 903:0 904:1 905:0 906:0 907:1 908:0 909:0 910:0 911:0 912:0 913:1 914:0 915:0 916:0 917:0 918:1 919:0 920:1 921:1 922:0 923:0 924:0 925:0 926:0 927:0 928:1 929:0 930:1 931:0 932:0 933:0 934:0 935:1 936:1 937:0 938:1 939:1 940:1 941:1 942:0 943:0 944:0 945:0 946:1 947:0 948:0 949:0 950:1 951:0 952:0 953:0 954:0 955:0 956:1 957:1 958:0 959:1 960:1 961:1 962:0 963:1 964:0 965:0 966:0 967:1 968:0 969:0 970:0 971:0 972:0 973:0 974:0 975:0 976:1 977:1 978:0 979:0 980:0 981:0 982:0 983:1 984:0 985:0 986:0 987:0 988:0 989:1 990:0 991:0 992:0 993:1 994:1 995:0 996:1 997:0 998:0 999:0 1000:0 1001:0 1002:0 1003:0 1004:1 1005:0 1006:0 1007:0 1008:0 1009:0 1010:0 1011:1 1012:0 1013:0 1014:0 1015:0 1016:0 1017:0 1018:0 1019:0 1020:0 1021:0 1022:1 1023:0 1024:1 #
-0.53374799212728463171373505247175 1:0 2:1 3:1 4:0 5:0 6:0 7:1 8:1 9:0 10:0 11:0 12:0 13:0 14:0 15:0 16:0 17:0 18:0 19:0 20:1 21:0 22:0 23:0 24:1 25:1 26:0 27:1 28:1 29:0 30:0 31:0 32:0 33:0 34:0 35:0 36:1 37:0 38:0 39:0 40:1 41:0 42:0 43:0 44:1 45:0 46:0 47:0 48:0 49:1 50:0 51:0 52:0 53:1 54:1 55:1 56:0 57:1 58:0 59:1 60:0 61:0 62:1 63:0 64:0 65:0 66:0 67:0 68:1 69:1 70:0 71:0 72:0 73:1 74:0 75:0 76:0 77:0 78:0 79:0 80:0 81:0 82:0 83:0 84:1 85:0 86:0 87:0 88:0 89:0 90:0 91:0 92:0 93:0 94:0 95:0 96:1 97:0 98:1 99:0 100:0 101:1 102:0 103:1 104:0 105:1 106:1 107:0 108:0 109:0 110:1 111:0 112:0 113:0 114:1 115:0 116:1 117:1 118:0 119:0 120:0 121:1 122:0 123:0 124:0 125:1 126:0 127:0 128:0 129:0 130:0 131:1 132:0 133:0 134:0 135:0 136:0 137:0 138:0 139:0 140:0 141:0 142:0 143:0 144:0 145:0 146:0 147:1 148:0 149:0 150:0 151:0 152:1 153:0 154:0 155:1 156:0 157:0 158:1 159:1 160:1 161:0 162:1 163:1 164:1 165:0 166:0 167:1 168:1 169:0 170:0 171:0 172:0 173:0 174:0 175:0 176:0 177:0 178:0 179:1 180:0 181:0 182:1 183:0 184:0 185:0 186:0 187:1 188:1 189:0 190:1 191:1 192:1 193:1 194:0 195:0 196:1 197:0 198:1 199:1 200:1 201:1 202:1 203:0 204:0 205:0 206:0 207:0 208:1 209:1 210:1 211:1 212:1 213:1 214:0 215:0 216:0 217:0 218:0 219:1 220:0 221:0 222:0 223:0 224:0 225:1 226:1 227:0 228:1 229:1 230:0 231:0 232:0 233:1 234:0 235:0 236:1 237:0 238:0 239:0 240:0 241:1 242:0 243:0 244:0 245:0 246:0 247:0 248:0 249:1 250:1 251:1 252:0 253:1 254:1 255:0 256:1 257:1 258:0 259:1 260:0 261:0 262:0 263:0 264:0 265:0 266:0 267:0 268:0 269:0 270:0 271:0 272:0 273:1 274:0 275:0 276:0 277:0 278:0 279:0 280:1 281:1 282:0 283:0 284:1 285:0 286:1 287:1 288:0 289:0 290:1 291:1 292:0 293:0 294:0 295:1 296:1 297:0 298:0 299:0 300:0 301:0 302:1 303:0 304:0 305:0 306:0 307:0 308:0 309:0 310:0 311:0 312:0 313:0 314:1 315:0 316:0 317:1 318:1 319:0 320:0 321:0 322:0 323:0 324:0 325:0 326:0 327:0 328:0 329:0 330:0 331:0 332:0 333:0 334:1 335:0 336:0 337:1 338:0 339:0 340:0 341:0 342:0 343:0 344:0 345:0 346:0 347:0 348:0 349:0 350:0 351:0 352:0 353:0 354:0 355:1 356:1 357:1 358:0 359:0 360:0 361:0 362:0 363:0 364:0 365:1 366:0 367:1 368:0 369:0 370:0 371:1 372:0 373:0 374:1 375:0 376:0 377:1 378:0 379:0 380:1 381:0 382:1 383:1 384:0 385:0 386:0 387:0 388:0 389:0 390:0 391:0 392:0 393:0 394:0 395:1 396:0 397:1 398:0 399:0 400:0 401:0 402:0 403:1 404:0 405:0 406:0 407:1 408:0 409:0 410:0 411:0 412:1 413:0 414:1 415:0 416:0 417:0 418:0 419:0 420:1 421:1 422:1 423:0 424:0 425:0 426:0 427:0 428:1 429:0 430:0 431:0 432:0 433:1 434:1 435:0 436:0 437:0 438:0 439:0 440:0 441:0 442:1 443:1 444:1 445:0 446:0 447:0 448:1 449:0 450:0 451:0 452:0 453:0 454:0 455:0 456:0 457:0 458:0 459:1 460:0 461:0 462:0 463:1 464:0 465:0 466:0 467:0 468:1 469:1 470:0 471:0 472:0 473:0 474:1 475:0 476:0 477:0 478:0 479:1 480:0 481:0 482:1 483:1 484:0 485:0 486:0 487:0 488:0 489:0 490:0 491:0 492:0 493:1 494:0 495:0 496:0 497:0 498:0 499:1 500:0 501:0 502:0 503:0 504:1 505:0 506:1 507:1 508:0 509:0 510:1 511:0 512:0 513:0 514:0 515:0 516:1 517:1 518:0 519:0 520:1 521:0 522:0 523:1 524:0 525:0 526:0 527:0 528:1 529:0 530:0 531:0 532:0 533:0 534:1 535:1 536:0 537:0 538:0 539:1 540:0 541:1 542:1 543:0 544:0 545:0 546:1 547:0 548:0 549:1 550:1 551:1 552:1 553:0 554:1 555:1 556:0 557:0 558:1 559:1 560:1 561:0 562:1 563:1 564:0 565:0 566:0 567:0 568:1 569:1 570:0 571:0 572:0 573:0 574:1 575:0 576:0 577:1 578:0 579:1 580:1 581:0 582:1 583:0 584:0 585:0 586:1 587:0 588:0 589:0 590:0 591:0 592:0 593:0 594:0 595:0 596:0 597:1 598:0 599:0 600:0 601:0 602:1 603:1 604:0 605:1 606:0 607:1 608:1 609:0 610:0 611:1 612:0 613:0 614:0 615:1 616:0 617:0 618:0 619:1 620:1 621:0 622:1 623:1 624:0 625:0 626:0 627:1 628:0 629:0 630:0 631:1 632:0 633:0 634:1 635:1 636:0 637:0 638:1 639:0 640:1 641:1 642:0 643:0 644:0 645:1 646:0 647:0 648:0 649:1 650:0 651:0 652:0 653:1 654:0 655:1 656:0 657:0 658:0 659:0 660:0 661:0 662:0 663:0 664:0 665:0 666:0 667:0 668:0 669:1 670:0 671:0 672:0 673:1 674:0 675:0 676:1 677:0 678:0 679:0 680:1 681:1 682:1 683:0 684:1 685:0 686:0 687:0 688:0 689:0 690:1 691:0 692:0 693:0 694:0 695:0 696:1 697:0 698:0 699:0 700:0 701:0 702:0 703:1 704:0 705:0 706:0 707:0 708:1 709:0 710:0 711:1 712:0 713:0 714:0 715:0 716:0 717:0 718:0 719:0 720:0 721:0 722:0 723:1 724:1 725:0 726:0 727:0 728:1 729:1 730:1 731:1 732:0 733:1 734:0 735:1 736:1 737:0 738:1 739:0 740:0 741:1 742:1 743:0 744:0 745:0 746:0 747:0 748:1 749:1 750:1 751:0 752:0 753:0 754:0 755:0 756:0 757:0 758:0 759:0 760:1 761:0 762:0 763:0 764:0 765:0 766:0 767:0 768:1 769:1 770:0 771:0 772:0 773:0 774:0 775:0 776:0 777:0 778:0 779:0 780:0 781:1 782:0 783:0 784:0 785:0 786:0 787:0 788:0 789:0 790:0 791:0 792:1 793:0 794:0 795:0 796:0 797:0 798:0 799:0 800:0 801:0 802:0 803:1 804:0 805:0 806:0 807:0 808:0 809:1 810:0 811:1 812:0 813:0 814:1 815:1 816:0 817:1 818:0 819:1 820:0 821:0 822:1 823:0 824:1 825:0 826:0 827:0 828:0 829:0 830:0 831:1 832:1 833:0 834:0 835:0 836:0 837:0 838:0 839:0 840:0 841:0 842:0 843:0 844:0 845:0 846:0 847:1 848:1 849:1 850:0 851:1 852:0 853:0 854:0 855:0 856:0 857:0 858:1 859:0 860:0 861:0 862:1 863:0 864:0 865:0 866:0 867:0 868:1 869:0 870:0 871:0 872:1 873:0 874:0 875:0 876:0 877:0 878:0 879:0 880:0 881:0 882:1 883:0 884:0 885:0 886:0 887:1 888:0 889:0 890:0 891:0 892:1 893:0 894:0 895:1 896:1 897:0 898:0 899:0 900:0 901:1 902:1 903:0 904:1 905:0 906:0 907:0 908:1 909:0 910:0 911:0 912:0 913:0 914:0 915:0 916:0 917:0 918:0 919:1 920:0 921:0 922:0 923:0 924:0 925:1 926:1 927:0 928:0 929:0 930:0 931:0 932:0 933:0 934:0 935:1 936:0 937:0 938:0 939:0 940:0 941:0 942:0 943:0 944:0 945:0 946:0 947:0 948:0 949:0 950:1 951:0 952:0 953:0 954:0 955:0 956:0 957:0 958:0 959:0 960:0 961:1 962:0 963:0 964:0 965:0 966:1 967:0 968:1 969:0 970:0 971:0 972:0 973:1 974:0 975:0 976:0 977:0 978:0 979:0 980:0 981:0 982:0 983:0 984:1 985:0 986:0 987:1 988:0 989:0 990:0 991:1 992:0 993:0 994:1 995:0 996:0 997:0 998:0 999:0 1000:0 1001:0 1002:0 1003:0 1004:0 1005:0 1006:0 1007:1 1008:0 1009:1 1010:1 1011:0 1012:0 1013:0 1014:0 1015:0 1016:0 1017:1 1018:0 1019:0 1020:1 1021:0 1022:0 1023:0 1024:1 #
-0.32443213787301061756807030178607 1:0 2:1 3:0 4:0 5:0 6:0 7:0 8:1 9:0 10:0 11:0 12:0 13:0 14:0 15:0 16:0 17:0 18:0 19:1 20:0 21:1 22:0 23:1 24:1 25:1 26:0 27:0 28:1 29:0 30:0 31:0 32:0 33:0 34:0 35:0 36:0 37:0 38:1 39:1 40:0 41:0 42:0 43:0 44:0 45:0 46:0 47:0 48:0 49:1 50:0 51:0 52:0 53:0 54:0 55:1 56:0 57:1 58:0 59:0 60:0 61:0 62:1 63:0 64:0 65:0 66:0 67:0 68:0 69:0 70:0 71:0 72:0 73:0 74:0 75:0 76:0 77:0 78:0 79:0 80:0 81:0 82:0 83:0 84:1 85:0 86:1 87:0 88:0 89:0 90:0 91:0 92:0 93:0 94:0 95:0 96:1 97:0 98:1 99:0 100:0 101:1 102:0 103:1 104:0 105:1 106:1 107:0 108:0 109:0 110:1 111:0 112:1 113:0 114:1 115:0 116:1 117:1 118:0 119:0 120:0 121:1 122:0 123:0 124:0 125:1 126:0 127:0 128:0 129:0 130:0 131:1 132:0 133:0 134:0 135:0 136:0 137:0 138:0 139:0 140:1 141:0 142:0 143:0 144:0 145:0 146:0 147:1 148:0 149:0 150:0 151:0 152:0 153:0 154:0 155:1 156:0 157:0 158:1 159:0 160:1 161:0 162:1 163:1 164:1 165:0 166:0 167:1 168:1 169:0 170:1 171:0 172:0 173:0 174:0 175:0 176:0 177:1 178:0 179:1 180:0 181:0 182:0 183:0 184:0 185:0 186:0 187:0 188:0 189:1 190:0 191:1 192:0 193:0 194:0 195:0 196:1 197:0 198:0 199:1 200:1 201:0 202:1 203:0 204:0 205:0 206:0 207:0 208:0 209:1 210:1 211:1 212:1 213:1 214:0 215:0 216:0 217:0 218:0 219:1 220:0 221:0 222:0 223:0 224:0 225:1 226:1 227:0 228:1 229:1 230:0 231:0 232:1 233:1 234:0 235:0 236:0 237:0 238:0 239:0 240:0 241:1 242:0 243:0 244:0 245:0 246:0 247:0 248:0 249:0 250:1 251:1 252:0 253:1 254:1 255:0 256:0 257:1 258:0 259:1 260:0 261:0 262:0 263:0 264:0 265:0 266:0 267:0 268:0 269:0 270:0 271:0 272:0 273:1 274:0 275:0 276:0 277:0 278:0 279:0 280:0 281:0 282:0 283:0 284:0 285:1 286:0 287:0 288:1 289:0 290:0 291:1 292:0 293:0 294:1 295:1 296:1 297:0 298:0 299:0 300:1 301:0 302:0 303:0 304:0 305:0 306:0 307:0 308:0 309:0 310:0 311:0 312:0 313:0 314:1 315:0 316:0 317:0 318:0 319:1 320:0 321:0 322:0 323:0 324:0 325:0 326:0 327:0 328:1 329:0 330:1 331:1 332:0 333:0 334:1 335:0 336:0 337:1 338:0 339:0 340:0 341:0 342:0 343:0 344:0 345:0 346:0 347:0 348:0 349:0 350:0 351:0 352:0 353:0 354:0 355:1 356:1 357:1 358:0 359:0 360:1 361:0 362:1 363:0 364:0 365:0 366:0 367:1 368:0 369:0 370:0 371:1 372:0 373:1 374:1 375:1 376:0 377:1 378:0 379:0 380:0 381:0 382:0 383:1 384:0 385:0 386:0 387:0 388:0 389:0 390:0 391:0 392:0 393:0 394:0 395:1 396:0 397:1 398:0 399:0 400:0 401:0 402:0 403:0 404:0 405:0 406:0 407:0 408:1 409:0 410:0 411:0 412:0 413:0 414:1 415:0 416:0 417:0 418:0 419:0 420:0 421:1 422:1 423:0 424:0 425:0 426:0 427:0 428:1 429:0 430:0 431:0 432:0 433:0 434:1 435:0 436:0 437:0 438:0 439:0 440:0 441:0 442:1 443:1 444:1 445:0 446:0 447:0 448:0 449:0 450:0 451:0 452:0 453:1 454:0 455:0 456:0 457:0 458:1 459:1 460:0 461:0 462:0 463:1 464:0 465:0 466:0 467:0 468:1 469:1 470:0 471:0 472:0 473:0 474:1 475:0 476:0 477:0 478:1 479:0 480:0 481:0 482:0 483:1 484:0 485:0 486:0 487:0 488:0 489:0 490:0 491:0 492:0 493:0 494:0 495:0 496:0 497:0 498:0 499:1 500:0 501:0 502:0 503:0 504:1 505:0 506:1 507:0 508:0 509:0 510:1 511:0 512:0 513:0 514:0 515:0 516:0 517:1 518:0 519:0 520:0 521:0 522:0 523:0 524:0 525:0 526:0 527:0 528:1 529:0 530:0 531:0 532:0 533:0 534:0 535:0 536:0 537:1 538:0 539:0 540:0 541:1 542:0 543:0 544:0 545:1 546:1 547:1 548:0 549:1 550:0 551:1 552:1 553:0 554:0 555:1 556:0 557:0 558:1 559:0 560:1 561:0 562:1 563:0 564:0 565:0 566:0 567:0 568:1 569:1 570:0 571:0 572:0 573:0 574:1 575:0 576:0 577:1 578:0 579:1 580:1 581:1 582:0 583:0 584:0 585:0 586:0 587:1 588:0 589:1 590:0 591:0 592:1 593:0 594:0 595:0 596:0 597:1 598:0 599:0 600:0 601:0 602:1 603:1 604:0 605:1 606:0 607:0 608:0 609:0 610:1 611:1 612:0 613:0 614:0 615:1 616:0 617:0 618:0 619:1 620:1 621:0 622:1 623:1 624:1 625:0 626:0 627:1 628:0 629:0 630:0 631:0 632:0 633:0 634:1 635:1 636:0 637:0 638:1 639:0 640:1 641:1 642:0 643:0 644:0 645:1 646:0 647:0 648:0 649:0 650:0 651:0 652:0 653:1 654:0 655:1 656:0 657:0 658:0 659:0 660:0 661:0 662:0 663:0 664:0 665:0 666:0 667:0 668:0 669:0 670:0 671:0 672:0 673:0 674:0 675:1 676:0 677:0 678:0 679:0 680:1 681:1 682:0 683:0 684:1 685:0 686:0 687:0 688:0 689:0 690:0 691:0 692:0 693:0 694:0 695:0 696:0 697:0 698:0 699:0 700:0 701:0 702:0 703:0 704:0 705:0 706:0 707:0 708:1 709:0 710:0 711:0 712:0 713:0 714:0 715:0 716:0 717:0 718:0 719:0 720:0 721:1 722:0 723:0 724:0 725:0 726:0 727:0 728:1 729:1 730:1 731:1 732:0 733:1 734:0 735:0 736:0 737:0 738:1 739:0 740:0 741:1 742:1 743:0 744:0 745:0 746:0 747:0 748:1 749:1 750:1 751:0 752:0 753:0 754:0 755:0 756:0 757:0 758:0 759:0 760:0 761:0 762:0 763:0 764:0 765:1 766:0 767:0 768:1 769:0 770:0 771:0 772:0 773:0 774:0 775:0 776:0 777:0 778:0 779:0 780:0 781:1 782:0 783:0 784:0 785:0 786:0 787:0 788:0 789:0 790:0 791:0 792:0 793:0 794:0 795:1 796:0 797:0 798:0 799:0 800:0 801:0 802:1 803:1 804:0 805:0 806:0 807:0 808:0 809:1 810:0 811:1 812:0 813:0 814:1 815:1 816:0 817:0 818:0 819:1 820:0 821:0 822:0 823:1 824:1 825:0 826:0 827:0 828:0 829:0 830:0 831:1 832:0 833:1 834:0 835:0 836:0 837:0 838:0 839:0 840:0 841:0 842:0 843:0 844:0 845:0 846:1 847:1 848:0 849:1 850:0 851:1 852:1 853:0 854:0 855:0 856:0 857:0 858:1 859:0 860:0 861:0 862:0 863:0 864:0 865:0 866:0 867:1 868:1 869:0 870:0 871:0 872:1 873:0 874:0 875:0 876:0 877:0 878:0 879:0 880:0 881:0 882:0 883:0 884:0 885:0 886:0 887:1 888:0 889:0 890:0 891:0 892:0 893:0 894:0 895:0 896:0 897:0 898:0 899:0 900:0 901:0 902:0 903:1 904:0 905:0 906:0 907:0 908:1 909:0 910:0 911:0 912:1 913:0 914:1 915:1 916:0 917:0 918:0 919:1 920:0 921:0 922:0 923:0 924:0 925:0 926:0 927:0 928:0 929:1 930:0 931:0 932:0 933:0 934:0 935:1 936:0 937:0 938:0 939:0 940:0 941:0 942:0 943:0 944:0 945:0 946:0 947:0 948:1 949:0 950:0 951:0 952:0 953:0 954:0 955:0 956:0 957:1 958:0 959:0 960:1 961:0 962:0 963:1 964:0 965:0 966:1 967:0 968:0 969:0 970:0 971:0 972:0 973:1 974:0 975:0 976:0 977:0 978:0 979:0 980:1 981:0 982:0 983:0 984:1 985:0 986:1 987:1 988:0 989:0 990:0 991:0 992:0 993:0 994:0 995:0 996:0 997:0 998:0 999:0 1000:0 1001:1 1002:0 1003:0 1004:0 1005:0 1006:0 1007:0 1008:0 1009:1 1010:1 1011:0 1012:0 1013:0 1014:0 1015:0 1016:0 1017:1 1018:0 1019:0 1020:0 1021:0 1022:0 1023:0 1024:1 #
0.53374799212728463171373505247175 1:0 2:1 3:0 4:0 5:0 6:0 7:0 8:1 9:0 10:1 11:0 12:0 13:0 14:1 15:0 16:0 17:0 18:0 19:0 20:0 21:0 22:0 23:0 24:0 25:1 26:0 27:1 28:0 29:0 30:0 31:0 32:0 33:0 34:0 35:0 36:1 37:0 38:0 39:0 40:0 41:0 42:0 43:1 44:1 45:1 46:0 47:0 48:1 49:0 50:0 51:1 52:0 53:1 54:0 55:1 56:0 57:1 58:0 59:0 60:0 61:0 62:1 63:0 64:0 65:0 66:0 67:0 68:0 69:0 70:0 71:0 72:0 73:0 74:0 75:0 76:0 77:0 78:0 79:0 80:0 81:0 82:0 83:0 84:1 85:0 86:0 87:0 88:1 89:0 90:1 91:0 92:1 93:0 94:0 95:0 96:1 97:0 98:1 99:0 100:0 101:1 102:0 103:1 104:1 105:1 106:1 107:0 108:1 109:0 110:0 111:0 112:1 113:0 114:1 115:0 116:1 117:1 118:0 119:0 120:0 121:1 122:0 123:0 124:0 125:0 126:0 127:1 128:0 129:0 130:0 131:1 132:1 133:0 134:0 135:0 136:0 137:0 138:0 139:0 140:0 141:0 142:0 143:0 144:0 145:0 146:0 147:1 148:0 149:0 150:0 151:0 152:0 153:1 154:0 155:1 156:1 157:0 158:1 159:0 160:1 161:1 162:1 163:1 164:0 165:0 166:1 167:1 168:1 169:0 170:0 171:0 172:1 173:0 174:0 175:0 176:0 177:0 178:0 179:0 180:0 181:1 182:0 183:1 184:0 185:0 186:1 187:0 188:1 189:0 190:0 191:0 192:0 193:0 194:0 195:0 196:1 197:0 198:1 199:0 200:1 201:0 202:1 203:0 204:1 205:0 206:0 207:1 208:0 209:1 210:0 211:1 212:0 213:1 214:0 215:1 216:0 217:0 218:0 219:1 220:0 221:0 222:0 223:0 224:0 225:1 226:0 227:0 228:1 229:1 230:0 231:0 232:0 233:1 234:0 235:0 236:0 237:0 238:0 239:0 240:0 241:1 242:0 243:0 244:0 245:1 246:0 247:1 248:0 249:0 250:1 251:1 252:0 253:1 254:0 255:0 256:0 257:0 258:0 259:0 260:0 261:0 262:0 263:0 264:0 265:0 266:0 267:0 268:0 269:0 270:0 271:0 272:0 273:1 274:0 275:0 276:0 277:0 278:0 279:1 280:0 281:0 282:0 283:0 284:0 285:0 286:1 287:0 288:0 289:0 290:1 291:1 292:1 293:0 294:0 295:1 296:0 297:0 298:0 299:0 300:0 301:1 302:1 303:0 304:1 305:0 306:0 307:1 308:0 309:0 310:0 311:0 312:0 313:0 314:0 315:0 316:0 317:1 318:0 319:0 320:0 321:0 322:0 323:1 324:0 325:0 326:0 327:0 328:0 329:0 330:0 331:0 332:0 333:0 334:1 335:0 336:0 337:0 338:0 339:0 340:0 341:0 342:0 343:0 344:0 345:0 346:1 347:0 348:0 349:0 350:0 351:0 352:0 353:0 354:0 355:1 356:1 357:1 358:0 359:0 360:0 361:0 362:1 363:0 364:0 365:1 366:0 367:0 368:0 369:0 370:0 371:1 372:1 373:0 374:1 375:1 376:0 377:1 378:0 379:0 380:0 381:1 382:0 383:1 384:0 385:0 386:0 387:0 388:0 389:0 390:0 391:0 392:0 393:0 394:0 395:0 396:0 397:1 398:0 399:0 400:0 401:0 402:0 403:0 404:0 405:0 406:0 407:0 408:0 409:0 410:0 411:0 412:0 413:0 414:0 415:0 416:0 417:1 418:0 419:0 420:0 421:1 422:1 423:0 424:1 425:0 426:0 427:0 428:1 429:0 430:0 431:0 432:0 433:0 434:1 435:0 436:0 437:0 438:1 439:0 440:0 441:0 442:1 443:1 444:0 445:0 446:0 447:0 448:0 449:0 450:0 451:0 452:1 453:1 454:1 455:0 456:0 457:0 458:0 459:0 460:0 461:0 462:0 463:0 464:0 465:1 466:0 467:0 468:0 469:1 470:0 471:0 472:0 473:0 474:0 475:0 476:0 477:0 478:0 479:1 480:0 481:0 482:0 483:0 484:0 485:0 486:0 487:0 488:1 489:0 490:0 491:0 492:0 493:0 494:0 495:0 496:0 497:0 498:0 499:0 500:0 501:0 502:0 503:0 504:1 505:0 506:1 507:0 508:1 509:0 510:1 511:0 512:0 513:0 514:0 515:1 516:0 517:1 518:1 519:0 520:0 521:0 522:0 523:0 524:0 525:0 526:0 527:0 528:1 529:1 530:0 531:0 532:0 533:0 534:0 535:0 536:0 537:0 538:0 539:0 540:0 541:1 542:0 543:0 544:0 545:0 546:1 547:0 548:1 549:1 550:0 551:0 552:1 553:0 554:0 555:1 556:0 557:0 558:1 559:0 560:0 561:0 562:1 563:0 564:0 565:0 566:0 567:0 568:0 569:1 570:0 571:0 572:0 573:0 574:1 575:0 576:0 577:1 578:0 579:1 580:1 581:1 582:0 583:1 584:0 585:0 586:0 587:0 588:0 589:0 590:0 591:0 592:0 593:0 594:0 595:0 596:0 597:1 598:1 599:0 600:0 601:0 602:0 603:1 604:0 605:1 606:0 607:0 608:0 609:0 610:0 611:1 612:0 613:0 614:0 615:1 616:1 617:0 618:0 619:0 620:1 621:0 622:1 623:0 624:1 625:0 626:0 627:1 628:0 629:0 630:0 631:0 632:1 633:0 634:1 635:1 636:0 637:0 638:1 639:0 640:1 641:0 642:1 643:0 644:0 645:0 646:0 647:0 648:1 649:1 650:1 651:1 652:0 653:1 654:1 655:1 656:0 657:0 658:0 659:0 660:0 661:0 662:0 663:1 664:0 665:0 666:0 667:0 668:0 669:0 670:0 671:0 672:0 673:1 674:0 675:0 676:0 677:0 678:0 679:0 680:1 681:1 682:1 683:0 684:1 685:0 686:0 687:0 688:0 689:1 690:0 691:1 692:0 693:0 694:0 695:0 696:0 697:0 698:0 699:0 700:0 701:1 702:0 703:1 704:1 705:0 706:0 707:0 708:0 709:0 710:0 711:0 712:0 713:0 714:0 715:0 716:0 717:0 718:0 719:0 720:0 721:1 722:0 723:0 724:0 725:0 726:0 727:1 728:1 729:0 730:1 731:1 732:0 733:0 734:0 735:1 736:0 737:0 738:0 739:0 740:1 741:1 742:0 743:0 744:0 745:0 746:1 747:0 748:1 749:1 750:1 751:0 752:0 753:0 754:0 755:0 756:0 757:0 758:0 759:0 760:0 761:0 762:1 763:0 764:0 765:0 766:0 767:0 768:0 769:0 770:0 771:0 772:0 773:0 774:0 775:0 776:0 777:0 778:0 779:0 780:0 781:0 782:0 783:0 784:1 785:0 786:0 787:0 788:1 789:0 790:0 791:0 792:0 793:0 794:0 795:0 796:0 797:0 798:0 799:0 800:0 801:0 802:0 803:0 804:0 805:0 806:0 807:0 808:0 809:1 810:0 811:1 812:0 813:0 814:0 815:0 816:1 817:0 818:0 819:0 820:0 821:1 822:0 823:0 824:1 825:0 826:0 827:0 828:0 829:0 830:0 831:1 832:0 833:0 834:0 835:0 836:0 837:1 838:1 839:0 840:1 841:0 842:0 843:0 844:0 845:0 846:0 847:1 848:0 849:1 850:0 851:1 852:0 853:0 854:0 855:1 856:0 857:0 858:0 859:0 860:0 861:0 862:0 863:0 864:0 865:0 866:0 867:0 868:1 869:0 870:0 871:0 872:0 873:0 874:0 875:0 876:0 877:0 878:0 879:0 880:0 881:0 882:0 883:1 884:0 885:0 886:0 887:1 888:0 889:0 890:0 891:1 892:1 893:0 894:0 895:0 896:0 897:0 898:0 899:0 900:0 901:0 902:0 903:0 904:0 905:0 906:1 907:1 908:1 909:0 910:0 911:0 912:1 913:0 914:0 915:0 916:0 917:0 918:0 919:1 920:1 921:0 922:1 923:0 924:0 925:0 926:0 927:0 928:0 929:0 930:0 931:0 932:0 933:0 934:1 935:1 936:1 937:0 938:1 939:0 940:0 941:0 942:0 943:0 944:0 945:0 946:0 947:0 948:0 949:1 950:0 951:0 952:1 953:0 954:0 955:0 956:0 957:1 958:0 959:0 960:1 961:0 962:0 963:1 964:0 965:0 966:1 967:0 968:0 969:0 970:0 971:0 972:0 973:1 974:0 975:0 976:1 977:1 978:0 979:0 980:0 981:0 982:0 983:0 984:1 985:0 986:0 987:1 988:0 989:0 990:0 991:1 992:0 993:1 994:0 995:0 996:0 997:1 998:0 999:1 1000:0 1001:0 1002:0 1003:0 1004:0 1005:0 1006:0 1007:0 1008:0 1009:0 1010:1 1011:0 1012:0 1013:0 1014:0 1015:0 1016:1 1017:1 1018:0 1019:0 1020:0 1021:0 1022:0 1023:0 1024:1 #
0.53374799212728463171373505247175 1:0 2:1 3:1 4:0 5:0 6:0 7:1 8:0 9:0 10:1 11:0 12:0 13:0 14:0 15:0 16:0 17:0 18:0 19:1 20:0 21:1 22:0 23:0 24:1 25:0 26:0 27:0 28:1 29:1 30:0 31:0 32:0 33:0 34:0 35:0 36:0 37:0 38:1 39:1 40:0 41:0 42:0 43:0 44:1 45:1 46:0 47:0 48:0 49:0 50:0 51:0 52:1 53:0 54:0 55:0 56:0 57:0 58:1 59:0 60:0 61:0 62:0 63:1 64:0 65:0 66:0 67:1 68:1 69:0 70:0 71:0 72:0 73:0 74:0 75:0 76:0 77:1 78:0 79:0 80:0 81:0 82:0 83:0 84:0 85:0 86:0 87:0 88:0 89:0 90:1 91:0 92:0 93:0 94:0 95:0 96:0 97:0 98:0 99:0 100:0 101:1 102:0 103:1 104:0 105:0 106:0 107:0 108:0 109:0 110:0 111:0 112:0 113:0 114:1 115:1 116:0 117:0 118:0 119:0 120:0 121:0 122:0 123:0 124:0 125:0 126:0 127:0 128:0 129:0 130:0 131:1 132:0 133:0 134:0 135:0 136:0 137:0 138:1 139:0 140:1 141:1 142:0 143:0 144:0 145:0 146:0 147:0 148:0 149:0 150:1 151:0 152:0 153:0 154:0 155:1 156:1 157:0 158:1 159:0 160:0 161:0 162:0 163:0 164:1 165:0 166:0 167:0 168:1 169:1 170:1 171:0 172:1 173:0 174:0 175:0 176:0 177:1 178:0 179:1 180:0 181:0 182:0 183:0 184:0 185:0 186:1 187:0 188:0 189:1 190:0 191:1 192:0 193:0 194:0 195:0 196:1 197:0 198:0 199:1 200:1 201:1 202:1 203:0 204:0 205:0 206:1 207:0 208:0 209:1 210:0 211:1 212:1 213:1 214:0 215:0 216:0 217:0 218:0 219:0 220:0 221:0 222:0 223:0 224:0 225:1 226:1 227:0 228:0 229:0 230:0 231:0 232:1 233:1 234:0 235:0 236:0 237:0 238:0 239:0 240:0 241:1 242:0 243:0 244:0 245:0 246:1 247:0 248:0 249:1 250:0 251:0 252:0 253:0 254:1 255:0 256:0 257:0 258:0 259:0 260:0 261:0 262:0 263:0 264:0 265:0 266:0 267:0 268:0 269:1 270:0 271:0 272:1 273:0 274:0 275:0 276:0 277:0 278:0 279:0 280:0 281:0 282:0 283:1 284:0 285:1 286:0 287:1 288:0 289:1 290:1 291:0 292:0 293:0 294:1 295:0 296:1 297:0 298:0 299:0 300:1 301:0 302:1 303:0 304:0 305:0 306:0 307:0 308:0 309:0 310:0 311:0 312:0 313:0 314:0 315:0 316:0 317:1 318:0 319:1 320:1 321:0 322:0 323:1 324:0 325:1 326:0 327:0 328:1 329:0 330:1 331:1 332:0 333:0 334:1 335:0 336:0 337:0 338:1 339:0 340:0 341:0 342:0 343:1 344:0 345:0 346:0 347:1 348:0 349:0 350:0 351:1 352:0 353:0 354:1 355:1 356:0 357:0 358:1 359:0 360:0 361:0 362:1 363:0 364:0 365:1 366:0 367:0 368:0 369:0 370:0 371:0 372:0 373:1 374:1 375:0 376:0 377:0 378:0 379:0 380:0 381:1 382:1 383:0 384:0 385:1 386:0 387:0 388:1 389:0 390:0 391:0 392:0 393:0 394:0 395:1 396:0 397:0 398:0 399:0 400:0 401:0 402:0 403:0 404:0 405:0 406:1 407:0 408:0 409:0 410:0 411:0 412:0 413:0 414:1 415:0 416:0 417:0 418:1 419:0 420:1 421:1 422:1 423:0 424:0 425:0 426:0 427:0 428:0 429:0 430:0 431:1 432:1 433:0 434:0 435:0 436:0 437:0 438:0 439:0 440:0 441:0 442:0 443:0 444:1 445:0 446:0 447:1 448:0 449:0 450:0 451:0 452:0 453:1 454:0 455:0 456:1 457:1 458:1 459:1 460:0 461:0 462:1 463:1 464:0 465:0 466:0 467:0 468:1 469:0 470:0 471:0 472:0 473:0 474:0 475:0 476:0 477:0 478:1 479:1 480:1 481:0 482:0 483:1 484:0 485:0 486:0 487:0 488:0 489:0 490:0 491:0 492:0 493:0 494:0 495:0 496:0 497:0 498:0 499:1 500:0 501:0 502:1 503:0 504:0 505:0 506:0 507:0 508:0 509:0 510:1 511:0 512:1 513:0 514:0 515:0 516:1 517:0 518:1 519:0 520:1 521:0 522:1 523:0 524:0 525:0 526:0 527:0 528:1 529:0 530:0 531:0 532:0 533:1 534:1 535:0 536:1 537:1 538:1 539:0 540:0 541:1 542:0 543:0 544:0 545:0 546:0 547:0 548:0 549:1 550:1 551:0 552:1 553:0 554:1 555:0 556:0 557:0 558:1 559:1 560:1 561:0 562:0 563:0 564:0 565:0 566:0 567:0 568:1 569:0 570:0 571:1 572:1 573:0 574:0 575:0 576:1 577:0 578:0 579:0 580:1 581:1 582:0 583:0 584:0 585:1 586:0 587:1 588:0 589:0 590:0 591:0 592:1 593:0 594:0 595:0 596:0 597:0 598:1 599:0 600:0 601:0 602:0 603:0 604:0 605:0 606:0 607:0 608:1 609:0 610:1 611:1 612:0 613:0 614:0 615:0 616:0 617:0 618:0 619:1 620:1 621:0 622:1 623:1 624:1 625:0 626:0 627:1 628:0 629:1 630:1 631:1 632:0 633:0 634:0 635:1 636:0 637:1 638:0 639:1 640:1 641:0 642:0 643:0 644:1 645:0 646:1 647:1 648:0 649:1 650:0 651:1 652:0 653:0 654:0 655:0 656:1 657:0 658:0 659:0 660:0 661:0 662:0 663:0 664:0 665:0 666:0 667:0 668:1 669:0 670:0 671:1 672:0 673:0 674:0 675:1 676:0 677:0 678:0 679:0 680:0 681:0 682:0 683:0 684:0 685:0 686:1 687:0 688:1 689:1 690:0 691:0 692:0 693:0 694:1 695:0 696:1 697:1 698:1 699:1 700:0 701:0 702:0 703:1 704:0 705:0 706:0 707:1 708:0 709:0 710:0 711:1 712:0 713:0 714:0 715:0 716:0 717:0 718:0 719:0 720:0 721:1 722:0 723:0 724:0 725:0 726:0 727:0 728:1 729:1 730:0 731:1 732:0 733:0 734:0 735:1 736:0 737:1 738:1 739:0 740:1 741:0 742:1 743:0 744:0 745:0 746:0 747:0 748:1 749:1 750:0 751:0 752:0 753:1 754:0 755:1 756:0 757:0 758:0 759:0 760:0 761:0 762:1 763:0 764:0 765:1 766:0 767:1 768:1 769:0 770:0 771:0 772:0 773:0 774:0 775:0 776:0 777:0 778:0 779:0 780:0 781:0 782:0 783:0 784:1 785:0 786:0 787:0 788:0 789:0 790:0 791:1 792:0 793:0 794:0 795:1 796:0 797:0 798:0 799:0 800:0 801:0 802:0 803:1 804:0 805:0 806:0 807:0 808:1 809:0 810:0 811:1 812:0 813:1 814:1 815:0 816:0 817:0 818:0 819:1 820:0 821:0 822:0 823:1 824:0 825:1 826:0 827:0 828:0 829:0 830:0 831:1 832:1 833:0 834:0 835:1 836:1 837:1 838:0 839:0 840:1 841:0 842:0 843:0 844:1 845:0 846:1 847:1 848:0 849:0 850:0 851:1 852:1 853:0 854:0 855:0 856:0 857:0 858:0 859:0 860:0 861:0 862:1 863:1 864:0 865:0 866:0 867:0 868:0 869:1 870:0 871:1 872:1 873:0 874:0 875:0 876:0 877:0 878:0 879:0 880:0 881:0 882:1 883:1 884:0 885:0 886:0 887:0 888:0 889:0 890:0 891:0 892:0 893:0 894:0 895:0 896:0 897:0 898:0 899:0 900:0 901:0 902:1 903:1 904:0 905:0 906:0 907:0 908:0 909:0 910:1 911:1 912:1 913:0 914:1 915:1 916:0 917:1 918:1 919:1 920:1 921:0 922:1 923:1 924:0 925:1 926:0 927:1 928:1 929:1 930:0 931:0 932:0 933:0 934:0 935:1 936:1 937:0 938:0 939:0 940:0 941:0 942:0 943:0 944:1 945:0 946:0 947:0 948:0 949:0 950:0 951:0 952:0 953:1 954:0 955:0 956:0 957:1 958:0 959:1 960:0 961:0 962:1 963:1 964:1 965:0 966:0 967:0 968:0 969:0 970:0 971:0 972:0 973:0 974:0 975:0 976:1 977:0 978:0 979:0 980:0 981:1 982:0 983:0 984:1 985:0 986:1 987:1 988:1 989:0 990:0 991:0 992:0 993:0 994:0 995:0 996:0 997:1 998:0 999:0 1000:0 1001:0 1002:1 1003:0 1004:0 1005:1 1006:0 1007:1 1008:0 1009:0 1010:0 1011:0 1012:0 1013:1 1014:0 1015:0 1016:0 1017:0 1018:0 1019:0 1020:1 1021:0 1022:0 1023:0 1024:1 #
0.53374799212728463171373505247175 1:1 2:0 3:1 4:0 5:1 6:1 7:0 8:0 9:0 10:0 11:1 12:0 13:0 14:1 15:0 16:0 17:0 18:0 19:1 20:0 21:1 22:0 23:0 24:1 25:0 26:0 27:0 28:1 29:0 30:1 31:0 32:0 33:0 34:0 35:0 36:1 37:0 38:1 39:1 40:1 41:0 42:0 43:0 44:1 45:1 46:0 47:0 48:0 49:1 50:0 51:1 52:1 53:0 54:1 55:1 56:0 57:0 58:0 59:0 60:0 61:0 62:0 63:1 64:0 65:1 66:0 67:1 68:0 69:0 70:0 71:1 72:0 73:0 74:0 75:0 76:1 77:1 78:0 79:1 80:1 81:1 82:1 83:1 84:0 85:1 86:0 87:0 88:1 89:1 90:0 91:1 92:0 93:0 94:0 95:0 96:0 97:1 98:1 99:0 100:0 101:1 102:0 103:0 104:0 105:0 106:0 107:0 108:1 109:1 110:0 111:1 112:0 113:0 114:1 115:1 116:0 117:0 118:1 119:1 120:1 121:1 122:0 123:1 124:1 125:0 126:0 127:1 128:0 129:0 130:0 131:1 132:0 133:1 134:1 135:1 136:0 137:0 138:0 139:0 140:1 141:0 142:0 143:0 144:0 145:0 146:1 147:0 148:0 149:1 150:1 151:0 152:0 153:0 154:0 155:1 156:1 157:0 158:1 159:1 160:0 161:0 162:1 163:0 164:1 165:1 166:0 167:0 168:1 169:1 170:1 171:0 172:1 173:1 174:1 175:1 176:0 177:1 178:0 179:1 180:0 181:0 182:1 183:1 184:0 185:1 186:1 187:0 188:1 189:1 190:0 191:1 192:0 193:1 194:0 195:0 196:1 197:1 198:1 199:1 200:1 201:0 202:0 203:0 204:0 205:0 206:1 207:0 208:0 209:0 210:1 211:1 212:1 213:1 214:0 215:1 216:1 217:1 218:0 219:1 220:0 221:0 222:0 223:1 224:0 225:1 226:1 227:0 228:1 229:0 230:0 231:1 232:1 233:1 234:0 235:0 236:0 237:0 238:0 239:1 240:0 241:0 242:1 243:1 244:0 245:0 246:1 247:0 248:0 249:1 250:0 251:1 252:1 253:1 254:1 255:1 256:1 257:0 258:0 259:0 260:0 261:1 262:1 263:0 264:0 265:1 266:0 267:1 268:1 269:1 270:0 271:1 272:1 273:0 274:0 275:1 276:0 277:0 278:1 279:1 280:0 281:1 282:0 283:0 284:1 285:1 286:0 287:0 288:0 289:0 290:1 291:1 292:0 293:1 294:1 295:0 296:1 297:1 298:0 299:0 300:1 301:0 302:0 303:0 304:1 305:1 306:0 307:0 308:1 309:0 310:1 311:0 312:1 313:0 314:0 315:1 316:0 317:1 318:1 319:1 320:0 321:1 322:1 323:1 324:0 325:1 326:1 327:0 328:1 329:1 330:1 331:1 332:0 333:0 334:1 335:0 336:0 337:1 338:1 339:0 340:0 341:0 342:1 343:1 344:0 345:0 346:1 347:1 348:0 349:0 350:0 351:1 352:1 353:0 354:1 355:1 356:0 357:1 358:1 359:1 360:0 361:0 362:1 363:0 364:0 365:0 366:1 367:1 368:0 369:0 370:1 371:1 372:1 373:1 374:1 375:0 376:0 377:1 378:0 379:0 380:0 381:0 382:0 383:1 384:0 385:0 386:0 387:0 388:0 389:0 390:0 391:0 392:0 393:0 394:1 395:1 396:1 397:1 398:0 399:0 400:1 401:0 402:0 403:0 404:0 405:0 406:0 407:1 408:0 409:0 410:0 411:1 412:0 413:0 414:1 415:1 416:0 417:0 418:1 419:0 420:0 421:1 422:1 423:1 424:0 425:0 426:1 427:0 428:0 429:0 430:0 431:1 432:0 433:0 434:0 435:0 436:1 437:1 438:0 439:1 440:1 441:0 442:0 443:0 444:1 445:0 446:1 447:0 448:0 449:0 450:1 451:0 452:0 453:1 454:0 455:1 456:0 457:1 458:1 459:1 460:0 461:0 462:1 463:1 464:1 465:0 466:0 467:1 468:1 469:0 470:0 471:1 472:0 473:1 474:0 475:0 476:1 477:0 478:1 479:1 480:1 481:0 482:1 483:1 484:0 485:0 486:0 487:0 488:1 489:1 490:0 491:1 492:0 493:1 494:0 495:1 496:1 497:0 498:1 499:1 500:1 501:1 502:0 503:0 504:0 505:0 506:0 507:0 508:0 509:0 510:1 511:1 512:0 513:0 514:0 515:0 516:1 517:0 518:1 519:1 520:1 521:0 522:1 523:1 524:1 525:0 526:1 527:0 528:1 529:1 530:0 531:0 532:1 533:0 534:0 535:0 536:0 537:1 538:1 539:0 540:1 541:1 542:1 543:0 544:1 545:0 546:0 547:0 548:0 549:1 550:1 551:0 552:0 553:0 554:1 555:1 556:0 557:1 558:1 559:1 560:1 561:1 562:0 563:1 564:0 565:1 566:1 567:0 568:1 569:1 570:1 571:1 572:1 573:0 574:1 575:0 576:1 577:1 578:0 579:1 580:1 581:1 582:0 583:1 584:1 585:1 586:0 587:1 588:1 589:0 590:0 591:0 592:1 593:1 594:0 595:0 596:0 597:1 598:1 599:0 600:1 601:1 602:0 603:0 604:0 605:1 606:0 607:0 608:1 609:0 610:1 611:0 612:0 613:0 614:1 615:1 616:0 617:0 618:0 619:1 620:1 621:1 622:1 623:1 624:1 625:0 626:0 627:1 628:0 629:0 630:1 631:0 632:0 633:1 634:0 635:1 636:0 637:0 638:1 639:0 640:1 641:1 642:0 643:0 644:1 645:1 646:0 647:0 648:0 649:1 650:0 651:1 652:0 653:1 654:0 655:0 656:1 657:0 658:1 659:0 660:0 661:1 662:0 663:0 664:0 665:0 666:0 667:0 668:1 669:0 670:0 671:0 672:0 673:1 674:1 675:1 676:1 677:0 678:0 679:0 680:0 681:0 682:1 683:0 684:0 685:0 686:0 687:0 688:1 689:1 690:0 691:0 692:0 693:1 694:1 695:1 696:1 697:1 698:0 699:0 700:0 701:0 702:0 703:0 704:0 705:0 706:0 707:0 708:1 709:0 710:1 711:0 712:0 713:1 714:0 715:0 716:0 717:0 718:1 719:0 720:0 721:1 722:1 723:1 724:1 725:1 726:1 727:0 728:1 729:1 730:1 731:0 732:0 733:1 734:0 735:1 736:0 737:0 738:1 739:1 740:1 741:0 742:1 743:0 744:0 745:1 746:1 747:0 748:1 749:1 750:0 751:0 752:0 753:1 754:1 755:1 756:1 757:0 758:0 759:1 760:0 761:1 762:1 763:1 764:1 765:1 766:1 767:1 768:0 769:0 770:0 771:1 772:1 773:0 774:1 775:0 776:0 777:0 778:0 779:1 780:0 781:1 782:0 783:0 784:1 785:1 786:1 787:1 788:0 789:0 790:0 791:0 792:1 793:0 794:0 795:1 796:0 797:1 798:0 799:1 800:0 801:0 802:1 803:1 804:0 805:1 806:1 807:1 808:0 809:0 810:0 811:0 812:0 813:0 814:1 815:1 816:1 817:0 818:1 819:1 820:0 821:1 822:0 823:1 824:0 825:0 826:0 827:1 828:1 829:1 830:1 831:1 832:0 833:1 834:0 835:0 836:0 837:1 838:0 839:0 840:1 841:1 842:1 843:0 844:0 845:1 846:1 847:1 848:0 849:1 850:0 851:0 852:1 853:0 854:1 855:0 856:1 857:1 858:0 859:0 860:0 861:0 862:0 863:0 864:0 865:0 866:0 867:0 868:0 869:0 870:1 871:1 872:1 873:1 874:0 875:1 876:0 877:1 878:0 879:0 880:0 881:0 882:1 883:1 884:1 885:1 886:0 887:1 888:0 889:0 890:0 891:1 892:0 893:1 894:0 895:0 896:1 897:1 898:0 899:0 900:0 901:0 902:0 903:1 904:1 905:0 906:1 907:0 908:0 909:0 910:1 911:1 912:1 913:0 914:1 915:1 916:1 917:0 918:0 919:1 920:0 921:0 922:1 923:1 924:0 925:1 926:0 927:1 928:1 929:1 930:1 931:0 932:0 933:0 934:0 935:1 936:0 937:1 938:0 939:1 940:1 941:1 942:0 943:0 944:1 945:1 946:0 947:0 948:1 949:1 950:1 951:0 952:1 953:1 954:0 955:1 956:0 957:1 958:0 959:1 960:1 961:1 962:0 963:1 964:1 965:0 966:1 967:0 968:0 969:0 970:0 971:0 972:0 973:0 974:0 975:1 976:0 977:0 978:0 979:1 980:1 981:1 982:0 983:0 984:1 985:0 986:1 987:1 988:0 989:0 990:1 991:0 992:0 993:0 994:0 995:1 996:1 997:1 998:0 999:0 1000:0 1001:0 1002:0 1003:0 1004:0 1005:0 1006:1 1007:0 1008:0 1009:0 1010:0 1011:0 1012:0 1013:0 1014:0 1015:0 1016:0 1017:0 1018:0 1019:1 1020:0 1021:1 1022:1 1023:0 1024:1 #
0.53374799212728463171373505247175 1:0 2:1 3:1 4:0 5:0 6:1 7:1 8:1 9:0 10:0 11:0 12:0 13:0 14:0 15:0 16:0 17:0 18:0 19:0 20:1 21:0 22:0 23:0 24:1 25:1 26:1 27:1 28:1 29:1 30:0 31:0 32:0 33:0 34:1 35:0 36:1 37:1 38:1 39:0 40:1 41:0 42:0 43:0 44:1 45:0 46:0 47:0 48:1 49:0 50:0 51:0 52:0 53:1 54:1 55:1 56:1 57:1 58:0 59:0 60:0 61:0 62:1 63:1 64:1 65:0 66:0 67:0 68:1 69:1 70:0 71:1 72:0 73:1 74:0 75:1 76:0 77:0 78:0 79:0 80:0 81:0 82:0 83:0 84:1 85:0 86:1 87:0 88:0 89:1 90:0 91:1 92:1 93:0 94:0 95:0 96:1 97:0 98:0 99:0 100:0 101:1 102:0 103:1 104:1 105:1 106:1 107:1 108:0 109:1 110:0 111:0 112:0 113:0 114:1 115:1 116:1 117:1 118:0 119:0 120:0 121:1 122:0 123:0 124:0 125:1 126:1 127:0 128:1 129:0 130:0 131:1 132:0 133:0 134:0 135:0 136:0 137:0 138:1 139:0 140:1 141:0 142:0 143:0 144:0 145:0 146:0 147:1 148:0 149:1 150:0 151:0 152:1 153:0 154:1 155:1 156:0 157:1 158:0 159:1 160:1 161:0 162:1 163:1 164:1 165:1 166:1 167:0 168:1 169:0 170:1 171:0 172:0 173:0 174:0 175:0 176:0 177:0 178:1 179:1 180:0 181:0 182:1 183:0 184:0 185:0 186:1 187:1 188:1 189:1 190:1 191:1 192:1 193:1 194:0 195:0 196:1 197:0 198:1 199:1 200:1 201:1 202:0 203:0 204:0 205:0 206:0 207:0 208:0 209:1 210:1 211:1 212:1 213:0 214:0 215:1 216:0 217:0 218:0 219:1 220:0 221:1 222:0 223:0 224:0 225:1 226:1 227:0 228:1 229:1 230:0 231:0 232:1 233:1 234:0 235:0 236:1 237:0 238:0 239:0 240:0 241:1 242:0 243:0 244:0 245:0 246:0 247:0 248:0 249:0 250:1 251:1 252:0 253:1 254:1 255:0 256:1 257:1 258:1 259:1 260:0 261:0 262:0 263:0 264:0 265:0 266:0 267:0 268:0 269:1 270:1 271:0 272:0 273:1 274:0 275:0 276:0 277:0 278:1 279:1 280:1 281:1 282:0 283:0 284:1 285:0 286:0 287:0 288:0 289:0 290:1 291:1 292:0 293:1 294:1 295:1 296:1 297:1 298:1 299:0 300:1 301:1 302:1 303:0 304:0 305:0 306:0 307:0 308:0 309:0 310:0 311:0 312:0 313:1 314:1 315:0 316:0 317:1 318:0 319:0 320:1 321:1 322:0 323:0 324:0 325:1 326:1 327:0 328:0 329:0 330:0 331:0 332:0 333:0 334:0 335:0 336:0 337:1 338:1 339:0 340:0 341:1 342:1 343:0 344:0 345:0 346:0 347:1 348:0 349:0 350:0 351:0 352:0 353:0 354:0 355:1 356:1 357:1 358:0 359:0 360:0 361:1 362:0 363:0 364:0 365:1 366:0 367:1 368:0 369:0 370:0 371:1 372:0 373:1 374:1 375:0 376:1 377:1 378:0 379:0 380:1 381:0 382:0 383:1 384:0 385:1 386:0 387:0 388:1 389:0 390:1 391:0 392:0 393:0 394:1 395:1 396:0 397:1 398:0 399:0 400:0 401:1 402:0 403:1 404:0 405:0 406:0 407:1 408:0 409:0 410:0 411:0 412:1 413:0 414:0 415:1 416:1 417:0 418:0 419:1 420:1 421:1 422:1 423:1 424:0 425:1 426:0 427:1 428:0 429:0 430:0 431:1 432:1 433:0 434:1 435:0 436:1 437:1 438:0 439:1 440:0 441:0 442:1 443:1 444:1 445:1 446:0 447:0 448:1 449:1 450:0 451:0 452:0 453:0 454:0 455:0 456:1 457:0 458:0 459:1 460:0 461:0 462:1 463:1 464:0 465:1 466:0 467:0 468:1 469:1 470:0 471:0 472:0 473:0 474:1 475:0 476:1 477:0 478:0 479:1 480:1 481:0 482:0 483:1 484:0 485:0 486:0 487:0 488:1 489:0 490:0 491:0 492:0 493:0 494:0 495:0 496:0 497:0 498:1 499:1 500:0 501:0 502:0 503:0 504:1 505:0 506:1 507:1 508:0 509:0 510:1 511:0 512:1 513:0 514:0 515:0 516:0 517:1 518:1 519:0 520:1 521:0 522:0 523:1 524:1 525:0 526:1 527:0 528:1 529:0 530:1 531:0 532:0 533:0 534:1 535:1 536:0 537:0 538:0 539:0 540:1 541:1 542:0 543:1 544:0 545:0 546:1 547:0 548:0 549:1 550:1 551:1 552:1 553:0 554:1 555:1 556:1 557:0 558:1 559:1 560:1 561:0 562:1 563:1 564:1 565:0 566:0 567:0 568:1 569:1 570:0 571:1 572:1 573:0 574:1 575:1 576:0 577:1 578:0 579:1 580:1 581:0 582:1 583:0 584:0 585:0 586:1 587:0 588:1 589:0 590:1 591:0 592:0 593:0 594:0 595:0 596:0 597:1 598:0 599:0 600:0 601:0 602:1 603:1 604:1 605:1 606:0 607:1 608:1 609:0 610:0 611:1 612:1 613:0 614:0 615:1 616:0 617:0 618:0 619:1 620:1 621:0 622:1 623:1 624:0 625:0 626:0 627:1 628:0 629:0 630:0 631:1 632:0 633:1 634:1 635:1 636:0 637:0 638:1 639:0 640:1 641:1 642:0 643:1 644:1 645:1 646:0 647:0 648:0 649:0 650:0 651:0 652:0 653:1 654:0 655:1 656:1 657:0 658:0 659:0 660:0 661:1 662:1 663:1 664:1 665:0 666:0 667:0 668:0 669:1 670:0 671:0 672:0 673:1 674:1 675:0 676:1 677:1 678:0 679:0 680:1 681:1 682:1 683:0 684:1 685:0 686:0 687:0 688:0 689:0 690:1 691:0 692:0 693:1 694:0 695:0 696:1 697:1 698:0 699:1 700:0 701:1 702:0 703:1 704:1 705:0 706:1 707:1 708:0 709:0 710:0 711:1 712:0 713:1 714:0 715:0 716:0 717:0 718:0 719:0 720:0 721:1 722:0 723:1 724:1 725:1 726:0 727:0 728:1 729:1 730:1 731:1 732:0 733:1 734:0 735:1 736:1 737:0 738:0 739:0 740:0 741:1 742:1 743:0 744:0 745:0 746:0 747:0 748:1 749:1 750:1 751:1 752:0 753:0 754:1 755:0 756:0 757:0 758:0 759:0 760:1 761:0 762:0 763:0 764:0 765:0 766:0 767:0 768:1 769:1 770:0 771:0 772:0 773:1 774:0 775:0 776:1 777:1 778:0 779:0 780:0 781:1 782:0 783:0 784:0 785:0 786:0 787:0 788:0 789:0 790:0 791:0 792:1 793:1 794:0 795:1 796:0 797:0 798:1 799:0 800:0 801:0 802:0 803:1 804:0 805:0 806:1 807:0 808:0 809:1 810:0 811:1 812:0 813:1 814:1 815:1 816:0 817:1 818:0 819:1 820:0 821:0 822:0 823:0 824:0 825:0 826:0 827:0 828:0 829:0 830:0 831:1 832:1 833:0 834:1 835:0 836:0 837:0 838:0 839:1 840:0 841:0 842:0 843:0 844:1 845:1 846:0 847:1 848:1 849:1 850:0 851:1 852:0 853:0 854:0 855:0 856:0 857:0 858:1 859:0 860:1 861:1 862:0 863:1 864:0 865:0 866:0 867:0 868:0 869:0 870:0 871:1 872:1 873:1 874:1 875:0 876:0 877:0 878:0 879:0 880:1 881:0 882:1 883:0 884:0 885:0 886:0 887:0 888:0 889:1 890:0 891:0 892:1 893:0 894:0 895:1 896:1 897:0 898:0 899:0 900:1 901:1 902:1 903:0 904:1 905:0 906:0 907:1 908:1 909:0 910:0 911:0 912:0 913:0 914:0 915:1 916:0 917:0 918:0 919:1 920:0 921:0 922:0 923:0 924:0 925:0 926:1 927:0 928:1 929:1 930:1 931:0 932:0 933:0 934:0 935:1 936:0 937:0 938:1 939:1 940:0 941:0 942:0 943:1 944:0 945:0 946:1 947:0 948:0 949:0 950:0 951:0 952:0 953:0 954:0 955:0 956:1 957:1 958:0 959:0 960:0 961:1 962:0 963:0 964:1 965:0 966:1 967:0 968:1 969:0 970:0 971:0 972:0 973:1 974:0 975:1 976:1 977:0 978:0 979:0 980:0 981:0 982:0 983:0 984:0 985:0 986:0 987:1 988:0 989:0 990:0 991:1 992:0 993:1 994:1 995:0 996:1 997:1 998:0 999:1 1000:1 1001:0 1002:0 1003:0 1004:1 1005:0 1006:0 1007:1 1008:0 1009:1 1010:0 1011:0 1012:1 1013:0 1014:0 1015:0 1016:0 1017:1 1018:0 1019:0 1020:1 1021:0 1022:1 1023:0 1024:1 #
0.53374799212728463171373505247175 1:0 2:0 3:0 4:0 5:0 6:0 7:0 8:0 9:1 10:0 11:0 12:1 13:0 14:1 15:0 16:0 17:0 18:0 19:1 20:0 21:1 22:1 23:0 24:1 25:1 26:0 27:0 28:1 29:0 30:0 31:0 32:1 33:1 34:0 35:1 36:1 37:0 38:1 39:1 40:0 41:0 42:0 43:1 44:0 45:0 46:1 47:1 48:0 49:1 50:0 51:0 52:1 53:0 54:1 55:0 56:0 57:0 58:1 59:1 60:0 61:0 62:1 63:1 64:0 65:0 66:1 67:1 68:0 69:0 70:0 71:1 72:0 73:0 74:0 75:0 76:0 77:0 78:0 79:0 80:0 81:0 82:0 83:0 84:1 85:0 86:1 87:0 88:1 89:1 90:0 91:1 92:0 93:0 94:1 95:0 96:0 97:0 98:0 99:0 100:0 101:1 102:1 103:0 104:0 105:0 106:1 107:0 108:0 109:1 110:0 111:1 112:1 113:0 114:1 115:1 116:0 117:0 118:0 119:0 120:0 121:0 122:0 123:1 124:0 125:1 126:0 127:1 128:1 129:0 130:0 131:1 132:0 133:0 134:0 135:0 136:0 137:1 138:0 139:0 140:1 141:0 142:0 143:0 144:0 145:0 146:0 147:0 148:0 149:0 150:0 151:1 152:0 153:1 154:1 155:1 156:0 157:0 158:1 159:0 160:0 161:1 162:0 163:1 164:1 165:1 166:1 167:0 168:1 169:0 170:1 171:0 172:1 173:1 174:0 175:1 176:0 177:1 178:0 179:1 180:0 181:1 182:0 183:0 184:0 185:0 186:1 187:1 188:0 189:1 190:0 191:1 192:0 193:1 194:0 195:0 196:1 197:0 198:0 199:1 200:1 201:0 202:0 203:0 204:0 205:0 206:0 207:1 208:1 209:1 210:1 211:0 212:1 213:1 214:0 215:1 216:0 217:0 218:0 219:1 220:1 221:0 222:0 223:0 224:0 225:1 226:1 227:0 228:0 229:0 230:0 231:0 232:1 233:1 234:0 235:0 236:0 237:0 238:0 239:1 240:0 241:0 242:0 243:0 244:0 245:0 246:1 247:0 248:0 249:0 250:1 251:0 252:0 253:0 254:1 255:1 256:0 257:0 258:0 259:0 260:0 261:0 262:0 263:0 264:1 265:0 266:0 267:0 268:0 269:0 270:0 271:0 272:1 273:0 274:1 275:0 276:0 277:1 278:0 279:1 280:0 281:0 282:1 283:0 284:0 285:1 286:0 287:0 288:0 289:0 290:1 291:1 292:1 293:0 294:1 295:0 296:1 297:0 298:0 299:0 300:1 301:0 302:0 303:0 304:1 305:0 306:0 307:1 308:0 309:0 310:0 311:0 312:1 313:0 314:0 315:0 316:0 317:1 318:1 319:1 320:0 321:1 322:1 323:1 324:0 325:1 326:0 327:0 328:1 329:0 330:1 331:1 332:1 333:0 334:1 335:0 336:0 337:0 338:0 339:0 340:0 341:0 342:1 343:0 344:0 345:0 346:0 347:0 348:0 349:0 350:0 351:0 352:0 353:0 354:0 355:1 356:0 357:0 358:0 359:0 360:0 361:0 362:1 363:0 364:0 365:0 366:0 367:1 368:0 369:0 370:0 371:0 372:0 373:1 374:1 375:1 376:0 377:1 378:1 379:0 380:0 381:0 382:0 383:0 384:0 385:0 386:0 387:0 388:0 389:0 390:0 391:0 392:0 393:0 394:0 395:1 396:1 397:0 398:0 399:0 400:1 401:0 402:0 403:0 404:0 405:0 406:0 407:0 408:0 409:1 410:0 411:0 412:0 413:1 414:1 415:1 416:1 417:0 418:0 419:1 420:0 421:1 422:1 423:0 424:0 425:1 426:0 427:1 428:0 429:0 430:0 431:0 432:0 433:0 434:0 435:1 436:1 437:0 438:1 439:0 440:0 441:1 442:0 443:0 444:1 445:0 446:0 447:0 448:1 449:0 450:0 451:0 452:1 453:1 454:0 455:0 456:0 457:1 458:1 459:1 460:0 461:0 462:0 463:1 464:0 465:0 466:0 467:0 468:1 469:0 470:0 471:0 472:0 473:0 474:0 475:0 476:1 477:0 478:1 479:1 480:0 481:1 482:0 483:1 484:0 485:0 486:0 487:0 488:1 489:0 490:0 491:0 492:0 493:1 494:0 495:0 496:1 497:0 498:1 499:1 500:1 501:1 502:0 503:0 504:0 505:0 506:0 507:1 508:0 509:0 510:1 511:1 512:0 513:0 514:0 515:0 516:1 517:0 518:1 519:0 520:0 521:0 522:0 523:0 524:0 525:0 526:1 527:0 528:1 529:0 530:0 531:0 532:1 533:0 534:0 535:0 536:0 537:1 538:0 539:0 540:1 541:1 542:1 543:0 544:0 545:1 546:0 547:0 548:0 549:1 550:1 551:0 552:0 553:0 554:0 555:0 556:0 557:0 558:1 559:0 560:1 561:0 562:1 563:0 564:0 565:0 566:1 567:1 568:1 569:1 570:1 571:0 572:1 573:0 574:0 575:0 576:1 577:0 578:0 579:0 580:1 581:1 582:1 583:1 584:0 585:0 586:0 587:1 588:0 589:0 590:0 591:0 592:1 593:1 594:1 595:1 596:1 597:0 598:0 599:1 600:1 601:0 602:0 603:0 604:0 605:0 606:0 607:0 608:0 609:0 610:1 611:0 612:1 613:0 614:0 615:0 616:1 617:1 618:0 619:1 620:1 621:0 622:1 623:1 624:1 625:1 626:1 627:1 628:0 629:1 630:1 631:0 632:0 633:1 634:0 635:1 636:1 637:0 638:0 639:0 640:0 641:1 642:0 643:0 644:0 645:1 646:0 647:0 648:0 649:1 650:0 651:0 652:0 653:0 654:0 655:0 656:1 657:0 658:0 659:1 660:0 661:0 662:0 663:0 664:0 665:0 666:0 667:0 668:1 669:0 670:0 671:1 672:0 673:1 674:0 675:1 676:0 677:1 678:0 679:0 680:0 681:0 682:0 683:1 684:0 685:0 686:0 687:0 688:0 689:1 690:0 691:0 692:0 693:0 694:1 695:1 696:0 697:0 698:0 699:0 700:0 701:0 702:0 703:0 704:0 705:0 706:0 707:0 708:1 709:0 710:0 711:0 712:0 713:0 714:0 715:1 716:0 717:0 718:1 719:0 720:1 721:1 722:1 723:0 724:0 725:0 726:0 727:0 728:1 729:1 730:0 731:0 732:1 733:0 734:0 735:1 736:0 737:0 738:0 739:0 740:0 741:0 742:1 743:1 744:0 745:0 746:1 747:0 748:1 749:1 750:0 751:0 752:0 753:0 754:0 755:0 756:1 757:0 758:0 759:1 760:0 761:0 762:1 763:0 764:0 765:1 766:0 767:0 768:0 769:0 770:0 771:0 772:0 773:0 774:0 775:0 776:0 777:0 778:0 779:0 780:0 781:0 782:0 783:1 784:1 785:1 786:0 787:1 788:0 789:0 790:0 791:0 792:0 793:0 794:0 795:1 796:0 797:0 798:0 799:0 800:0 801:0 802:0 803:1 804:0 805:0 806:0 807:0 808:0 809:1 810:0 811:0 812:0 813:0 814:1 815:0 816:0 817:0 818:0 819:1 820:0 821:0 822:0 823:1 824:1 825:0 826:0 827:0 828:0 829:0 830:1 831:1 832:1 833:1 834:0 835:1 836:0 837:1 838:0 839:1 840:1 841:0 842:0 843:0 844:0 845:0 846:1 847:1 848:0 849:0 850:0 851:0 852:1 853:0 854:0 855:0 856:0 857:0 858:0 859:1 860:0 861:0 862:0 863:0 864:0 865:1 866:0 867:0 868:0 869:0 870:1 871:0 872:1 873:0 874:0 875:0 876:0 877:0 878:0 879:1 880:0 881:0 882:1 883:0 884:0 885:0 886:0 887:0 888:0 889:0 890:0 891:1 892:0 893:0 894:0 895:0 896:0 897:0 898:0 899:0 900:1 901:0 902:0 903:1 904:0 905:0 906:1 907:1 908:0 909:0 910:1 911:0 912:1 913:1 914:1 915:1 916:0 917:0 918:0 919:1 920:0 921:0 922:0 923:1 924:0 925:0 926:0 927:0 928:0 929:1 930:1 931:0 932:0 933:0 934:0 935:1 936:1 937:0 938:1 939:1 940:0 941:0 942:0 943:0 944:1 945:0 946:0 947:0 948:0 949:0 950:1 951:0 952:0 953:0 954:0 955:1 956:0 957:1 958:1 959:1 960:1 961:0 962:1 963:1 964:0 965:0 966:0 967:0 968:0 969:0 970:0 971:1 972:0 973:0 974:0 975:1 976:1 977:1 978:0 979:0 980:0 981:0 982:0 983:0 984:1 985:0 986:1 987:1 988:1 989:0 990:0 991:0 992:0 993:0 994:0 995:0 996:1 997:1 998:0 999:0 1000:0 1001:1 1002:1 1003:0 1004:0 1005:0 1006:0 1007:0 1008:0 1009:0 1010:1 1011:0 1012:0 1013:0 1014:0 1015:0 1016:0 1017:1 1018:0 1019:0 1020:1 1021:1 1022:1 1023:1 1024:1 #
-0.53374799212728463171373505247175 1:0 2:0 3:0 4:0 5:0 6:1 7:0 8:0 9:1 10:1 11:1 12:1 13:1 14:0 15:0 16:1 17:0 18:0 19:0 20:1 21:0 22:1 23:0 24:0 25:0 26:0 27:1 28:0 29:0 30:0 31:0 32:0 33:0 34:0 35:0 36:1 37:1 38:0 39:0 40:0 41:0 42:1 43:1 44:1 45:1 46:0 47:1 48:0 49:1 50:0 51:1 52:0 53:1 54:0 55:1 56:1 57:0 58:0 59:0 60:0 61:0 62:0 63:0 64:0 65:0 66:0 67:1 68:1 69:1 70:0 71:1 72:1 73:1 74:0 75:0 76:0 77:0 78:0 79:0 80:1 81:1 82:1 83:0 84:0 85:1 86:1 87:0 88:0 89:1 90:1 91:1 92:1 93:0 94:0 95:0 96:1 97:0 98:1 99:0 100:0 101:1 102:0 103:0 104:1 105:1 106:1 107:1 108:1 109:0 110:0 111:0 112:0 113:0 114:1 115:0 116:1 117:1 118:0 119:0 120:0 121:0 122:0 123:1 124:0 125:1 126:1 127:1 128:0 129:1 130:0 131:1 132:1 133:1 134:1 135:1 136:1 137:0 138:0 139:1 140:0 141:0 142:1 143:0 144:0 145:0 146:0 147:0 148:0 149:1 150:0 151:0 152:1 153:1 154:1 155:1 156:1 157:0 158:1 159:0 160:0 161:1 162:1 163:0 164:0 165:1 166:1 167:1 168:1 169:0 170:1 171:0 172:1 173:0 174:0 175:1 176:0 177:0 178:0 179:0 180:0 181:1 182:1 183:1 184:0 185:1 186:1 187:0 188:1 189:0 190:0 191:0 192:1 193:1 194:0 195:0 196:1 197:0 198:1 199:1 200:0 201:0 202:0 203:0 204:0 205:0 206:0 207:1 208:0 209:1 210:1 211:1 212:0 213:1 214:0 215:1 216:1 217:0 218:0 219:0 220:0 221:0 222:1 223:1 224:1 225:1 226:0 227:1 228:0 229:0 230:0 231:1 232:0 233:1 234:1 235:0 236:0 237:0 238:1 239:1 240:1 241:0 242:1 243:1 244:0 245:1 246:1 247:0 248:0 249:1 250:1 251:0 252:0 253:1 254:1 255:0 256:0 257:1 258:1 259:0 260:0 261:1 262:0 263:0 264:0 265:0 266:0 267:0 268:1 269:1 270:1 271:1 272:0 273:0 274:0 275:1 276:0 277:0 278:0 279:1 280:0 281:1 282:0 283:1 284:1 285:0 286:1 287:1 288:0 289:0 290:1 291:0 292:1 293:0 294:1 295:0 296:0 297:0 298:1 299:0 300:0 301:1 302:1 303:0 304:1 305:1 306:0 307:1 308:0 309:0 310:0 311:0 312:1 313:1 314:1 315:0 316:0 317:1 318:0 319:0 320:0 321:1 322:0 323:1 324:0 325:1 326:0 327:1 328:1 329:0 330:1 331:0 332:0 333:0 334:0 335:1 336:0 337:1 338:0 339:0 340:0 341:0 342:1 343:1 344:1 345:0 346:1 347:1 348:1 349:0 350:0 351:1 352:1 353:1 354:0 355:1 356:0 357:1 358:0 359:0 360:0 361:0 362:0 363:0 364:0 365:0 366:1 367:1 368:1 369:0 370:0 371:1 372:0 373:0 374:1 375:1 376:1 377:0 378:1 379:1 380:0 381:1 382:0 383:1 384:1 385:0 386:0 387:1 388:1 389:0 390:0 391:0 392:0 393:1 394:0 395:0 396:0 397:0 398:0 399:0 400:1 401:0 402:1 403:1 404:1 405:1 406:0 407:0 408:0 409:0 410:1 411:0 412:0 413:1 414:0 415:1 416:1 417:1 418:0 419:1 420:1 421:1 422:1 423:1 424:1 425:1 426:0 427:0 428:0 429:1 430:0 431:1 432:0 433:1 434:1 435:0 436:0 437:0 438:0 439:0 440:1 441:1 442:1 443:1 444:1 445:0 446:0 447:0 448:0 449:0 450:0 451:0 452:1 453:1 454:1 455:0 456:0 457:1 458:0 459:0 460:0 461:0 462:0 463:1 464:0 465:1 466:0 467:0 468:0 469:1 470:0 471:0 472:0 473:1 474:1 475:0 476:0 477:0 478:0 479:1 480:1 481:0 482:0 483:1 484:0 485:0 486:1 487:1 488:1 489:1 490:0 491:0 492:1 493:0 494:0 495:1 496:0 497:1 498:1 499:0 500:1 501:0 502:1 503:1 504:0 505:1 506:0 507:0 508:0 509:1 510:0 511:0 512:1 513:0 514:1 515:1 516:0 517:0 518:1 519:0 520:0 521:0 522:0 523:1 524:1 525:0 526:0 527:0 528:1 529:0 530:0 531:0 532:0 533:0 534:0 535:0 536:1 537:0 538:0 539:0 540:1 541:1 542:0 543:0 544:0 545:1 546:1 547:1 548:1 549:1 550:0 551:0 552:1 553:1 554:1 555:0 556:1 557:1 558:1 559:1 560:1 561:0 562:0 563:0 564:0 565:1 566:1 567:1 568:0 569:1 570:1 571:0 572:1 573:1 574:0 575:1 576:1 577:0 578:0 579:0 580:1 581:1 582:0 583:1 584:0 585:0 586:0 587:0 588:1 589:0 590:0 591:1 592:0 593:0 594:1 595:0 596:0 597:1 598:1 599:0 600:0 601:0 602:0 603:0 604:0 605:0 606:0 607:1 608:1 609:0 610:0 611:0 612:1 613:1 614:0 615:1 616:1 617:0 618:0 619:0 620:1 621:0 622:1 623:0 624:0 625:1 626:1 627:1 628:0 629:1 630:1 631:1 632:0 633:1 634:1 635:1 636:0 637:0 638:1 639:0 640:0 641:1 642:0 643:1 644:0 645:0 646:1 647:0 648:0 649:1 650:1 651:0 652:0 653:0 654:0 655:1 656:1 657:0 658:0 659:0 660:0 661:1 662:1 663:1 664:1 665:0 666:0 667:1 668:1 669:0 670:0 671:0 672:0 673:1 674:1 675:0 676:0 677:0 678:0 679:1 680:0 681:0 682:0 683:0 684:0 685:0 686:0 687:1 688:0 689:1 690:0 691:1 692:0 693:0 694:0 695:0 696:0 697:0 698:1 699:1 700:0 701:1 702:0 703:0 704:0 705:0 706:0 707:1 708:1 709:0 710:1 711:0 712:0 713:1 714:0 715:0 716:0 717:1 718:0 719:0 720:1 721:0 722:0 723:1 724:1 725:0 726:1 727:0 728:1 729:0 730:0 731:0 732:0 733:0 734:0 735:1 736:0 737:0 738:1 739:0 740:1 741:0 742:0 743:0 744:0 745:0 746:0 747:0 748:1 749:1 750:0 751:1 752:0 753:0 754:1 755:1 756:1 757:0 758:0 759:1 760:0 761:1 762:1 763:0 764:0 765:0 766:1 767:0 768:0 769:1 770:0 771:1 772:0 773:0 774:0 775:1 776:1 777:1 778:1 779:0 780:0 781:1 782:0 783:0 784:1 785:1 786:0 787:1 788:1 789:0 790:1 791:0 792:0 793:0 794:0 795:0 796:1 797:0 798:0 799:0 800:0 801:0 802:0 803:0 804:0 805:0 806:0 807:1 808:0 809:1 810:0 811:0 812:0 813:0 814:1 815:0 816:0 817:1 818:1 819:1 820:0 821:0 822:1 823:0 824:1 825:1 826:1 827:1 828:0 829:0 830:0 831:0 832:0 833:0 834:1 835:0 836:0 837:0 838:1 839:0 840:0 841:0 842:0 843:1 844:1 845:1 846:0 847:0 848:0 849:0 850:0 851:0 852:0 853:0 854:0 855:0 856:0 857:0 858:0 859:0 860:0 861:0 862:1 863:1 864:0 865:0 866:0 867:0 868:0 869:0 870:0 871:1 872:0 873:0 874:0 875:0 876:1 877:1 878:0 879:0 880:1 881:0 882:1 883:1 884:0 885:0 886:0 887:0 888:0 889:1 890:0 891:1 892:0 893:0 894:0 895:0 896:0 897:0 898:0 899:0 900:0 901:0 902:0 903:1 904:1 905:0 906:1 907:1 908:0 909:0 910:0 911:0 912:0 913:0 914:0 915:1 916:0 917:1 918:0 919:1 920:1 921:1 922:0 923:1 924:0 925:0 926:0 927:0 928:1 929:1 930:0 931:0 932:0 933:1 934:0 935:1 936:1 937:0 938:1 939:1 940:1 941:1 942:0 943:0 944:1 945:0 946:0 947:0 948:0 949:1 950:1 951:1 952:0 953:0 954:1 955:0 956:0 957:1 958:0 959:1 960:0 961:1 962:0 963:1 964:1 965:0 966:1 967:1 968:0 969:1 970:0 971:0 972:0 973:0 974:1 975:1 976:1 977:1 978:0 979:1 980:1 981:0 982:0 983:0 984:0 985:1 986:0 987:1 988:0 989:0 990:0 991:1 992:0 993:1 994:1 995:1 996:1 997:0 998:0 999:1 1000:0 1001:0 1002:1 1003:1 1004:1 1005:0 1006:0 1007:0 1008:1 1009:1 1010:0 1011:0 1012:0 1013:1 1014:1 1015:0 1016:0 1017:0 1018:0 1019:0 1020:1 1021:1 1022:0 1023:0 1024:1 #
-0.53374799212728463171373505247175 1:1 2:0 3:0 4:0 5:0 6:0 7:0 8:0 9:0 10:1 11:1 12:1 13:0 14:0 15:0 16:0 17:0 18:0 19:0 20:0 21:0 22:0 23:1 24:1 25:0 26:0 27:0 28:0 29:1 30:0 31:0 32:0 33:0 34:0 35:1 36:0 37:0 38:0 39:0 40:0 41:1 42:0 43:0 44:1 45:0 46:0 47:0 48:1 49:1 50:0 51:0 52:0 53:0 54:0 55:1 56:0 57:0 58:1 59:0 60:1 61:0 62:1 63:0 64:0 65:1 66:1 67:0 68:1 69:1 70:0 71:1 72:1 73:1 74:0 75:0 76:0 77:0 78:0 79:0 80:0 81:0 82:0 83:0 84:1 85:1 86:0 87:1 88:1 89:1 90:0 91:1 92:0 93:0 94:1 95:0 96:1 97:0 98:0 99:0 100:1 101:1 102:1 103:0 104:1 105:0 106:0 107:0 108:0 109:1 110:0 111:1 112:0 113:0 114:1 115:1 116:1 117:1 118:0 119:1 120:0 121:0 122:0 123:0 124:0 125:0 126:1 127:1 128:1 129:0 130:0 131:1 132:1 133:0 134:0 135:0 136:0 137:0 138:0 139:0 140:0 141:0 142:0 143:0 144:0 145:0 146:0 147:0 148:0 149:0 150:0 151:1 152:0 153:0 154:1 155:0 156:1 157:0 158:0 159:0 160:1 161:0 162:0 163:1 164:0 165:1 166:1 167:0 168:1 169:0 170:0 171:0 172:0 173:0 174:1 175:1 176:0 177:0 178:0 179:0 180:0 181:0 182:0 183:0 184:0 185:0 186:0 187:0 188:0 189:0 190:0 191:0 192:1 193:1 194:0 195:0 196:1 197:0 198:0 199:1 200:1 201:0 202:0 203:0 204:0 205:0 206:0 207:0 208:0 209:0 210:1 211:0 212:0 213:0 214:1 215:1 216:0 217:0 218:1 219:0 220:0 221:0 222:1 223:1 224:0 225:1 226:0 227:0 228:0 229:0 230:1 231:1 232:0 233:1 234:0 235:1 236:0 237:0 238:0 239:1 240:0 241:1 242:0 243:0 244:0 245:0 246:0 247:0 248:0 249:0 250:0 251:0 252:0 253:0 254:1 255:0 256:0 257:1 258:0 259:0 260:0 261:0 262:0 263:0 264:0 265:0 266:0 267:1 268:0 269:1 270:0 271:0 272:0 273:0 274:0 275:1 276:1 277:1 278:0 279:1 280:1 281:0 282:0 283:0 284:0 285:0 286:1 287:0 288:0 289:0 290:0 291:0 292:1 293:1 294:1 295:0 296:1 297:1 298:0 299:0 300:0 301:0 302:0 303:0 304:0 305:1 306:0 307:0 308:1 309:0 310:0 311:0 312:1 313:0 314:0 315:0 316:1 317:0 318:1 319:0 320:1 321:1 322:0 323:0 324:0 325:0 326:0 327:1 328:0 329:0 330:0 331:0 332:0 333:0 334:0 335:0 336:0 337:1 338:0 339:0 340:1 341:0 342:1 343:1 344:0 345:1 346:0 347:1 348:0 349:1 350:0 351:1 352:0 353:1 354:0 355:1 356:0 357:1 358:0 359:0 360:0 361:0 362:0 363:0 364:0 365:0 366:0 367:0 368:0 369:0 370:0 371:0 372:0 373:0 374:1 375:0 376:0 377:0 378:0 379:0 380:0 381:0 382:1 383:0 384:1 385:0 386:0 387:1 388:0 389:0 390:0 391:0 392:0 393:0 394:0 395:0 396:0 397:0 398:0 399:1 400:1 401:0 402:1 403:1 404:0 405:0 406:0 407:0 408:0 409:0 410:0 411:0 412:1 413:0 414:0 415:0 416:1 417:0 418:0 419:1 420:0 421:0 422:0 423:0 424:1 425:1 426:0 427:0 428:0 429:0 430:0 431:0 432:1 433:0 434:0 435:0 436:1 437:1 438:0 439:0 440:0 441:0 442:0 443:1 444:0 445:0 446:0 447:0 448:1 449:0 450:0 451:0 452:1 453:1 454:1 455:0 456:0 457:1 458:0 459:0 460:1 461:0 462:0 463:0 464:0 465:0 466:0 467:0 468:0 469:0 470:0 471:0 472:0 473:1 474:0 475:0 476:1 477:0 478:0 479:0 480:1 481:0 482:0 483:0 484:1 485:1 486:0 487:0 488:1 489:0 490:0 491:0 492:0 493:1 494:0 495:0 496:1 497:0 498:1 499:0 500:1 501:0 502:1 503:0 504:0 505:0 506:1 507:0 508:0 509:0 510:0 511:0 512:0 513:0 514:1 515:0 516:0 517:0 518:0 519:0 520:0 521:0 522:0 523:0 524:0 525:1 526:1 527:0 528:1 529:0 530:0 531:0 532:0 533:0 534:0 535:0 536:0 537:0 538:0 539:0 540:1 541:0 542:0 543:0 544:0 545:0 546:0 547:0 548:0 549:1 550:0 551:0 552:0 553:0 554:1 555:0 556:0 557:0 558:1 559:1 560:0 561:0 562:1 563:0 564:0 565:0 566:1 567:1 568:0 569:0 570:1 571:0 572:1 573:0 574:0 575:0 576:0 577:0 578:0 579:0 580:1 581:0 582:0 583:0 584:0 585:0 586:0 587:0 588:0 589:0 590:0 591:0 592:0 593:1 594:0 595:0 596:0 597:0 598:0 599:1 600:0 601:0 602:0 603:0 604:0 605:0 606:0 607:0 608:1 609:0 610:0 611:1 612:1 613:0 614:0 615:0 616:1 617:0 618:0 619:1 620:1 621:0 622:0 623:0 624:0 625:1 626:0 627:1 628:0 629:0 630:1 631:0 632:1 633:0 634:0 635:1 636:0 637:0 638:0 639:0 640:0 641:0 642:1 643:0 644:0 645:0 646:0 647:0 648:0 649:0 650:0 651:1 652:0 653:0 654:0 655:0 656:1 657:0 658:1 659:0 660:0 661:0 662:0 663:0 664:1 665:0 666:0 667:0 668:0 669:1 670:0 671:0 672:0 673:1 674:1 675:0 676:0 677:0 678:0 679:0 680:0 681:0 682:0 683:1 684:0 685:0 686:0 687:1 688:0 689:0 690:0 691:0 692:0 693:0 694:1 695:0 696:0 697:0 698:0 699:1 700:0 701:0 702:1 703:0 704:0 705:0 706:0 707:0 708:1 709:0 710:0 711:0 712:0 713:1 714:0 715:0 716:0 717:1 718:1 719:0 720:0 721:1 722:1 723:0 724:0 725:0 726:0 727:0 728:1 729:0 730:0 731:1 732:0 733:1 734:0 735:0 736:0 737:0 738:0 739:0 740:0 741:1 742:1 743:0 744:0 745:0 746:1 747:0 748:1 749:1 750:0 751:0 752:0 753:0 754:1 755:0 756:1 757:0 758:0 759:0 760:1 761:0 762:0 763:0 764:0 765:0 766:1 767:0 768:0 769:1 770:0 771:0 772:0 773:0 774:1 775:0 776:1 777:0 778:1 779:0 780:0 781:0 782:0 783:1 784:0 785:0 786:0 787:1 788:0 789:0 790:0 791:1 792:0 793:0 794:0 795:1 796:0 797:0 798:0 799:0 800:0 801:0 802:0 803:1 804:0 805:0 806:1 807:0 808:0 809:0 810:0 811:1 812:0 813:0 814:0 815:0 816:0 817:0 818:0 819:1 820:0 821:1 822:0 823:1 824:1 825:0 826:0 827:1 828:0 829:0 830:0 831:0 832:0 833:1 834:0 835:1 836:0 837:0 838:0 839:1 840:0 841:1 842:1 843:0 844:1 845:0 846:1 847:0 848:0 849:0 850:0 851:0 852:0 853:0 854:0 855:0 856:0 857:0 858:0 859:0 860:0 861:0 862:0 863:0 864:0 865:0 866:1 867:0 868:0 869:0 870:0 871:0 872:0 873:1 874:0 875:1 876:1 877:0 878:0 879:0 880:1 881:0 882:0 883:0 884:0 885:0 886:0 887:0 888:0 889:1 890:0 891:1 892:0 893:0 894:1 895:0 896:0 897:0 898:0 899:1 900:0 901:0 902:1 903:0 904:0 905:0 906:0 907:0 908:0 909:1 910:0 911:0 912:0 913:0 914:0 915:0 916:0 917:0 918:1 919:1 920:0 921:0 922:0 923:1 924:0 925:0 926:0 927:0 928:1 929:0 930:0 931:0 932:0 933:0 934:0 935:1 936:1 937:0 938:1 939:1 940:0 941:0 942:0 943:0 944:1 945:0 946:0 947:0 948:0 949:0 950:1 951:0 952:0 953:0 954:1 955:1 956:0 957:0 958:0 959:1 960:1 961:1 962:0 963:0 964:1 965:0 966:0 967:0 968:0 969:0 970:0 971:0 972:0 973:1 974:0 975:1 976:1 977:0 978:1 979:0 980:0 981:0 982:1 983:0 984:0 985:0 986:1 987:1 988:0 989:1 990:0 991:0 992:0 993:1 994:0 995:0 996:1 997:0 998:0 999:1 1000:1 1001:0 1002:0 1003:0 1004:0 1005:1 1006:0 1007:0 1008:0 1009:0 1010:0 1011:1 1012:1 1013:0 1014:1 1015:0 1016:0 1017:0 1018:0 1019:0 1020:0 1021:0 1022:1 1023:1 1024:1 #
-0.53374799212728463171373505247175 1:1 2:1 3:1 4:0 5:0 6:1 7:0 8:0 9:0 10:0 11:0 12:0 13:0 14:0 15:0 16:0 17:0 18:1 19:1 20:1 21:1 22:0 23:0 24:1 25:0 26:0 27:1 28:1 29:0 30:0 31:0 32:0 33:0 34:1 35:1 36:0 37:0 38:1 39:1 40:1 41:0 42:0 43:1 44:1 45:1 46:0 47:0 48:0 49:0 50:1 51:0 52:1 53:0 54:0 55:0 56:0 57:0 58:1 59:1 60:1 61:0 62:0 63:0 64:1 65:0 66:0 67:1 68:1 69:0 70:1 71:0 72:1 73:1 74:0 75:0 76:1 77:1 78:0 79:0 80:1 81:0 82:0 83:0 84:1 85:0 86:0 87:0 88:0 89:1 90:0 91:0 92:0 93:0 94:0 95:0 96:0 97:1 98:0 99:0 100:0 101:1 102:1 103:0 104:1 105:0 106:0 107:0 108:1 109:0 110:0 111:1 112:0 113:0 114:1 115:1 116:1 117:0 118:0 119:1 120:1 121:1 122:0 123:1 124:1 125:1 126:0 127:1 128:0 129:0 130:0 131:1 132:0 133:0 134:0 135:0 136:1 137:0 138:1 139:0 140:1 141:1 142:1 143:0 144:0 145:0 146:0 147:1 148:0 149:0 150:1 151:0 152:0 153:1 154:0 155:1 156:1 157:0 158:1 159:0 160:0 161:0 162:0 163:0 164:1 165:0 166:1 167:1 168:1 169:1 170:1 171:1 172:1 173:1 174:0 175:0 176:0 177:1 178:0 179:1 180:0 181:1 182:0 183:0 184:0 185:1 186:1 187:1 188:1 189:1 190:0 191:1 192:0 193:0 194:0 195:0 196:1 197:0 198:1 199:0 200:1 201:0 202:0 203:0 204:0 205:0 206:1 207:1 208:0 209:1 210:1 211:1 212:1 213:1 214:1 215:1 216:1 217:1 218:0 219:0 220:1 221:0 222:0 223:0 224:0 225:1 226:1 227:0 228:1 229:0 230:0 231:0 232:1 233:1 234:0 235:0 236:0 237:0 238:0 239:0 240:0 241:0 242:1 243:0 244:0 245:0 246:1 247:0 248:0 249:1 250:1 251:0 252:1 253:0 254:1 255:1 256:1 257:0 258:0 259:0 260:0 261:1 262:0 263:0 264:0 265:0 266:0 267:0 268:1 269:1 270:0 271:1 272:1 273:0 274:0 275:1 276:1 277:0 278:1 279:1 280:0 281:0 282:1 283:0 284:1 285:1 286:0 287:0 288:0 289:0 290:1 291:0 292:1 293:1 294:1 295:0 296:1 297:0 298:1 299:1 300:1 301:1 302:1 303:1 304:0 305:1 306:0 307:0 308:0 309:1 310:0 311:0 312:1 313:1 314:1 315:0 316:0 317:1 318:0 319:1 320:0 321:1 322:1 323:0 324:0 325:1 326:0 327:0 328:1 329:1 330:1 331:1 332:1 333:1 334:1 335:0 336:0 337:0 338:1 339:0 340:0 341:0 342:0 343:1 344:0 345:0 346:1 347:1 348:0 349:1 350:0 351:0 352:0 353:0 354:0 355:1 356:0 357:0 358:0 359:1 360:1 361:0 362:1 363:0 364:1 365:1 366:1 367:0 368:0 369:0 370:0 371:1 372:0 373:1 374:1 375:1 376:0 377:0 378:0 379:0 380:1 381:0 382:1 383:0 384:0 385:0 386:0 387:0 388:1 389:0 390:1 391:0 392:0 393:0 394:1 395:1 396:0 397:0 398:0 399:0 400:1 401:0 402:0 403:1 404:0 405:0 406:1 407:0 408:0 409:0 410:0 411:1 412:1 413:0 414:1 415:1 416:0 417:1 418:0 419:1 420:1 421:1 422:1 423:0 424:1 425:1 426:0 427:1 428:0 429:0 430:0 431:1 432:0 433:0 434:0 435:0 436:0 437:1 438:0 439:1 440:0 441:0 442:0 443:0 444:1 445:0 446:1 447:0 448:0 449:1 450:0 451:0 452:0 453:1 454:0 455:0 456:0 457:1 458:1 459:1 460:1 461:0 462:0 463:1 464:0 465:0 466:1 467:1 468:1 469:0 470:0 471:0 472:0 473:1 474:0 475:0 476:0 477:1 478:1 479:1 480:1 481:0 482:0 483:1 484:0 485:0 486:1 487:0 488:0 489:0 490:1 491:1 492:1 493:1 494:0 495:0 496:0 497:1 498:1 499:1 500:0 501:1 502:1 503:1 504:1 505:0 506:0 507:0 508:0 509:1 510:1 511:0 512:0 513:1 514:1 515:0 516:1 517:1 518:1 519:1 520:1 521:1 522:1 523:1 524:0 525:0 526:0 527:0 528:1 529:0 530:0 531:0 532:1 533:0 534:1 535:1 536:0 537:1 538:1 539:0 540:0 541:1 542:0 543:1 544:0 545:0 546:0 547:0 548:0 549:1 550:0 551:0 552:1 553:0 554:1 555:1 556:0 557:1 558:1 559:0 560:1 561:0 562:0 563:0 564:1 565:1 566:0 567:0 568:1 569:0 570:1 571:1 572:1 573:0 574:1 575:0 576:1 577:1 578:0 579:1 580:1 581:1 582:0 583:0 584:0 585:1 586:1 587:1 588:0 589:0 590:0 591:1 592:1 593:0 594:0 595:0 596:1 597:0 598:0 599:0 600:0 601:1 602:0 603:0 604:0 605:0 606:0 607:0 608:1 609:0 610:1 611:0 612:0 613:0 614:0 615:0 616:1 617:0 618:1 619:1 620:1 621:0 622:1 623:1 624:1 625:0 626:0 627:1 628:1 629:0 630:0 631:0 632:0 633:0 634:1 635:1 636:0 637:0 638:1 639:0 640:0 641:0 642:0 643:0 644:1 645:1 646:0 647:0 648:1 649:0 650:0 651:0 652:0 653:1 654:0 655:1 656:0 657:1 658:0 659:0 660:1 661:1 662:1 663:0 664:0 665:1 666:0 667:0 668:1 669:1 670:1 671:0 672:0 673:1 674:0 675:1 676:1 677:0 678:1 679:0 680:0 681:1 682:1 683:1 684:0 685:0 686:0 687:1 688:0 689:0 690:0 691:0 692:0 693:0 694:1 695:0 696:0 697:0 698:0 699:1 700:0 701:0 702:0 703:1 704:1 705:0 706:1 707:0 708:1 709:0 710:0 711:0 712:0 713:0 714:1 715:0 716:0 717:1 718:1 719:0 720:1 721:1 722:0 723:1 724:1 725:0 726:1 727:1 728:1 729:1 730:0 731:0 732:0 733:0 734:0 735:1 736:1 737:0 738:0 739:0 740:0 741:1 742:1 743:0 744:0 745:0 746:1 747:0 748:1 749:1 750:0 751:0 752:0 753:1 754:1 755:1 756:1 757:0 758:0 759:0 760:1 761:1 762:1 763:1 764:1 765:1 766:0 767:0 768:0 769:0 770:1 771:0 772:1 773:0 774:0 775:0 776:1 777:0 778:1 779:1 780:0 781:0 782:0 783:1 784:1 785:1 786:1 787:0 788:0 789:0 790:1 791:0 792:0 793:0 794:0 795:1 796:0 797:0 798:0 799:1 800:1 801:1 802:1 803:1 804:1 805:0 806:1 807:0 808:1 809:0 810:1 811:1 812:0 813:1 814:1 815:0 816:0 817:0 818:0 819:1 820:0 821:1 822:0 823:1 824:0 825:0 826:1 827:0 828:0 829:0 830:0 831:1 832:1 833:0 834:1 835:0 836:0 837:0 838:0 839:0 840:0 841:1 842:0 843:0 844:0 845:0 846:1 847:1 848:0 849:0 850:0 851:0 852:1 853:0 854:1 855:0 856:1 857:0 858:0 859:1 860:0 861:1 862:1 863:0 864:0 865:0 866:0 867:0 868:1 869:0 870:0 871:1 872:1 873:1 874:1 875:0 876:1 877:1 878:1 879:1 880:1 881:0 882:1 883:0 884:0 885:0 886:0 887:1 888:0 889:0 890:0 891:0 892:1 893:1 894:0 895:1 896:1 897:0 898:1 899:0 900:1 901:1 902:0 903:1 904:1 905:0 906:1 907:1 908:0 909:1 910:1 911:0 912:1 913:0 914:1 915:1 916:1 917:1 918:0 919:1 920:0 921:0 922:1 923:1 924:0 925:1 926:1 927:1 928:1 929:1 930:0 931:0 932:0 933:1 934:0 935:1 936:0 937:0 938:0 939:1 940:1 941:0 942:1 943:1 944:0 945:0 946:1 947:1 948:1 949:0 950:0 951:0 952:1 953:1 954:0 955:0 956:0 957:1 958:0 959:1 960:0 961:1 962:0 963:1 964:0 965:0 966:1 967:0 968:0 969:0 970:0 971:1 972:0 973:0 974:1 975:0 976:0 977:0 978:0 979:0 980:0 981:1 982:1 983:0 984:1 985:0 986:1 987:1 988:0 989:1 990:0 991:1 992:0 993:0 994:1 995:0 996:0 997:0 998:0 999:0 1000:1 1001:0 1002:0 1003:0 1004:0 1005:0 1006:1 1007:1 1008:1 1009:0 1010:0 1011:0 1012:1 1013:0 1014:0 1015:1 1016:0 1017:0 1018:0 1019:0 1020:0 1021:1 1022:1 1023:0 1024:1 #
0.53374799212728463171373505247175 1:0 2:1 3:0 4:0 5:0 6:0 7:0 8:1 9:0 10:1 11:0 12:0 13:1 14:1 15:0 16:0 17:0 18:0 19:0 20:0 21:1 22:0 23:0 24:1 25:1 26:0 27:0 28:0 29:1 30:0 31:0 32:0 33:0 34:0 35:0 36:1 37:0 38:0 39:0 40:0 41:0 42:0 43:0 44:0 45:0 46:0 47:0 48:0 49:0 50:0 51:0 52:0 53:0 54:0 55:1 56:0 57:1 58:0 59:0 60:0 61:0 62:1 63:0 64:0 65:0 66:0 67:0 68:0 69:0 70:0 71:1 72:0 73:0 74:0 75:0 76:0 77:0 78:0 79:0 80:0 81:0 82:0 83:0 84:1 85:0 86:0 87:0 88:0 89:0 90:0 91:0 92:0 93:0 94:0 95:0 96:1 97:0 98:1 99:0 100:0 101:1 102:0 103:1 104:0 105:1 106:1 107:0 108:0 109:0 110:0 111:0 112:0 113:0 114:1 115:0 116:1 117:1 118:0 119:0 120:0 121:1 122:0 123:0 124:0 125:0 126:0 127:0 128:0 129:0 130:0 131:1 132:0 133:0 134:0 135:0 136:0 137:0 138:0 139:0 140:0 141:0 142:0 143:0 144:0 145:0 146:0 147:1 148:0 149:0 150:0 151:0 152:0 153:0 154:0 155:1 156:0 157:0 158:1 159:0 160:1 161:0 162:1 163:1 164:0 165:1 166:0 167:1 168:1 169:0 170:1 171:0 172:1 173:0 174:0 175:0 176:0 177:0 178:0 179:1 180:0 181:0 182:0 183:0 184:0 185:0 186:1 187:0 188:0 189:0 190:0 191:0 192:0 193:1 194:0 195:0 196:1 197:0 198:0 199:1 200:1 201:0 202:1 203:0 204:0 205:0 206:0 207:0 208:0 209:1 210:1 211:1 212:0 213:0 214:0 215:1 216:0 217:0 218:0 219:1 220:0 221:0 222:0 223:0 224:0 225:1 226:0 227:0 228:1 229:1 230:0 231:0 232:0 233:1 234:0 235:0 236:0 237:0 238:0 239:0 240:0 241:1 242:0 243:0 244:0 245:0 246:0 247:0 248:0 249:0 250:1 251:1 252:0 253:1 254:1 255:0 256:0 257:1 258:0 259:1 260:0 261:0 262:0 263:0 264:0 265:0 266:0 267:0 268:0 269:0 270:1 271:0 272:0 273:1 274:0 275:0 276:0 277:0 278:0 279:1 280:0 281:0 282:0 283:0 284:0 285:0 286:0 287:0 288:0 289:0 290:1 291:1 292:1 293:0 294:1 295:1 296:0 297:0 298:0 299:0 300:0 301:0 302:0 303:0 304:0 305:0 306:0 307:0 308:0 309:0 310:0 311:0 312:0 313:0 314:1 315:0 316:1 317:1 318:0 319:0 320:0 321:0 322:0 323:0 324:0 325:0 326:0 327:0 328:0 329:0 330:0 331:0 332:0 333:0 334:1 335:0 336:0 337:0 338:0 339:0 340:0 341:0 342:0 343:0 344:0 345:0 346:0 347:0 348:0 349:0 350:0 351:0 352:0 353:0 354:0 355:1 356:1 357:1 358:0 359:0 360:0 361:0 362:0 363:0 364:0 365:0 366:0 367:1 368:0 369:0 370:0 371:1 372:0 373:0 374:1 375:0 376:0 377:1 378:0 379:0 380:0 381:0 382:0 383:1 384:0 385:0 386:0 387:0 388:0 389:0 390:0 391:0 392:0 393:0 394:0 395:1 396:0 397:1 398:0 399:0 400:0 401:0 402:0 403:0 404:0 405:0 406:0 407:0 408:0 409:0 410:0 411:0 412:0 413:0 414:0 415:0 416:0 417:0 418:0 419:0 420:0 421:1 422:0 423:0 424:1 425:0 426:0 427:0 428:1 429:0 430:0 431:0 432:0 433:0 434:1 435:0 436:0 437:0 438:0 439:0 440:0 441:0 442:1 443:1 444:1 445:0 446:0 447:0 448:0 449:0 450:0 451:0 452:0 453:0 454:0 455:0 456:0 457:0 458:0 459:0 460:0 461:0 462:0 463:0 464:0 465:0 466:0 467:0 468:0 469:1 470:0 471:0 472:0 473:0 474:1 475:0 476:0 477:0 478:0 479:1 480:0 481:0 482:0 483:0 484:0 485:0 486:0 487:0 488:1 489:0 490:0 491:0 492:0 493:0 494:0 495:0 496:0 497:0 498:0 499:0 500:0 501:0 502:0 503:0 504:1 505:0 506:1 507:0 508:0 509:0 510:1 511:0 512:0 513:0 514:0 515:0 516:0 517:1 518:0 519:0 520:0 521:0 522:0 523:0 524:0 525:0 526:0 527:0 528:1 529:0 530:0 531:0 532:0 533:0 534:0 535:0 536:0 537:0 538:0 539:0 540:1 541:1 542:0 543:0 544:0 545:0 546:1 547:0 548:0 549:1 550:0 551:1 552:1 553:0 554:0 555:1 556:0 557:0 558:1 559:0 560:0 561:0 562:1 563:0 564:0 565:0 566:0 567:0 568:1 569:1 570:0 571:0 572:1 573:0 574:1 575:0 576:0 577:1 578:0 579:1 580:1 581:0 582:0 583:0 584:0 585:0 586:0 587:0 588:0 589:0 590:0 591:0 592:0 593:0 594:0 595:0 596:0 597:1 598:0 599:0 600:0 601:0 602:1 603:1 604:0 605:1 606:0 607:0 608:0 609:0 610:0 611:1 612:0 613:0 614:0 615:1 616:0 617:0 618:0 619:0 620:1 621:0 622:0 623:0 624:0 625:0 626:0 627:1 628:0 629:0 630:0 631:0 632:0 633:0 634:1 635:1 636:0 637:0 638:1 639:0 640:1 641:0 642:1 643:0 644:0 645:1 646:0 647:0 648:0 649:0 650:1 651:0 652:0 653:1 654:0 655:1 656:1 657:0 658:0 659:0 660:0 661:0 662:0 663:1 664:0 665:0 666:0 667:0 668:0 669:0 670:0 671:0 672:0 673:0 674:0 675:0 676:0 677:0 678:0 679:0 680:1 681:1 682:0 683:0 684:1 685:0 686:0 687:0 688:1 689:0 690:0 691:0 692:0 693:1 694:0 695:0 696:0 697:0 698:0 699:0 700:0 701:0 702:0 703:0 704:0 705:0 706:0 707:0 708:0 709:0 710:0 711:0 712:0 713:1 714:0 715:0 716:0 717:0 718:0 719:0 720:0 721:0 722:0 723:1 724:0 725:0 726:0 727:0 728:1 729:0 730:1 731:1 732:0 733:1 734:0 735:1 736:1 737:0 738:0 739:0 740:0 741:1 742:0 743:0 744:0 745:0 746:0 747:0 748:1 749:1 750:1 751:0 752:0 753:0 754:0 755:0 756:0 757:0 758:0 759:0 760:0 761:0 762:0 763:0 764:0 765:0 766:1 767:0 768:1 769:0 770:0 771:0 772:0 773:0 774:0 775:0 776:0 777:0 778:0 779:0 780:0 781:1 782:0 783:0 784:1 785:0 786:0 787:0 788:0 789:0 790:0 791:0 792:0 793:0 794:0 795:0 796:0 797:0 798:0 799:0 800:0 801:0 802:0 803:0 804:0 805:0 806:0 807:0 808:0 809:1 810:0 811:1 812:0 813:0 814:0 815:0 816:0 817:0 818:0 819:1 820:0 821:0 822:0 823:0 824:1 825:0 826:0 827:0 828:0 829:0 830:0 831:1 832:0 833:0 834:0 835:0 836:0 837:0 838:0 839:0 840:0 841:0 842:0 843:0 844:0 845:0 846:0 847:1 848:0 849:1 850:0 851:1 852:0 853:0 854:0 855:0 856:0 857:0 858:1 859:0 860:0 861:0 862:0 863:0 864:0 865:0 866:0 867:0 868:1 869:0 870:0 871:0 872:0 873:0 874:0 875:0 876:0 877:0 878:0 879:0 880:0 881:0 882:0 883:1 884:0 885:0 886:0 887:1 888:0 889:0 890:0 891:0 892:0 893:0 894:0 895:0 896:0 897:0 898:0 899:0 900:0 901:0 902:0 903:0 904:0 905:0 906:0 907:1 908:1 909:0 910:0 911:0 912:0 913:0 914:1 915:0 916:0 917:0 918:0 919:1 920:0 921:0 922:0 923:0 924:0 925:0 926:0 927:0 928:0 929:0 930:0 931:0 932:0 933:1 934:0 935:1 936:1 937:0 938:0 939:0 940:0 941:0 942:0 943:0 944:0 945:0 946:0 947:0 948:0 949:0 950:0 951:0 952:0 953:0 954:0 955:0 956:0 957:0 958:0 959:0 960:0 961:0 962:0 963:0 964:0 965:1 966:1 967:0 968:0 969:0 970:0 971:0 972:0 973:1 974:0 975:0 976:0 977:0 978:0 979:0 980:0 981:0 982:0 983:0 984:1 985:0 986:0 987:1 988:0 989:0 990:0 991:0 992:0 993:0 994:0 995:0 996:0 997:0 998:0 999:0 1000:0 1001:0 1002:0 1003:0 1004:0 1005:0 1006:0 1007:0 1008:0 1009:1 1010:1 1011:0 1012:0 1013:0 1014:0 1015:0 1016:0 1017:1 1018:0 1019:0 1020:0 1021:0 1022:0 1023:0 1024:1 #
0.53374799212728463171373505247175 1:0 2:1 3:0 4:0 5:0 6:0 7:0 8:1 9:0 10:1 11:0 12:0 13:0 14:1 15:0 16:0 17:0 18:0 19:1 20:0 21:0 22:0 23:0 24:1 25:1 26:0 27:1 28:0 29:0 30:0 31:0 32:0 33:0 34:0 35:0 36:0 37:0 38:0 39:0 40:0 41:0 42:0 43:1 44:0 45:0 46:1 47:0 48:1 49:0 50:0 51:0 52:0 53:0 54:0 55:1 56:0 57:1 58:0 59:0 60:0 61:0 62:1 63:0 64:0 65:0 66:0 67:0 68:0 69:0 70:0 71:0 72:0 73:0 74:0 75:0 76:0 77:0 78:0 79:0 80:0 81:0 82:0 83:0 84:1 85:0 86:0 87:0 88:0 89:0 90:1 91:0 92:0 93:0 94:0 95:0 96:1 97:0 98:1 99:0 100:0 101:1 102:0 103:1 104:0 105:1 106:1 107:0 108:0 109:0 110:0 111:0 112:0 113:0 114:1 115:0 116:1 117:1 118:0 119:0 120:0 121:1 122:0 123:0 124:0 125:0 126:0 127:0 128:0 129:0 130:0 131:1 132:0 133:0 134:0 135:0 136:0 137:0 138:0 139:0 140:0 141:0 142:0 143:0 144:0 145:0 146:0 147:1 148:0 149:0 150:0 151:0 152:0 153:1 154:0 155:1 156:0 157:0 158:1 159:0 160:1 161:0 162:1 163:1 164:0 165:0 166:0 167:1 168:1 169:0 170:0 171:0 172:1 173:0 174:0 175:0 176:1 177:0 178:0 179:0 180:0 181:0 182:0 183:0 184:0 185:0 186:1 187:1 188:0 189:0 190:1 191:0 192:0 193:0 194:0 195:0 196:1 197:0 198:0 199:0 200:1 201:0 202:1 203:0 204:0 205:0 206:0 207:0 208:0 209:1 210:1 211:1 212:0 213:0 214:0 215:1 216:0 217:0 218:0 219:1 220:0 221:0 222:0 223:1 224:0 225:1 226:1 227:0 228:1 229:1 230:0 231:0 232:0 233:1 234:0 235:0 236:0 237:0 238:0 239:0 240:0 241:1 242:0 243:0 244:0 245:0 246:0 247:0 248:0 249:0 250:1 251:1 252:0 253:1 254:0 255:0 256:1 257:1 258:0 259:1 260:0 261:0 262:0 263:0 264:0 265:0 266:0 267:0 268:0 269:0 270:1 271:0 272:0 273:1 274:0 275:0 276:0 277:0 278:0 279:1 280:0 281:0 282:1 283:0 284:0 285:0 286:1 287:0 288:0 289:0 290:1 291:1 292:1 293:0 294:0 295:1 296:0 297:0 298:0 299:0 300:0 301:0 302:0 303:0 304:0 305:0 306:0 307:0 308:0 309:0 310:0 311:0 312:0 313:0 314:1 315:0 316:0 317:1 318:0 319:0 320:0 321:0 322:0 323:0 324:0 325:0 326:0 327:0 328:0 329:0 330:0 331:0 332:0 333:0 334:1 335:0 336:0 337:0 338:0 339:0 340:0 341:0 342:0 343:0 344:0 345:0 346:0 347:0 348:0 349:0 350:0 351:0 352:0 353:0 354:0 355:1 356:1 357:1 358:0 359:0 360:0 361:1 362:0 363:0 364:0 365:0 366:0 367:1 368:0 369:0 370:0 371:1 372:1 373:1 374:1 375:1 376:0 377:1 378:0 379:0 380:0 381:0 382:0 383:1 384:0 385:0 386:0 387:0 388:0 389:0 390:0 391:0 392:1 393:0 394:0 395:1 396:0 397:1 398:0 399:0 400:0 401:0 402:0 403:1 404:0 405:0 406:0 407:0 408:0 409:0 410:0 411:0 412:0 413:0 414:0 415:0 416:0 417:0 418:0 419:0 420:0 421:1 422:1 423:0 424:1 425:0 426:0 427:0 428:1 429:0 430:0 431:0 432:0 433:0 434:1 435:0 436:0 437:0 438:0 439:0 440:0 441:0 442:1 443:1 444:1 445:0 446:0 447:0 448:0 449:0 450:0 451:0 452:0 453:0 454:0 455:0 456:0 457:0 458:0 459:0 460:0 461:0 462:0 463:0 464:1 465:0 466:0 467:0 468:0 469:1 470:0 471:0 472:0 473:0 474:1 475:0 476:1 477:0 478:0 479:1 480:0 481:0 482:0 483:0 484:0 485:0 486:0 487:0 488:0 489:0 490:0 491:0 492:0 493:0 494:0 495:0 496:0 497:0 498:0 499:0 500:0 501:0 502:1 503:0 504:1 505:0 506:1 507:0 508:0 509:0 510:1 511:0 512:0 513:0 514:0 515:0 516:0 517:1 518:0 519:0 520:0 521:0 522:0 523:0 524:0 525:0 526:0 527:0 528:1 529:0 530:0 531:0 532:0 533:0 534:0 535:0 536:0 537:0 538:0 539:0 540:0 541:1 542:0 543:0 544:0 545:0 546:1 547:0 548:0 549:1 550:0 551:1 552:1 553:0 554:0 555:1 556:0 557:0 558:1 559:0 560:0 561:0 562:1 563:0 564:0 565:0 566:0 567:0 568:1 569:1 570:0 571:0 572:1 573:0 574:1 575:0 576:0 577:1 578:0 579:1 580:1 581:0 582:0 583:0 584:0 585:0 586:0 587:1 588:0 589:0 590:0 591:0 592:0 593:0 594:0 595:0 596:0 597:1 598:0 599:0 600:0 601:0 602:1 603:1 604:0 605:1 606:0 607:0 608:0 609:0 610:0 611:1 612:0 613:0 614:0 615:1 616:1 617:0 618:1 619:0 620:1 621:0 622:0 623:0 624:0 625:0 626:0 627:1 628:0 629:1 630:0 631:0 632:0 633:0 634:1 635:1 636:0 637:0 638:1 639:1 640:1 641:1 642:0 643:0 644:0 645:1 646:0 647:0 648:0 649:0 650:1 651:0 652:0 653:1 654:1 655:1 656:0 657:0 658:0 659:0 660:0 661:0 662:1 663:0 664:0 665:0 666:0 667:0 668:0 669:1 670:0 671:0 672:0 673:0 674:0 675:0 676:0 677:0 678:0 679:0 680:1 681:1 682:0 683:1 684:1 685:0 686:0 687:0 688:0 689:0 690:0 691:0 692:0 693:0 694:0 695:0 696:0 697:0 698:0 699:0 700:0 701:0 702:0 703:1 704:1 705:0 706:0 707:0 708:0 709:0 710:0 711:0 712:0 713:1 714:0 715:0 716:0 717:0 718:0 719:0 720:0 721:0 722:0 723:0 724:1 725:0 726:0 727:0 728:1 729:0 730:1 731:1 732:0 733:1 734:0 735:1 736:0 737:0 738:0 739:0 740:0 741:1 742:0 743:0 744:0 745:0 746:1 747:0 748:1 749:1 750:1 751:0 752:0 753:0 754:0 755:0 756:0 757:0 758:0 759:0 760:0 761:0 762:0 763:0 764:0 765:0 766:0 767:0 768:1 769:0 770:0 771:0 772:0 773:0 774:0 775:0 776:0 777:0 778:0 779:0 780:0 781:1 782:0 783:0 784:1 785:0 786:0 787:0 788:0 789:0 790:0 791:0 792:0 793:0 794:0 795:0 796:0 797:0 798:0 799:0 800:0 801:0 802:0 803:0 804:0 805:0 806:0 807:0 808:0 809:1 810:0 811:1 812:0 813:0 814:0 815:0 816:0 817:0 818:0 819:1 820:0 821:0 822:0 823:0 824:1 825:0 826:0 827:0 828:0 829:0 830:0 831:1 832:0 833:0 834:0 835:0 836:0 837:0 838:0 839:0 840:0 841:0 842:0 843:0 844:0 845:0 846:0 847:1 848:0 849:1 850:0 851:1 852:0 853:0 854:0 855:0 856:0 857:0 858:1 859:0 860:0 861:0 862:0 863:0 864:0 865:0 866:0 867:0 868:1 869:0 870:0 871:0 872:0 873:0 874:0 875:0 876:0 877:0 878:0 879:0 880:0 881:0 882:0 883:1 884:0 885:0 886:0 887:1 888:0 889:0 890:0 891:0 892:0 893:0 894:0 895:0 896:0 897:0 898:0 899:0 900:0 901:0 902:0 903:0 904:0 905:0 906:0 907:1 908:1 909:0 910:0 911:0 912:1 913:0 914:0 915:0 916:0 917:0 918:0 919:1 920:0 921:0 922:0 923:0 924:0 925:0 926:0 927:0 928:0 929:0 930:0 931:0 932:0 933:1 934:0 935:1 936:1 937:0 938:0 939:1 940:0 941:0 942:0 943:0 944:0 945:0 946:0 947:0 948:0 949:0 950:1 951:0 952:0 953:0 954:0 955:0 956:0 957:0 958:0 959:0 960:0 961:0 962:0 963:0 964:0 965:0 966:1 967:0 968:0 969:0 970:0 971:0 972:0 973:1 974:0 975:0 976:0 977:0 978:0 979:0 980:0 981:0 982:0 983:0 984:1 985:0 986:0 987:1 988:0 989:0 990:0 991:0 992:0 993:0 994:0 995:0 996:1 997:0 998:0 999:0 1000:0 1001:0 1002:0 1003:0 1004:0 1005:0 1006:0 1007:0 1008:0 1009:1 1010:1 1011:0 1012:0 1013:1 1014:0 1015:1 1016:0 1017:1 1018:0 1019:0 1020:0 1021:0 1022:0 1023:0 1024:1 #
0.53374799212728463171373505247175 1:0 2:1 3:1 4:0 5:0 6:0 7:0 8:1 9:0 10:0 11:0 12:0 13:0 14:0 15:0 16:0 17:0 18:0 19:0 20:0 21:0 22:0 23:0 24:1 25:1 26:1 27:1 28:1 29:0 30:0 31:0 32:0 33:0 34:0 35:0 36:1 37:0 38:1 39:0 40:0 41:0 42:0 43:0 44:1 45:0 46:0 47:0 48:0 49:1 50:0 51:0 52:0 53:1 54:1 55:1 56:0 57:1 58:0 59:1 60:0 61:0 62:1 63:1 64:1 65:0 66:1 67:0 68:1 69:1 70:0 71:1 72:0 73:1 74:0 75:0 76:0 77:0 78:0 79:0 80:0 81:0 82:0 83:0 84:1 85:0 86:0 87:0 88:0 89:0 90:0 91:0 92:0 93:0 94:1 95:1 96:1 97:0 98:1 99:0 100:0 101:1 102:1 103:1 104:0 105:1 106:1 107:0 108:0 109:0 110:1 111:0 112:0 113:0 114:1 115:1 116:1 117:1 118:0 119:0 120:0 121:1 122:0 123:0 124:0 125:1 126:0 127:1 128:1 129:0 130:0 131:1 132:0 133:0 134:0 135:0 136:0 137:0 138:0 139:0 140:0 141:0 142:0 143:0 144:0 145:0 146:0 147:1 148:0 149:0 150:0 151:1 152:1 153:0 154:1 155:1 156:0 157:0 158:1 159:1 160:1 161:0 162:1 163:1 164:1 165:1 166:1 167:1 168:1 169:0 170:0 171:0 172:0 173:0 174:0 175:0 176:0 177:0 178:0 179:1 180:0 181:0 182:1 183:0 184:0 185:0 186:0 187:1 188:1 189:0 190:1 191:0 192:1 193:1 194:1 195:0 196:1 197:0 198:1 199:1 200:1 201:1 202:1 203:0 204:0 205:0 206:0 207:0 208:1 209:1 210:1 211:1 212:1 213:0 214:0 215:0 216:0 217:0 218:0 219:1 220:0 221:0 222:0 223:0 224:0 225:1 226:1 227:0 228:1 229:1 230:0 231:0 232:0 233:1 234:0 235:0 236:1 237:0 238:0 239:0 240:0 241:1 242:0 243:0 244:0 245:0 246:0 247:0 248:0 249:0 250:1 251:1 252:0 253:1 254:1 255:0 256:1 257:1 258:0 259:1 260:0 261:0 262:0 263:0 264:0 265:0 266:0 267:0 268:0 269:0 270:1 271:0 272:0 273:1 274:0 275:0 276:0 277:1 278:0 279:1 280:1 281:1 282:0 283:0 284:1 285:0 286:0 287:0 288:0 289:0 290:1 291:1 292:0 293:0 294:1 295:1 296:1 297:0 298:0 299:0 300:0 301:0 302:1 303:0 304:0 305:0 306:0 307:0 308:0 309:0 310:0 311:0 312:0 313:0 314:1 315:0 316:0 317:1 318:0 319:0 320:1 321:0 322:0 323:0 324:0 325:0 326:0 327:0 328:0 329:0 330:0 331:0 332:0 333:0 334:1 335:0 336:0 337:0 338:1 339:0 340:0 341:0 342:1 343:0 344:0 345:0 346:0 347:0 348:0 349:0 350:0 351:0 352:0 353:0 354:0 355:1 356:1 357:1 358:0 359:0 360:0 361:0 362:0 363:1 364:0 365:1 366:0 367:1 368:0 369:0 370:0 371:1 372:0 373:0 374:1 375:0 376:1 377:1 378:0 379:0 380:1 381:0 382:1 383:1 384:0 385:0 386:0 387:0 388:0 389:0 390:0 391:0 392:0 393:1 394:0 395:1 396:0 397:1 398:0 399:0 400:1 401:0 402:0 403:1 404:0 405:0 406:0 407:1 408:0 409:0 410:0 411:0 412:1 413:0 414:1 415:0 416:0 417:0 418:0 419:1 420:1 421:1 422:1 423:0 424:0 425:0 426:0 427:1 428:1 429:0 430:0 431:1 432:0 433:0 434:1 435:0 436:1 437:0 438:0 439:0 440:0 441:0 442:1 443:1 444:1 445:0 446:0 447:0 448:1 449:0 450:0 451:0 452:0 453:0 454:0 455:0 456:0 457:0 458:0 459:1 460:0 461:0 462:0 463:1 464:0 465:0 466:0 467:0 468:1 469:1 470:0 471:0 472:0 473:0 474:1 475:0 476:1 477:0 478:0 479:1 480:1 481:0 482:0 483:1 484:1 485:0 486:0 487:0 488:1 489:0 490:0 491:0 492:0 493:1 494:0 495:0 496:0 497:0 498:0 499:1 500:0 501:0 502:0 503:1 504:1 505:0 506:1 507:1 508:0 509:0 510:1 511:0 512:1 513:0 514:0 515:0 516:0 517:1 518:0 519:0 520:1 521:0 522:0 523:1 524:1 525:0 526:1 527:0 528:1 529:0 530:1 531:0 532:0 533:0 534:1 535:1 536:0 537:0 538:0 539:0 540:1 541:1 542:1 543:0 544:0 545:0 546:1 547:0 548:0 549:1 550:1 551:1 552:1 553:0 554:1 555:1 556:1 557:0 558:1 559:1 560:1 561:0 562:1 563:1 564:0 565:0 566:0 567:0 568:1 569:1 570:0 571:0 572:1 573:0 574:1 575:0 576:0 577:1 578:0 579:1 580:1 581:0 582:1 583:0 584:0 585:0 586:1 587:0 588:0 589:0 590:0 591:0 592:0 593:0 594:0 595:0 596:0 597:1 598:0 599:0 600:0 601:0 602:1 603:1 604:0 605:1 606:0 607:1 608:1 609:0 610:0 611:1 612:1 613:0 614:0 615:1 616:0 617:0 618:0 619:1 620:1 621:0 622:1 623:1 624:0 625:0 626:0 627:1 628:0 629:1 630:0 631:1 632:0 633:1 634:1 635:1 636:0 637:0 638:1 639:0 640:1 641:1 642:1 643:0 644:0 645:1 646:0 647:0 648:0 649:0 650:0 651:0 652:0 653:1 654:0 655:1 656:1 657:0 658:0 659:0 660:0 661:0 662:0 663:0 664:0 665:0 666:0 667:0 668:0 669:1 670:0 671:0 672:0 673:1 674:0 675:0 676:1 677:0 678:0 679:0 680:1 681:1 682:1 683:0 684:1 685:1 686:0 687:0 688:0 689:0 690:1 691:0 692:0 693:0 694:0 695:0 696:1 697:1 698:0 699:0 700:0 701:1 702:0 703:1 704:0 705:0 706:0 707:0 708:1 709:0 710:0 711:0 712:0 713:0 714:0 715:0 716:0 717:0 718:0 719:0 720:0 721:1 722:0 723:1 724:1 725:1 726:0 727:0 728:1 729:1 730:1 731:1 732:0 733:1 734:0 735:1 736:1 737:0 738:1 739:0 740:0 741:1 742:1 743:0 744:0 745:0 746:0 747:0 748:1 749:1 750:1 751:1 752:0 753:0 754:0 755:0 756:0 757:0 758:0 759:0 760:1 761:0 762:0 763:0 764:1 765:0 766:0 767:0 768:1 769:1 770:0 771:0 772:0 773:1 774:0 775:0 776:0 777:0 778:0 779:0 780:1 781:1 782:0 783:1 784:0 785:0 786:0 787:0 788:0 789:0 790:0 791:0 792:0 793:0 794:0 795:0 796:0 797:0 798:1 799:0 800:0 801:0 802:0 803:1 804:0 805:0 806:0 807:0 808:0 809:1 810:1 811:1 812:0 813:0 814:1 815:1 816:0 817:1 818:0 819:1 820:0 821:0 822:0 823:0 824:1 825:0 826:0 827:0 828:0 829:0 830:0 831:1 832:1 833:0 834:0 835:1 836:0 837:0 838:1 839:0 840:0 841:0 842:0 843:0 844:0 845:1 846:0 847:1 848:1 849:1 850:0 851:1 852:0 853:0 854:0 855:0 856:0 857:0 858:1 859:0 860:0 861:1 862:0 863:0 864:0 865:0 866:0 867:0 868:1 869:0 870:0 871:0 872:1 873:0 874:0 875:0 876:0 877:0 878:0 879:0 880:0 881:0 882:1 883:0 884:0 885:0 886:0 887:1 888:0 889:1 890:0 891:0 892:1 893:0 894:0 895:1 896:1 897:0 898:0 899:0 900:0 901:1 902:1 903:0 904:1 905:0 906:0 907:0 908:1 909:0 910:0 911:0 912:0 913:0 914:0 915:0 916:0 917:0 918:0 919:1 920:0 921:0 922:0 923:0 924:0 925:0 926:1 927:1 928:0 929:1 930:0 931:0 932:0 933:0 934:0 935:1 936:0 937:0 938:1 939:0 940:0 941:0 942:0 943:0 944:0 945:0 946:0 947:0 948:0 949:0 950:0 951:0 952:0 953:0 954:0 955:0 956:0 957:1 958:0 959:1 960:0 961:1 962:0 963:0 964:0 965:0 966:1 967:0 968:1 969:0 970:0 971:0 972:0 973:1 974:0 975:1 976:1 977:0 978:0 979:0 980:0 981:0 982:0 983:0 984:1 985:0 986:0 987:1 988:0 989:0 990:0 991:1 992:0 993:0 994:1 995:0 996:0 997:1 998:0 999:0 1000:0 1001:0 1002:0 1003:0 1004:0 1005:0 1006:0 1007:1 1008:0 1009:1 1010:1 1011:0 1012:0 1013:0 1014:0 1015:0 1016:0 1017:1 1018:0 1019:0 1020:1 1021:0 1022:1 1023:1 1024:1 #
-0.53374799212728463171373505247175 1:0 2:1 3:1 4:0 5:0 6:1 7:0 8:1 9:0 10:0 11:0 12:0 13:0 14:0 15:0 16:0 17:0 18:0 19:0 20:0 21:0 22:0 23:0 24:1 25:1 26:1 27:1 28:1 29:0 30:0 31:0 32:0 33:0 34:1 35:0 36:1 37:1 38:0 39:0 40:1 41:0 42:0 43:0 44:1 45:0 46:0 47:0 48:1 49:1 50:0 51:0 52:0 53:1 54:1 55:1 56:1 57:0 58:0 59:0 60:0 61:0 62:1 63:1 64:1 65:0 66:1 67:0 68:1 69:1 70:0 71:1 72:0 73:1 74:0 75:0 76:0 77:0 78:0 79:0 80:0 81:0 82:0 83:0 84:1 85:0 86:1 87:0 88:0 89:0 90:0 91:1 92:0 93:0 94:1 95:0 96:1 97:0 98:0 99:0 100:0 101:1 102:1 103:1 104:0 105:1 106:1 107:0 108:0 109:0 110:0 111:0 112:0 113:0 114:1 115:0 116:1 117:1 118:0 119:0 120:0 121:1 122:0 123:0 124:0 125:1 126:0 127:1 128:1 129:0 130:0 131:1 132:0 133:0 134:0 135:0 136:0 137:0 138:1 139:0 140:1 141:0 142:0 143:0 144:0 145:0 146:0 147:1 148:0 149:1 150:0 151:1 152:1 153:0 154:1 155:1 156:0 157:1 158:0 159:1 160:1 161:0 162:1 163:1 164:1 165:1 166:0 167:0 168:1 169:0 170:1 171:0 172:0 173:0 174:0 175:0 176:0 177:0 178:1 179:1 180:0 181:0 182:1 183:0 184:0 185:0 186:1 187:1 188:1 189:1 190:1 191:1 192:1 193:1 194:1 195:0 196:1 197:0 198:1 199:1 200:1 201:1 202:0 203:0 204:0 205:0 206:0 207:0 208:0 209:1 210:1 211:1 212:1 213:0 214:0 215:1 216:0 217:0 218:0 219:1 220:0 221:1 222:0 223:0 224:0 225:1 226:1 227:0 228:1 229:0 230:0 231:0 232:1 233:1 234:0 235:0 236:1 237:0 238:0 239:0 240:0 241:1 242:0 243:0 244:0 245:0 246:0 247:0 248:0 249:0 250:1 251:1 252:0 253:1 254:1 255:0 256:1 257:1 258:0 259:1 260:0 261:0 262:0 263:0 264:0 265:0 266:0 267:0 268:0 269:0 270:0 271:0 272:0 273:1 274:0 275:0 276:0 277:1 278:0 279:1 280:1 281:1 282:0 283:0 284:1 285:0 286:0 287:0 288:0 289:0 290:1 291:1 292:0 293:1 294:1 295:1 296:1 297:0 298:0 299:0 300:1 301:0 302:1 303:0 304:0 305:0 306:0 307:0 308:0 309:0 310:0 311:0 312:0 313:1 314:1 315:0 316:0 317:1 318:0 319:0 320:1 321:0 322:0 323:0 324:0 325:0 326:0 327:0 328:0 329:0 330:0 331:0 332:0 333:0 334:0 335:0 336:0 337:0 338:1 339:0 340:0 341:1 342:1 343:0 344:0 345:0 346:0 347:1 348:0 349:0 350:0 351:0 352:0 353:0 354:0 355:1 356:1 357:1 358:0 359:0 360:0 361:1 362:0 363:1 364:0 365:1 366:0 367:1 368:0 369:0 370:0 371:1 372:0 373:0 374:1 375:0 376:0 377:1 378:0 379:0 380:0 381:0 382:0 383:0 384:0 385:1 386:0 387:0 388:0 389:0 390:1 391:0 392:0 393:1 394:0 395:1 396:0 397:1 398:0 399:0 400:1 401:0 402:0 403:1 404:0 405:0 406:0 407:1 408:0 409:0 410:0 411:0 412:1 413:0 414:0 415:1 416:0 417:0 418:0 419:1 420:1 421:1 422:1 423:1 424:0 425:0 426:0 427:1 428:0 429:0 430:0 431:1 432:1 433:0 434:1 435:0 436:1 437:0 438:0 439:0 440:0 441:0 442:1 443:1 444:1 445:0 446:0 447:0 448:1 449:1 450:0 451:0 452:0 453:0 454:0 455:0 456:0 457:0 458:0 459:1 460:0 461:0 462:1 463:1 464:0 465:0 466:0 467:0 468:1 469:1 470:0 471:0 472:0 473:0 474:1 475:0 476:0 477:0 478:0 479:1 480:1 481:0 482:0 483:1 484:1 485:0 486:0 487:0 488:1 489:0 490:0 491:0 492:0 493:1 494:0 495:0 496:0 497:0 498:0 499:1 500:0 501:0 502:0 503:1 504:1 505:0 506:1 507:1 508:0 509:0 510:1 511:0 512:0 513:0 514:0 515:0 516:0 517:1 518:1 519:0 520:1 521:0 522:0 523:1 524:1 525:0 526:1 527:0 528:1 529:0 530:0 531:0 532:0 533:0 534:1 535:1 536:0 537:0 538:0 539:0 540:1 541:1 542:0 543:1 544:0 545:0 546:1 547:0 548:0 549:1 550:1 551:1 552:1 553:0 554:1 555:1 556:0 557:0 558:1 559:1 560:1 561:0 562:1 563:1 564:0 565:0 566:0 567:0 568:1 569:1 570:0 571:1 572:1 573:0 574:1 575:0 576:0 577:1 578:0 579:1 580:1 581:0 582:1 583:0 584:0 585:0 586:1 587:0 588:0 589:0 590:0 591:0 592:0 593:0 594:0 595:0 596:0 597:1 598:0 599:0 600:0 601:0 602:1 603:1 604:1 605:1 606:0 607:1 608:1 609:0 610:0 611:1 612:0 613:0 614:0 615:1 616:0 617:0 618:0 619:1 620:1 621:0 622:1 623:1 624:0 625:0 626:0 627:1 628:0 629:1 630:0 631:1 632:0 633:0 634:1 635:1 636:0 637:0 638:1 639:0 640:1 641:0 642:1 643:0 644:1 645:1 646:0 647:0 648:0 649:0 650:0 651:0 652:0 653:1 654:0 655:1 656:1 657:0 658:0 659:0 660:0 661:1 662:1 663:1 664:0 665:0 666:0 667:0 668:0 669:1 670:0 671:0 672:0 673:1 674:0 675:0 676:1 677:0 678:0 679:0 680:1 681:1 682:1 683:0 684:1 685:1 686:0 687:0 688:0 689:0 690:1 691:0 692:0 693:0 694:0 695:0 696:1 697:0 698:0 699:0 700:0 701:1 702:0 703:1 704:0 705:0 706:0 707:1 708:0 709:0 710:0 711:1 712:0 713:0 714:0 715:0 716:0 717:0 718:0 719:0 720:0 721:0 722:0 723:1 724:1 725:1 726:0 727:0 728:1 729:1 730:1 731:1 732:0 733:1 734:0 735:1 736:1 737:0 738:0 739:0 740:0 741:1 742:1 743:0 744:0 745:0 746:0 747:0 748:1 749:1 750:1 751:1 752:0 753:0 754:0 755:0 756:0 757:0 758:0 759:0 760:1 761:0 762:0 763:0 764:1 765:0 766:0 767:0 768:1 769:1 770:0 771:0 772:0 773:1 774:0 775:0 776:0 777:0 778:0 779:0 780:0 781:1 782:0 783:1 784:0 785:0 786:0 787:0 788:0 789:0 790:0 791:0 792:0 793:1 794:0 795:1 796:0 797:0 798:1 799:0 800:0 801:0 802:0 803:1 804:0 805:0 806:0 807:0 808:0 809:1 810:0 811:1 812:0 813:0 814:1 815:0 816:0 817:1 818:0 819:1 820:0 821:0 822:0 823:0 824:1 825:0 826:0 827:0 828:0 829:0 830:0 831:1 832:1 833:0 834:0 835:1 836:0 837:0 838:1 839:0 840:0 841:0 842:0 843:0 844:0 845:0 846:0 847:1 848:1 849:1 850:0 851:1 852:0 853:0 854:0 855:0 856:0 857:0 858:1 859:0 860:1 861:1 862:0 863:0 864:0 865:0 866:0 867:0 868:0 869:0 870:0 871:1 872:1 873:1 874:1 875:0 876:0 877:0 878:0 879:0 880:0 881:0 882:1 883:0 884:0 885:0 886:0 887:0 888:0 889:1 890:0 891:0 892:1 893:0 894:0 895:1 896:1 897:0 898:0 899:0 900:0 901:1 902:1 903:0 904:1 905:0 906:0 907:0 908:1 909:0 910:0 911:0 912:0 913:0 914:0 915:0 916:0 917:0 918:0 919:1 920:0 921:0 922:0 923:0 924:0 925:0 926:1 927:1 928:0 929:1 930:0 931:0 932:0 933:0 934:0 935:1 936:0 937:0 938:0 939:0 940:0 941:0 942:0 943:1 944:0 945:0 946:0 947:0 948:0 949:0 950:0 951:0 952:0 953:0 954:0 955:0 956:0 957:0 958:0 959:1 960:0 961:1 962:0 963:0 964:0 965:0 966:1 967:0 968:1 969:0 970:0 971:0 972:0 973:0 974:0 975:0 976:0 977:0 978:0 979:0 980:0 981:0 982:0 983:0 984:0 985:0 986:0 987:1 988:0 989:0 990:0 991:1 992:0 993:0 994:1 995:0 996:0 997:1 998:0 999:1 1000:1 1001:0 1002:0 1003:0 1004:0 1005:0 1006:0 1007:1 1008:0 1009:1 1010:0 1011:0 1012:0 1013:0 1014:0 1015:0 1016:0 1017:1 1018:0 1019:0 1020:1 1021:0 1022:0 1023:1 1024:1 #
-0.53374799212728463171373505247175 1:0 2:1 3:1 4:0 5:0 6:0 7:0 8:1 9:0 10:0 11:0 12:0 13:0 14:0 15:0 16:0 17:1 18:0 19:0 20:0 21:0 22:0 23:0 24:1 25:1 26:1 27:0 28:1 29:0 30:0 31:0 32:0 33:0 34:0 35:0 36:0 37:0 38:0 39:0 40:0 41:0 42:0 43:0 44:1 45:0 46:0 47:0 48:1 49:0 50:0 51:0 52:0 53:0 54:1 55:1 56:0 57:1 58:0 59:0 60:0 61:0 62:1 63:0 64:0 65:0 66:0 67:0 68:0 69:0 70:0 71:1 72:0 73:0 74:0 75:0 76:0 77:0 78:0 79:0 80:0 81:0 82:0 83:0 84:1 85:0 86:0 87:0 88:0 89:1 90:1 91:1 92:0 93:0 94:0 95:1 96:1 97:0 98:1 99:0 100:0 101:1 102:0 103:1 104:0 105:1 106:1 107:0 108:0 109:0 110:0 111:0 112:0 113:0 114:1 115:0 116:1 117:1 118:0 119:0 120:0 121:1 122:0 123:0 124:0 125:1 126:0 127:1 128:0 129:0 130:0 131:1 132:0 133:0 134:0 135:0 136:0 137:0 138:0 139:0 140:0 141:0 142:0 143:0 144:0 145:0 146:0 147:1 148:0 149:0 150:0 151:0 152:1 153:0 154:0 155:1 156:0 157:0 158:1 159:0 160:1 161:1 162:1 163:1 164:1 165:1 166:1 167:1 168:1 169:0 170:0 171:0 172:1 173:0 174:0 175:0 176:0 177:0 178:0 179:1 180:0 181:1 182:1 183:0 184:1 185:0 186:1 187:0 188:1 189:0 190:0 191:0 192:0 193:0 194:1 195:0 196:1 197:0 198:1 199:1 200:1 201:1 202:1 203:0 204:0 205:0 206:0 207:0 208:0 209:1 210:0 211:1 212:1 213:0 214:0 215:1 216:0 217:0 218:0 219:1 220:1 221:0 222:0 223:0 224:0 225:1 226:1 227:0 228:1 229:1 230:1 231:0 232:0 233:1 234:0 235:0 236:0 237:0 238:0 239:0 240:0 241:1 242:0 243:0 244:0 245:0 246:0 247:0 248:0 249:0 250:1 251:1 252:0 253:1 254:1 255:1 256:1 257:0 258:0 259:0 260:0 261:0 262:0 263:0 264:0 265:0 266:0 267:0 268:0 269:0 270:0 271:0 272:0 273:1 274:0 275:0 276:0 277:0 278:1 279:1 280:0 281:0 282:0 283:0 284:1 285:0 286:1 287:1 288:0 289:0 290:1 291:1 292:1 293:0 294:1 295:1 296:1 297:0 298:0 299:0 300:0 301:1 302:0 303:0 304:0 305:0 306:0 307:0 308:0 309:0 310:0 311:0 312:0 313:0 314:0 315:0 316:0 317:1 318:1 319:0 320:1 321:0 322:0 323:0 324:0 325:0 326:0 327:0 328:0 329:0 330:0 331:0 332:0 333:0 334:1 335:0 336:0 337:0 338:1 339:0 340:0 341:0 342:1 343:0 344:0 345:0 346:0 347:0 348:0 349:0 350:0 351:0 352:0 353:0 354:0 355:1 356:1 357:1 358:0 359:0 360:0 361:0 362:0 363:0 364:0 365:1 366:0 367:0 368:0 369:0 370:0 371:1 372:1 373:0 374:1 375:0 376:0 377:1 378:0 379:0 380:0 381:0 382:0 383:1 384:0 385:0 386:0 387:0 388:0 389:0 390:0 391:0 392:0 393:0 394:0 395:0 396:0 397:1 398:0 399:0 400:0 401:0 402:0 403:1 404:0 405:0 406:0 407:1 408:0 409:0 410:0 411:0 412:1 413:0 414:0 415:0 416:1 417:0 418:0 419:0 420:1 421:1 422:1 423:0 424:0 425:1 426:0 427:0 428:1 429:0 430:0 431:1 432:0 433:0 434:1 435:0 436:0 437:0 438:0 439:0 440:0 441:0 442:1 443:1 444:0 445:0 446:0 447:0 448:1 449:0 450:0 451:0 452:0 453:0 454:0 455:0 456:0 457:0 458:0 459:1 460:0 461:0 462:0 463:1 464:0 465:1 466:0 467:0 468:1 469:1 470:0 471:0 472:0 473:0 474:0 475:0 476:0 477:0 478:0 479:1 480:1 481:0 482:0 483:1 484:0 485:0 486:0 487:0 488:1 489:0 490:0 491:0 492:0 493:0 494:0 495:0 496:0 497:0 498:1 499:1 500:0 501:0 502:0 503:0 504:1 505:0 506:1 507:0 508:0 509:0 510:1 511:0 512:0 513:0 514:0 515:0 516:0 517:1 518:0 519:0 520:1 521:0 522:0 523:1 524:1 525:0 526:0 527:0 528:1 529:0 530:0 531:0 532:0 533:0 534:1 535:1 536:0 537:0 538:0 539:0 540:1 541:1 542:0 543:0 544:0 545:0 546:1 547:1 548:0 549:1 550:1 551:0 552:1 553:0 554:1 555:1 556:0 557:0 558:1 559:0 560:1 561:0 562:1 563:1 564:0 565:0 566:0 567:0 568:1 569:1 570:0 571:0 572:0 573:0 574:1 575:0 576:0 577:1 578:0 579:1 580:1 581:0 582:0 583:0 584:0 585:0 586:1 587:0 588:0 589:0 590:0 591:0 592:0 593:0 594:0 595:0 596:0 597:1 598:1 599:0 600:0 601:0 602:0 603:1 604:0 605:1 606:0 607:1 608:1 609:0 610:0 611:1 612:0 613:0 614:0 615:1 616:0 617:0 618:0 619:0 620:1 621:0 622:1 623:1 624:0 625:0 626:0 627:1 628:0 629:0 630:0 631:1 632:0 633:1 634:1 635:1 636:0 637:0 638:1 639:0 640:1 641:0 642:1 643:1 644:1 645:0 646:0 647:0 648:0 649:0 650:0 651:0 652:0 653:1 654:0 655:1 656:1 657:0 658:0 659:0 660:0 661:0 662:1 663:1 664:0 665:1 666:0 667:0 668:0 669:1 670:0 671:0 672:1 673:0 674:0 675:0 676:1 677:0 678:0 679:0 680:1 681:1 682:1 683:0 684:1 685:0 686:0 687:0 688:0 689:0 690:0 691:0 692:0 693:0 694:0 695:0 696:0 697:0 698:0 699:0 700:0 701:0 702:0 703:1 704:1 705:0 706:0 707:0 708:0 709:0 710:0 711:0 712:1 713:0 714:0 715:0 716:0 717:0 718:0 719:0 720:0 721:1 722:0 723:0 724:1 725:1 726:0 727:0 728:1 729:1 730:1 731:1 732:0 733:0 734:0 735:1 736:1 737:0 738:0 739:0 740:1 741:1 742:1 743:0 744:0 745:0 746:0 747:0 748:1 749:1 750:1 751:1 752:0 753:0 754:1 755:0 756:0 757:0 758:0 759:0 760:1 761:0 762:0 763:0 764:1 765:0 766:0 767:0 768:0 769:1 770:0 771:0 772:0 773:1 774:0 775:0 776:1 777:0 778:0 779:0 780:0 781:0 782:0 783:0 784:1 785:0 786:0 787:0 788:1 789:0 790:0 791:0 792:0 793:0 794:0 795:0 796:0 797:0 798:1 799:0 800:0 801:0 802:0 803:1 804:0 805:0 806:0 807:0 808:0 809:1 810:0 811:1 812:0 813:0 814:1 815:0 816:0 817:0 818:0 819:0 820:0 821:0 822:0 823:0 824:1 825:0 826:0 827:0 828:0 829:0 830:0 831:1 832:1 833:0 834:0 835:0 836:0 837:1 838:0 839:1 840:1 841:0 842:0 843:0 844:0 845:0 846:0 847:1 848:0 849:1 850:1 851:1 852:0 853:0 854:0 855:0 856:0 857:0 858:0 859:0 860:0 861:1 862:0 863:0 864:0 865:0 866:0 867:0 868:1 869:0 870:0 871:0 872:1 873:0 874:0 875:0 876:0 877:0 878:0 879:0 880:0 881:0 882:1 883:0 884:0 885:0 886:0 887:1 888:0 889:0 890:0 891:0 892:0 893:0 894:0 895:1 896:1 897:0 898:0 899:0 900:1 901:0 902:1 903:0 904:1 905:0 906:0 907:1 908:1 909:0 910:1 911:0 912:0 913:0 914:0 915:0 916:0 917:0 918:0 919:1 920:0 921:0 922:0 923:0 924:0 925:0 926:1 927:0 928:0 929:1 930:0 931:0 932:0 933:0 934:0 935:1 936:0 937:0 938:0 939:0 940:0 941:0 942:0 943:0 944:0 945:0 946:1 947:0 948:0 949:0 950:0 951:0 952:0 953:0 954:0 955:0 956:0 957:0 958:0 959:0 960:0 961:1 962:0 963:0 964:1 965:0 966:1 967:0 968:1 969:0 970:0 971:0 972:0 973:1 974:0 975:0 976:0 977:0 978:0 979:0 980:0 981:0 982:0 983:0 984:1 985:0 986:0 987:1 988:0 989:0 990:0 991:1 992:0 993:1 994:0 995:1 996:1 997:1 998:0 999:0 1000:0 1001:0 1002:0 1003:0 1004:0 1005:0 1006:0 1007:1 1008:0 1009:0 1010:1 1011:0 1012:0 1013:0 1014:0 1015:0 1016:0 1017:1 1018:0 1019:0 1020:0 1021:0 1022:0 1023:0 1024:1 #
-0.53374799212728463171373505247175 1:0 2:1 3:1 4:0 5:0 6:0 7:0 8:1 9:0 10:1 11:0 12:0 13:0 14:0 15:0 16:0 17:0 18:0 19:0 20:0 21:0 22:0 23:0 24:1 25:1 26:0 27:1 28:1 29:0 30:0 31:0 32:0 33:0 34:0 35:0 36:1 37:0 38:0 39:0 40:0 41:0 42:0 43:0 44:1 45:1 46:0 47:0 48:0 49:0 50:0 51:1 52:0 53:1 54:1 55:1 56:0 57:1 58:0 59:0 60:0 61:0 62:1 63:0 64:0 65:0 66:0 67:0 68:1 69:1 70:0 71:1 72:0 73:1 74:0 75:0 76:0 77:0 78:0 79:0 80:0 81:0 82:0 83:0 84:1 85:0 86:0 87:0 88:1 89:1 90:0 91:1 92:0 93:0 94:0 95:0 96:1 97:0 98:1 99:0 100:0 101:1 102:0 103:1 104:1 105:1 106:1 107:0 108:1 109:0 110:0 111:0 112:1 113:0 114:1 115:0 116:1 117:1 118:0 119:0 120:0 121:1 122:0 123:0 124:0 125:1 126:0 127:0 128:0 129:0 130:0 131:1 132:1 133:0 134:0 135:0 136:0 137:0 138:0 139:0 140:0 141:0 142:0 143:0 144:0 145:0 146:0 147:1 148:0 149:0 150:0 151:0 152:1 153:0 154:0 155:1 156:1 157:0 158:1 159:0 160:1 161:1 162:1 163:1 164:1 165:1 166:1 167:1 168:1 169:0 170:0 171:0 172:0 173:0 174:0 175:0 176:0 177:0 178:0 179:1 180:0 181:1 182:1 183:1 184:0 185:0 186:0 187:1 188:1 189:0 190:1 191:0 192:1 193:1 194:0 195:0 196:1 197:0 198:1 199:1 200:1 201:1 202:1 203:0 204:1 205:0 206:0 207:1 208:0 209:1 210:1 211:1 212:1 213:1 214:0 215:1 216:0 217:0 218:0 219:1 220:0 221:0 222:0 223:0 224:0 225:1 226:1 227:0 228:1 229:1 230:0 231:0 232:0 233:1 234:0 235:0 236:1 237:0 238:0 239:0 240:0 241:1 242:0 243:0 244:0 245:1 246:0 247:1 248:0 249:0 250:1 251:1 252:0 253:1 254:1 255:0 256:1 257:1 258:0 259:1 260:0 261:0 262:0 263:0 264:0 265:0 266:0 267:0 268:0 269:0 270:0 271:0 272:0 273:1 274:0 275:0 276:0 277:0 278:1 279:1 280:1 281:1 282:0 283:0 284:1 285:0 286:0 287:0 288:0 289:0 290:1 291:1 292:0 293:0 294:1 295:1 296:1 297:0 298:0 299:0 300:0 301:1 302:1 303:0 304:1 305:0 306:0 307:1 308:0 309:0 310:0 311:0 312:0 313:0 314:1 315:0 316:0 317:1 318:0 319:0 320:1 321:0 322:0 323:1 324:0 325:0 326:0 327:0 328:0 329:0 330:0 331:0 332:0 333:0 334:1 335:0 336:0 337:0 338:1 339:0 340:0 341:0 342:1 343:0 344:0 345:0 346:1 347:0 348:0 349:0 350:0 351:0 352:0 353:0 354:0 355:1 356:1 357:1 358:0 359:0 360:0 361:0 362:1 363:0 364:0 365:1 366:0 367:1 368:0 369:0 370:0 371:1 372:0 373:0 374:1 375:0 376:0 377:1 378:0 379:0 380:0 381:1 382:0 383:1 384:0 385:0 386:0 387:0 388:0 389:0 390:0 391:0 392:0 393:0 394:0 395:1 396:0 397:1 398:0 399:0 400:0 401:0 402:0 403:1 404:0 405:0 406:0 407:1 408:0 409:0 410:0 411:0 412:1 413:0 414:0 415:0 416:1 417:1 418:0 419:0 420:1 421:1 422:1 423:0 424:1 425:0 426:0 427:0 428:1 429:0 430:0 431:1 432:0 433:0 434:1 435:0 436:0 437:0 438:1 439:0 440:0 441:0 442:1 443:1 444:1 445:0 446:0 447:0 448:1 449:0 450:0 451:0 452:1 453:1 454:1 455:0 456:0 457:0 458:0 459:1 460:0 461:0 462:0 463:1 464:0 465:0 466:0 467:0 468:1 469:1 470:0 471:0 472:0 473:0 474:1 475:0 476:0 477:0 478:0 479:1 480:1 481:0 482:0 483:1 484:0 485:0 486:0 487:0 488:1 489:0 490:0 491:0 492:0 493:0 494:0 495:0 496:0 497:0 498:1 499:1 500:0 501:0 502:0 503:0 504:1 505:0 506:1 507:1 508:1 509:0 510:1 511:0 512:0 513:0 514:0 515:1 516:0 517:1 518:1 519:0 520:1 521:0 522:0 523:1 524:1 525:0 526:0 527:0 528:1 529:1 530:0 531:0 532:0 533:0 534:1 535:1 536:0 537:0 538:0 539:0 540:1 541:1 542:0 543:0 544:0 545:0 546:1 547:0 548:1 549:1 550:1 551:1 552:1 553:0 554:1 555:1 556:0 557:0 558:1 559:1 560:1 561:0 562:1 563:1 564:0 565:0 566:0 567:0 568:1 569:1 570:0 571:0 572:0 573:0 574:1 575:0 576:0 577:1 578:0 579:1 580:1 581:1 582:1 583:1 584:0 585:0 586:1 587:0 588:0 589:0 590:0 591:0 592:0 593:0 594:0 595:0 596:0 597:1 598:0 599:0 600:0 601:0 602:1 603:1 604:0 605:1 606:0 607:1 608:1 609:0 610:0 611:1 612:0 613:0 614:0 615:1 616:0 617:0 618:0 619:1 620:1 621:0 622:1 623:1 624:1 625:0 626:0 627:1 628:0 629:0 630:0 631:1 632:1 633:0 634:1 635:1 636:0 637:0 638:1 639:0 640:1 641:0 642:0 643:1 644:0 645:1 646:0 647:0 648:1 649:1 650:0 651:1 652:0 653:1 654:1 655:1 656:1 657:0 658:0 659:0 660:0 661:0 662:1 663:0 664:0 665:0 666:0 667:0 668:0 669:1 670:0 671:0 672:0 673:1 674:0 675:0 676:1 677:0 678:0 679:0 680:1 681:1 682:1 683:0 684:1 685:0 686:0 687:0 688:0 689:1 690:1 691:1 692:0 693:0 694:0 695:0 696:1 697:0 698:0 699:0 700:0 701:1 702:0 703:1 704:1 705:0 706:0 707:0 708:0 709:0 710:0 711:0 712:0 713:0 714:0 715:0 716:0 717:0 718:0 719:0 720:0 721:1 722:0 723:1 724:1 725:1 726:0 727:1 728:1 729:1 730:1 731:1 732:0 733:1 734:0 735:1 736:1 737:0 738:0 739:0 740:1 741:1 742:1 743:0 744:0 745:0 746:1 747:0 748:1 749:1 750:1 751:1 752:0 753:0 754:1 755:0 756:0 757:0 758:0 759:0 760:1 761:0 762:1 763:0 764:0 765:0 766:0 767:0 768:1 769:1 770:0 771:0 772:0 773:1 774:0 775:0 776:1 777:0 778:0 779:0 780:0 781:1 782:0 783:0 784:0 785:0 786:0 787:0 788:0 789:0 790:0 791:0 792:0 793:0 794:0 795:0 796:0 797:0 798:1 799:0 800:0 801:0 802:0 803:1 804:0 805:0 806:0 807:0 808:0 809:1 810:0 811:1 812:0 813:0 814:1 815:0 816:1 817:1 818:0 819:1 820:0 821:1 822:0 823:0 824:1 825:0 826:0 827:0 828:0 829:0 830:0 831:1 832:1 833:0 834:0 835:0 836:0 837:0 838:1 839:1 840:0 841:0 842:0 843:0 844:0 845:0 846:0 847:1 848:1 849:1 850:0 851:1 852:0 853:0 854:0 855:1 856:0 857:0 858:1 859:0 860:0 861:1 862:0 863:0 864:0 865:0 866:0 867:0 868:1 869:0 870:0 871:0 872:1 873:0 874:0 875:0 876:0 877:0 878:0 879:0 880:0 881:0 882:1 883:0 884:0 885:0 886:0 887:1 888:0 889:0 890:0 891:1 892:1 893:0 894:0 895:1 896:1 897:0 898:0 899:0 900:1 901:1 902:1 903:0 904:1 905:0 906:1 907:1 908:1 909:0 910:0 911:0 912:0 913:0 914:0 915:0 916:0 917:0 918:0 919:1 920:1 921:0 922:1 923:0 924:0 925:0 926:1 927:0 928:0 929:1 930:0 931:0 932:0 933:0 934:1 935:1 936:1 937:0 938:1 939:0 940:0 941:0 942:0 943:0 944:0 945:0 946:1 947:0 948:0 949:1 950:0 951:0 952:1 953:0 954:0 955:0 956:0 957:1 958:0 959:0 960:1 961:1 962:0 963:1 964:1 965:0 966:1 967:0 968:1 969:0 970:0 971:0 972:0 973:1 974:0 975:0 976:1 977:1 978:0 979:0 980:0 981:0 982:0 983:0 984:1 985:0 986:0 987:1 988:0 989:0 990:0 991:1 992:0 993:0 994:1 995:0 996:1 997:1 998:0 999:1 1000:0 1001:0 1002:0 1003:0 1004:0 1005:0 1006:0 1007:1 1008:0 1009:1 1010:1 1011:0 1012:0 1013:0 1014:0 1015:0 1016:1 1017:1 1018:0 1019:0 1020:1 1021:0 1022:0 1023:0 1024:1 #
0.53374799212728463171373505247175 1:1 2:0 3:0 4:0 5:0 6:0 7:0 8:0 9:0 10:1 11:1 12:1 13:0 14:0 15:0 16:0 17:0 18:0 19:0 20:0 21:0 22:0 23:1 24:1 25:0 26:1 27:1 28:0 29:1 30:0 31:0 32:0 33:0 34:0 35:1 36:0 37:0 38:0 39:0 40:1 41:1 42:1 43:0 44:1 45:0 46:0 47:0 48:1 49:1 50:0 51:0 52:0 53:0 54:0 55:1 56:1 57:0 58:1 59:0 60:1 61:0 62:1 63:0 64:0 65:1 66:1 67:0 68:1 69:1 70:0 71:1 72:1 73:1 74:0 75:0 76:0 77:0 78:0 79:1 80:0 81:0 82:0 83:0 84:1 85:1 86:0 87:1 88:1 89:1 90:0 91:1 92:1 93:0 94:1 95:0 96:1 97:0 98:0 99:0 100:1 101:1 102:1 103:0 104:1 105:0 106:0 107:0 108:0 109:1 110:0 111:1 112:0 113:0 114:1 115:1 116:1 117:1 118:0 119:1 120:0 121:0 122:0 123:0 124:0 125:0 126:1 127:1 128:1 129:0 130:0 131:1 132:1 133:0 134:0 135:0 136:0 137:0 138:0 139:0 140:0 141:0 142:0 143:0 144:0 145:0 146:0 147:0 148:0 149:0 150:0 151:1 152:0 153:0 154:1 155:0 156:1 157:0 158:1 159:0 160:1 161:0 162:0 163:1 164:0 165:1 166:1 167:0 168:1 169:0 170:0 171:0 172:0 173:0 174:1 175:1 176:0 177:0 178:0 179:0 180:0 181:0 182:0 183:0 184:0 185:0 186:0 187:0 188:0 189:1 190:0 191:0 192:1 193:1 194:0 195:0 196:1 197:0 198:0 199:1 200:1 201:0 202:0 203:0 204:0 205:0 206:0 207:0 208:0 209:0 210:1 211:0 212:0 213:0 214:1 215:1 216:0 217:0 218:1 219:0 220:0 221:0 222:1 223:1 224:0 225:1 226:0 227:0 228:1 229:0 230:1 231:1 232:0 233:1 234:0 235:1 236:0 237:0 238:0 239:1 240:0 241:1 242:0 243:0 244:0 245:0 246:0 247:0 248:0 249:0 250:0 251:0 252:0 253:0 254:1 255:0 256:0 257:1 258:0 259:0 260:0 261:0 262:0 263:0 264:0 265:0 266:0 267:1 268:0 269:1 270:0 271:0 272:0 273:0 274:0 275:1 276:1 277:1 278:0 279:1 280:1 281:0 282:0 283:0 284:0 285:0 286:1 287:0 288:0 289:0 290:0 291:0 292:1 293:1 294:1 295:0 296:1 297:1 298:0 299:0 300:0 301:0 302:0 303:0 304:0 305:1 306:0 307:0 308:1 309:0 310:0 311:0 312:1 313:0 314:0 315:0 316:1 317:0 318:1 319:0 320:1 321:1 322:0 323:0 324:0 325:0 326:0 327:1 328:0 329:0 330:0 331:0 332:0 333:0 334:0 335:0 336:1 337:1 338:0 339:0 340:1 341:0 342:1 343:1 344:0 345:1 346:0 347:1 348:0 349:1 350:0 351:1 352:0 353:1 354:0 355:1 356:0 357:1 358:0 359:0 360:0 361:0 362:0 363:0 364:0 365:0 366:0 367:0 368:0 369:0 370:0 371:0 372:0 373:0 374:1 375:0 376:0 377:0 378:1 379:0 380:0 381:0 382:1 383:0 384:1 385:0 386:0 387:1 388:0 389:0 390:0 391:0 392:0 393:0 394:0 395:0 396:0 397:1 398:0 399:1 400:1 401:0 402:1 403:1 404:0 405:0 406:0 407:0 408:0 409:0 410:0 411:0 412:1 413:0 414:0 415:0 416:1 417:0 418:0 419:1 420:0 421:0 422:0 423:1 424:1 425:1 426:0 427:0 428:0 429:0 430:0 431:0 432:1 433:0 434:0 435:0 436:1 437:1 438:0 439:0 440:0 441:1 442:0 443:1 444:0 445:0 446:0 447:0 448:1 449:0 450:0 451:0 452:1 453:1 454:1 455:0 456:0 457:1 458:0 459:0 460:1 461:0 462:0 463:0 464:0 465:0 466:0 467:0 468:0 469:0 470:0 471:0 472:0 473:1 474:0 475:0 476:1 477:0 478:0 479:0 480:1 481:0 482:0 483:0 484:1 485:1 486:0 487:0 488:1 489:1 490:0 491:0 492:0 493:1 494:0 495:0 496:1 497:0 498:1 499:0 500:1 501:0 502:1 503:0 504:0 505:0 506:1 507:0 508:0 509:0 510:0 511:0 512:1 513:0 514:1 515:0 516:0 517:0 518:0 519:0 520:0 521:0 522:0 523:0 524:0 525:1 526:1 527:0 528:1 529:0 530:0 531:1 532:0 533:0 534:0 535:0 536:0 537:0 538:0 539:0 540:1 541:0 542:0 543:0 544:0 545:0 546:0 547:0 548:0 549:1 550:0 551:0 552:0 553:0 554:1 555:0 556:0 557:0 558:1 559:1 560:0 561:0 562:1 563:0 564:0 565:0 566:1 567:1 568:0 569:0 570:1 571:0 572:1 573:0 574:0 575:0 576:0 577:0 578:0 579:1 580:1 581:0 582:0 583:0 584:0 585:0 586:0 587:0 588:0 589:0 590:0 591:0 592:0 593:1 594:0 595:0 596:0 597:0 598:0 599:1 600:0 601:0 602:0 603:0 604:0 605:0 606:0 607:0 608:1 609:0 610:0 611:1 612:1 613:0 614:0 615:0 616:1 617:0 618:0 619:1 620:1 621:1 622:0 623:0 624:0 625:1 626:0 627:1 628:0 629:0 630:1 631:0 632:1 633:1 634:0 635:1 636:0 637:0 638:0 639:0 640:0 641:0 642:1 643:0 644:0 645:0 646:0 647:0 648:0 649:0 650:0 651:1 652:0 653:0 654:0 655:0 656:1 657:0 658:1 659:0 660:0 661:0 662:0 663:0 664:1 665:0 666:0 667:0 668:0 669:1 670:0 671:0 672:0 673:1 674:1 675:0 676:0 677:0 678:0 679:0 680:1 681:0 682:0 683:1 684:0 685:0 686:0 687:1 688:0 689:0 690:0 691:0 692:0 693:0 694:1 695:0 696:0 697:0 698:0 699:1 700:0 701:0 702:1 703:0 704:0 705:0 706:0 707:0 708:1 709:0 710:0 711:0 712:0 713:1 714:0 715:0 716:0 717:1 718:1 719:0 720:0 721:1 722:1 723:0 724:0 725:0 726:0 727:0 728:1 729:0 730:0 731:1 732:0 733:1 734:0 735:0 736:0 737:0 738:0 739:0 740:0 741:1 742:1 743:0 744:0 745:0 746:1 747:0 748:1 749:1 750:0 751:1 752:1 753:1 754:1 755:0 756:1 757:0 758:0 759:0 760:1 761:0 762:0 763:0 764:0 765:0 766:1 767:1 768:0 769:1 770:0 771:0 772:0 773:0 774:1 775:0 776:1 777:0 778:1 779:0 780:0 781:0 782:0 783:1 784:0 785:1 786:0 787:1 788:0 789:0 790:0 791:1 792:0 793:0 794:0 795:1 796:0 797:0 798:0 799:0 800:0 801:0 802:0 803:1 804:1 805:0 806:1 807:0 808:0 809:1 810:0 811:1 812:0 813:0 814:0 815:0 816:0 817:0 818:0 819:1 820:0 821:1 822:0 823:1 824:1 825:0 826:0 827:1 828:0 829:0 830:0 831:0 832:0 833:1 834:0 835:1 836:1 837:0 838:0 839:1 840:0 841:1 842:1 843:0 844:1 845:0 846:1 847:0 848:1 849:0 850:0 851:0 852:0 853:0 854:0 855:0 856:0 857:0 858:0 859:0 860:0 861:0 862:0 863:0 864:0 865:0 866:1 867:0 868:0 869:0 870:0 871:0 872:0 873:1 874:0 875:1 876:1 877:0 878:1 879:0 880:1 881:0 882:1 883:1 884:0 885:0 886:0 887:0 888:0 889:1 890:0 891:1 892:1 893:0 894:1 895:0 896:0 897:0 898:1 899:1 900:0 901:0 902:1 903:0 904:0 905:0 906:0 907:0 908:0 909:1 910:0 911:0 912:0 913:0 914:0 915:0 916:0 917:0 918:1 919:1 920:0 921:0 922:0 923:1 924:0 925:1 926:0 927:0 928:1 929:0 930:0 931:0 932:0 933:0 934:0 935:1 936:1 937:0 938:1 939:1 940:1 941:0 942:0 943:0 944:1 945:0 946:0 947:0 948:0 949:0 950:1 951:0 952:0 953:0 954:1 955:1 956:0 957:0 958:0 959:1 960:1 961:1 962:0 963:0 964:1 965:0 966:0 967:0 968:0 969:1 970:0 971:0 972:0 973:1 974:0 975:1 976:1 977:1 978:1 979:0 980:0 981:0 982:1 983:0 984:0 985:0 986:1 987:1 988:0 989:1 990:0 991:0 992:0 993:1 994:0 995:0 996:1 997:0 998:0 999:1 1000:1 1001:0 1002:0 1003:0 1004:0 1005:1 1006:0 1007:0 1008:0 1009:0 1010:0 1011:1 1012:1 1013:0 1014:1 1015:0 1016:0 1017:0 1018:0 1019:0 1020:1 1021:0 1022:1 1023:1 1024:1 #
0.53374799212728463171373505247175 1:1 2:0 3:0 4:0 5:0 6:0 7:0 8:0 9:0 10:1 11:1 12:1 13:0 14:0 15:0 16:0 17:0 18:0 19:0 20:0 21:0 22:0 23:1 24:1 25:0 26:1 27:1 28:1 29:1 30:1 31:0 32:0 33:0 34:0 35:1 36:0 37:0 38:0 39:0 40:0 41:1 42:0 43:0 44:1 45:0 46:0 47:1 48:1 49:1 50:0 51:0 52:0 53:0 54:0 55:1 56:1 57:0 58:1 59:0 60:1 61:0 62:1 63:0 64:0 65:1 66:1 67:0 68:1 69:1 70:0 71:1 72:1 73:1 74:0 75:0 76:0 77:0 78:0 79:0 80:0 81:0 82:0 83:0 84:1 85:1 86:0 87:1 88:1 89:1 90:0 91:1 92:0 93:0 94:1 95:0 96:1 97:0 98:0 99:0 100:1 101:1 102:1 103:0 104:1 105:0 106:0 107:0 108:0 109:1 110:1 111:1 112:0 113:0 114:1 115:1 116:1 117:1 118:0 119:1 120:0 121:0 122:0 123:0 124:0 125:0 126:1 127:1 128:1 129:0 130:0 131:1 132:1 133:0 134:0 135:0 136:0 137:0 138:0 139:0 140:0 141:1 142:0 143:0 144:0 145:0 146:0 147:1 148:0 149:1 150:0 151:1 152:0 153:0 154:1 155:0 156:1 157:0 158:0 159:0 160:1 161:0 162:0 163:1 164:0 165:1 166:1 167:0 168:1 169:0 170:0 171:0 172:1 173:0 174:1 175:1 176:0 177:0 178:0 179:0 180:0 181:0 182:0 183:0 184:0 185:0 186:0 187:0 188:0 189:0 190:1 191:0 192:1 193:1 194:0 195:0 196:1 197:0 198:1 199:1 200:1 201:0 202:1 203:0 204:0 205:0 206:0 207:1 208:0 209:0 210:1 211:0 212:0 213:0 214:1 215:1 216:0 217:1 218:1 219:0 220:0 221:0 222:1 223:1 224:0 225:1 226:1 227:0 228:1 229:0 230:1 231:1 232:0 233:1 234:0 235:1 236:0 237:0 238:0 239:1 240:0 241:1 242:0 243:0 244:0 245:0 246:0 247:1 248:0 249:0 250:0 251:0 252:0 253:0 254:1 255:0 256:0 257:1 258:0 259:0 260:0 261:0 262:0 263:0 264:0 265:0 266:0 267:1 268:1 269:1 270:0 271:0 272:1 273:0 274:0 275:1 276:1 277:1 278:0 279:1 280:1 281:0 282:0 283:0 284:0 285:0 286:1 287:0 288:0 289:0 290:0 291:0 292:1 293:1 294:1 295:0 296:1 297:1 298:0 299:0 300:0 301:0 302:0 303:1 304:1 305:1 306:0 307:0 308:1 309:0 310:0 311:0 312:1 313:0 314:0 315:0 316:1 317:0 318:1 319:0 320:1 321:1 322:1 323:0 324:0 325:0 326:0 327:1 328:0 329:0 330:0 331:0 332:0 333:0 334:0 335:0 336:0 337:1 338:0 339:0 340:1 341:0 342:1 343:1 344:0 345:1 346:0 347:1 348:0 349:1 350:0 351:1 352:0 353:1 354:0 355:1 356:0 357:1 358:0 359:0 360:0 361:1 362:1 363:0 364:0 365:0 366:0 367:0 368:0 369:0 370:0 371:1 372:0 373:0 374:1 375:0 376:0 377:0 378:1 379:0 380:0 381:0 382:1 383:0 384:1 385:0 386:0 387:1 388:0 389:0 390:0 391:0 392:0 393:0 394:0 395:0 396:0 397:0 398:0 399:1 400:1 401:0 402:1 403:1 404:0 405:0 406:0 407:0 408:0 409:0 410:0 411:0 412:1 413:0 414:0 415:0 416:1 417:0 418:0 419:1 420:0 421:0 422:0 423:0 424:1 425:1 426:0 427:0 428:0 429:0 430:0 431:0 432:1 433:0 434:0 435:1 436:1 437:1 438:0 439:0 440:0 441:1 442:0 443:1 444:0 445:0 446:0 447:0 448:1 449:0 450:0 451:0 452:1 453:1 454:1 455:0 456:0 457:1 458:0 459:0 460:1 461:1 462:0 463:0 464:0 465:1 466:0 467:0 468:0 469:0 470:0 471:0 472:1 473:1 474:0 475:0 476:1 477:0 478:0 479:0 480:1 481:0 482:0 483:1 484:1 485:1 486:0 487:0 488:1 489:0 490:1 491:0 492:1 493:1 494:0 495:0 496:1 497:1 498:1 499:0 500:1 501:0 502:1 503:0 504:0 505:0 506:1 507:1 508:0 509:0 510:0 511:0 512:0 513:0 514:1 515:0 516:1 517:0 518:0 519:0 520:0 521:0 522:0 523:0 524:0 525:1 526:1 527:0 528:1 529:0 530:0 531:1 532:0 533:0 534:0 535:0 536:0 537:0 538:0 539:0 540:1 541:0 542:0 543:0 544:0 545:0 546:1 547:0 548:0 549:1 550:0 551:0 552:1 553:0 554:1 555:0 556:0 557:1 558:1 559:1 560:0 561:0 562:1 563:0 564:0 565:0 566:1 567:1 568:0 569:0 570:1 571:0 572:1 573:1 574:0 575:0 576:0 577:0 578:0 579:0 580:1 581:0 582:0 583:0 584:0 585:0 586:0 587:0 588:0 589:0 590:0 591:0 592:0 593:1 594:0 595:0 596:0 597:1 598:0 599:1 600:0 601:0 602:0 603:0 604:0 605:0 606:0 607:0 608:1 609:1 610:0 611:1 612:1 613:0 614:0 615:0 616:1 617:0 618:0 619:1 620:1 621:1 622:0 623:0 624:0 625:1 626:0 627:1 628:0 629:0 630:1 631:0 632:1 633:1 634:0 635:1 636:0 637:0 638:0 639:0 640:0 641:0 642:1 643:1 644:0 645:0 646:0 647:0 648:0 649:0 650:0 651:1 652:0 653:0 654:1 655:1 656:1 657:1 658:1 659:0 660:0 661:0 662:1 663:0 664:1 665:0 666:0 667:0 668:0 669:1 670:1 671:1 672:0 673:1 674:1 675:0 676:0 677:1 678:0 679:0 680:0 681:0 682:0 683:1 684:0 685:0 686:0 687:1 688:0 689:0 690:0 691:0 692:0 693:0 694:1 695:0 696:0 697:1 698:0 699:1 700:0 701:0 702:1 703:0 704:0 705:0 706:0 707:0 708:1 709:0 710:0 711:0 712:1 713:1 714:0 715:0 716:0 717:1 718:1 719:1 720:0 721:1 722:1 723:0 724:0 725:0 726:0 727:0 728:1 729:0 730:0 731:1 732:0 733:1 734:0 735:0 736:0 737:0 738:0 739:0 740:1 741:1 742:1 743:0 744:0 745:0 746:1 747:0 748:1 749:1 750:0 751:0 752:0 753:0 754:1 755:0 756:1 757:0 758:0 759:0 760:1 761:0 762:0 763:0 764:0 765:0 766:1 767:0 768:1 769:1 770:1 771:0 772:0 773:1 774:1 775:0 776:1 777:0 778:1 779:0 780:1 781:0 782:0 783:1 784:0 785:1 786:1 787:1 788:0 789:0 790:0 791:1 792:0 793:0 794:0 795:1 796:0 797:0 798:1 799:0 800:0 801:0 802:1 803:1 804:0 805:0 806:1 807:0 808:0 809:0 810:1 811:1 812:0 813:0 814:0 815:0 816:0 817:0 818:1 819:1 820:0 821:1 822:0 823:1 824:1 825:0 826:0 827:1 828:0 829:0 830:0 831:0 832:0 833:1 834:0 835:1 836:0 837:0 838:0 839:1 840:0 841:1 842:1 843:0 844:1 845:0 846:1 847:0 848:1 849:1 850:0 851:0 852:0 853:0 854:0 855:0 856:0 857:0 858:0 859:0 860:0 861:0 862:0 863:1 864:0 865:0 866:1 867:0 868:0 869:0 870:0 871:0 872:0 873:1 874:0 875:1 876:1 877:0 878:0 879:0 880:1 881:0 882:0 883:0 884:0 885:0 886:0 887:0 888:1 889:1 890:1 891:1 892:0 893:0 894:1 895:0 896:0 897:0 898:0 899:1 900:0 901:0 902:1 903:0 904:0 905:0 906:0 907:0 908:0 909:1 910:0 911:0 912:0 913:0 914:0 915:0 916:0 917:0 918:1 919:1 920:0 921:0 922:0 923:1 924:0 925:1 926:1 927:1 928:1 929:1 930:0 931:0 932:0 933:0 934:1 935:1 936:1 937:0 938:1 939:1 940:1 941:0 942:0 943:0 944:1 945:0 946:1 947:0 948:0 949:1 950:1 951:0 952:0 953:0 954:1 955:1 956:0 957:1 958:0 959:1 960:1 961:1 962:0 963:0 964:1 965:0 966:0 967:0 968:0 969:1 970:0 971:0 972:0 973:1 974:0 975:1 976:1 977:1 978:1 979:1 980:0 981:0 982:1 983:0 984:0 985:0 986:1 987:1 988:0 989:1 990:0 991:1 992:0 993:1 994:1 995:0 996:1 997:0 998:0 999:1 1000:1 1001:0 1002:0 1003:0 1004:0 1005:1 1006:0 1007:0 1008:1 1009:0 1010:0 1011:1 1012:1 1013:0 1014:1 1015:0 1016:0 1017:0 1018:0 1019:0 1020:0 1021:0 1022:1 1023:1 1024:1 #
0.47194339828341219655882810002367 1:1 2:0 3:0 4:0 5:0 6:0 7:0 8:0 9:0 10:1 11:1 12:1 13:0 14:0 15:0 16:0 17:0 18:0 19:0 20:1 21:0 22:0 23:1 24:1 25:0 26:1 27:1 28:1 29:1 30:1 31:0 32:0 33:0 34:0 35:1 36:0 37:0 38:1 39:0 40:0 41:1 42:0 43:0 44:1 45:0 46:0 47:1 48:1 49:1 50:0 51:0 52:0 53:0 54:0 55:1 56:1 57:0 58:1 59:0 60:1 61:0 62:1 63:0 64:0 65:1 66:1 67:0 68:1 69:1 70:0 71:1 72:1 73:1 74:1 75:0 76:0 77:0 78:0 79:0 80:0 81:0 82:0 83:0 84:1 85:1 86:0 87:1 88:1 89:1 90:0 91:1 92:1 93:0 94:1 95:0 96:1 97:0 98:0 99:0 100:1 101:1 102:1 103:0 104:1 105:1 106:0 107:1 108:0 109:1 110:1 111:1 112:0 113:0 114:1 115:1 116:1 117:1 118:1 119:1 120:0 121:0 122:0 123:0 124:0 125:0 126:1 127:1 128:1 129:0 130:0 131:1 132:1 133:0 134:0 135:1 136:0 137:0 138:0 139:0 140:0 141:1 142:0 143:0 144:0 145:0 146:0 147:1 148:0 149:1 150:0 151:1 152:0 153:0 154:1 155:1 156:1 157:0 158:0 159:0 160:1 161:0 162:0 163:1 164:0 165:1 166:1 167:0 168:1 169:0 170:0 171:0 172:1 173:0 174:1 175:1 176:0 177:0 178:0 179:0 180:0 181:0 182:0 183:0 184:0 185:1 186:0 187:0 188:0 189:0 190:1 191:0 192:1 193:1 194:0 195:1 196:1 197:0 198:1 199:1 200:1 201:0 202:1 203:0 204:0 205:1 206:0 207:1 208:0 209:0 210:1 211:0 212:0 213:0 214:1 215:1 216:0 217:1 218:1 219:0 220:0 221:0 222:1 223:1 224:0 225:1 226:1 227:0 228:1 229:0 230:1 231:1 232:0 233:1 234:0 235:1 236:0 237:1 238:0 239:1 240:0 241:1 242:0 243:0 244:0 245:0 246:1 247:1 248:1 249:0 250:0 251:0 252:0 253:0 254:1 255:0 256:0 257:1 258:0 259:0 260:0 261:0 262:0 263:0 264:0 265:0 266:0 267:1 268:1 269:1 270:0 271:1 272:1 273:0 274:0 275:1 276:1 277:1 278:0 279:1 280:1 281:0 282:0 283:0 284:1 285:1 286:1 287:0 288:0 289:1 290:0 291:0 292:1 293:1 294:1 295:0 296:1 297:1 298:0 299:0 300:0 301:0 302:0 303:1 304:1 305:1 306:0 307:0 308:1 309:0 310:0 311:0 312:1 313:0 314:0 315:0 316:1 317:0 318:1 319:0 320:1 321:1 322:1 323:0 324:0 325:0 326:0 327:1 328:0 329:0 330:0 331:1 332:0 333:0 334:1 335:0 336:0 337:1 338:0 339:0 340:1 341:0 342:1 343:1 344:0 345:1 346:0 347:1 348:0 349:1 350:0 351:1 352:0 353:1 354:0 355:1 356:0 357:1 358:1 359:0 360:0 361:1 362:1 363:0 364:1 365:0 366:0 367:0 368:0 369:0 370:0 371:1 372:0 373:0 374:1 375:0 376:0 377:0 378:1 379:0 380:0 381:0 382:1 383:0 384:1 385:0 386:0 387:1 388:0 389:0 390:0 391:0 392:0 393:0 394:0 395:0 396:0 397:0 398:0 399:1 400:1 401:0 402:1 403:1 404:0 405:0 406:0 407:0 408:0 409:0 410:0 411:1 412:1 413:0 414:0 415:0 416:1 417:0 418:0 419:1 420:0 421:0 422:0 423:1 424:1 425:1 426:0 427:1 428:0 429:0 430:0 431:0 432:1 433:0 434:0 435:1 436:1 437:1 438:0 439:0 440:1 441:1 442:0 443:1 444:0 445:0 446:0 447:0 448:1 449:0 450:0 451:0 452:1 453:1 454:1 455:0 456:0 457:1 458:0 459:0 460:1 461:1 462:0 463:0 464:0 465:1 466:0 467:0 468:0 469:0 470:0 471:0 472:1 473:1 474:0 475:0 476:1 477:1 478:0 479:0 480:1 481:0 482:0 483:1 484:1 485:1 486:0 487:0 488:1 489:1 490:1 491:0 492:1 493:1 494:0 495:0 496:1 497:1 498:1 499:0 500:1 501:0 502:1 503:0 504:1 505:0 506:1 507:1 508:0 509:0 510:0 511:0 512:0 513:0 514:1 515:0 516:1 517:0 518:0 519:0 520:0 521:1 522:0 523:0 524:0 525:1 526:1 527:0 528:1 529:0 530:0 531:1 532:0 533:0 534:0 535:0 536:0 537:0 538:0 539:0 540:1 541:0 542:0 543:0 544:0 545:0 546:1 547:0 548:0 549:1 550:0 551:0 552:1 553:0 554:1 555:0 556:0 557:1 558:1 559:1 560:0 561:0 562:1 563:0 564:0 565:0 566:1 567:1 568:0 569:0 570:1 571:0 572:1 573:1 574:0 575:0 576:0 577:0 578:0 579:0 580:1 581:0 582:0 583:1 584:0 585:0 586:1 587:0 588:1 589:0 590:0 591:0 592:0 593:1 594:0 595:0 596:0 597:1 598:0 599:1 600:0 601:0 602:0 603:0 604:1 605:0 606:0 607:0 608:1 609:1 610:0 611:1 612:1 613:0 614:0 615:0 616:1 617:0 618:0 619:1 620:1 621:1 622:0 623:0 624:0 625:1 626:0 627:1 628:0 629:0 630:1 631:0 632:1 633:1 634:0 635:1 636:0 637:0 638:0 639:0 640:0 641:0 642:1 643:1 644:0 645:0 646:0 647:0 648:0 649:0 650:0 651:1 652:0 653:0 654:1 655:1 656:1 657:1 658:1 659:0 660:0 661:0 662:1 663:0 664:1 665:0 666:0 667:0 668:0 669:1 670:1 671:1 672:0 673:1 674:1 675:0 676:0 677:1 678:0 679:0 680:0 681:0 682:0 683:1 684:0 685:0 686:0 687:1 688:0 689:1 690:0 691:1 692:0 693:0 694:1 695:0 696:0 697:1 698:0 699:1 700:0 701:0 702:1 703:0 704:0 705:0 706:0 707:0 708:1 709:0 710:0 711:0 712:1 713:1 714:0 715:0 716:0 717:1 718:1 719:1 720:0 721:1 722:1 723:0 724:0 725:0 726:0 727:0 728:1 729:0 730:0 731:1 732:0 733:1 734:0 735:0 736:0 737:0 738:0 739:0 740:1 741:1 742:1 743:1 744:0 745:0 746:1 747:0 748:1 749:1 750:0 751:0 752:0 753:0 754:1 755:0 756:1 757:1 758:0 759:0 760:1 761:0 762:0 763:0 764:0 765:0 766:1 767:0 768:1 769:1 770:1 771:0 772:0 773:1 774:1 775:0 776:1 777:0 778:1 779:0 780:1 781:0 782:1 783:1 784:0 785:1 786:1 787:1 788:0 789:0 790:0 791:1 792:0 793:1 794:0 795:1 796:0 797:0 798:1 799:0 800:0 801:0 802:1 803:1 804:0 805:0 806:1 807:0 808:0 809:0 810:1 811:1 812:0 813:0 814:1 815:0 816:0 817:1 818:1 819:1 820:0 821:1 822:0 823:1 824:1 825:0 826:0 827:1 828:0 829:0 830:0 831:0 832:0 833:1 834:0 835:1 836:0 837:0 838:0 839:1 840:1 841:1 842:1 843:0 844:1 845:0 846:1 847:1 848:1 849:1 850:0 851:0 852:0 853:0 854:0 855:0 856:1 857:0 858:0 859:0 860:0 861:1 862:0 863:1 864:0 865:0 866:1 867:0 868:0 869:0 870:0 871:1 872:0 873:1 874:0 875:1 876:1 877:0 878:0 879:0 880:1 881:0 882:0 883:0 884:0 885:0 886:0 887:0 888:1 889:1 890:1 891:1 892:0 893:0 894:1 895:0 896:0 897:1 898:0 899:1 900:0 901:0 902:1 903:0 904:0 905:0 906:0 907:0 908:0 909:1 910:0 911:0 912:0 913:0 914:0 915:0 916:0 917:0 918:1 919:1 920:0 921:0 922:0 923:1 924:0 925:1 926:1 927:1 928:1 929:1 930:0 931:1 932:0 933:1 934:1 935:1 936:1 937:0 938:1 939:1 940:1 941:0 942:0 943:0 944:1 945:0 946:1 947:0 948:0 949:1 950:1 951:0 952:0 953:0 954:1 955:1 956:0 957:1 958:0 959:1 960:1 961:1 962:0 963:0 964:1 965:0 966:0 967:0 968:0 969:1 970:0 971:0 972:0 973:1 974:1 975:1 976:1 977:1 978:1 979:1 980:0 981:0 982:1 983:1 984:0 985:0 986:1 987:1 988:0 989:1 990:0 991:1 992:0 993:1 994:1 995:0 996:1 997:0 998:0 999:1 1000:1 1001:0 1002:0 1003:1 1004:0 1005:1 1006:0 1007:0 1008:1 1009:1 1010:0 1011:1 1012:1 1013:0 1014:1 1015:0 1016:0 1017:0 1018:0 1019:0 1020:0 1021:0 1022:1 1023:1 1024:1 #
-0.53374799212728463171373505247175 1:0 2:0 3:0 4:0 5:0 6:0 7:0 8:0 9:1 10:0 11:1 12:0 13:0 14:0 15:0 16:0 17:0 18:0 19:1 20:0 21:1 22:0 23:1 24:0 25:0 26:0 27:0 28:0 29:0 30:0 31:0 32:0 33:1 34:0 35:1 36:0 37:0 38:1 39:1 40:0 41:0 42:0 43:1 44:1 45:0 46:1 47:0 48:0 49:0 50:0 51:0 52:1 53:0 54:1 55:0 56:0 57:0 58:1 59:0 60:0 61:0 62:0 63:0 64:0 65:0 66:0 67:1 68:0 69:1 70:0 71:1 72:1 73:0 74:0 75:0 76:0 77:0 78:0 79:0 80:0 81:0 82:0 83:0 84:0 85:1 86:1 87:0 88:1 89:1 90:0 91:1 92:0 93:0 94:0 95:0 96:0 97:0 98:0 99:0 100:0 101:1 102:0 103:0 104:0 105:0 106:0 107:0 108:0 109:1 110:0 111:1 112:0 113:0 114:1 115:0 116:0 117:1 118:0 119:0 120:0 121:1 122:0 123:0 124:0 125:0 126:0 127:0 128:0 129:0 130:1 131:1 132:0 133:0 134:0 135:0 136:0 137:0 138:0 139:0 140:1 141:0 142:0 143:0 144:0 145:0 146:0 147:0 148:0 149:1 150:0 151:0 152:0 153:1 154:0 155:1 156:1 157:0 158:1 159:0 160:0 161:0 162:0 163:0 164:1 165:1 166:0 167:0 168:1 169:1 170:1 171:1 172:1 173:0 174:0 175:1 176:0 177:1 178:0 179:0 180:0 181:0 182:0 183:0 184:0 185:0 186:1 187:1 188:0 189:1 190:0 191:1 192:1 193:1 194:0 195:0 196:1 197:0 198:0 199:1 200:1 201:0 202:0 203:0 204:0 205:0 206:0 207:0 208:0 209:0 210:1 211:0 212:1 213:1 214:0 215:1 216:0 217:0 218:0 219:0 220:0 221:0 222:1 223:0 224:0 225:1 226:0 227:0 228:0 229:0 230:0 231:1 232:1 233:1 234:0 235:0 236:0 237:0 238:0 239:0 240:0 241:1 242:0 243:0 244:0 245:0 246:0 247:0 248:0 249:0 250:1 251:0 252:0 253:0 254:1 255:0 256:0 257:1 258:0 259:0 260:0 261:0 262:0 263:0 264:1 265:0 266:0 267:1 268:0 269:1 270:0 271:0 272:1 273:0 274:0 275:0 276:0 277:0 278:0 279:1 280:0 281:0 282:0 283:0 284:0 285:1 286:0 287:0 288:0 289:0 290:1 291:0 292:1 293:0 294:1 295:0 296:1 297:0 298:0 299:0 300:1 301:0 302:0 303:0 304:0 305:0 306:0 307:0 308:0 309:0 310:0 311:0 312:1 313:0 314:0 315:0 316:0 317:1 318:1 319:1 320:0 321:1 322:0 323:0 324:0 325:1 326:0 327:1 328:1 329:0 330:1 331:1 332:1 333:0 334:1 335:0 336:1 337:1 338:0 339:0 340:0 341:0 342:1 343:0 344:0 345:0 346:0 347:0 348:0 349:0 350:0 351:0 352:0 353:0 354:0 355:1 356:0 357:0 358:0 359:0 360:0 361:0 362:1 363:0 364:0 365:0 366:0 367:1 368:0 369:0 370:0 371:0 372:0 373:1 374:1 375:1 376:0 377:0 378:0 379:0 380:0 381:0 382:1 383:0 384:0 385:0 386:0 387:1 388:0 389:0 390:0 391:0 392:0 393:0 394:0 395:1 396:0 397:1 398:0 399:0 400:0 401:0 402:0 403:1 404:0 405:0 406:0 407:0 408:0 409:0 410:0 411:0 412:0 413:0 414:1 415:0 416:1 417:0 418:0 419:0 420:0 421:1 422:1 423:0 424:1 425:1 426:0 427:0 428:0 429:0 430:0 431:0 432:1 433:0 434:0 435:1 436:0 437:1 438:0 439:0 440:0 441:0 442:0 443:1 444:1 445:0 446:0 447:0 448:1 449:0 450:0 451:0 452:0 453:1 454:0 455:0 456:0 457:1 458:1 459:0 460:0 461:0 462:0 463:0 464:0 465:0 466:0 467:0 468:0 469:0 470:0 471:0 472:0 473:1 474:0 475:0 476:0 477:0 478:1 479:1 480:0 481:0 482:0 483:0 484:0 485:0 486:0 487:0 488:1 489:0 490:0 491:0 492:0 493:0 494:0 495:0 496:1 497:0 498:1 499:0 500:1 501:0 502:1 503:0 504:0 505:0 506:1 507:0 508:0 509:0 510:1 511:0 512:1 513:0 514:0 515:0 516:1 517:0 518:1 519:0 520:0 521:0 522:0 523:0 524:0 525:0 526:0 527:0 528:1 529:0 530:0 531:0 532:1 533:0 534:0 535:0 536:0 537:1 538:0 539:0 540:1 541:1 542:0 543:0 544:0 545:1 546:0 547:0 548:0 549:1 550:0 551:0 552:0 553:0 554:0 555:0 556:0 557:0 558:1 559:1 560:1 561:0 562:1 563:0 564:1 565:0 566:1 567:1 568:0 569:0 570:0 571:0 572:1 573:0 574:0 575:0 576:1 577:0 578:0 579:0 580:1 581:1 582:0 583:0 584:0 585:0 586:0 587:1 588:0 589:0 590:0 591:0 592:1 593:1 594:0 595:0 596:0 597:0 598:0 599:0 600:0 601:0 602:0 603:0 604:0 605:0 606:0 607:0 608:1 609:0 610:1 611:0 612:1 613:0 614:0 615:0 616:1 617:0 618:0 619:1 620:1 621:0 622:0 623:1 624:1 625:0 626:0 627:1 628:0 629:0 630:1 631:0 632:0 633:0 634:0 635:1 636:0 637:0 638:0 639:0 640:0 641:0 642:0 643:0 644:0 645:1 646:0 647:0 648:0 649:0 650:1 651:0 652:0 653:0 654:0 655:0 656:1 657:0 658:0 659:0 660:0 661:0 662:0 663:0 664:0 665:0 666:0 667:0 668:1 669:0 670:0 671:0 672:0 673:1 674:0 675:1 676:0 677:0 678:0 679:0 680:0 681:0 682:0 683:1 684:0 685:0 686:0 687:1 688:0 689:1 690:0 691:0 692:0 693:0 694:1 695:1 696:0 697:0 698:0 699:1 700:0 701:0 702:0 703:0 704:0 705:0 706:0 707:0 708:0 709:0 710:0 711:0 712:0 713:0 714:1 715:1 716:0 717:0 718:1 719:0 720:0 721:1 722:1 723:0 724:0 725:0 726:0 727:0 728:1 729:1 730:1 731:0 732:1 733:1 734:0 735:1 736:0 737:0 738:0 739:0 740:0 741:0 742:1 743:1 744:0 745:0 746:1 747:0 748:1 749:1 750:0 751:0 752:0 753:0 754:1 755:0 756:1 757:0 758:0 759:0 760:0 761:0 762:0 763:0 764:0 765:1 766:1 767:0 768:0 769:1 770:0 771:1 772:0 773:0 774:0 775:0 776:1 777:0 778:1 779:0 780:0 781:0 782:0 783:0 784:1 785:0 786:0 787:1 788:0 789:0 790:0 791:0 792:0 793:0 794:0 795:1 796:0 797:0 798:0 799:0 800:0 801:0 802:0 803:1 804:0 805:0 806:0 807:0 808:0 809:0 810:0 811:0 812:0 813:0 814:0 815:0 816:0 817:0 818:0 819:1 820:0 821:0 822:0 823:1 824:1 825:0 826:0 827:1 828:0 829:0 830:0 831:1 832:0 833:1 834:0 835:0 836:0 837:0 838:1 839:1 840:0 841:0 842:1 843:0 844:0 845:0 846:1 847:1 848:0 849:0 850:0 851:0 852:1 853:0 854:0 855:0 856:0 857:0 858:0 859:1 860:0 861:0 862:0 863:0 864:0 865:0 866:0 867:0 868:0 869:0 870:1 871:0 872:0 873:1 874:0 875:1 876:0 877:0 878:0 879:0 880:1 881:1 882:1 883:1 884:0 885:0 886:0 887:0 888:0 889:1 890:0 891:1 892:0 893:0 894:0 895:0 896:0 897:0 898:0 899:0 900:1 901:0 902:1 903:1 904:0 905:0 906:1 907:1 908:0 909:0 910:1 911:0 912:1 913:0 914:1 915:1 916:0 917:0 918:0 919:1 920:0 921:0 922:0 923:0 924:0 925:0 926:0 927:0 928:0 929:1 930:1 931:0 932:0 933:0 934:0 935:1 936:1 937:0 938:1 939:1 940:0 941:0 942:0 943:0 944:1 945:0 946:0 947:0 948:0 949:0 950:1 951:0 952:0 953:0 954:1 955:1 956:0 957:1 958:0 959:0 960:1 961:1 962:0 963:1 964:1 965:0 966:0 967:0 968:0 969:0 970:0 971:0 972:0 973:0 974:0 975:1 976:0 977:0 978:1 979:0 980:1 981:0 982:0 983:0 984:1 985:0 986:1 987:1 988:0 989:1 990:0 991:0 992:0 993:0 994:0 995:0 996:1 997:1 998:0 999:0 1000:1 1001:0 1002:0 1003:0 1004:0 1005:0 1006:0 1007:0 1008:0 1009:0 1010:1 1011:1 1012:0 1013:0 1014:0 1015:0 1016:0 1017:0 1018:0 1019:0 1020:0 1021:1 1022:0 1023:0 1024:1 #
-0.50727998654384720556009824576904 1:0 2:0 3:0 4:0 5:0 6:0 7:0 8:0 9:1 10:0 11:0 12:0 13:0 14:0 15:0 16:0 17:0 18:0 19:1 20:0 21:1 22:0 23:0 24:0 25:0 26:0 27:0 28:0 29:0 30:0 31:0 32:0 33:1 34:0 35:1 36:0 37:0 38:1 39:1 40:0 41:0 42:0 43:1 44:0 45:0 46:1 47:0 48:0 49:0 50:0 51:0 52:1 53:0 54:1 55:0 56:0 57:0 58:1 59:0 60:0 61:0 62:0 63:0 64:0 65:0 66:0 67:1 68:0 69:0 70:0 71:1 72:0 73:0 74:0 75:0 76:0 77:0 78:0 79:0 80:0 81:0 82:0 83:0 84:0 85:1 86:1 87:0 88:1 89:1 90:0 91:1 92:0 93:0 94:0 95:0 96:0 97:0 98:0 99:0 100:0 101:1 102:0 103:0 104:0 105:0 106:0 107:0 108:0 109:1 110:0 111:1 112:0 113:0 114:1 115:0 116:0 117:0 118:0 119:0 120:0 121:1 122:0 123:0 124:0 125:0 126:0 127:0 128:0 129:0 130:0 131:1 132:0 133:0 134:0 135:0 136:0 137:0 138:0 139:0 140:1 141:0 142:0 143:0 144:0 145:0 146:0 147:0 148:0 149:1 150:0 151:0 152:0 153:1 154:0 155:1 156:0 157:0 158:1 159:0 160:0 161:0 162:0 163:0 164:1 165:1 166:0 167:0 168:1 169:1 170:1 171:0 172:1 173:0 174:0 175:1 176:0 177:1 178:0 179:0 180:0 181:0 182:0 183:0 184:0 185:0 186:1 187:1 188:0 189:1 190:0 191:1 192:0 193:1 194:0 195:0 196:1 197:0 198:0 199:1 200:1 201:0 202:0 203:0 204:0 205:0 206:0 207:0 208:0 209:0 210:1 211:0 212:1 213:1 214:0 215:1 216:0 217:0 218:0 219:0 220:0 221:0 222:0 223:0 224:0 225:1 226:0 227:0 228:0 229:0 230:0 231:0 232:1 233:1 234:0 235:0 236:0 237:0 238:0 239:0 240:0 241:1 242:0 243:0 244:0 245:0 246:0 247:0 248:0 249:0 250:1 251:0 252:0 253:0 254:1 255:0 256:0 257:0 258:0 259:0 260:0 261:0 262:0 263:0 264:1 265:0 266:0 267:1 268:0 269:0 270:0 271:0 272:1 273:0 274:0 275:0 276:0 277:0 278:0 279:1 280:0 281:0 282:0 283:0 284:0 285:1 286:0 287:0 288:0 289:0 290:1 291:0 292:1 293:0 294:1 295:0 296:0 297:0 298:0 299:0 300:1 301:0 302:0 303:0 304:0 305:0 306:0 307:0 308:0 309:0 310:0 311:0 312:0 313:0 314:0 315:0 316:0 317:1 318:1 319:1 320:0 321:1 322:0 323:0 324:0 325:1 326:0 327:0 328:1 329:0 330:1 331:1 332:1 333:0 334:1 335:0 336:1 337:1 338:0 339:0 340:0 341:0 342:1 343:0 344:0 345:0 346:0 347:0 348:0 349:0 350:0 351:0 352:0 353:0 354:0 355:1 356:0 357:0 358:0 359:0 360:0 361:0 362:1 363:0 364:0 365:0 366:0 367:1 368:0 369:0 370:0 371:0 372:0 373:1 374:1 375:1 376:0 377:0 378:0 379:0 380:0 381:0 382:1 383:0 384:0 385:0 386:0 387:0 388:0 389:0 390:0 391:0 392:0 393:0 394:0 395:1 396:0 397:1 398:0 399:0 400:0 401:0 402:0 403:0 404:0 405:0 406:0 407:0 408:0 409:0 410:0 411:0 412:0 413:0 414:1 415:0 416:1 417:0 418:0 419:0 420:0 421:1 422:1 423:0 424:0 425:1 426:0 427:0 428:0 429:0 430:0 431:0 432:0 433:0 434:0 435:0 436:0 437:1 438:0 439:0 440:0 441:0 442:0 443:0 444:1 445:0 446:0 447:0 448:1 449:0 450:0 451:0 452:0 453:1 454:0 455:0 456:0 457:1 458:1 459:0 460:0 461:0 462:0 463:0 464:0 465:0 466:0 467:0 468:0 469:0 470:0 471:0 472:0 473:0 474:0 475:0 476:0 477:0 478:1 479:1 480:0 481:0 482:0 483:0 484:0 485:0 486:0 487:0 488:1 489:0 490:0 491:0 492:0 493:0 494:0 495:0 496:1 497:0 498:1 499:0 500:1 501:0 502:0 503:0 504:0 505:0 506:0 507:0 508:0 509:0 510:1 511:0 512:0 513:0 514:0 515:0 516:1 517:0 518:1 519:0 520:0 521:0 522:0 523:0 524:0 525:0 526:0 527:0 528:1 529:0 530:0 531:0 532:1 533:0 534:0 535:0 536:0 537:1 538:0 539:0 540:1 541:1 542:0 543:0 544:0 545:1 546:0 547:0 548:0 549:1 550:0 551:0 552:0 553:0 554:0 555:0 556:0 557:0 558:1 559:1 560:1 561:0 562:1 563:0 564:0 565:0 566:1 567:0 568:0 569:0 570:0 571:0 572:1 573:0 574:0 575:0 576:1 577:0 578:0 579:0 580:1 581:1 582:0 583:0 584:0 585:0 586:0 587:1 588:0 589:0 590:0 591:0 592:1 593:1 594:0 595:0 596:0 597:0 598:0 599:0 600:0 601:0 602:0 603:0 604:0 605:0 606:0 607:0 608:0 609:0 610:1 611:0 612:0 613:0 614:0 615:0 616:1 617:0 618:0 619:1 620:1 621:0 622:0 623:1 624:1 625:0 626:0 627:1 628:0 629:0 630:1 631:0 632:0 633:0 634:0 635:1 636:0 637:0 638:0 639:0 640:0 641:0 642:0 643:0 644:0 645:1 646:0 647:0 648:0 649:0 650:0 651:0 652:0 653:0 654:1 655:0 656:1 657:0 658:0 659:0 660:0 661:0 662:0 663:0 664:0 665:0 666:0 667:0 668:1 669:0 670:0 671:0 672:0 673:1 674:0 675:1 676:0 677:0 678:0 679:0 680:0 681:0 682:0 683:1 684:0 685:0 686:0 687:0 688:0 689:1 690:0 691:0 692:0 693:0 694:1 695:1 696:0 697:0 698:0 699:0 700:0 701:0 702:0 703:0 704:0 705:0 706:0 707:0 708:0 709:0 710:0 711:0 712:0 713:0 714:0 715:1 716:1 717:0 718:1 719:0 720:0 721:1 722:1 723:0 724:0 725:0 726:0 727:0 728:0 729:1 730:0 731:0 732:1 733:1 734:0 735:1 736:0 737:0 738:0 739:0 740:0 741:0 742:1 743:1 744:0 745:0 746:1 747:0 748:1 749:1 750:0 751:0 752:0 753:0 754:1 755:0 756:1 757:0 758:0 759:0 760:0 761:0 762:0 763:0 764:0 765:1 766:1 767:0 768:0 769:1 770:0 771:0 772:0 773:0 774:0 775:0 776:1 777:0 778:1 779:0 780:0 781:0 782:0 783:0 784:1 785:0 786:0 787:0 788:0 789:0 790:0 791:0 792:0 793:0 794:0 795:1 796:0 797:0 798:0 799:0 800:0 801:0 802:0 803:1 804:0 805:0 806:0 807:0 808:0 809:0 810:0 811:0 812:0 813:0 814:0 815:0 816:0 817:0 818:0 819:1 820:0 821:0 822:0 823:1 824:0 825:0 826:0 827:0 828:0 829:0 830:0 831:1 832:0 833:1 834:0 835:0 836:0 837:0 838:1 839:1 840:0 841:0 842:1 843:0 844:0 845:0 846:1 847:1 848:0 849:0 850:0 851:0 852:1 853:0 854:0 855:0 856:0 857:0 858:0 859:1 860:0 861:0 862:0 863:0 864:0 865:0 866:0 867:0 868:0 869:0 870:1 871:0 872:0 873:0 874:0 875:0 876:0 877:0 878:0 879:0 880:1 881:1 882:1 883:0 884:0 885:0 886:0 887:0 888:0 889:0 890:0 891:1 892:0 893:0 894:0 895:0 896:0 897:0 898:0 899:0 900:1 901:0 902:0 903:1 904:0 905:0 906:1 907:1 908:0 909:0 910:1 911:0 912:1 913:1 914:1 915:1 916:0 917:0 918:0 919:1 920:0 921:0 922:0 923:0 924:0 925:0 926:0 927:0 928:0 929:1 930:1 931:0 932:0 933:0 934:0 935:1 936:1 937:0 938:0 939:0 940:0 941:0 942:0 943:0 944:1 945:0 946:0 947:0 948:0 949:0 950:1 951:0 952:0 953:0 954:1 955:1 956:0 957:1 958:0 959:0 960:1 961:1 962:0 963:1 964:1 965:0 966:0 967:0 968:0 969:0 970:0 971:0 972:0 973:0 974:0 975:0 976:0 977:0 978:0 979:0 980:0 981:0 982:0 983:0 984:1 985:0 986:1 987:1 988:0 989:0 990:0 991:0 992:0 993:0 994:0 995:0 996:1 997:1 998:0 999:0 1000:1 1001:0 1002:0 1003:0 1004:0 1005:0 1006:0 1007:0 1008:0 1009:0 1010:1 1011:0 1012:0 1013:0 1014:0 1015:0 1016:0 1017:0 1018:0 1019:1 1020:0 1021:1 1022:0 1023:0 1024:1 #
-0.53374799212728463171373505247175 1:0 2:0 3:0 4:0 5:1 6:0 7:1 8:0 9:0 10:1 11:0 12:0 13:1 14:0 15:0 16:0 17:0 18:0 19:1 20:0 21:1 22:0 23:1 24:0 25:0 26:0 27:1 28:0 29:0 30:1 31:0 32:1 33:0 34:0 35:0 36:1 37:0 38:1 39:1 40:1 41:0 42:0 43:0 44:1 45:1 46:0 47:1 48:0 49:0 50:0 51:0 52:0 53:1 54:1 55:0 56:0 57:1 58:1 59:0 60:0 61:0 62:0 63:0 64:0 65:0 66:0 67:1 68:1 69:0 70:0 71:0 72:1 73:0 74:0 75:1 76:0 77:0 78:1 79:1 80:0 81:0 82:0 83:1 84:0 85:0 86:1 87:1 88:0 89:1 90:0 91:0 92:0 93:0 94:0 95:1 96:1 97:0 98:1 99:0 100:1 101:1 102:0 103:1 104:1 105:1 106:1 107:0 108:1 109:1 110:0 111:0 112:0 113:0 114:0 115:0 116:1 117:1 118:0 119:1 120:0 121:0 122:0 123:0 124:1 125:1 126:0 127:0 128:0 129:0 130:0 131:1 132:0 133:0 134:1 135:0 136:0 137:0 138:1 139:0 140:1 141:0 142:0 143:0 144:0 145:0 146:0 147:0 148:0 149:0 150:0 151:0 152:0 153:0 154:0 155:0 156:1 157:0 158:0 159:0 160:0 161:1 162:1 163:0 164:1 165:1 166:0 167:0 168:1 169:0 170:1 171:0 172:0 173:0 174:0 175:0 176:1 177:1 178:0 179:0 180:1 181:0 182:1 183:0 184:1 185:0 186:0 187:0 188:0 189:1 190:1 191:1 192:1 193:0 194:0 195:0 196:1 197:1 198:0 199:0 200:1 201:1 202:0 203:0 204:0 205:0 206:0 207:1 208:0 209:1 210:0 211:0 212:0 213:1 214:0 215:1 216:1 217:0 218:0 219:0 220:0 221:0 222:0 223:0 224:1 225:1 226:0 227:0 228:0 229:0 230:1 231:0 232:1 233:1 234:1 235:0 236:1 237:0 238:0 239:0 240:0 241:0 242:0 243:0 244:1 245:0 246:1 247:0 248:1 249:0 250:0 251:1 252:0 253:0 254:1 255:1 256:0 257:1 258:1 259:0 260:0 261:0 262:1 263:0 264:0 265:1 266:1 267:1 268:0 269:1 270:0 271:1 272:0 273:0 274:0 275:0 276:0 277:0 278:0 279:1 280:0 281:0 282:1 283:1 284:0 285:1 286:0 287:1 288:1 289:0 290:0 291:0 292:0 293:0 294:1 295:1 296:0 297:0 298:0 299:0 300:1 301:0 302:0 303:0 304:0 305:0 306:0 307:0 308:1 309:0 310:0 311:1 312:1 313:1 314:0 315:1 316:0 317:0 318:1 319:0 320:0 321:0 322:0 323:0 324:0 325:1 326:1 327:1 328:1 329:0 330:1 331:1 332:1 333:1 334:1 335:0 336:0 337:1 338:0 339:1 340:0 341:0 342:1 343:1 344:0 345:0 346:0 347:0 348:0 349:0 350:0 351:0 352:0 353:0 354:0 355:1 356:1 357:1 358:1 359:0 360:0 361:1 362:0 363:0 364:0 365:0 366:1 367:0 368:0 369:0 370:0 371:1 372:0 373:1 374:1 375:1 376:0 377:0 378:0 379:0 380:0 381:0 382:1 383:1 384:1 385:0 386:1 387:0 388:1 389:1 390:1 391:0 392:0 393:0 394:1 395:1 396:1 397:0 398:0 399:0 400:0 401:0 402:0 403:1 404:0 405:0 406:0 407:1 408:0 409:0 410:1 411:0 412:0 413:1 414:1 415:1 416:1 417:0 418:0 419:0 420:0 421:0 422:0 423:0 424:0 425:0 426:1 427:1 428:1 429:0 430:0 431:0 432:1 433:0 434:0 435:0 436:1 437:0 438:0 439:1 440:0 441:1 442:0 443:0 444:0 445:0 446:1 447:1 448:0 449:0 450:0 451:1 452:0 453:1 454:0 455:0 456:0 457:0 458:1 459:0 460:0 461:1 462:0 463:0 464:1 465:0 466:0 467:1 468:1 469:1 470:0 471:0 472:0 473:1 474:0 475:0 476:0 477:0 478:1 479:1 480:0 481:0 482:0 483:1 484:0 485:0 486:0 487:1 488:1 489:1 490:0 491:0 492:0 493:1 494:1 495:1 496:1 497:1 498:0 499:0 500:1 501:0 502:0 503:1 504:1 505:0 506:0 507:0 508:0 509:0 510:1 511:1 512:0 513:0 514:0 515:1 516:1 517:0 518:1 519:0 520:0 521:0 522:0 523:0 524:0 525:0 526:0 527:0 528:1 529:1 530:0 531:0 532:1 533:0 534:0 535:0 536:0 537:1 538:0 539:1 540:0 541:0 542:0 543:0 544:0 545:0 546:1 547:0 548:0 549:1 550:0 551:1 552:1 553:1 554:0 555:0 556:0 557:0 558:0 559:1 560:1 561:1 562:0 563:0 564:0 565:0 566:1 567:1 568:0 569:0 570:0 571:0 572:1 573:0 574:0 575:1 576:0 577:0 578:0 579:0 580:1 581:1 582:0 583:1 584:0 585:0 586:0 587:1 588:1 589:0 590:0 591:0 592:1 593:1 594:0 595:0 596:1 597:0 598:0 599:0 600:1 601:1 602:0 603:0 604:0 605:0 606:1 607:0 608:1 609:0 610:1 611:0 612:0 613:1 614:0 615:1 616:0 617:0 618:0 619:1 620:1 621:0 622:1 623:1 624:1 625:1 626:1 627:1 628:0 629:0 630:1 631:1 632:1 633:0 634:0 635:1 636:1 637:0 638:0 639:0 640:1 641:0 642:0 643:1 644:1 645:0 646:0 647:1 648:0 649:1 650:0 651:0 652:0 653:0 654:0 655:0 656:0 657:0 658:0 659:1 660:0 661:0 662:1 663:1 664:1 665:0 666:0 667:0 668:1 669:1 670:1 671:1 672:0 673:1 674:0 675:1 676:1 677:1 678:0 679:0 680:0 681:1 682:0 683:1 684:0 685:1 686:1 687:0 688:1 689:0 690:0 691:1 692:0 693:0 694:1 695:0 696:0 697:0 698:0 699:0 700:0 701:0 702:0 703:0 704:1 705:0 706:1 707:1 708:1 709:0 710:1 711:0 712:0 713:0 714:0 715:0 716:0 717:0 718:1 719:0 720:0 721:1 722:0 723:0 724:0 725:1 726:0 727:0 728:0 729:0 730:0 731:0 732:0 733:0 734:1 735:0 736:0 737:0 738:0 739:1 740:0 741:1 742:0 743:0 744:1 745:0 746:1 747:0 748:1 749:1 750:1 751:1 752:0 753:0 754:0 755:0 756:0 757:0 758:0 759:1 760:0 761:0 762:1 763:0 764:1 765:1 766:0 767:0 768:0 769:0 770:1 771:0 772:0 773:0 774:0 775:0 776:0 777:0 778:0 779:0 780:0 781:1 782:0 783:0 784:1 785:0 786:0 787:1 788:1 789:1 790:0 791:0 792:0 793:0 794:1 795:1 796:0 797:1 798:0 799:0 800:0 801:0 802:0 803:0 804:1 805:0 806:0 807:0 808:0 809:0 810:0 811:0 812:0 813:0 814:0 815:0 816:0 817:0 818:0 819:1 820:0 821:0 822:1 823:1 824:1 825:1 826:0 827:1 828:0 829:0 830:0 831:1 832:0 833:0 834:0 835:0 836:0 837:0 838:0 839:0 840:1 841:0 842:0 843:0 844:0 845:0 846:1 847:1 848:0 849:0 850:0 851:0 852:1 853:0 854:1 855:1 856:0 857:1 858:0 859:0 860:1 861:1 862:0 863:0 864:0 865:1 866:0 867:0 868:1 869:0 870:0 871:0 872:0 873:1 874:0 875:0 876:0 877:0 878:0 879:0 880:1 881:1 882:0 883:0 884:0 885:1 886:0 887:1 888:1 889:0 890:1 891:1 892:0 893:0 894:1 895:0 896:0 897:1 898:0 899:0 900:0 901:0 902:1 903:1 904:0 905:0 906:1 907:1 908:0 909:0 910:1 911:0 912:1 913:0 914:1 915:1 916:0 917:0 918:0 919:1 920:0 921:1 922:0 923:1 924:1 925:1 926:0 927:0 928:1 929:1 930:1 931:0 932:1 933:0 934:0 935:1 936:1 937:0 938:1 939:0 940:0 941:1 942:1 943:0 944:1 945:0 946:0 947:1 948:0 949:0 950:1 951:0 952:0 953:0 954:0 955:0 956:0 957:1 958:1 959:0 960:1 961:1 962:0 963:1 964:1 965:0 966:0 967:1 968:0 969:0 970:0 971:0 972:0 973:0 974:0 975:1 976:1 977:1 978:1 979:0 980:0 981:0 982:0 983:0 984:1 985:0 986:1 987:1 988:0 989:0 990:0 991:0 992:0 993:0 994:1 995:0 996:1 997:0 998:0 999:1 1000:0 1001:0 1002:0 1003:0 1004:1 1005:0 1006:0 1007:1 1008:0 1009:0 1010:0 1011:0 1012:0 1013:1 1014:0 1015:0 1016:1 1017:1 1018:0 1019:0 1020:1 1021:0 1022:0 1023:0 1024:1 #
0.53374799212728463171373505247175 1:0 2:1 3:1 4:0 5:0 6:0 7:0 8:1 9:0 10:1 11:0 12:0 13:0 14:0 15:0 16:0 17:0 18:0 19:1 20:0 21:1 22:0 23:0 24:1 25:1 26:0 27:0 28:1 29:0 30:0 31:0 32:0 33:0 34:0 35:0 36:1 37:0 38:1 39:1 40:0 41:0 42:0 43:0 44:1 45:1 46:0 47:0 48:1 49:0 50:0 51:1 52:1 53:1 54:0 55:1 56:0 57:1 58:0 59:0 60:0 61:0 62:1 63:0 64:0 65:0 66:0 67:0 68:0 69:0 70:0 71:0 72:0 73:0 74:0 75:0 76:0 77:0 78:0 79:0 80:0 81:0 82:0 83:0 84:1 85:0 86:0 87:0 88:1 89:0 90:1 91:0 92:0 93:0 94:0 95:0 96:1 97:0 98:1 99:0 100:0 101:1 102:0 103:1 104:1 105:1 106:1 107:0 108:1 109:0 110:0 111:0 112:1 113:0 114:1 115:0 116:1 117:1 118:0 119:0 120:0 121:1 122:0 123:0 124:0 125:0 126:0 127:1 128:0 129:0 130:0 131:1 132:1 133:0 134:0 135:0 136:0 137:0 138:0 139:0 140:1 141:0 142:0 143:0 144:0 145:0 146:0 147:1 148:0 149:0 150:1 151:0 152:0 153:0 154:0 155:1 156:1 157:0 158:1 159:0 160:1 161:1 162:1 163:1 164:1 165:0 166:1 167:1 168:1 169:0 170:1 171:0 172:1 173:0 174:0 175:0 176:0 177:1 178:0 179:1 180:0 181:1 182:0 183:1 184:0 185:0 186:1 187:0 188:0 189:1 190:0 191:1 192:0 193:0 194:0 195:0 196:1 197:0 198:1 199:0 200:1 201:0 202:1 203:0 204:1 205:0 206:0 207:1 208:0 209:1 210:0 211:1 212:1 213:1 214:0 215:0 216:0 217:0 218:0 219:1 220:0 221:0 222:0 223:0 224:0 225:1 226:1 227:0 228:1 229:1 230:0 231:0 232:1 233:1 234:0 235:0 236:0 237:0 238:0 239:0 240:0 241:1 242:0 243:0 244:0 245:1 246:1 247:1 248:0 249:1 250:1 251:1 252:0 253:1 254:1 255:0 256:0 257:0 258:0 259:0 260:0 261:0 262:0 263:0 264:0 265:0 266:0 267:0 268:0 269:0 270:0 271:0 272:1 273:1 274:0 275:0 276:0 277:0 278:0 279:1 280:0 281:0 282:0 283:0 284:0 285:1 286:1 287:0 288:0 289:0 290:1 291:1 292:0 293:0 294:1 295:1 296:1 297:0 298:0 299:0 300:1 301:1 302:1 303:0 304:1 305:0 306:0 307:1 308:0 309:0 310:0 311:0 312:0 313:0 314:0 315:0 316:0 317:1 318:0 319:1 320:0 321:0 322:0 323:1 324:0 325:0 326:0 327:0 328:1 329:0 330:1 331:1 332:0 333:0 334:1 335:0 336:0 337:0 338:1 339:0 340:0 341:0 342:0 343:0 344:0 345:0 346:1 347:0 348:0 349:0 350:0 351:0 352:0 353:0 354:0 355:1 356:1 357:1 358:0 359:0 360:0 361:0 362:1 363:0 364:0 365:1 366:0 367:0 368:0 369:0 370:0 371:1 372:1 373:1 374:1 375:0 376:0 377:1 378:0 379:0 380:0 381:1 382:0 383:1 384:0 385:0 386:0 387:0 388:0 389:0 390:0 391:0 392:0 393:0 394:0 395:1 396:0 397:1 398:0 399:0 400:0 401:0 402:0 403:0 404:0 405:0 406:0 407:0 408:0 409:0 410:0 411:0 412:0 413:0 414:1 415:0 416:0 417:1 418:0 419:0 420:0 421:1 422:1 423:0 424:1 425:0 426:0 427:0 428:1 429:0 430:0 431:1 432:0 433:0 434:1 435:0 436:0 437:0 438:1 439:0 440:0 441:0 442:1 443:1 444:1 445:0 446:0 447:0 448:0 449:0 450:0 451:0 452:1 453:1 454:1 455:0 456:0 457:0 458:1 459:1 460:0 461:0 462:0 463:1 464:0 465:1 466:0 467:0 468:1 469:1 470:0 471:0 472:0 473:0 474:0 475:0 476:0 477:0 478:1 479:1 480:1 481:0 482:0 483:1 484:0 485:0 486:0 487:0 488:1 489:0 490:0 491:0 492:0 493:0 494:0 495:0 496:0 497:0 498:0 499:1 500:0 501:0 502:0 503:0 504:1 505:0 506:1 507:0 508:1 509:0 510:1 511:0 512:0 513:0 514:0 515:1 516:1 517:1 518:1 519:0 520:1 521:0 522:0 523:0 524:0 525:0 526:0 527:0 528:1 529:1 530:0 531:0 532:0 533:0 534:0 535:0 536:0 537:1 538:1 539:0 540:0 541:1 542:0 543:0 544:0 545:0 546:1 547:0 548:1 549:1 550:0 551:0 552:1 553:0 554:0 555:1 556:0 557:0 558:1 559:0 560:1 561:0 562:1 563:0 564:0 565:0 566:0 567:0 568:1 569:1 570:0 571:0 572:0 573:0 574:1 575:0 576:1 577:1 578:0 579:1 580:1 581:1 582:0 583:1 584:0 585:0 586:0 587:1 588:0 589:0 590:0 591:0 592:1 593:0 594:0 595:0 596:0 597:1 598:1 599:0 600:0 601:0 602:0 603:1 604:0 605:1 606:0 607:0 608:0 609:0 610:1 611:1 612:0 613:0 614:0 615:1 616:0 617:0 618:0 619:1 620:1 621:0 622:1 623:1 624:1 625:0 626:0 627:1 628:0 629:0 630:0 631:0 632:1 633:0 634:1 635:1 636:0 637:0 638:1 639:0 640:1 641:0 642:1 643:0 644:1 645:0 646:0 647:0 648:1 649:1 650:0 651:1 652:0 653:1 654:1 655:1 656:0 657:0 658:0 659:0 660:0 661:0 662:0 663:1 664:0 665:0 666:0 667:0 668:1 669:0 670:0 671:0 672:0 673:1 674:0 675:1 676:0 677:0 678:0 679:0 680:1 681:1 682:1 683:0 684:1 685:0 686:0 687:0 688:0 689:1 690:0 691:1 692:0 693:0 694:1 695:0 696:0 697:0 698:0 699:0 700:0 701:1 702:0 703:1 704:1 705:0 706:0 707:0 708:0 709:0 710:0 711:0 712:0 713:0 714:0 715:0 716:0 717:0 718:0 719:0 720:0 721:1 722:0 723:0 724:0 725:0 726:0 727:1 728:1 729:1 730:1 731:1 732:0 733:0 734:0 735:1 736:0 737:0 738:0 739:0 740:1 741:1 742:1 743:0 744:0 745:0 746:1 747:0 748:1 749:1 750:1 751:0 752:0 753:1 754:0 755:1 756:0 757:0 758:0 759:0 760:0 761:0 762:1 763:0 764:0 765:1 766:0 767:0 768:0 769:0 770:0 771:0 772:0 773:0 774:0 775:0 776:0 777:0 778:0 779:0 780:0 781:0 782:0 783:0 784:0 785:0 786:0 787:0 788:1 789:0 790:0 791:0 792:0 793:0 794:0 795:1 796:0 797:0 798:0 799:0 800:0 801:0 802:0 803:1 804:0 805:0 806:0 807:0 808:0 809:1 810:0 811:1 812:0 813:0 814:1 815:0 816:1 817:0 818:0 819:1 820:0 821:1 822:0 823:1 824:1 825:0 826:0 827:0 828:0 829:0 830:0 831:1 832:0 833:0 834:0 835:0 836:0 837:1 838:1 839:0 840:1 841:0 842:0 843:0 844:0 845:0 846:1 847:1 848:0 849:1 850:0 851:1 852:1 853:0 854:0 855:1 856:0 857:0 858:0 859:0 860:0 861:0 862:0 863:0 864:0 865:0 866:0 867:0 868:1 869:0 870:0 871:0 872:1 873:0 874:0 875:0 876:0 877:0 878:0 879:0 880:0 881:0 882:1 883:0 884:0 885:0 886:0 887:1 888:0 889:0 890:0 891:1 892:1 893:0 894:0 895:0 896:0 897:0 898:0 899:0 900:0 901:0 902:0 903:1 904:0 905:0 906:1 907:1 908:1 909:0 910:1 911:0 912:1 913:0 914:1 915:1 916:0 917:0 918:0 919:1 920:1 921:0 922:1 923:1 924:0 925:0 926:0 927:1 928:0 929:1 930:0 931:0 932:0 933:0 934:1 935:1 936:1 937:0 938:1 939:0 940:0 941:0 942:0 943:0 944:0 945:0 946:0 947:0 948:0 949:1 950:0 951:0 952:1 953:1 954:0 955:0 956:0 957:1 958:0 959:1 960:1 961:0 962:0 963:1 964:0 965:0 966:1 967:0 968:0 969:0 970:0 971:0 972:0 973:1 974:0 975:0 976:1 977:1 978:0 979:0 980:0 981:0 982:0 983:0 984:1 985:0 986:1 987:1 988:0 989:0 990:0 991:1 992:0 993:1 994:0 995:0 996:0 997:1 998:0 999:1 1000:0 1001:0 1002:0 1003:0 1004:0 1005:0 1006:0 1007:0 1008:0 1009:0 1010:1 1011:0 1012:0 1013:0 1014:0 1015:0 1016:1 1017:1 1018:0 1019:0 1020:0 1021:0 1022:0 1023:0 1024:1 #
0.53374799212728463171373505247175 1:0 2:0 3:1 4:0 5:0 6:0 7:0 8:0 9:1 10:0 11:0 12:0 13:0 14:0 15:0 16:0 17:0 18:0 19:1 20:0 21:1 22:0 23:0 24:1 25:0 26:1 27:0 28:1 29:0 30:0 31:0 32:0 33:0 34:0 35:0 36:0 37:0 38:1 39:1 40:1 41:0 42:0 43:1 44:0 45:0 46:0 47:0 48:0 49:1 50:0 51:0 52:1 53:0 54:1 55:0 56:0 57:0 58:0 59:0 60:0 61:0 62:0 63:0 64:0 65:0 66:0 67:1 68:0 69:0 70:0 71:1 72:0 73:1 74:0 75:1 76:1 77:0 78:0 79:0 80:0 81:1 82:1 83:0 84:0 85:0 86:0 87:0 88:0 89:1 90:0 91:1 92:0 93:0 94:0 95:0 96:0 97:0 98:0 99:0 100:0 101:1 102:0 103:0 104:1 105:1 106:0 107:0 108:1 109:1 110:0 111:1 112:0 113:0 114:1 115:0 116:1 117:0 118:0 119:0 120:0 121:0 122:0 123:0 124:0 125:0 126:1 127:0 128:0 129:0 130:0 131:1 132:0 133:0 134:0 135:0 136:0 137:0 138:0 139:0 140:1 141:0 142:0 143:0 144:0 145:0 146:0 147:0 148:0 149:0 150:1 151:0 152:0 153:1 154:1 155:1 156:1 157:0 158:1 159:0 160:0 161:0 162:0 163:0 164:1 165:1 166:0 167:0 168:1 169:1 170:1 171:0 172:1 173:1 174:0 175:0 176:0 177:1 178:0 179:1 180:0 181:0 182:0 183:0 184:0 185:0 186:1 187:0 188:0 189:1 190:0 191:1 192:1 193:0 194:0 195:0 196:1 197:0 198:0 199:1 200:1 201:0 202:0 203:0 204:0 205:0 206:0 207:0 208:0 209:0 210:0 211:0 212:1 213:1 214:0 215:1 216:0 217:0 218:0 219:0 220:0 221:0 222:0 223:0 224:1 225:1 226:1 227:0 228:0 229:0 230:0 231:0 232:1 233:1 234:0 235:0 236:0 237:0 238:0 239:0 240:0 241:0 242:0 243:0 244:0 245:0 246:1 247:0 248:0 249:1 250:1 251:0 252:0 253:0 254:1 255:0 256:0 257:0 258:0 259:0 260:0 261:0 262:0 263:0 264:0 265:0 266:0 267:0 268:0 269:0 270:0 271:0 272:1 273:0 274:0 275:0 276:0 277:0 278:0 279:1 280:0 281:0 282:0 283:0 284:1 285:1 286:0 287:0 288:0 289:0 290:1 291:1 292:1 293:0 294:1 295:0 296:1 297:0 298:1 299:0 300:1 301:0 302:0 303:0 304:0 305:0 306:0 307:0 308:0 309:0 310:0 311:0 312:0 313:0 314:0 315:0 316:0 317:1 318:0 319:1 320:0 321:1 322:0 323:0 324:0 325:0 326:0 327:0 328:1 329:0 330:1 331:1 332:0 333:0 334:1 335:0 336:0 337:0 338:1 339:0 340:0 341:0 342:0 343:0 344:0 345:0 346:0 347:1 348:0 349:0 350:0 351:0 352:0 353:0 354:0 355:1 356:0 357:1 358:0 359:0 360:0 361:0 362:1 363:0 364:0 365:0 366:0 367:0 368:0 369:0 370:0 371:0 372:0 373:1 374:1 375:1 376:0 377:0 378:0 379:0 380:0 381:0 382:0 383:0 384:0 385:1 386:0 387:0 388:0 389:0 390:0 391:0 392:0 393:0 394:0 395:1 396:0 397:0 398:0 399:0 400:0 401:0 402:0 403:0 404:1 405:0 406:0 407:0 408:0 409:0 410:0 411:0 412:0 413:0 414:1 415:0 416:1 417:0 418:0 419:1 420:1 421:1 422:1 423:0 424:0 425:1 426:0 427:0 428:0 429:0 430:0 431:1 432:1 433:0 434:0 435:0 436:0 437:0 438:0 439:0 440:0 441:0 442:0 443:0 444:1 445:0 446:0 447:0 448:0 449:0 450:0 451:0 452:0 453:1 454:0 455:0 456:0 457:0 458:1 459:1 460:0 461:0 462:0 463:1 464:0 465:0 466:0 467:0 468:1 469:0 470:0 471:0 472:0 473:0 474:0 475:0 476:0 477:0 478:1 479:1 480:1 481:0 482:0 483:1 484:0 485:0 486:0 487:0 488:1 489:0 490:0 491:0 492:0 493:0 494:0 495:0 496:0 497:0 498:1 499:1 500:0 501:1 502:0 503:0 504:0 505:0 506:0 507:1 508:0 509:0 510:1 511:0 512:0 513:0 514:0 515:0 516:1 517:0 518:0 519:0 520:1 521:0 522:0 523:0 524:0 525:0 526:0 527:0 528:1 529:0 530:1 531:0 532:1 533:0 534:0 535:0 536:0 537:1 538:1 539:0 540:1 541:1 542:0 543:0 544:0 545:0 546:0 547:0 548:0 549:1 550:0 551:0 552:0 553:0 554:0 555:1 556:0 557:0 558:1 559:1 560:1 561:0 562:0 563:0 564:1 565:0 566:0 567:0 568:1 569:0 570:0 571:0 572:1 573:0 574:0 575:0 576:1 577:0 578:0 579:0 580:1 581:1 582:0 583:0 584:0 585:0 586:0 587:1 588:0 589:0 590:0 591:0 592:1 593:0 594:0 595:0 596:1 597:0 598:0 599:0 600:0 601:0 602:0 603:0 604:0 605:0 606:0 607:0 608:0 609:0 610:1 611:0 612:0 613:0 614:0 615:0 616:1 617:0 618:0 619:1 620:1 621:0 622:1 623:1 624:1 625:0 626:0 627:1 628:0 629:0 630:0 631:0 632:0 633:1 634:0 635:1 636:0 637:0 638:0 639:0 640:0 641:0 642:0 643:0 644:1 645:0 646:1 647:0 648:0 649:1 650:0 651:0 652:0 653:0 654:0 655:0 656:1 657:0 658:0 659:0 660:0 661:0 662:0 663:0 664:1 665:0 666:0 667:0 668:1 669:0 670:0 671:0 672:0 673:0 674:1 675:1 676:0 677:0 678:0 679:0 680:0 681:0 682:0 683:0 684:0 685:0 686:0 687:0 688:0 689:1 690:0 691:0 692:0 693:0 694:1 695:0 696:0 697:0 698:0 699:0 700:0 701:0 702:0 703:0 704:0 705:0 706:1 707:0 708:0 709:0 710:1 711:0 712:0 713:1 714:0 715:0 716:0 717:0 718:0 719:0 720:0 721:1 722:1 723:1 724:0 725:0 726:0 727:0 728:1 729:1 730:0 731:0 732:0 733:0 734:0 735:1 736:0 737:0 738:0 739:0 740:0 741:0 742:1 743:0 744:0 745:0 746:1 747:0 748:1 749:1 750:0 751:0 752:0 753:1 754:0 755:1 756:0 757:0 758:0 759:0 760:0 761:0 762:1 763:0 764:0 765:1 766:0 767:0 768:0 769:1 770:0 771:0 772:0 773:0 774:0 775:0 776:1 777:1 778:0 779:0 780:0 781:0 782:0 783:0 784:1 785:1 786:0 787:1 788:0 789:0 790:0 791:0 792:0 793:0 794:0 795:1 796:0 797:0 798:0 799:0 800:0 801:0 802:0 803:1 804:0 805:0 806:0 807:0 808:0 809:0 810:0 811:0 812:0 813:0 814:1 815:0 816:0 817:0 818:0 819:1 820:0 821:0 822:0 823:1 824:0 825:0 826:0 827:0 828:0 829:0 830:0 831:1 832:0 833:0 834:1 835:0 836:0 837:0 838:0 839:0 840:0 841:0 842:0 843:0 844:1 845:0 846:1 847:1 848:0 849:0 850:0 851:0 852:1 853:0 854:0 855:0 856:0 857:0 858:0 859:1 860:0 861:0 862:0 863:0 864:0 865:0 866:0 867:0 868:0 869:0 870:0 871:1 872:1 873:0 874:0 875:0 876:0 877:0 878:0 879:0 880:1 881:0 882:1 883:0 884:0 885:0 886:0 887:0 888:0 889:1 890:0 891:0 892:0 893:0 894:0 895:1 896:0 897:0 898:0 899:0 900:0 901:0 902:0 903:1 904:0 905:0 906:0 907:1 908:0 909:1 910:1 911:0 912:1 913:0 914:1 915:1 916:0 917:0 918:0 919:1 920:0 921:0 922:1 923:1 924:0 925:0 926:0 927:1 928:1 929:1 930:1 931:0 932:0 933:0 934:0 935:1 936:0 937:0 938:0 939:1 940:0 941:0 942:0 943:0 944:0 945:0 946:0 947:0 948:0 949:0 950:0 951:0 952:1 953:1 954:0 955:0 956:1 957:1 958:0 959:1 960:0 961:0 962:0 963:1 964:1 965:0 966:0 967:0 968:0 969:0 970:0 971:0 972:0 973:1 974:0 975:0 976:0 977:0 978:0 979:0 980:0 981:0 982:0 983:0 984:1 985:0 986:1 987:1 988:0 989:0 990:0 991:0 992:0 993:1 994:0 995:0 996:1 997:0 998:0 999:0 1000:0 1001:0 1002:0 1003:0 1004:1 1005:0 1006:0 1007:0 1008:0 1009:0 1010:0 1011:0 1012:0 1013:0 1014:0 1015:0 1016:0 1017:0 1018:0 1019:0 1020:0 1021:0 1022:0 1023:0 1024:1 #
0.53374799212728463171373505247175 1:0 2:0 3:1 4:0 5:0 6:0 7:0 8:0 9:1 10:0 11:0 12:0 13:0 14:0 15:0 16:0 17:0 18:0 19:1 20:0 21:1 22:0 23:0 24:1 25:0 26:1 27:1 28:1 29:0 30:0 31:0 32:0 33:0 34:0 35:0 36:0 37:0 38:1 39:1 40:1 41:0 42:0 43:1 44:0 45:1 46:0 47:0 48:0 49:1 50:0 51:0 52:1 53:0 54:1 55:0 56:0 57:0 58:0 59:0 60:0 61:0 62:0 63:0 64:0 65:0 66:0 67:1 68:0 69:0 70:0 71:1 72:0 73:1 74:0 75:1 76:0 77:0 78:0 79:0 80:0 81:1 82:1 83:0 84:0 85:0 86:0 87:0 88:0 89:1 90:0 91:1 92:0 93:0 94:0 95:0 96:0 97:0 98:0 99:0 100:0 101:1 102:0 103:0 104:1 105:0 106:0 107:0 108:1 109:1 110:0 111:1 112:0 113:0 114:1 115:0 116:1 117:0 118:0 119:0 120:0 121:0 122:0 123:0 124:0 125:0 126:1 127:0 128:0 129:0 130:0 131:1 132:0 133:0 134:0 135:0 136:0 137:0 138:0 139:0 140:1 141:0 142:0 143:0 144:0 145:0 146:0 147:0 148:0 149:0 150:1 151:0 152:1 153:1 154:1 155:1 156:1 157:0 158:1 159:0 160:0 161:0 162:0 163:0 164:1 165:1 166:0 167:1 168:1 169:1 170:1 171:0 172:1 173:1 174:0 175:0 176:0 177:1 178:0 179:1 180:0 181:0 182:0 183:0 184:0 185:0 186:1 187:0 188:1 189:1 190:0 191:1 192:1 193:0 194:0 195:0 196:1 197:0 198:0 199:1 200:1 201:0 202:0 203:0 204:0 205:0 206:0 207:0 208:0 209:1 210:0 211:0 212:1 213:1 214:0 215:1 216:0 217:0 218:0 219:0 220:0 221:0 222:0 223:0 224:0 225:1 226:1 227:0 228:0 229:0 230:0 231:0 232:1 233:1 234:0 235:0 236:0 237:0 238:0 239:0 240:0 241:0 242:0 243:0 244:0 245:0 246:1 247:0 248:0 249:1 250:1 251:0 252:0 253:0 254:1 255:0 256:0 257:0 258:0 259:0 260:0 261:0 262:0 263:0 264:0 265:0 266:0 267:0 268:0 269:0 270:0 271:0 272:1 273:0 274:0 275:0 276:0 277:0 278:0 279:1 280:0 281:0 282:0 283:0 284:1 285:1 286:0 287:0 288:0 289:0 290:1 291:1 292:1 293:0 294:1 295:0 296:1 297:0 298:1 299:0 300:1 301:0 302:0 303:0 304:0 305:0 306:0 307:0 308:0 309:0 310:0 311:0 312:0 313:0 314:0 315:0 316:0 317:1 318:0 319:1 320:0 321:1 322:0 323:0 324:0 325:0 326:0 327:0 328:1 329:0 330:1 331:1 332:1 333:0 334:1 335:0 336:0 337:0 338:1 339:0 340:0 341:0 342:0 343:0 344:0 345:0 346:0 347:1 348:0 349:0 350:0 351:0 352:0 353:0 354:0 355:1 356:0 357:1 358:0 359:0 360:0 361:0 362:1 363:0 364:0 365:0 366:0 367:0 368:0 369:0 370:0 371:0 372:0 373:1 374:1 375:1 376:0 377:0 378:0 379:0 380:0 381:0 382:0 383:0 384:0 385:1 386:0 387:0 388:0 389:0 390:0 391:0 392:0 393:0 394:0 395:1 396:0 397:0 398:0 399:0 400:0 401:0 402:0 403:0 404:0 405:0 406:0 407:0 408:0 409:0 410:1 411:0 412:0 413:0 414:1 415:0 416:1 417:0 418:0 419:1 420:1 421:1 422:1 423:0 424:0 425:1 426:0 427:0 428:0 429:0 430:0 431:1 432:1 433:0 434:0 435:0 436:0 437:0 438:0 439:0 440:0 441:0 442:0 443:0 444:1 445:0 446:0 447:0 448:0 449:0 450:0 451:0 452:0 453:1 454:0 455:0 456:0 457:0 458:1 459:1 460:0 461:0 462:0 463:1 464:0 465:0 466:0 467:0 468:1 469:0 470:0 471:0 472:0 473:0 474:0 475:0 476:0 477:0 478:1 479:1 480:1 481:0 482:0 483:1 484:0 485:0 486:0 487:0 488:1 489:0 490:0 491:0 492:0 493:0 494:0 495:0 496:0 497:0 498:1 499:1 500:0 501:1 502:0 503:0 504:0 505:0 506:0 507:1 508:0 509:0 510:1 511:0 512:0 513:0 514:0 515:0 516:1 517:0 518:0 519:0 520:1 521:0 522:0 523:0 524:0 525:0 526:0 527:0 528:1 529:0 530:1 531:0 532:1 533:0 534:0 535:0 536:0 537:1 538:1 539:0 540:1 541:1 542:0 543:0 544:0 545:0 546:0 547:0 548:0 549:1 550:0 551:0 552:0 553:0 554:0 555:1 556:0 557:0 558:1 559:1 560:1 561:0 562:0 563:0 564:1 565:0 566:0 567:0 568:1 569:0 570:0 571:0 572:1 573:0 574:0 575:0 576:1 577:0 578:0 579:0 580:1 581:1 582:0 583:0 584:0 585:0 586:0 587:1 588:0 589:0 590:0 591:0 592:1 593:0 594:0 595:0 596:0 597:0 598:0 599:0 600:0 601:0 602:0 603:0 604:0 605:0 606:0 607:0 608:0 609:0 610:1 611:0 612:0 613:0 614:0 615:0 616:1 617:0 618:0 619:1 620:1 621:0 622:1 623:1 624:1 625:0 626:0 627:1 628:0 629:0 630:0 631:0 632:0 633:1 634:0 635:1 636:0 637:0 638:0 639:0 640:0 641:0 642:0 643:0 644:1 645:0 646:0 647:0 648:0 649:1 650:0 651:0 652:0 653:0 654:0 655:0 656:1 657:0 658:0 659:0 660:0 661:0 662:0 663:0 664:1 665:0 666:0 667:0 668:1 669:0 670:0 671:0 672:0 673:0 674:1 675:1 676:0 677:0 678:0 679:0 680:0 681:0 682:0 683:0 684:0 685:0 686:0 687:0 688:0 689:1 690:0 691:0 692:0 693:0 694:1 695:0 696:0 697:0 698:0 699:0 700:0 701:0 702:0 703:0 704:0 705:0 706:1 707:0 708:0 709:0 710:1 711:0 712:0 713:1 714:0 715:0 716:0 717:0 718:0 719:0 720:0 721:1 722:1 723:1 724:0 725:0 726:0 727:0 728:1 729:1 730:0 731:0 732:0 733:0 734:0 735:1 736:0 737:0 738:0 739:0 740:0 741:0 742:1 743:0 744:0 745:0 746:1 747:0 748:1 749:1 750:0 751:0 752:0 753:1 754:0 755:1 756:0 757:0 758:0 759:0 760:0 761:0 762:1 763:0 764:0 765:1 766:0 767:0 768:0 769:1 770:0 771:0 772:0 773:0 774:0 775:0 776:1 777:1 778:0 779:0 780:0 781:0 782:0 783:0 784:1 785:1 786:0 787:1 788:0 789:0 790:0 791:0 792:0 793:0 794:0 795:1 796:0 797:0 798:0 799:0 800:0 801:0 802:0 803:1 804:0 805:0 806:0 807:0 808:0 809:0 810:0 811:0 812:0 813:0 814:1 815:0 816:0 817:0 818:0 819:1 820:0 821:0 822:0 823:1 824:0 825:0 826:0 827:0 828:0 829:0 830:0 831:1 832:0 833:0 834:1 835:0 836:0 837:0 838:0 839:0 840:0 841:0 842:0 843:0 844:1 845:0 846:1 847:1 848:0 849:0 850:0 851:0 852:1 853:0 854:0 855:0 856:0 857:0 858:0 859:1 860:0 861:0 862:0 863:0 864:0 865:0 866:0 867:0 868:0 869:0 870:0 871:1 872:1 873:0 874:0 875:0 876:0 877:0 878:0 879:0 880:1 881:0 882:1 883:0 884:0 885:0 886:0 887:0 888:0 889:1 890:0 891:0 892:0 893:0 894:0 895:1 896:0 897:0 898:0 899:0 900:1 901:0 902:0 903:1 904:0 905:0 906:0 907:1 908:0 909:0 910:1 911:0 912:1 913:0 914:1 915:1 916:0 917:0 918:0 919:1 920:0 921:0 922:1 923:1 924:0 925:0 926:0 927:1 928:1 929:1 930:1 931:0 932:0 933:0 934:0 935:1 936:0 937:0 938:0 939:1 940:0 941:0 942:0 943:0 944:0 945:0 946:0 947:0 948:0 949:0 950:0 951:0 952:1 953:1 954:0 955:0 956:1 957:1 958:0 959:1 960:0 961:0 962:0 963:1 964:1 965:0 966:0 967:0 968:0 969:0 970:0 971:0 972:0 973:1 974:0 975:0 976:0 977:0 978:0 979:0 980:0 981:0 982:0 983:0 984:1 985:0 986:1 987:1 988:0 989:0 990:0 991:0 992:0 993:1 994:0 995:0 996:1 997:0 998:0 999:0 1000:0 1001:0 1002:0 1003:0 1004:1 1005:0 1006:0 1007:0 1008:0 1009:0 1010:0 1011:0 1012:0 1013:0 1014:0 1015:0 1016:0 1017:0 1018:0 1019:0 1020:0 1021:0 1022:0 1023:0 1024:1 #
-0.53374799212728463171373505247175 1:0 2:0 3:1 4:0 5:0 6:0 7:0 8:0 9:1 10:0 11:0 12:0 13:0 14:0 15:0 16:0 17:0 18:0 19:1 20:0 21:1 22:0 23:0 24:1 25:0 26:1 27:1 28:1 29:0 30:0 31:0 32:0 33:0 34:0 35:0 36:0 37:0 38:1 39:1 40:1 41:0 42:0 43:1 44:0 45:1 46:0 47:0 48:0 49:1 50:0 51:0 52:1 53:0 54:1 55:0 56:0 57:0 58:0 59:0 60:0 61:0 62:0 63:0 64:0 65:0 66:0 67:1 68:0 69:0 70:0 71:1 72:0 73:1 74:0 75:0 76:0 77:0 78:0 79:0 80:0 81:1 82:1 83:0 84:0 85:0 86:0 87:0 88:0 89:1 90:0 91:1 92:0 93:0 94:0 95:0 96:0 97:0 98:0 99:0 100:0 101:1 102:0 103:0 104:1 105:0 106:0 107:0 108:0 109:1 110:0 111:1 112:0 113:0 114:1 115:0 116:1 117:0 118:0 119:0 120:0 121:0 122:0 123:0 124:0 125:0 126:1 127:0 128:0 129:0 130:0 131:1 132:0 133:0 134:0 135:0 136:0 137:0 138:0 139:0 140:1 141:0 142:0 143:0 144:0 145:0 146:0 147:0 148:0 149:0 150:1 151:0 152:1 153:1 154:0 155:1 156:1 157:0 158:1 159:0 160:0 161:0 162:0 163:0 164:1 165:1 166:0 167:1 168:1 169:0 170:1 171:0 172:1 173:1 174:0 175:0 176:0 177:1 178:0 179:1 180:0 181:0 182:0 183:0 184:0 185:0 186:1 187:0 188:1 189:1 190:0 191:1 192:1 193:0 194:0 195:0 196:1 197:0 198:0 199:1 200:1 201:0 202:0 203:0 204:0 205:0 206:0 207:0 208:0 209:1 210:0 211:0 212:1 213:1 214:0 215:1 216:0 217:0 218:0 219:0 220:0 221:0 222:0 223:0 224:0 225:1 226:1 227:0 228:0 229:0 230:0 231:0 232:1 233:1 234:0 235:0 236:0 237:0 238:0 239:0 240:0 241:0 242:0 243:0 244:0 245:0 246:1 247:0 248:0 249:1 250:1 251:0 252:0 253:0 254:1 255:0 256:0 257:0 258:0 259:0 260:0 261:0 262:0 263:0 264:0 265:0 266:0 267:0 268:0 269:0 270:0 271:0 272:1 273:0 274:0 275:0 276:0 277:0 278:0 279:1 280:0 281:0 282:0 283:0 284:1 285:1 286:0 287:0 288:0 289:0 290:1 291:0 292:1 293:0 294:1 295:0 296:1 297:0 298:1 299:0 300:1 301:0 302:0 303:0 304:0 305:0 306:0 307:0 308:0 309:0 310:0 311:0 312:0 313:0 314:0 315:0 316:0 317:1 318:0 319:1 320:0 321:0 322:0 323:0 324:0 325:0 326:0 327:0 328:1 329:0 330:1 331:1 332:1 333:0 334:1 335:0 336:0 337:0 338:1 339:0 340:0 341:0 342:0 343:0 344:0 345:0 346:0 347:1 348:0 349:0 350:0 351:0 352:0 353:0 354:0 355:1 356:0 357:1 358:0 359:0 360:0 361:0 362:1 363:0 364:0 365:0 366:0 367:0 368:0 369:0 370:0 371:0 372:0 373:1 374:1 375:1 376:0 377:0 378:0 379:0 380:0 381:0 382:0 383:0 384:0 385:0 386:0 387:0 388:0 389:0 390:0 391:0 392:0 393:0 394:0 395:1 396:0 397:0 398:0 399:0 400:0 401:0 402:0 403:0 404:0 405:0 406:0 407:0 408:0 409:0 410:1 411:0 412:0 413:0 414:1 415:0 416:1 417:0 418:0 419:1 420:1 421:1 422:1 423:0 424:0 425:1 426:0 427:0 428:0 429:0 430:0 431:1 432:0 433:0 434:0 435:0 436:0 437:0 438:0 439:0 440:0 441:0 442:0 443:0 444:1 445:0 446:0 447:0 448:0 449:0 450:0 451:0 452:0 453:1 454:0 455:0 456:0 457:0 458:1 459:1 460:0 461:0 462:0 463:1 464:0 465:0 466:0 467:0 468:1 469:0 470:0 471:0 472:0 473:0 474:0 475:0 476:0 477:0 478:1 479:1 480:1 481:0 482:0 483:1 484:0 485:0 486:0 487:0 488:1 489:0 490:0 491:0 492:0 493:0 494:0 495:0 496:0 497:0 498:1 499:1 500:0 501:1 502:0 503:0 504:0 505:0 506:0 507:0 508:0 509:0 510:1 511:0 512:0 513:0 514:0 515:0 516:1 517:0 518:0 519:0 520:1 521:0 522:0 523:0 524:0 525:0 526:0 527:0 528:1 529:0 530:1 531:0 532:1 533:0 534:0 535:0 536:0 537:1 538:1 539:0 540:1 541:1 542:0 543:0 544:0 545:0 546:0 547:0 548:0 549:1 550:0 551:0 552:0 553:0 554:0 555:0 556:0 557:0 558:1 559:1 560:1 561:0 562:0 563:0 564:1 565:0 566:0 567:0 568:1 569:0 570:0 571:0 572:1 573:0 574:0 575:0 576:1 577:0 578:0 579:0 580:1 581:1 582:0 583:0 584:0 585:0 586:0 587:1 588:0 589:0 590:0 591:0 592:1 593:0 594:0 595:0 596:0 597:0 598:0 599:0 600:0 601:0 602:0 603:0 604:0 605:0 606:0 607:0 608:0 609:0 610:1 611:0 612:0 613:0 614:0 615:0 616:1 617:0 618:0 619:1 620:1 621:0 622:1 623:1 624:1 625:0 626:0 627:1 628:0 629:0 630:0 631:0 632:0 633:1 634:0 635:1 636:0 637:0 638:0 639:0 640:0 641:0 642:0 643:0 644:1 645:0 646:0 647:0 648:0 649:1 650:0 651:0 652:0 653:0 654:0 655:0 656:1 657:0 658:0 659:0 660:0 661:0 662:0 663:0 664:1 665:0 666:0 667:0 668:1 669:0 670:0 671:0 672:0 673:0 674:1 675:1 676:0 677:0 678:0 679:0 680:0 681:0 682:0 683:0 684:0 685:0 686:0 687:0 688:0 689:1 690:0 691:0 692:0 693:0 694:1 695:0 696:0 697:0 698:0 699:0 700:0 701:0 702:0 703:0 704:0 705:0 706:1 707:0 708:0 709:0 710:1 711:0 712:0 713:1 714:0 715:0 716:0 717:0 718:0 719:0 720:0 721:1 722:1 723:1 724:0 725:0 726:0 727:0 728:1 729:1 730:0 731:0 732:0 733:0 734:0 735:1 736:0 737:0 738:0 739:0 740:0 741:0 742:1 743:0 744:0 745:0 746:1 747:0 748:1 749:1 750:0 751:0 752:0 753:1 754:0 755:1 756:0 757:0 758:0 759:0 760:0 761:0 762:1 763:0 764:0 765:1 766:0 767:0 768:0 769:1 770:0 771:0 772:0 773:0 774:0 775:0 776:1 777:1 778:0 779:0 780:0 781:0 782:0 783:0 784:1 785:1 786:0 787:1 788:0 789:0 790:0 791:0 792:0 793:0 794:0 795:1 796:0 797:0 798:0 799:0 800:0 801:0 802:0 803:1 804:0 805:0 806:0 807:0 808:0 809:0 810:0 811:0 812:0 813:0 814:1 815:0 816:0 817:0 818:0 819:1 820:0 821:0 822:0 823:1 824:0 825:0 826:0 827:0 828:0 829:0 830:0 831:1 832:0 833:0 834:1 835:0 836:0 837:0 838:0 839:0 840:0 841:0 842:0 843:0 844:1 845:0 846:1 847:1 848:0 849:0 850:0 851:0 852:1 853:0 854:0 855:0 856:0 857:0 858:0 859:1 860:0 861:0 862:0 863:0 864:0 865:0 866:0 867:0 868:0 869:0 870:0 871:1 872:1 873:0 874:0 875:0 876:0 877:0 878:0 879:0 880:1 881:0 882:1 883:0 884:0 885:0 886:0 887:0 888:0 889:1 890:0 891:0 892:0 893:0 894:0 895:1 896:0 897:0 898:0 899:0 900:1 901:0 902:0 903:1 904:0 905:0 906:0 907:1 908:0 909:0 910:1 911:0 912:1 913:0 914:1 915:1 916:0 917:0 918:0 919:1 920:0 921:0 922:1 923:1 924:0 925:0 926:0 927:1 928:1 929:1 930:1 931:0 932:0 933:0 934:0 935:1 936:0 937:0 938:0 939:1 940:0 941:0 942:0 943:0 944:0 945:0 946:0 947:0 948:0 949:0 950:0 951:0 952:1 953:1 954:0 955:0 956:0 957:1 958:0 959:1 960:0 961:0 962:0 963:1 964:1 965:0 966:0 967:0 968:0 969:0 970:0 971:0 972:0 973:0 974:0 975:0 976:0 977:0 978:0 979:0 980:0 981:0 982:0 983:0 984:1 985:0 986:1 987:1 988:0 989:0 990:0 991:0 992:0 993:1 994:0 995:0 996:1 997:0 998:0 999:0 1000:0 1001:0 1002:0 1003:0 1004:1 1005:0 1006:0 1007:0 1008:0 1009:0 1010:0 1011:0 1012:0 1013:0 1014:0 1015:0 1016:0 1017:0 1018:0 1019:0 1020:0 1021:0 1022:0 1023:0 1024:1 #
-0.53374799212728463171373505247175 1:0 2:0 3:1 4:0 5:0 6:0 7:0 8:0 9:1 10:0 11:0 12:0 13:0 14:0 15:0 16:0 17:0 18:0 19:1 20:0 21:1 22:0 23:0 24:1 25:0 26:1 27:0 28:1 29:0 30:0 31:0 32:0 33:0 34:0 35:0 36:0 37:0 38:1 39:1 40:1 41:0 42:0 43:1 44:0 45:0 46:0 47:0 48:0 49:1 50:0 51:0 52:1 53:0 54:1 55:0 56:0 57:0 58:0 59:0 60:0 61:0 62:0 63:0 64:0 65:0 66:0 67:1 68:0 69:0 70:0 71:1 72:0 73:1 74:0 75:0 76:1 77:0 78:0 79:0 80:0 81:1 82:1 83:0 84:0 85:0 86:0 87:0 88:0 89:1 90:0 91:1 92:0 93:0 94:0 95:0 96:0 97:0 98:0 99:0 100:0 101:1 102:0 103:0 104:1 105:1 106:0 107:0 108:0 109:1 110:0 111:1 112:0 113:0 114:1 115:0 116:1 117:0 118:0 119:0 120:0 121:0 122:0 123:0 124:0 125:0 126:1 127:0 128:0 129:0 130:0 131:1 132:0 133:0 134:0 135:0 136:0 137:0 138:0 139:0 140:1 141:0 142:0 143:0 144:0 145:0 146:0 147:0 148:0 149:0 150:1 151:0 152:0 153:1 154:0 155:1 156:1 157:0 158:1 159:0 160:0 161:0 162:0 163:0 164:1 165:1 166:0 167:0 168:1 169:0 170:1 171:0 172:1 173:1 174:0 175:0 176:0 177:1 178:0 179:1 180:0 181:0 182:0 183:0 184:0 185:0 186:1 187:0 188:0 189:1 190:0 191:1 192:1 193:0 194:0 195:0 196:1 197:0 198:0 199:1 200:1 201:0 202:0 203:0 204:0 205:0 206:0 207:0 208:0 209:0 210:0 211:0 212:1 213:1 214:0 215:1 216:0 217:0 218:0 219:0 220:0 221:0 222:0 223:0 224:1 225:1 226:1 227:0 228:0 229:0 230:0 231:0 232:1 233:1 234:0 235:0 236:0 237:0 238:0 239:0 240:0 241:0 242:0 243:0 244:0 245:0 246:1 247:0 248:0 249:1 250:1 251:0 252:0 253:0 254:1 255:0 256:0 257:0 258:0 259:0 260:0 261:0 262:0 263:0 264:0 265:0 266:0 267:0 268:0 269:0 270:0 271:0 272:1 273:0 274:0 275:0 276:0 277:0 278:0 279:1 280:0 281:0 282:0 283:0 284:1 285:1 286:0 287:0 288:0 289:0 290:1 291:0 292:1 293:0 294:1 295:0 296:1 297:0 298:1 299:0 300:1 301:0 302:0 303:0 304:0 305:0 306:0 307:0 308:0 309:0 310:0 311:0 312:0 313:0 314:0 315:0 316:0 317:1 318:0 319:1 320:0 321:0 322:0 323:0 324:0 325:0 326:0 327:0 328:1 329:0 330:1 331:1 332:0 333:0 334:1 335:0 336:0 337:0 338:1 339:0 340:0 341:0 342:0 343:0 344:0 345:0 346:0 347:1 348:0 349:0 350:0 351:0 352:0 353:0 354:0 355:1 356:0 357:1 358:0 359:0 360:0 361:0 362:1 363:0 364:0 365:0 366:0 367:0 368:0 369:0 370:0 371:0 372:0 373:1 374:1 375:1 376:0 377:0 378:0 379:0 380:0 381:0 382:0 383:0 384:0 385:0 386:0 387:0 388:0 389:0 390:0 391:0 392:0 393:0 394:0 395:1 396:0 397:0 398:0 399:0 400:0 401:0 402:0 403:0 404:1 405:0 406:0 407:0 408:0 409:0 410:0 411:0 412:0 413:0 414:1 415:0 416:1 417:0 418:0 419:1 420:1 421:1 422:1 423:0 424:0 425:1 426:0 427:0 428:0 429:0 430:0 431:1 432:0 433:0 434:0 435:0 436:0 437:0 438:0 439:0 440:0 441:0 442:0 443:0 444:1 445:0 446:0 447:0 448:0 449:0 450:0 451:0 452:0 453:1 454:0 455:0 456:0 457:0 458:1 459:1 460:0 461:0 462:0 463:1 464:0 465:0 466:0 467:0 468:1 469:0 470:0 471:0 472:0 473:0 474:0 475:0 476:0 477:0 478:1 479:1 480:1 481:0 482:0 483:1 484:0 485:0 486:0 487:0 488:1 489:0 490:0 491:0 492:0 493:0 494:0 495:0 496:0 497:0 498:1 499:1 500:0 501:1 502:0 503:0 504:0 505:0 506:0 507:0 508:0 509:0 510:1 511:0 512:0 513:0 514:0 515:0 516:1 517:0 518:0 519:0 520:1 521:0 522:0 523:0 524:0 525:0 526:0 527:0 528:1 529:0 530:1 531:0 532:1 533:0 534:0 535:0 536:0 537:1 538:1 539:0 540:1 541:1 542:0 543:0 544:0 545:0 546:0 547:0 548:0 549:1 550:0 551:0 552:0 553:0 554:0 555:0 556:0 557:0 558:1 559:1 560:1 561:0 562:0 563:0 564:1 565:0 566:0 567:0 568:1 569:0 570:0 571:0 572:1 573:0 574:0 575:0 576:1 577:0 578:0 579:0 580:1 581:1 582:0 583:0 584:0 585:0 586:0 587:1 588:0 589:0 590:0 591:0 592:1 593:0 594:0 595:0 596:1 597:0 598:0 599:0 600:0 601:0 602:0 603:0 604:0 605:0 606:0 607:0 608:0 609:0 610:1 611:0 612:0 613:0 614:0 615:0 616:1 617:0 618:0 619:1 620:1 621:0 622:1 623:1 624:1 625:0 626:0 627:1 628:0 629:0 630:0 631:0 632:0 633:1 634:0 635:1 636:0 637:0 638:0 639:0 640:0 641:0 642:0 643:0 644:1 645:0 646:1 647:0 648:0 649:1 650:0 651:0 652:0 653:0 654:0 655:0 656:1 657:0 658:0 659:0 660:0 661:0 662:0 663:0 664:1 665:0 666:0 667:0 668:1 669:0 670:0 671:0 672:0 673:0 674:1 675:1 676:0 677:0 678:0 679:0 680:0 681:0 682:0 683:0 684:0 685:0 686:0 687:0 688:0 689:1 690:0 691:0 692:0 693:0 694:1 695:0 696:0 697:0 698:0 699:0 700:0 701:0 702:0 703:0 704:0 705:0 706:1 707:0 708:0 709:0 710:1 711:0 712:0 713:1 714:0 715:0 716:0 717:0 718:0 719:0 720:0 721:1 722:1 723:1 724:0 725:0 726:0 727:0 728:1 729:1 730:0 731:0 732:0 733:0 734:0 735:1 736:0 737:0 738:0 739:0 740:0 741:0 742:1 743:0 744:0 745:0 746:1 747:0 748:1 749:1 750:0 751:0 752:0 753:1 754:0 755:1 756:0 757:0 758:0 759:0 760:0 761:0 762:1 763:0 764:0 765:1 766:0 767:0 768:0 769:1 770:0 771:0 772:0 773:0 774:0 775:0 776:1 777:1 778:0 779:0 780:0 781:0 782:0 783:0 784:1 785:1 786:0 787:1 788:0 789:0 790:0 791:0 792:0 793:0 794:0 795:1 796:0 797:0 798:0 799:0 800:0 801:0 802:0 803:1 804:0 805:0 806:0 807:0 808:0 809:0 810:0 811:0 812:0 813:0 814:1 815:0 816:0 817:0 818:0 819:1 820:0 821:0 822:0 823:1 824:0 825:0 826:0 827:0 828:0 829:0 830:0 831:1 832:0 833:0 834:1 835:0 836:0 837:0 838:0 839:0 840:0 841:0 842:0 843:0 844:1 845:0 846:1 847:1 848:0 849:0 850:0 851:0 852:1 853:0 854:0 855:0 856:0 857:0 858:0 859:1 860:0 861:0 862:0 863:0 864:0 865:0 866:0 867:0 868:0 869:0 870:0 871:1 872:1 873:0 874:0 875:0 876:0 877:0 878:0 879:0 880:1 881:0 882:1 883:0 884:0 885:0 886:0 887:0 888:0 889:1 890:0 891:0 892:0 893:0 894:0 895:1 896:0 897:0 898:0 899:0 900:0 901:0 902:0 903:1 904:0 905:0 906:0 907:1 908:0 909:1 910:1 911:0 912:1 913:0 914:1 915:1 916:0 917:0 918:0 919:1 920:0 921:0 922:1 923:1 924:0 925:0 926:0 927:1 928:1 929:1 930:0 931:0 932:0 933:0 934:0 935:1 936:0 937:0 938:0 939:1 940:0 941:0 942:0 943:0 944:0 945:0 946:0 947:0 948:0 949:0 950:0 951:0 952:1 953:1 954:0 955:0 956:0 957:1 958:0 959:1 960:0 961:0 962:0 963:1 964:1 965:0 966:0 967:0 968:0 969:0 970:0 971:0 972:0 973:0 974:0 975:0 976:0 977:0 978:0 979:0 980:0 981:0 982:0 983:0 984:1 985:0 986:1 987:1 988:0 989:0 990:0 991:0 992:0 993:1 994:0 995:0 996:1 997:0 998:0 999:0 1000:0 1001:0 1002:0 1003:0 1004:1 1005:0 1006:0 1007:0 1008:0 1009:0 1010:0 1011:0 1012:0 1013:0 1014:0 1015:0 1016:0 1017:0 1018:0 1019:0 1020:0 1021:0 1022:0 1023:0 1024:1 #
-0.05310777895515445684582189755929 1:0 2:0 3:1 4:0 5:0 6:0 7:0 8:0 9:1 10:0 11:0 12:0 13:0 14:0 15:0 16:0 17:0 18:0 19:1 20:0 21:1 22:0 23:0 24:1 25:0 26:0 27:1 28:1 29:0 30:0 31:0 32:0 33:0 34:0 35:0 36:0 37:0 38:1 39:1 40:1 41:0 42:0 43:1 44:0 45:1 46:0 47:0 48:0 49:1 50:0 51:0 52:1 53:0 54:1 55:0 56:0 57:0 58:0 59:0 60:0 61:0 62:0 63:0 64:1 65:0 66:0 67:1 68:0 69:0 70:0 71:1 72:0 73:1 74:0 75:0 76:0 77:0 78:0 79:0 80:0 81:1 82:1 83:0 84:0 85:0 86:0 87:0 88:0 89:1 90:0 91:1 92:0 93:0 94:0 95:0 96:0 97:0 98:0 99:0 100:0 101:1 102:0 103:0 104:0 105:0 106:0 107:0 108:0 109:0 110:0 111:1 112:0 113:0 114:1 115:0 116:1 117:0 118:0 119:0 120:0 121:0 122:0 123:0 124:0 125:0 126:1 127:0 128:0 129:0 130:0 131:1 132:0 133:0 134:0 135:0 136:0 137:0 138:0 139:0 140:1 141:0 142:0 143:0 144:0 145:0 146:0 147:0 148:0 149:0 150:1 151:0 152:1 153:1 154:0 155:1 156:1 157:0 158:1 159:0 160:0 161:0 162:0 163:0 164:1 165:1 166:0 167:1 168:1 169:0 170:1 171:0 172:1 173:1 174:0 175:0 176:0 177:1 178:0 179:1 180:0 181:0 182:0 183:0 184:0 185:0 186:1 187:0 188:1 189:1 190:0 191:1 192:1 193:0 194:0 195:0 196:1 197:0 198:0 199:1 200:1 201:0 202:0 203:0 204:0 205:0 206:0 207:0 208:0 209:1 210:0 211:0 212:1 213:1 214:0 215:1 216:0 217:0 218:0 219:0 220:0 221:0 222:0 223:0 224:0 225:1 226:1 227:0 228:0 229:0 230:0 231:0 232:1 233:1 234:0 235:0 236:0 237:0 238:0 239:0 240:0 241:0 242:0 243:0 244:0 245:0 246:1 247:0 248:0 249:1 250:1 251:0 252:0 253:0 254:1 255:0 256:0 257:0 258:0 259:0 260:0 261:0 262:0 263:0 264:0 265:0 266:0 267:0 268:0 269:0 270:0 271:0 272:1 273:0 274:0 275:0 276:0 277:0 278:0 279:1 280:0 281:0 282:0 283:0 284:1 285:1 286:0 287:0 288:0 289:0 290:1 291:0 292:1 293:0 294:1 295:0 296:1 297:0 298:1 299:0 300:1 301:0 302:0 303:0 304:0 305:0 306:0 307:0 308:0 309:0 310:0 311:0 312:0 313:0 314:0 315:0 316:0 317:1 318:0 319:1 320:0 321:0 322:0 323:0 324:0 325:0 326:1 327:0 328:1 329:0 330:1 331:1 332:1 333:0 334:1 335:0 336:0 337:0 338:1 339:0 340:0 341:0 342:1 343:0 344:0 345:0 346:0 347:1 348:0 349:0 350:0 351:0 352:0 353:0 354:0 355:1 356:0 357:1 358:0 359:0 360:0 361:0 362:1 363:0 364:0 365:0 366:0 367:0 368:0 369:0 370:0 371:0 372:0 373:1 374:1 375:1 376:0 377:0 378:0 379:0 380:0 381:0 382:0 383:0 384:0 385:0 386:0 387:0 388:0 389:0 390:0 391:0 392:0 393:0 394:0 395:1 396:0 397:0 398:0 399:0 400:0 401:0 402:0 403:0 404:0 405:0 406:0 407:0 408:0 409:0 410:1 411:0 412:0 413:0 414:1 415:0 416:1 417:0 418:0 419:1 420:1 421:1 422:1 423:0 424:0 425:1 426:0 427:0 428:0 429:0 430:0 431:1 432:0 433:0 434:0 435:0 436:0 437:0 438:0 439:0 440:0 441:0 442:0 443:0 444:1 445:0 446:0 447:0 448:0 449:0 450:0 451:0 452:0 453:1 454:0 455:0 456:0 457:0 458:1 459:1 460:0 461:0 462:0 463:1 464:0 465:1 466:0 467:0 468:1 469:0 470:0 471:0 472:0 473:0 474:0 475:0 476:0 477:0 478:1 479:1 480:1 481:0 482:0 483:1 484:0 485:0 486:0 487:0 488:1 489:0 490:0 491:0 492:0 493:0 494:0 495:0 496:0 497:0 498:1 499:1 500:0 501:0 502:0 503:0 504:0 505:0 506:0 507:0 508:0 509:0 510:1 511:0 512:0 513:0 514:0 515:0 516:1 517:0 518:0 519:0 520:1 521:0 522:0 523:0 524:0 525:0 526:1 527:0 528:1 529:0 530:0 531:0 532:1 533:0 534:0 535:0 536:0 537:1 538:1 539:0 540:1 541:1 542:0 543:0 544:0 545:0 546:0 547:0 548:0 549:1 550:0 551:0 552:0 553:0 554:0 555:0 556:0 557:0 558:1 559:1 560:1 561:0 562:0 563:0 564:0 565:0 566:0 567:0 568:1 569:0 570:0 571:0 572:1 573:0 574:0 575:0 576:1 577:0 578:0 579:0 580:1 581:1 582:0 583:0 584:0 585:0 586:0 587:1 588:0 589:0 590:0 591:0 592:1 593:0 594:0 595:0 596:0 597:0 598:0 599:0 600:0 601:0 602:0 603:0 604:0 605:0 606:0 607:0 608:0 609:0 610:1 611:0 612:0 613:0 614:0 615:0 616:1 617:0 618:0 619:1 620:1 621:0 622:1 623:1 624:1 625:0 626:0 627:1 628:0 629:0 630:0 631:0 632:0 633:0 634:0 635:1 636:0 637:0 638:0 639:0 640:0 641:0 642:0 643:0 644:1 645:0 646:0 647:0 648:0 649:0 650:0 651:0 652:0 653:1 654:0 655:0 656:1 657:0 658:0 659:0 660:0 661:0 662:0 663:0 664:1 665:0 666:0 667:0 668:1 669:0 670:0 671:0 672:0 673:0 674:1 675:1 676:0 677:0 678:0 679:0 680:0 681:0 682:0 683:0 684:0 685:0 686:0 687:0 688:0 689:1 690:0 691:0 692:0 693:0 694:1 695:0 696:0 697:0 698:0 699:0 700:0 701:0 702:0 703:0 704:0 705:0 706:0 707:0 708:0 709:0 710:1 711:0 712:0 713:0 714:0 715:0 716:0 717:0 718:0 719:0 720:0 721:1 722:1 723:1 724:0 725:0 726:0 727:0 728:1 729:1 730:0 731:0 732:0 733:0 734:0 735:1 736:0 737:0 738:0 739:0 740:0 741:0 742:1 743:0 744:0 745:0 746:1 747:0 748:1 749:1 750:0 751:0 752:0 753:1 754:1 755:1 756:0 757:0 758:0 759:0 760:0 761:0 762:1 763:0 764:0 765:1 766:0 767:0 768:0 769:1 770:0 771:1 772:0 773:0 774:0 775:0 776:1 777:0 778:0 779:1 780:0 781:0 782:0 783:0 784:1 785:0 786:0 787:0 788:0 789:0 790:0 791:0 792:0 793:0 794:0 795:1 796:0 797:0 798:0 799:0 800:0 801:0 802:0 803:1 804:0 805:0 806:0 807:0 808:0 809:0 810:0 811:0 812:0 813:0 814:1 815:0 816:0 817:0 818:0 819:1 820:0 821:0 822:0 823:1 824:0 825:0 826:0 827:0 828:0 829:0 830:0 831:1 832:0 833:0 834:1 835:0 836:0 837:0 838:0 839:1 840:0 841:0 842:0 843:0 844:1 845:0 846:1 847:1 848:0 849:0 850:0 851:1 852:1 853:0 854:0 855:0 856:0 857:0 858:0 859:1 860:0 861:0 862:0 863:0 864:0 865:0 866:0 867:0 868:0 869:1 870:0 871:1 872:1 873:0 874:0 875:0 876:0 877:0 878:0 879:0 880:1 881:0 882:1 883:0 884:0 885:0 886:0 887:0 888:0 889:1 890:0 891:0 892:0 893:0 894:0 895:0 896:0 897:0 898:0 899:0 900:1 901:0 902:0 903:1 904:0 905:0 906:0 907:1 908:0 909:0 910:1 911:0 912:1 913:0 914:1 915:1 916:0 917:0 918:0 919:1 920:0 921:0 922:1 923:1 924:0 925:0 926:0 927:1 928:0 929:1 930:1 931:0 932:0 933:0 934:0 935:1 936:0 937:0 938:0 939:1 940:0 941:0 942:0 943:0 944:0 945:0 946:0 947:0 948:0 949:0 950:0 951:0 952:1 953:1 954:0 955:0 956:0 957:1 958:0 959:1 960:0 961:0 962:0 963:1 964:1 965:0 966:0 967:0 968:0 969:0 970:0 971:0 972:0 973:0 974:0 975:0 976:0 977:0 978:0 979:0 980:1 981:0 982:0 983:0 984:1 985:0 986:1 987:1 988:0 989:0 990:0 991:0 992:0 993:1 994:0 995:0 996:1 997:1 998:0 999:0 1000:0 1001:0 1002:0 1003:0 1004:1 1005:0 1006:0 1007:0 1008:0 1009:0 1010:0 1011:0 1012:0 1013:0 1014:0 1015:0 1016:0 1017:0 1018:0 1019:0 1020:0 1021:0 1022:0 1023:1 1024:1 #
0.53374799212728463171373505247175 1:0 2:0 3:0 4:0 5:0 6:0 7:0 8:0 9:1 10:0 11:1 12:0 13:0 14:0 15:0 16:0 17:0 18:0 19:1 20:0 21:1 22:0 23:1 24:0 25:1 26:0 27:0 28:0 29:0 30:0 31:0 32:0 33:1 34:0 35:1 36:0 37:0 38:1 39:1 40:0 41:0 42:0 43:1 44:1 45:0 46:1 47:0 48:0 49:1 50:0 51:0 52:1 53:0 54:1 55:0 56:0 57:0 58:1 59:0 60:0 61:0 62:1 63:0 64:0 65:0 66:1 67:1 68:0 69:1 70:0 71:1 72:1 73:0 74:0 75:0 76:0 77:0 78:0 79:0 80:0 81:0 82:0 83:0 84:0 85:1 86:0 87:0 88:1 89:1 90:0 91:1 92:0 93:0 94:1 95:0 96:0 97:0 98:0 99:0 100:0 101:1 102:1 103:0 104:0 105:0 106:0 107:0 108:0 109:1 110:0 111:1 112:1 113:0 114:1 115:0 116:0 117:1 118:0 119:0 120:0 121:1 122:0 123:0 124:0 125:0 126:0 127:1 128:1 129:0 130:1 131:1 132:0 133:0 134:0 135:0 136:0 137:0 138:0 139:0 140:1 141:0 142:0 143:0 144:0 145:0 146:0 147:0 148:0 149:0 150:0 151:1 152:0 153:1 154:1 155:1 156:1 157:0 158:1 159:0 160:0 161:0 162:0 163:1 164:1 165:1 166:0 167:0 168:1 169:0 170:1 171:1 172:1 173:0 174:0 175:1 176:0 177:1 178:0 179:0 180:0 181:0 182:0 183:0 184:0 185:0 186:1 187:1 188:0 189:1 190:0 191:1 192:1 193:1 194:0 195:0 196:1 197:0 198:0 199:1 200:1 201:0 202:0 203:0 204:0 205:0 206:0 207:0 208:0 209:0 210:1 211:0 212:1 213:1 214:0 215:1 216:0 217:0 218:0 219:0 220:1 221:0 222:1 223:0 224:0 225:1 226:0 227:0 228:0 229:0 230:0 231:1 232:1 233:1 234:0 235:0 236:0 237:0 238:0 239:0 240:0 241:1 242:0 243:0 244:0 245:0 246:0 247:0 248:0 249:0 250:1 251:0 252:0 253:0 254:1 255:1 256:0 257:1 258:0 259:0 260:0 261:0 262:0 263:0 264:1 265:0 266:0 267:1 268:0 269:1 270:0 271:0 272:1 273:0 274:0 275:0 276:0 277:1 278:0 279:1 280:0 281:0 282:0 283:0 284:0 285:1 286:0 287:0 288:0 289:0 290:1 291:0 292:1 293:0 294:1 295:0 296:1 297:0 298:0 299:0 300:1 301:0 302:0 303:0 304:0 305:0 306:0 307:0 308:0 309:0 310:0 311:0 312:1 313:0 314:0 315:0 316:0 317:1 318:1 319:1 320:0 321:1 322:0 323:1 324:0 325:1 326:0 327:1 328:1 329:0 330:1 331:1 332:1 333:0 334:1 335:0 336:0 337:1 338:0 339:0 340:0 341:0 342:1 343:0 344:0 345:0 346:0 347:0 348:0 349:0 350:0 351:0 352:0 353:0 354:0 355:1 356:0 357:0 358:0 359:0 360:0 361:0 362:1 363:0 364:0 365:0 366:0 367:1 368:0 369:0 370:0 371:0 372:0 373:1 374:1 375:1 376:0 377:1 378:0 379:0 380:0 381:0 382:1 383:0 384:0 385:0 386:0 387:1 388:0 389:0 390:0 391:0 392:0 393:0 394:0 395:1 396:0 397:0 398:0 399:0 400:1 401:0 402:0 403:1 404:0 405:0 406:0 407:0 408:0 409:0 410:0 411:0 412:0 413:0 414:1 415:0 416:1 417:0 418:0 419:1 420:0 421:1 422:1 423:0 424:1 425:1 426:0 427:0 428:0 429:0 430:0 431:0 432:1 433:0 434:0 435:1 436:1 437:1 438:0 439:0 440:0 441:0 442:0 443:1 444:1 445:0 446:0 447:0 448:1 449:0 450:0 451:0 452:0 453:1 454:0 455:0 456:0 457:1 458:1 459:0 460:0 461:0 462:0 463:0 464:0 465:0 466:0 467:0 468:0 469:0 470:0 471:0 472:0 473:1 474:0 475:0 476:1 477:0 478:1 479:1 480:0 481:1 482:0 483:0 484:0 485:0 486:0 487:0 488:1 489:0 490:0 491:0 492:0 493:1 494:0 495:0 496:1 497:0 498:1 499:0 500:1 501:0 502:1 503:0 504:0 505:0 506:1 507:0 508:0 509:0 510:1 511:1 512:1 513:0 514:0 515:0 516:1 517:0 518:1 519:0 520:0 521:0 522:0 523:0 524:0 525:0 526:1 527:0 528:1 529:0 530:0 531:0 532:1 533:0 534:0 535:0 536:0 537:1 538:0 539:0 540:1 541:1 542:0 543:0 544:0 545:1 546:0 547:0 548:0 549:1 550:0 551:0 552:0 553:0 554:0 555:0 556:0 557:0 558:1 559:1 560:1 561:0 562:1 563:0 564:1 565:0 566:1 567:1 568:0 569:0 570:0 571:0 572:1 573:0 574:0 575:0 576:1 577:0 578:0 579:0 580:1 581:1 582:0 583:0 584:0 585:0 586:0 587:1 588:0 589:0 590:0 591:0 592:1 593:1 594:0 595:0 596:1 597:0 598:0 599:0 600:0 601:0 602:0 603:0 604:0 605:0 606:0 607:0 608:1 609:0 610:1 611:0 612:1 613:0 614:0 615:0 616:1 617:0 618:0 619:1 620:1 621:0 622:0 623:1 624:1 625:1 626:0 627:1 628:0 629:1 630:1 631:0 632:0 633:0 634:0 635:1 636:0 637:0 638:0 639:0 640:0 641:0 642:0 643:0 644:0 645:1 646:0 647:0 648:0 649:0 650:1 651:0 652:0 653:0 654:0 655:0 656:1 657:0 658:0 659:0 660:0 661:0 662:0 663:0 664:0 665:0 666:0 667:0 668:1 669:0 670:0 671:0 672:0 673:1 674:0 675:1 676:0 677:0 678:0 679:0 680:0 681:0 682:0 683:1 684:0 685:0 686:0 687:1 688:0 689:1 690:0 691:0 692:0 693:0 694:1 695:1 696:0 697:0 698:0 699:1 700:0 701:0 702:0 703:0 704:0 705:0 706:0 707:0 708:1 709:0 710:0 711:0 712:0 713:0 714:1 715:1 716:0 717:0 718:1 719:0 720:0 721:1 722:1 723:0 724:0 725:0 726:0 727:0 728:1 729:1 730:1 731:0 732:1 733:1 734:0 735:1 736:0 737:0 738:0 739:0 740:0 741:0 742:1 743:1 744:0 745:0 746:1 747:0 748:1 749:1 750:0 751:0 752:0 753:0 754:1 755:0 756:1 757:0 758:0 759:0 760:0 761:0 762:0 763:0 764:0 765:1 766:1 767:0 768:0 769:1 770:0 771:1 772:0 773:0 774:0 775:0 776:1 777:0 778:0 779:0 780:0 781:0 782:0 783:1 784:1 785:0 786:0 787:1 788:0 789:0 790:0 791:0 792:0 793:0 794:0 795:1 796:0 797:0 798:0 799:0 800:0 801:0 802:0 803:1 804:0 805:0 806:0 807:0 808:0 809:0 810:0 811:0 812:0 813:0 814:0 815:0 816:0 817:0 818:0 819:1 820:0 821:0 822:0 823:1 824:1 825:0 826:0 827:1 828:0 829:0 830:0 831:1 832:1 833:1 834:0 835:1 836:0 837:1 838:1 839:1 840:0 841:0 842:1 843:0 844:0 845:0 846:1 847:1 848:0 849:0 850:0 851:0 852:1 853:0 854:0 855:0 856:0 857:0 858:0 859:1 860:0 861:0 862:0 863:0 864:0 865:0 866:0 867:0 868:0 869:0 870:1 871:0 872:0 873:1 874:0 875:1 876:0 877:0 878:0 879:0 880:1 881:0 882:1 883:1 884:0 885:0 886:0 887:0 888:0 889:1 890:0 891:1 892:0 893:0 894:0 895:0 896:0 897:0 898:0 899:0 900:1 901:0 902:1 903:1 904:0 905:0 906:1 907:1 908:0 909:0 910:1 911:0 912:1 913:1 914:1 915:1 916:0 917:0 918:0 919:1 920:0 921:0 922:0 923:0 924:0 925:0 926:0 927:0 928:0 929:1 930:1 931:0 932:0 933:0 934:0 935:1 936:1 937:0 938:1 939:1 940:0 941:0 942:0 943:0 944:1 945:0 946:0 947:0 948:0 949:0 950:1 951:0 952:0 953:0 954:0 955:1 956:0 957:1 958:0 959:1 960:1 961:1 962:1 963:1 964:1 965:0 966:0 967:0 968:0 969:0 970:0 971:1 972:0 973:0 974:0 975:1 976:0 977:0 978:1 979:0 980:1 981:0 982:0 983:0 984:1 985:0 986:1 987:1 988:0 989:1 990:0 991:0 992:0 993:0 994:0 995:0 996:1 997:1 998:0 999:0 1000:1 1001:0 1002:0 1003:0 1004:0 1005:0 1006:0 1007:0 1008:0 1009:0 1010:1 1011:1 1012:0 1013:0 1014:0 1015:0 1016:0 1017:0 1018:0 1019:0 1020:0 1021:1 1022:0 1023:1 1024:1 #
0.53374799212728463171373505247175 1:0 2:0 3:1 4:0 5:0 6:0 7:1 8:0 9:1 10:0 11:0 12:0 13:0 14:1 15:0 16:0 17:0 18:0 19:1 20:0 21:1 22:0 23:0 24:0 25:0 26:0 27:0 28:0 29:0 30:0 31:0 32:1 33:1 34:0 35:1 36:0 37:1 38:1 39:1 40:1 41:0 42:0 43:1 44:0 45:0 46:1 47:0 48:0 49:0 50:0 51:0 52:1 53:0 54:1 55:0 56:0 57:0 58:1 59:0 60:0 61:0 62:1 63:1 64:0 65:0 66:0 67:1 68:0 69:0 70:0 71:1 72:0 73:0 74:0 75:0 76:0 77:0 78:1 79:0 80:0 81:0 82:0 83:0 84:0 85:1 86:0 87:0 88:1 89:1 90:0 91:1 92:0 93:0 94:0 95:0 96:0 97:0 98:0 99:0 100:0 101:1 102:0 103:0 104:0 105:0 106:0 107:0 108:0 109:1 110:0 111:1 112:0 113:0 114:1 115:1 116:0 117:0 118:0 119:0 120:0 121:0 122:0 123:1 124:0 125:0 126:0 127:0 128:0 129:0 130:0 131:1 132:0 133:0 134:0 135:0 136:0 137:0 138:0 139:0 140:1 141:0 142:0 143:0 144:0 145:0 146:0 147:0 148:0 149:0 150:0 151:0 152:1 153:1 154:0 155:1 156:0 157:0 158:1 159:0 160:1 161:0 162:1 163:0 164:1 165:1 166:0 167:1 168:1 169:0 170:1 171:0 172:1 173:1 174:0 175:1 176:0 177:1 178:0 179:0 180:0 181:0 182:0 183:0 184:0 185:0 186:1 187:1 188:0 189:1 190:0 191:1 192:0 193:1 194:0 195:0 196:1 197:0 198:0 199:1 200:1 201:0 202:1 203:0 204:0 205:0 206:0 207:0 208:0 209:0 210:1 211:0 212:1 213:1 214:0 215:1 216:0 217:0 218:0 219:0 220:0 221:0 222:0 223:0 224:0 225:1 226:0 227:0 228:0 229:1 230:0 231:1 232:1 233:1 234:0 235:0 236:0 237:0 238:0 239:0 240:0 241:0 242:0 243:0 244:0 245:1 246:0 247:0 248:0 249:1 250:0 251:0 252:0 253:1 254:1 255:0 256:0 257:0 258:0 259:0 260:0 261:0 262:0 263:0 264:0 265:0 266:0 267:0 268:0 269:0 270:0 271:1 272:0 273:0 274:0 275:0 276:0 277:0 278:0 279:1 280:0 281:0 282:0 283:0 284:0 285:1 286:0 287:0 288:0 289:0 290:1 291:1 292:1 293:0 294:1 295:1 296:0 297:0 298:0 299:0 300:1 301:0 302:0 303:0 304:0 305:0 306:0 307:0 308:0 309:0 310:0 311:0 312:0 313:0 314:0 315:0 316:0 317:1 318:1 319:1 320:0 321:1 322:0 323:0 324:0 325:1 326:0 327:0 328:1 329:0 330:1 331:1 332:1 333:0 334:1 335:0 336:0 337:0 338:0 339:0 340:1 341:0 342:0 343:0 344:0 345:0 346:0 347:0 348:0 349:0 350:0 351:0 352:0 353:0 354:0 355:1 356:1 357:1 358:0 359:0 360:0 361:0 362:1 363:0 364:0 365:0 366:0 367:1 368:0 369:0 370:0 371:1 372:0 373:1 374:1 375:1 376:1 377:1 378:0 379:0 380:1 381:0 382:0 383:0 384:1 385:1 386:0 387:0 388:0 389:0 390:0 391:0 392:0 393:0 394:0 395:1 396:1 397:0 398:0 399:0 400:0 401:0 402:1 403:0 404:0 405:0 406:0 407:0 408:0 409:0 410:0 411:0 412:0 413:0 414:1 415:0 416:0 417:0 418:0 419:0 420:0 421:1 422:1 423:0 424:0 425:1 426:0 427:0 428:0 429:0 430:0 431:0 432:1 433:0 434:0 435:0 436:0 437:1 438:0 439:0 440:0 441:1 442:0 443:0 444:1 445:0 446:0 447:0 448:1 449:0 450:0 451:0 452:0 453:1 454:0 455:0 456:0 457:1 458:1 459:0 460:0 461:0 462:0 463:0 464:0 465:0 466:0 467:0 468:0 469:0 470:0 471:0 472:0 473:0 474:1 475:0 476:0 477:0 478:1 479:1 480:0 481:0 482:0 483:0 484:0 485:0 486:0 487:0 488:1 489:0 490:0 491:0 492:0 493:1 494:0 495:0 496:1 497:0 498:1 499:0 500:1 501:0 502:0 503:0 504:0 505:0 506:0 507:1 508:0 509:0 510:1 511:0 512:0 513:0 514:0 515:1 516:0 517:0 518:1 519:0 520:0 521:0 522:0 523:1 524:1 525:0 526:0 527:0 528:1 529:0 530:0 531:0 532:1 533:0 534:1 535:0 536:0 537:1 538:0 539:0 540:1 541:1 542:0 543:0 544:0 545:1 546:1 547:0 548:0 549:1 550:1 551:0 552:0 553:0 554:0 555:0 556:0 557:0 558:1 559:1 560:1 561:0 562:1 563:0 564:0 565:0 566:1 567:0 568:0 569:0 570:1 571:0 572:1 573:0 574:1 575:0 576:0 577:0 578:0 579:1 580:1 581:1 582:1 583:0 584:0 585:0 586:0 587:1 588:0 589:0 590:0 591:0 592:1 593:1 594:1 595:0 596:1 597:0 598:0 599:0 600:0 601:1 602:0 603:1 604:0 605:0 606:0 607:0 608:0 609:0 610:1 611:0 612:0 613:0 614:0 615:0 616:1 617:1 618:0 619:1 620:1 621:0 622:0 623:1 624:1 625:0 626:0 627:1 628:0 629:0 630:1 631:0 632:0 633:1 634:0 635:1 636:0 637:0 638:0 639:1 640:1 641:0 642:0 643:0 644:0 645:0 646:0 647:1 648:0 649:1 650:0 651:0 652:0 653:0 654:0 655:0 656:1 657:0 658:0 659:0 660:0 661:0 662:0 663:0 664:0 665:0 666:0 667:0 668:0 669:0 670:1 671:1 672:0 673:1 674:0 675:1 676:0 677:0 678:0 679:0 680:0 681:1 682:0 683:0 684:0 685:0 686:0 687:0 688:0 689:1 690:0 691:0 692:0 693:0 694:1 695:1 696:0 697:0 698:0 699:0 700:0 701:0 702:0 703:0 704:0 705:0 706:0 707:0 708:0 709:0 710:0 711:1 712:0 713:0 714:1 715:0 716:1 717:0 718:1 719:0 720:0 721:1 722:1 723:0 724:0 725:0 726:0 727:0 728:0 729:1 730:0 731:0 732:1 733:0 734:0 735:1 736:0 737:0 738:0 739:0 740:0 741:0 742:1 743:0 744:0 745:0 746:1 747:0 748:1 749:1 750:1 751:0 752:0 753:0 754:0 755:0 756:1 757:0 758:0 759:0 760:0 761:0 762:0 763:0 764:0 765:1 766:1 767:0 768:0 769:0 770:0 771:0 772:0 773:0 774:0 775:0 776:0 777:1 778:0 779:0 780:0 781:0 782:0 783:0 784:1 785:1 786:0 787:0 788:0 789:0 790:0 791:0 792:0 793:0 794:0 795:1 796:0 797:0 798:0 799:0 800:0 801:0 802:0 803:1 804:0 805:0 806:0 807:0 808:0 809:0 810:0 811:0 812:0 813:0 814:0 815:0 816:0 817:0 818:1 819:1 820:0 821:0 822:0 823:1 824:0 825:0 826:0 827:0 828:0 829:0 830:1 831:1 832:0 833:1 834:0 835:0 836:0 837:0 838:0 839:0 840:0 841:0 842:1 843:0 844:0 845:0 846:1 847:1 848:0 849:0 850:0 851:0 852:1 853:0 854:0 855:0 856:0 857:0 858:0 859:1 860:0 861:0 862:0 863:0 864:0 865:0 866:0 867:0 868:1 869:0 870:1 871:0 872:0 873:0 874:0 875:0 876:0 877:0 878:0 879:0 880:0 881:0 882:1 883:0 884:0 885:0 886:0 887:0 888:0 889:0 890:0 891:1 892:0 893:0 894:0 895:0 896:0 897:0 898:0 899:0 900:1 901:0 902:1 903:1 904:0 905:0 906:1 907:1 908:0 909:0 910:1 911:0 912:1 913:1 914:1 915:1 916:0 917:0 918:0 919:1 920:0 921:0 922:0 923:0 924:0 925:0 926:0 927:0 928:0 929:1 930:1 931:0 932:0 933:0 934:0 935:1 936:1 937:0 938:0 939:0 940:0 941:0 942:0 943:0 944:1 945:0 946:0 947:0 948:0 949:0 950:1 951:0 952:0 953:0 954:0 955:1 956:0 957:1 958:0 959:0 960:0 961:1 962:1 963:1 964:0 965:0 966:0 967:0 968:0 969:0 970:0 971:0 972:0 973:0 974:0 975:1 976:0 977:0 978:0 979:0 980:0 981:0 982:0 983:0 984:1 985:0 986:1 987:1 988:0 989:0 990:0 991:0 992:0 993:0 994:0 995:0 996:0 997:0 998:0 999:0 1000:0 1001:1 1002:0 1003:0 1004:0 1005:0 1006:0 1007:0 1008:0 1009:0 1010:0 1011:0 1012:0 1013:0 1014:0 1015:0 1016:0 1017:0 1018:0 1019:0 1020:1 1021:1 1022:1 1023:1 1024:1 #
0.53374799212728463171373505247175 1:0 2:1 3:1 4:0 5:0 6:1 7:0 8:1 9:0 10:0 11:0 12:0 13:0 14:0 15:0 16:0 17:0 18:0 19:0 20:0 21:0 22:0 23:0 24:1 25:1 26:1 27:1 28:1 29:0 30:0 31:0 32:0 33:0 34:1 35:0 36:1 37:1 38:1 39:0 40:1 41:0 42:0 43:0 44:1 45:0 46:0 47:0 48:1 49:1 50:0 51:0 52:0 53:1 54:1 55:1 56:1 57:1 58:0 59:0 60:0 61:0 62:1 63:1 64:1 65:0 66:0 67:0 68:1 69:1 70:0 71:1 72:0 73:1 74:1 75:0 76:0 77:0 78:0 79:0 80:0 81:0 82:0 83:0 84:1 85:0 86:1 87:0 88:0 89:1 90:0 91:1 92:1 93:0 94:0 95:0 96:1 97:0 98:0 99:0 100:0 101:1 102:0 103:1 104:0 105:1 106:1 107:0 108:0 109:1 110:0 111:0 112:0 113:0 114:1 115:1 116:1 117:1 118:0 119:0 120:0 121:1 122:0 123:0 124:0 125:1 126:1 127:0 128:1 129:0 130:0 131:1 132:0 133:0 134:0 135:0 136:0 137:0 138:1 139:0 140:1 141:0 142:0 143:0 144:0 145:0 146:0 147:1 148:0 149:1 150:0 151:0 152:1 153:0 154:0 155:1 156:0 157:1 158:0 159:0 160:1 161:1 162:1 163:1 164:1 165:1 166:1 167:0 168:1 169:0 170:1 171:0 172:0 173:0 174:0 175:0 176:0 177:0 178:1 179:1 180:0 181:0 182:1 183:0 184:1 185:0 186:1 187:1 188:1 189:1 190:1 191:1 192:1 193:1 194:0 195:0 196:1 197:0 198:1 199:1 200:1 201:1 202:0 203:0 204:0 205:0 206:0 207:0 208:0 209:1 210:1 211:1 212:1 213:0 214:0 215:1 216:0 217:0 218:0 219:1 220:0 221:1 222:0 223:0 224:0 225:1 226:1 227:0 228:1 229:1 230:1 231:1 232:1 233:1 234:0 235:0 236:1 237:0 238:0 239:0 240:0 241:1 242:0 243:0 244:0 245:1 246:1 247:0 248:0 249:0 250:1 251:1 252:0 253:1 254:1 255:1 256:1 257:1 258:0 259:1 260:0 261:0 262:0 263:0 264:0 265:0 266:0 267:0 268:1 269:1 270:1 271:0 272:0 273:1 274:0 275:0 276:0 277:0 278:1 279:1 280:1 281:1 282:0 283:0 284:1 285:0 286:0 287:1 288:0 289:1 290:1 291:1 292:0 293:1 294:1 295:1 296:1 297:0 298:0 299:0 300:1 301:1 302:1 303:0 304:0 305:0 306:0 307:0 308:0 309:0 310:0 311:0 312:0 313:1 314:1 315:0 316:0 317:1 318:0 319:0 320:1 321:0 322:0 323:0 324:0 325:0 326:0 327:0 328:0 329:0 330:0 331:0 332:0 333:0 334:0 335:0 336:0 337:0 338:1 339:0 340:0 341:1 342:1 343:0 344:0 345:0 346:0 347:1 348:0 349:0 350:0 351:0 352:0 353:0 354:0 355:1 356:1 357:1 358:0 359:0 360:0 361:1 362:0 363:0 364:0 365:1 366:0 367:1 368:0 369:0 370:0 371:1 372:0 373:0 374:1 375:0 376:1 377:1 378:0 379:0 380:1 381:0 382:0 383:0 384:0 385:1 386:0 387:0 388:0 389:0 390:1 391:0 392:0 393:0 394:0 395:1 396:0 397:1 398:0 399:0 400:0 401:1 402:0 403:1 404:0 405:0 406:0 407:1 408:0 409:0 410:0 411:0 412:1 413:0 414:0 415:1 416:1 417:0 418:0 419:0 420:1 421:1 422:1 423:1 424:0 425:0 426:0 427:1 428:0 429:0 430:0 431:1 432:1 433:0 434:1 435:0 436:1 437:0 438:0 439:0 440:0 441:0 442:1 443:1 444:1 445:0 446:0 447:0 448:1 449:1 450:0 451:0 452:0 453:0 454:0 455:0 456:0 457:0 458:0 459:1 460:0 461:0 462:1 463:1 464:0 465:0 466:0 467:0 468:1 469:1 470:0 471:0 472:0 473:0 474:1 475:0 476:1 477:0 478:0 479:1 480:1 481:0 482:1 483:1 484:0 485:0 486:0 487:0 488:1 489:0 490:0 491:0 492:0 493:0 494:0 495:0 496:0 497:0 498:1 499:1 500:0 501:0 502:0 503:0 504:1 505:0 506:1 507:1 508:0 509:0 510:1 511:0 512:1 513:0 514:0 515:0 516:0 517:1 518:1 519:0 520:1 521:0 522:0 523:1 524:1 525:0 526:0 527:0 528:1 529:0 530:1 531:0 532:0 533:0 534:1 535:1 536:0 537:0 538:0 539:0 540:1 541:1 542:0 543:1 544:0 545:0 546:1 547:0 548:0 549:1 550:1 551:1 552:1 553:0 554:1 555:1 556:1 557:0 558:1 559:1 560:1 561:0 562:1 563:1 564:0 565:0 566:0 567:0 568:1 569:1 570:0 571:1 572:1 573:0 574:1 575:0 576:0 577:1 578:0 579:1 580:1 581:0 582:1 583:0 584:0 585:0 586:1 587:0 588:0 589:0 590:0 591:0 592:0 593:0 594:0 595:0 596:0 597:1 598:0 599:0 600:0 601:0 602:1 603:1 604:1 605:1 606:0 607:1 608:1 609:1 610:0 611:1 612:1 613:0 614:0 615:1 616:0 617:0 618:0 619:1 620:1 621:0 622:1 623:1 624:0 625:0 626:0 627:1 628:0 629:0 630:0 631:1 632:0 633:1 634:1 635:1 636:0 637:0 638:1 639:0 640:1 641:0 642:0 643:1 644:1 645:1 646:0 647:0 648:0 649:0 650:0 651:0 652:0 653:1 654:0 655:1 656:1 657:0 658:0 659:0 660:0 661:1 662:1 663:1 664:0 665:0 666:0 667:0 668:0 669:1 670:0 671:0 672:0 673:1 674:0 675:0 676:1 677:1 678:0 679:0 680:1 681:1 682:1 683:0 684:1 685:0 686:0 687:0 688:0 689:0 690:1 691:0 692:0 693:0 694:0 695:0 696:1 697:1 698:0 699:0 700:0 701:1 702:0 703:1 704:1 705:0 706:0 707:1 708:0 709:0 710:0 711:1 712:0 713:0 714:0 715:0 716:0 717:0 718:0 719:0 720:0 721:1 722:0 723:1 724:1 725:1 726:0 727:0 728:1 729:1 730:1 731:1 732:0 733:1 734:0 735:1 736:1 737:0 738:0 739:0 740:0 741:1 742:1 743:0 744:0 745:0 746:0 747:0 748:1 749:1 750:1 751:1 752:0 753:0 754:1 755:0 756:0 757:0 758:0 759:0 760:1 761:0 762:0 763:0 764:0 765:0 766:0 767:1 768:1 769:1 770:0 771:0 772:0 773:1 774:0 775:0 776:1 777:0 778:0 779:0 780:0 781:1 782:0 783:0 784:0 785:0 786:0 787:0 788:0 789:0 790:0 791:0 792:0 793:1 794:0 795:1 796:1 797:0 798:1 799:0 800:0 801:0 802:0 803:1 804:1 805:0 806:0 807:0 808:0 809:1 810:0 811:1 812:0 813:1 814:1 815:1 816:0 817:1 818:0 819:1 820:0 821:0 822:0 823:0 824:0 825:0 826:0 827:0 828:0 829:0 830:0 831:1 832:1 833:0 834:0 835:0 836:0 837:0 838:0 839:1 840:0 841:0 842:0 843:0 844:0 845:1 846:0 847:1 848:1 849:1 850:0 851:1 852:0 853:0 854:0 855:0 856:0 857:0 858:1 859:0 860:1 861:1 862:0 863:0 864:0 865:0 866:0 867:0 868:0 869:0 870:0 871:1 872:1 873:1 874:1 875:0 876:0 877:0 878:0 879:0 880:0 881:0 882:1 883:0 884:0 885:0 886:0 887:0 888:0 889:1 890:0 891:0 892:1 893:0 894:0 895:1 896:1 897:0 898:0 899:0 900:1 901:1 902:1 903:0 904:1 905:0 906:0 907:0 908:1 909:0 910:0 911:0 912:0 913:0 914:0 915:0 916:0 917:0 918:0 919:1 920:0 921:0 922:0 923:0 924:0 925:0 926:1 927:0 928:0 929:1 930:0 931:0 932:0 933:0 934:0 935:1 936:0 937:0 938:1 939:0 940:0 941:0 942:0 943:1 944:1 945:0 946:1 947:0 948:0 949:0 950:0 951:0 952:0 953:0 954:0 955:0 956:0 957:1 958:0 959:0 960:1 961:1 962:0 963:0 964:1 965:0 966:1 967:0 968:1 969:0 970:0 971:0 972:0 973:0 974:0 975:1 976:1 977:0 978:0 979:0 980:0 981:0 982:0 983:0 984:0 985:0 986:0 987:1 988:0 989:0 990:0 991:1 992:0 993:0 994:1 995:0 996:1 997:1 998:0 999:1 1000:1 1001:0 1002:1 1003:0 1004:0 1005:0 1006:0 1007:1 1008:0 1009:1 1010:0 1011:0 1012:0 1013:0 1014:0 1015:1 1016:0 1017:1 1018:0 1019:0 1020:1 1021:0 1022:1 1023:0 1024:1 #
-0.53374799212728463171373505247175 1:0 2:1 3:0 4:0 5:0 6:0 7:0 8:1 9:0 10:1 11:0 12:0 13:0 14:0 15:0 16:0 17:0 18:0 19:1 20:0 21:1 22:0 23:0 24:0 25:1 26:0 27:0 28:0 29:0 30:0 31:0 32:0 33:0 34:0 35:0 36:1 37:1 38:1 39:1 40:0 41:0 42:0 43:0 44:0 45:1 46:0 47:0 48:1 49:0 50:0 51:1 52:1 53:1 54:0 55:1 56:0 57:1 58:0 59:0 60:0 61:0 62:1 63:0 64:0 65:0 66:0 67:0 68:0 69:0 70:0 71:0 72:0 73:0 74:0 75:1 76:0 77:0 78:1 79:0 80:0 81:0 82:0 83:0 84:1 85:0 86:0 87:0 88:1 89:0 90:1 91:0 92:0 93:0 94:0 95:1 96:1 97:0 98:1 99:0 100:0 101:1 102:0 103:1 104:1 105:1 106:1 107:0 108:1 109:0 110:0 111:0 112:1 113:0 114:1 115:0 116:1 117:1 118:0 119:0 120:0 121:1 122:0 123:0 124:0 125:0 126:0 127:1 128:0 129:0 130:0 131:1 132:1 133:0 134:0 135:0 136:0 137:0 138:0 139:0 140:1 141:0 142:0 143:0 144:0 145:0 146:0 147:1 148:0 149:0 150:0 151:0 152:0 153:0 154:0 155:1 156:1 157:0 158:1 159:0 160:1 161:1 162:1 163:1 164:1 165:0 166:1 167:1 168:1 169:0 170:1 171:0 172:1 173:0 174:0 175:0 176:0 177:1 178:0 179:0 180:0 181:1 182:0 183:1 184:1 185:0 186:1 187:0 188:0 189:1 190:0 191:1 192:0 193:0 194:0 195:0 196:1 197:0 198:1 199:0 200:1 201:1 202:1 203:0 204:1 205:0 206:0 207:1 208:0 209:1 210:0 211:1 212:0 213:1 214:0 215:1 216:0 217:0 218:0 219:1 220:0 221:0 222:0 223:0 224:0 225:1 226:0 227:0 228:1 229:1 230:1 231:0 232:1 233:1 234:0 235:0 236:0 237:0 238:0 239:0 240:0 241:1 242:0 243:0 244:0 245:1 246:1 247:1 248:0 249:0 250:1 251:1 252:0 253:1 254:1 255:1 256:0 257:0 258:0 259:0 260:0 261:0 262:0 263:0 264:0 265:0 266:0 267:0 268:0 269:0 270:0 271:1 272:0 273:1 274:0 275:0 276:0 277:0 278:0 279:1 280:0 281:0 282:0 283:0 284:0 285:1 286:1 287:1 288:1 289:0 290:1 291:1 292:0 293:0 294:1 295:1 296:0 297:0 298:0 299:0 300:1 301:1 302:1 303:0 304:1 305:0 306:0 307:1 308:0 309:0 310:0 311:0 312:0 313:0 314:0 315:0 316:0 317:1 318:1 319:1 320:0 321:0 322:0 323:1 324:0 325:0 326:0 327:0 328:1 329:0 330:1 331:1 332:0 333:0 334:1 335:0 336:1 337:0 338:0 339:0 340:0 341:0 342:0 343:1 344:0 345:0 346:1 347:0 348:0 349:0 350:0 351:0 352:0 353:0 354:0 355:1 356:1 357:1 358:0 359:0 360:0 361:0 362:1 363:0 364:0 365:1 366:0 367:0 368:1 369:0 370:0 371:1 372:1 373:1 374:1 375:1 376:0 377:1 378:0 379:0 380:0 381:1 382:0 383:1 384:0 385:0 386:0 387:0 388:0 389:0 390:1 391:0 392:0 393:0 394:0 395:1 396:0 397:1 398:0 399:0 400:0 401:0 402:0 403:0 404:0 405:0 406:0 407:1 408:0 409:0 410:1 411:0 412:0 413:0 414:1 415:0 416:1 417:1 418:0 419:0 420:0 421:1 422:0 423:0 424:1 425:0 426:0 427:0 428:1 429:0 430:0 431:0 432:0 433:0 434:1 435:0 436:0 437:0 438:1 439:0 440:0 441:0 442:1 443:1 444:1 445:0 446:0 447:0 448:0 449:0 450:0 451:0 452:1 453:1 454:1 455:0 456:0 457:0 458:1 459:0 460:0 461:0 462:0 463:0 464:0 465:1 466:0 467:0 468:0 469:1 470:0 471:0 472:0 473:0 474:0 475:0 476:0 477:0 478:1 479:1 480:0 481:0 482:0 483:0 484:1 485:0 486:0 487:0 488:1 489:0 490:0 491:0 492:0 493:0 494:0 495:0 496:0 497:0 498:0 499:0 500:0 501:0 502:0 503:0 504:1 505:0 506:1 507:0 508:1 509:0 510:1 511:0 512:0 513:0 514:0 515:1 516:0 517:1 518:1 519:0 520:0 521:0 522:0 523:0 524:0 525:0 526:0 527:0 528:1 529:1 530:0 531:0 532:0 533:0 534:0 535:0 536:0 537:1 538:0 539:0 540:0 541:1 542:0 543:0 544:0 545:0 546:1 547:0 548:1 549:1 550:0 551:0 552:1 553:1 554:0 555:1 556:0 557:0 558:1 559:0 560:1 561:0 562:1 563:0 564:0 565:0 566:0 567:0 568:0 569:1 570:0 571:0 572:0 573:0 574:1 575:0 576:0 577:1 578:0 579:1 580:1 581:1 582:0 583:1 584:0 585:0 586:0 587:1 588:0 589:0 590:0 591:0 592:1 593:0 594:0 595:0 596:1 597:1 598:1 599:0 600:0 601:0 602:0 603:1 604:0 605:1 606:0 607:0 608:1 609:0 610:1 611:1 612:0 613:0 614:0 615:1 616:0 617:0 618:0 619:1 620:1 621:0 622:1 623:1 624:1 625:0 626:0 627:1 628:0 629:0 630:0 631:0 632:1 633:0 634:1 635:1 636:0 637:0 638:1 639:0 640:1 641:0 642:1 643:0 644:1 645:0 646:0 647:1 648:1 649:1 650:0 651:1 652:0 653:1 654:1 655:1 656:0 657:0 658:0 659:0 660:0 661:0 662:1 663:1 664:0 665:0 666:0 667:0 668:0 669:1 670:1 671:0 672:0 673:1 674:0 675:1 676:0 677:0 678:0 679:0 680:1 681:1 682:1 683:0 684:1 685:0 686:0 687:0 688:0 689:1 690:0 691:1 692:0 693:0 694:0 695:0 696:0 697:0 698:0 699:0 700:0 701:1 702:0 703:1 704:1 705:0 706:0 707:0 708:0 709:0 710:0 711:0 712:0 713:0 714:0 715:0 716:0 717:0 718:0 719:0 720:0 721:1 722:0 723:0 724:0 725:0 726:0 727:1 728:1 729:1 730:1 731:1 732:0 733:0 734:0 735:1 736:0 737:0 738:0 739:0 740:1 741:1 742:0 743:0 744:0 745:0 746:1 747:0 748:1 749:1 750:1 751:0 752:0 753:0 754:0 755:0 756:0 757:0 758:0 759:0 760:0 761:0 762:1 763:0 764:0 765:1 766:0 767:0 768:0 769:0 770:0 771:0 772:0 773:0 774:0 775:0 776:0 777:0 778:0 779:0 780:0 781:0 782:0 783:0 784:0 785:0 786:0 787:1 788:1 789:0 790:0 791:0 792:0 793:0 794:0 795:1 796:0 797:0 798:0 799:0 800:0 801:0 802:0 803:1 804:0 805:0 806:0 807:0 808:0 809:1 810:0 811:1 812:0 813:0 814:0 815:0 816:1 817:0 818:0 819:1 820:0 821:1 822:0 823:1 824:1 825:1 826:0 827:0 828:0 829:0 830:0 831:1 832:0 833:0 834:0 835:0 836:0 837:1 838:1 839:0 840:1 841:0 842:0 843:0 844:0 845:0 846:1 847:1 848:0 849:1 850:0 851:1 852:1 853:0 854:0 855:1 856:0 857:0 858:0 859:0 860:0 861:0 862:0 863:0 864:0 865:0 866:1 867:0 868:1 869:0 870:0 871:0 872:0 873:0 874:0 875:0 876:0 877:0 878:0 879:0 880:0 881:1 882:1 883:0 884:0 885:0 886:0 887:1 888:0 889:0 890:0 891:1 892:1 893:0 894:0 895:0 896:1 897:0 898:0 899:0 900:0 901:0 902:0 903:1 904:0 905:0 906:1 907:1 908:1 909:0 910:1 911:0 912:1 913:0 914:1 915:1 916:0 917:0 918:0 919:1 920:1 921:0 922:1 923:0 924:0 925:0 926:0 927:0 928:0 929:1 930:0 931:0 932:0 933:0 934:0 935:1 936:1 937:0 938:1 939:0 940:0 941:1 942:1 943:0 944:0 945:0 946:0 947:0 948:0 949:1 950:0 951:0 952:1 953:0 954:0 955:0 956:0 957:1 958:0 959:0 960:0 961:1 962:0 963:1 964:0 965:0 966:1 967:0 968:0 969:0 970:0 971:0 972:0 973:1 974:0 975:0 976:1 977:1 978:0 979:0 980:0 981:0 982:0 983:0 984:1 985:0 986:1 987:1 988:0 989:0 990:0 991:1 992:0 993:1 994:0 995:0 996:0 997:0 998:0 999:1 1000:0 1001:0 1002:0 1003:0 1004:0 1005:0 1006:0 1007:0 1008:0 1009:0 1010:1 1011:0 1012:0 1013:0 1014:0 1015:0 1016:0 1017:1 1018:0 1019:0 1020:0 1021:0 1022:1 1023:0 1024:1 #
-0.53374799212728463171373505247175 1:0 2:1 3:0 4:0 5:0 6:0 7:0 8:1 9:0 10:1 11:0 12:0 13:0 14:0 15:0 16:0 17:1 18:0 19:1 20:0 21:1 22:0 23:0 24:0 25:1 26:1 27:0 28:0 29:0 30:0 31:0 32:0 33:0 34:0 35:0 36:1 37:1 38:1 39:1 40:0 41:0 42:0 43:0 44:0 45:1 46:0 47:0 48:1 49:0 50:0 51:1 52:1 53:1 54:0 55:1 56:0 57:1 58:0 59:0 60:0 61:0 62:1 63:0 64:0 65:0 66:0 67:0 68:1 69:0 70:0 71:0 72:0 73:0 74:0 75:1 76:0 77:0 78:0 79:0 80:0 81:0 82:0 83:0 84:1 85:0 86:0 87:0 88:1 89:0 90:1 91:0 92:0 93:0 94:0 95:1 96:1 97:0 98:1 99:0 100:0 101:1 102:0 103:1 104:1 105:1 106:1 107:0 108:1 109:0 110:0 111:0 112:1 113:0 114:1 115:0 116:1 117:1 118:0 119:0 120:0 121:1 122:0 123:0 124:0 125:0 126:0 127:1 128:1 129:0 130:0 131:1 132:1 133:0 134:0 135:0 136:0 137:0 138:0 139:0 140:1 141:0 142:0 143:0 144:0 145:0 146:0 147:1 148:0 149:0 150:0 151:0 152:0 153:0 154:0 155:1 156:1 157:0 158:1 159:0 160:1 161:1 162:1 163:1 164:1 165:0 166:1 167:1 168:1 169:0 170:1 171:0 172:1 173:0 174:0 175:0 176:0 177:1 178:0 179:0 180:0 181:1 182:0 183:1 184:1 185:1 186:1 187:0 188:0 189:1 190:0 191:1 192:0 193:0 194:1 195:0 196:1 197:0 198:1 199:0 200:1 201:1 202:1 203:0 204:1 205:0 206:0 207:1 208:0 209:1 210:0 211:1 212:0 213:1 214:0 215:1 216:0 217:0 218:0 219:1 220:0 221:0 222:0 223:0 224:0 225:1 226:0 227:0 228:1 229:1 230:1 231:0 232:1 233:1 234:0 235:0 236:0 237:0 238:0 239:0 240:0 241:1 242:0 243:0 244:0 245:1 246:0 247:1 248:0 249:0 250:1 251:1 252:0 253:1 254:1 255:1 256:0 257:0 258:0 259:0 260:0 261:0 262:0 263:0 264:0 265:0 266:0 267:0 268:0 269:0 270:0 271:0 272:0 273:1 274:0 275:0 276:0 277:0 278:0 279:1 280:0 281:0 282:0 283:0 284:0 285:1 286:1 287:1 288:1 289:0 290:1 291:1 292:0 293:0 294:1 295:1 296:0 297:0 298:0 299:0 300:1 301:1 302:1 303:0 304:1 305:0 306:0 307:1 308:0 309:0 310:0 311:0 312:0 313:0 314:0 315:0 316:0 317:1 318:1 319:1 320:0 321:0 322:0 323:1 324:0 325:0 326:0 327:0 328:1 329:0 330:1 331:1 332:0 333:0 334:1 335:0 336:1 337:0 338:0 339:0 340:0 341:0 342:0 343:1 344:0 345:0 346:1 347:0 348:0 349:0 350:0 351:0 352:0 353:0 354:0 355:1 356:1 357:1 358:0 359:0 360:0 361:0 362:1 363:0 364:0 365:1 366:0 367:0 368:1 369:0 370:0 371:1 372:1 373:1 374:1 375:1 376:0 377:1 378:0 379:0 380:0 381:1 382:0 383:1 384:0 385:0 386:0 387:1 388:0 389:0 390:1 391:0 392:0 393:0 394:0 395:1 396:0 397:1 398:0 399:0 400:0 401:0 402:0 403:0 404:0 405:0 406:0 407:1 408:0 409:0 410:1 411:0 412:0 413:0 414:1 415:0 416:1 417:1 418:0 419:0 420:0 421:1 422:0 423:0 424:1 425:0 426:0 427:0 428:1 429:0 430:0 431:0 432:0 433:0 434:1 435:0 436:0 437:0 438:1 439:0 440:0 441:0 442:1 443:1 444:1 445:0 446:0 447:0 448:0 449:0 450:0 451:0 452:1 453:1 454:1 455:0 456:0 457:0 458:1 459:0 460:0 461:0 462:0 463:0 464:0 465:1 466:0 467:0 468:0 469:1 470:0 471:0 472:0 473:1 474:0 475:0 476:0 477:0 478:1 479:1 480:0 481:0 482:0 483:0 484:1 485:0 486:0 487:0 488:1 489:0 490:0 491:0 492:0 493:0 494:0 495:0 496:0 497:0 498:1 499:0 500:0 501:0 502:0 503:0 504:1 505:0 506:1 507:0 508:1 509:0 510:1 511:0 512:0 513:0 514:0 515:1 516:0 517:1 518:1 519:0 520:0 521:0 522:0 523:0 524:0 525:0 526:0 527:0 528:1 529:1 530:0 531:0 532:0 533:0 534:0 535:0 536:0 537:1 538:0 539:0 540:0 541:1 542:0 543:0 544:0 545:0 546:1 547:1 548:1 549:1 550:0 551:0 552:1 553:0 554:0 555:1 556:0 557:0 558:1 559:0 560:1 561:0 562:1 563:0 564:0 565:0 566:0 567:0 568:0 569:1 570:0 571:0 572:0 573:0 574:1 575:0 576:0 577:1 578:0 579:1 580:1 581:1 582:0 583:1 584:0 585:0 586:0 587:1 588:0 589:0 590:0 591:0 592:1 593:0 594:0 595:0 596:0 597:1 598:1 599:0 600:0 601:0 602:0 603:1 604:0 605:1 606:0 607:0 608:1 609:0 610:1 611:1 612:0 613:0 614:0 615:1 616:0 617:0 618:0 619:1 620:1 621:0 622:1 623:1 624:1 625:0 626:0 627:1 628:0 629:0 630:0 631:0 632:1 633:0 634:1 635:1 636:0 637:0 638:1 639:0 640:1 641:0 642:1 643:0 644:1 645:0 646:0 647:0 648:1 649:1 650:0 651:1 652:0 653:1 654:1 655:1 656:0 657:0 658:0 659:0 660:0 661:0 662:1 663:1 664:0 665:1 666:0 667:0 668:0 669:1 670:0 671:0 672:0 673:1 674:0 675:1 676:0 677:0 678:0 679:0 680:1 681:1 682:1 683:0 684:1 685:0 686:0 687:0 688:0 689:1 690:0 691:1 692:0 693:0 694:0 695:0 696:0 697:0 698:1 699:0 700:0 701:1 702:0 703:1 704:1 705:0 706:0 707:0 708:0 709:0 710:0 711:1 712:0 713:0 714:0 715:0 716:0 717:0 718:0 719:0 720:0 721:1 722:0 723:0 724:0 725:0 726:0 727:1 728:1 729:1 730:1 731:1 732:0 733:0 734:0 735:1 736:0 737:0 738:0 739:0 740:1 741:1 742:0 743:0 744:0 745:0 746:1 747:0 748:1 749:1 750:1 751:0 752:0 753:0 754:0 755:1 756:0 757:0 758:0 759:0 760:0 761:0 762:1 763:0 764:0 765:1 766:0 767:0 768:0 769:0 770:0 771:0 772:0 773:0 774:0 775:0 776:0 777:0 778:0 779:0 780:0 781:0 782:0 783:0 784:0 785:0 786:0 787:0 788:1 789:0 790:0 791:0 792:0 793:0 794:0 795:1 796:0 797:0 798:0 799:0 800:0 801:0 802:0 803:1 804:0 805:0 806:0 807:0 808:0 809:1 810:0 811:1 812:0 813:0 814:0 815:1 816:1 817:0 818:0 819:1 820:0 821:1 822:0 823:1 824:1 825:0 826:0 827:0 828:0 829:0 830:0 831:1 832:0 833:0 834:0 835:0 836:0 837:1 838:1 839:0 840:1 841:0 842:0 843:0 844:0 845:0 846:1 847:1 848:0 849:1 850:0 851:1 852:1 853:0 854:0 855:1 856:0 857:0 858:0 859:0 860:0 861:0 862:0 863:0 864:0 865:0 866:1 867:0 868:1 869:0 870:0 871:0 872:0 873:0 874:0 875:0 876:0 877:0 878:0 879:0 880:0 881:1 882:1 883:0 884:0 885:0 886:0 887:1 888:0 889:0 890:0 891:1 892:1 893:0 894:0 895:0 896:1 897:0 898:0 899:0 900:0 901:0 902:0 903:1 904:0 905:0 906:1 907:1 908:1 909:0 910:0 911:0 912:1 913:0 914:1 915:1 916:0 917:0 918:0 919:1 920:1 921:0 922:1 923:0 924:0 925:0 926:0 927:0 928:0 929:1 930:0 931:0 932:0 933:0 934:0 935:1 936:1 937:0 938:1 939:0 940:0 941:0 942:0 943:0 944:0 945:0 946:0 947:0 948:0 949:1 950:0 951:0 952:1 953:0 954:0 955:0 956:0 957:1 958:0 959:0 960:0 961:0 962:0 963:1 964:0 965:0 966:1 967:0 968:0 969:0 970:0 971:0 972:0 973:1 974:0 975:0 976:1 977:1 978:0 979:1 980:0 981:0 982:0 983:0 984:1 985:0 986:1 987:1 988:0 989:0 990:0 991:1 992:0 993:1 994:0 995:0 996:0 997:0 998:0 999:1 1000:0 1001:0 1002:0 1003:0 1004:0 1005:0 1006:0 1007:0 1008:1 1009:0 1010:1 1011:0 1012:0 1013:0 1014:0 1015:0 1016:1 1017:1 1018:0 1019:0 1020:0 1021:0 1022:1 1023:0 1024:1 #
-0.090350009912553361224318848599069 1:0 2:1 3:0 4:0 5:0 6:0 7:0 8:1 9:0 10:1 11:0 12:0 13:0 14:0 15:0 16:0 17:1 18:0 19:1 20:0 21:1 22:0 23:0 24:0 25:1 26:1 27:0 28:0 29:0 30:0 31:0 32:0 33:0 34:0 35:0 36:1 37:1 38:1 39:1 40:0 41:0 42:0 43:0 44:0 45:1 46:0 47:0 48:1 49:0 50:0 51:1 52:1 53:1 54:0 55:1 56:0 57:1 58:0 59:0 60:0 61:0 62:1 63:0 64:0 65:0 66:0 67:0 68:1 69:0 70:0 71:0 72:0 73:0 74:0 75:1 76:0 77:0 78:1 79:0 80:0 81:0 82:0 83:0 84:1 85:0 86:0 87:0 88:1 89:0 90:1 91:0 92:0 93:0 94:0 95:1 96:1 97:0 98:1 99:0 100:0 101:1 102:0 103:1 104:1 105:1 106:1 107:0 108:1 109:0 110:0 111:0 112:1 113:0 114:1 115:0 116:1 117:1 118:0 119:0 120:0 121:1 122:0 123:0 124:0 125:0 126:0 127:1 128:1 129:0 130:0 131:1 132:1 133:0 134:0 135:0 136:0 137:0 138:0 139:0 140:1 141:0 142:0 143:0 144:0 145:0 146:0 147:1 148:0 149:0 150:0 151:0 152:0 153:0 154:0 155:1 156:1 157:0 158:1 159:0 160:1 161:1 162:1 163:1 164:1 165:0 166:1 167:1 168:1 169:0 170:1 171:0 172:1 173:0 174:0 175:0 176:0 177:1 178:0 179:0 180:0 181:1 182:0 183:1 184:1 185:1 186:1 187:0 188:0 189:1 190:0 191:1 192:0 193:0 194:1 195:0 196:1 197:0 198:1 199:0 200:1 201:1 202:1 203:0 204:1 205:0 206:0 207:1 208:0 209:1 210:0 211:1 212:0 213:1 214:0 215:1 216:0 217:0 218:0 219:1 220:0 221:0 222:0 223:0 224:0 225:1 226:0 227:0 228:1 229:1 230:1 231:0 232:1 233:1 234:0 235:0 236:0 237:0 238:0 239:0 240:0 241:1 242:0 243:0 244:0 245:1 246:1 247:1 248:0 249:0 250:1 251:1 252:0 253:1 254:1 255:1 256:0 257:0 258:0 259:0 260:0 261:0 262:0 263:0 264:0 265:0 266:0 267:0 268:0 269:0 270:0 271:1 272:0 273:1 274:0 275:0 276:0 277:0 278:0 279:1 280:0 281:0 282:0 283:0 284:0 285:1 286:1 287:1 288:1 289:0 290:1 291:1 292:0 293:0 294:1 295:1 296:0 297:0 298:0 299:0 300:1 301:1 302:1 303:0 304:1 305:0 306:0 307:1 308:0 309:0 310:0 311:0 312:0 313:0 314:0 315:0 316:0 317:1 318:1 319:1 320:0 321:0 322:0 323:1 324:0 325:0 326:0 327:0 328:1 329:0 330:1 331:1 332:0 333:0 334:1 335:0 336:1 337:0 338:0 339:0 340:0 341:0 342:0 343:1 344:0 345:0 346:1 347:0 348:0 349:0 350:0 351:0 352:0 353:0 354:0 355:1 356:1 357:1 358:0 359:0 360:0 361:0 362:1 363:0 364:0 365:1 366:0 367:0 368:1 369:0 370:0 371:1 372:1 373:1 374:1 375:1 376:0 377:1 378:0 379:0 380:0 381:1 382:0 383:1 384:0 385:0 386:0 387:1 388:0 389:0 390:1 391:0 392:0 393:0 394:0 395:1 396:0 397:1 398:0 399:0 400:0 401:0 402:0 403:0 404:0 405:0 406:0 407:1 408:0 409:0 410:1 411:0 412:0 413:0 414:1 415:0 416:1 417:1 418:0 419:0 420:0 421:1 422:0 423:0 424:1 425:0 426:0 427:0 428:1 429:0 430:0 431:0 432:0 433:0 434:1 435:0 436:0 437:0 438:1 439:0 440:0 441:0 442:1 443:1 444:1 445:0 446:0 447:0 448:0 449:0 450:0 451:0 452:1 453:1 454:1 455:0 456:0 457:0 458:1 459:0 460:0 461:0 462:0 463:0 464:0 465:1 466:0 467:0 468:0 469:1 470:0 471:0 472:0 473:1 474:0 475:0 476:0 477:0 478:1 479:1 480:0 481:0 482:0 483:0 484:1 485:0 486:0 487:0 488:1 489:0 490:0 491:0 492:0 493:0 494:0 495:0 496:0 497:0 498:1 499:0 500:0 501:0 502:0 503:0 504:1 505:0 506:1 507:0 508:1 509:0 510:1 511:0 512:0 513:0 514:0 515:1 516:0 517:1 518:1 519:0 520:0 521:0 522:0 523:0 524:0 525:0 526:0 527:0 528:1 529:1 530:0 531:0 532:0 533:0 534:0 535:0 536:0 537:1 538:0 539:0 540:0 541:1 542:0 543:0 544:0 545:0 546:1 547:1 548:1 549:1 550:0 551:0 552:1 553:1 554:0 555:1 556:0 557:0 558:1 559:0 560:1 561:0 562:1 563:0 564:0 565:0 566:0 567:0 568:0 569:1 570:0 571:0 572:0 573:0 574:1 575:0 576:0 577:1 578:0 579:1 580:1 581:1 582:0 583:1 584:0 585:0 586:0 587:1 588:0 589:0 590:0 591:0 592:1 593:0 594:0 595:0 596:1 597:1 598:1 599:0 600:0 601:0 602:0 603:1 604:0 605:1 606:0 607:0 608:1 609:0 610:1 611:1 612:0 613:0 614:0 615:1 616:0 617:0 618:0 619:1 620:1 621:0 622:1 623:1 624:1 625:0 626:0 627:1 628:0 629:0 630:0 631:0 632:1 633:0 634:1 635:1 636:0 637:0 638:1 639:0 640:1 641:0 642:1 643:0 644:1 645:0 646:0 647:1 648:1 649:1 650:0 651:1 652:0 653:1 654:1 655:1 656:0 657:0 658:0 659:0 660:0 661:0 662:1 663:1 664:0 665:1 666:0 667:0 668:0 669:1 670:1 671:0 672:0 673:1 674:0 675:1 676:0 677:0 678:0 679:0 680:1 681:1 682:1 683:0 684:1 685:0 686:0 687:0 688:0 689:1 690:0 691:1 692:0 693:0 694:0 695:0 696:0 697:0 698:1 699:0 700:0 701:1 702:0 703:1 704:1 705:0 706:0 707:0 708:0 709:0 710:0 711:1 712:0 713:0 714:0 715:0 716:0 717:0 718:0 719:0 720:0 721:1 722:0 723:0 724:0 725:0 726:0 727:1 728:1 729:1 730:1 731:1 732:0 733:0 734:0 735:1 736:0 737:0 738:0 739:0 740:1 741:1 742:0 743:0 744:0 745:0 746:1 747:0 748:1 749:1 750:1 751:0 752:0 753:0 754:0 755:1 756:0 757:0 758:0 759:0 760:0 761:0 762:1 763:0 764:0 765:1 766:0 767:0 768:0 769:0 770:0 771:0 772:0 773:0 774:0 775:0 776:0 777:0 778:0 779:0 780:0 781:0 782:0 783:0 784:0 785:0 786:0 787:1 788:1 789:0 790:0 791:0 792:0 793:0 794:0 795:1 796:0 797:0 798:0 799:0 800:0 801:0 802:0 803:1 804:0 805:0 806:0 807:0 808:0 809:1 810:0 811:1 812:0 813:0 814:0 815:1 816:1 817:0 818:0 819:1 820:0 821:1 822:0 823:1 824:1 825:1 826:0 827:0 828:0 829:0 830:0 831:1 832:0 833:0 834:0 835:0 836:0 837:1 838:1 839:0 840:1 841:0 842:0 843:0 844:0 845:0 846:1 847:1 848:0 849:1 850:0 851:1 852:1 853:0 854:0 855:1 856:0 857:0 858:0 859:0 860:0 861:0 862:0 863:0 864:0 865:0 866:1 867:0 868:1 869:0 870:0 871:0 872:0 873:0 874:0 875:0 876:0 877:0 878:0 879:0 880:0 881:1 882:1 883:0 884:0 885:0 886:0 887:1 888:0 889:0 890:0 891:1 892:1 893:0 894:0 895:0 896:1 897:0 898:0 899:0 900:0 901:0 902:0 903:1 904:0 905:0 906:1 907:1 908:1 909:0 910:1 911:0 912:1 913:0 914:1 915:1 916:0 917:0 918:0 919:1 920:1 921:0 922:1 923:0 924:0 925:0 926:0 927:0 928:0 929:1 930:0 931:0 932:0 933:0 934:0 935:1 936:1 937:0 938:1 939:0 940:0 941:1 942:1 943:0 944:0 945:0 946:0 947:0 948:0 949:1 950:0 951:0 952:1 953:0 954:0 955:0 956:0 957:1 958:0 959:0 960:0 961:1 962:0 963:1 964:0 965:0 966:1 967:0 968:0 969:0 970:0 971:0 972:0 973:1 974:0 975:0 976:1 977:1 978:0 979:1 980:0 981:0 982:0 983:0 984:1 985:0 986:1 987:1 988:0 989:0 990:0 991:1 992:0 993:1 994:0 995:0 996:0 997:0 998:0 999:1 1000:0 1001:0 1002:0 1003:0 1004:0 1005:0 1006:0 1007:0 1008:1 1009:0 1010:1 1011:0 1012:0 1013:0 1014:0 1015:0 1016:1 1017:1 1018:0 1019:0 1020:0 1021:0 1022:1 1023:0 1024:1 #
0.53374799212728463171373505247175 1:0 2:1 3:0 4:0 5:0 6:0 7:1 8:0 9:0 10:0 11:0 12:0 13:0 14:1 15:0 16:0 17:0 18:1 19:1 20:0 21:1 22:0 23:0 24:0 25:0 26:0 27:0 28:0 29:0 30:0 31:0 32:1 33:0 34:0 35:0 36:0 37:0 38:1 39:1 40:0 41:0 42:1 43:0 44:1 45:0 46:0 47:0 48:0 49:0 50:0 51:1 52:1 53:0 54:0 55:0 56:0 57:0 58:0 59:0 60:0 61:0 62:1 63:0 64:0 65:0 66:0 67:1 68:0 69:0 70:0 71:0 72:0 73:1 74:0 75:1 76:1 77:0 78:0 79:0 80:0 81:0 82:0 83:0 84:0 85:0 86:0 87:1 88:0 89:0 90:0 91:0 92:0 93:0 94:0 95:0 96:0 97:0 98:1 99:0 100:0 101:1 102:0 103:0 104:0 105:0 106:0 107:0 108:0 109:0 110:0 111:0 112:0 113:0 114:1 115:0 116:0 117:0 118:0 119:0 120:0 121:0 122:0 123:0 124:0 125:0 126:0 127:0 128:0 129:0 130:0 131:1 132:0 133:0 134:0 135:0 136:0 137:0 138:1 139:0 140:1 141:1 142:0 143:0 144:0 145:0 146:0 147:0 148:0 149:0 150:0 151:0 152:0 153:0 154:1 155:1 156:0 157:0 158:1 159:0 160:0 161:1 162:0 163:0 164:1 165:0 166:0 167:0 168:1 169:0 170:1 171:0 172:1 173:0 174:0 175:0 176:0 177:1 178:0 179:0 180:0 181:0 182:0 183:0 184:1 185:0 186:1 187:0 188:0 189:1 190:0 191:1 192:1 193:0 194:0 195:0 196:1 197:1 198:0 199:0 200:1 201:1 202:0 203:1 204:0 205:0 206:0 207:0 208:0 209:1 210:0 211:1 212:0 213:1 214:0 215:1 216:0 217:0 218:0 219:0 220:0 221:0 222:0 223:0 224:0 225:1 226:1 227:0 228:0 229:0 230:1 231:0 232:1 233:1 234:0 235:1 236:0 237:0 238:0 239:0 240:0 241:1 242:0 243:0 244:0 245:0 246:0 247:0 248:0 249:1 250:0 251:0 252:0 253:0 254:1 255:1 256:1 257:0 258:0 259:0 260:0 261:1 262:0 263:0 264:0 265:0 266:0 267:0 268:0 269:0 270:0 271:0 272:1 273:0 274:0 275:0 276:0 277:0 278:0 279:0 280:0 281:0 282:0 283:0 284:0 285:1 286:0 287:1 288:0 289:0 290:1 291:0 292:1 293:0 294:1 295:1 296:0 297:0 298:0 299:0 300:1 301:0 302:1 303:0 304:0 305:0 306:0 307:0 308:0 309:1 310:0 311:0 312:0 313:0 314:0 315:0 316:0 317:1 318:1 319:1 320:0 321:0 322:0 323:1 324:0 325:1 326:0 327:0 328:1 329:1 330:1 331:1 332:0 333:0 334:1 335:0 336:0 337:0 338:0 339:0 340:1 341:0 342:0 343:1 344:0 345:1 346:1 347:0 348:0 349:0 350:0 351:1 352:0 353:0 354:0 355:1 356:0 357:0 358:1 359:0 360:0 361:1 362:1 363:1 364:0 365:0 366:0 367:0 368:0 369:0 370:0 371:1 372:0 373:1 374:1 375:1 376:0 377:1 378:0 379:0 380:0 381:0 382:0 383:0 384:0 385:0 386:0 387:0 388:0 389:0 390:1 391:0 392:0 393:0 394:1 395:1 396:0 397:0 398:0 399:0 400:0 401:0 402:0 403:0 404:0 405:0 406:1 407:1 408:0 409:0 410:1 411:0 412:0 413:1 414:1 415:0 416:1 417:0 418:1 419:0 420:0 421:1 422:0 423:0 424:0 425:1 426:0 427:1 428:0 429:0 430:0 431:1 432:1 433:0 434:0 435:0 436:0 437:0 438:0 439:1 440:0 441:0 442:0 443:0 444:1 445:0 446:0 447:0 448:0 449:1 450:0 451:0 452:0 453:1 454:0 455:1 456:0 457:0 458:1 459:0 460:0 461:0 462:0 463:0 464:0 465:0 466:0 467:0 468:0 469:0 470:0 471:0 472:0 473:0 474:0 475:0 476:0 477:0 478:1 479:1 480:1 481:0 482:0 483:0 484:0 485:0 486:1 487:0 488:0 489:0 490:1 491:0 492:0 493:0 494:0 495:0 496:0 497:0 498:0 499:0 500:0 501:0 502:0 503:0 504:0 505:0 506:0 507:0 508:0 509:1 510:1 511:0 512:1 513:1 514:0 515:0 516:0 517:0 518:1 519:0 520:1 521:0 522:0 523:0 524:0 525:0 526:0 527:0 528:1 529:0 530:0 531:0 532:0 533:1 534:0 535:1 536:0 537:1 538:0 539:0 540:0 541:1 542:0 543:0 544:0 545:0 546:0 547:0 548:0 549:1 550:1 551:0 552:0 553:0 554:1 555:0 556:1 557:0 558:1 559:0 560:1 561:0 562:0 563:0 564:0 565:0 566:0 567:0 568:1 569:0 570:1 571:0 572:1 573:0 574:0 575:0 576:1 577:0 578:0 579:0 580:1 581:1 582:0 583:0 584:0 585:1 586:0 587:1 588:0 589:0 590:0 591:1 592:1 593:1 594:0 595:0 596:0 597:0 598:0 599:0 600:0 601:0 602:0 603:0 604:0 605:0 606:0 607:1 608:1 609:0 610:1 611:0 612:0 613:0 614:0 615:0 616:1 617:0 618:0 619:1 620:1 621:0 622:0 623:1 624:1 625:1 626:0 627:1 628:0 629:0 630:1 631:0 632:0 633:0 634:0 635:1 636:0 637:0 638:0 639:1 640:1 641:0 642:0 643:0 644:1 645:1 646:0 647:1 648:0 649:0 650:0 651:0 652:0 653:0 654:0 655:1 656:0 657:1 658:0 659:0 660:0 661:0 662:1 663:0 664:0 665:0 666:0 667:0 668:1 669:1 670:0 671:0 672:0 673:0 674:0 675:1 676:0 677:0 678:1 679:1 680:0 681:0 682:0 683:0 684:0 685:0 686:0 687:0 688:0 689:0 690:0 691:0 692:0 693:0 694:1 695:0 696:1 697:0 698:0 699:0 700:0 701:0 702:0 703:0 704:1 705:0 706:0 707:0 708:1 709:0 710:0 711:0 712:0 713:0 714:0 715:0 716:0 717:0 718:0 719:0 720:0 721:1 722:0 723:0 724:0 725:0 726:0 727:0 728:0 729:1 730:1 731:0 732:0 733:0 734:0 735:1 736:0 737:0 738:1 739:0 740:0 741:0 742:0 743:0 744:0 745:0 746:0 747:0 748:1 749:1 750:1 751:0 752:0 753:0 754:0 755:0 756:0 757:1 758:0 759:0 760:0 761:0 762:1 763:0 764:0 765:1 766:0 767:1 768:0 769:0 770:0 771:0 772:0 773:0 774:0 775:0 776:0 777:0 778:0 779:1 780:0 781:1 782:0 783:0 784:1 785:1 786:1 787:0 788:1 789:0 790:0 791:0 792:0 793:0 794:0 795:1 796:1 797:1 798:0 799:0 800:0 801:0 802:1 803:1 804:0 805:0 806:1 807:0 808:0 809:0 810:0 811:0 812:1 813:0 814:0 815:0 816:0 817:0 818:1 819:1 820:0 821:0 822:0 823:1 824:0 825:0 826:0 827:0 828:0 829:0 830:1 831:1 832:0 833:1 834:0 835:1 836:0 837:0 838:0 839:0 840:0 841:0 842:0 843:1 844:1 845:0 846:1 847:1 848:0 849:0 850:0 851:0 852:1 853:1 854:1 855:0 856:0 857:0 858:0 859:0 860:0 861:0 862:0 863:0 864:0 865:0 866:0 867:0 868:0 869:0 870:0 871:0 872:0 873:0 874:0 875:0 876:0 877:0 878:0 879:0 880:0 881:1 882:1 883:0 884:0 885:0 886:0 887:1 888:0 889:0 890:0 891:0 892:0 893:0 894:0 895:0 896:0 897:0 898:0 899:0 900:0 901:0 902:0 903:1 904:0 905:0 906:1 907:1 908:0 909:1 910:1 911:0 912:1 913:0 914:1 915:1 916:1 917:1 918:0 919:1 920:0 921:0 922:0 923:0 924:0 925:0 926:0 927:0 928:0 929:1 930:0 931:0 932:0 933:0 934:0 935:1 936:1 937:0 938:0 939:0 940:0 941:0 942:0 943:0 944:1 945:0 946:0 947:0 948:1 949:0 950:0 951:0 952:0 953:0 954:0 955:0 956:0 957:1 958:0 959:0 960:1 961:0 962:0 963:1 964:0 965:0 966:0 967:0 968:0 969:0 970:0 971:1 972:0 973:0 974:0 975:1 976:0 977:0 978:0 979:0 980:1 981:0 982:0 983:0 984:1 985:0 986:1 987:1 988:0 989:0 990:0 991:0 992:0 993:0 994:1 995:0 996:1 997:0 998:0 999:1 1000:0 1001:0 1002:0 1003:0 1004:0 1005:1 1006:0 1007:0 1008:1 1009:1 1010:0 1011:1 1012:0 1013:0 1014:0 1015:0 1016:0 1017:0 1018:0 1019:0 1020:0 1021:1 1022:0 1023:0 1024:1 #
0.53374799212728463171373505247175 1:0 2:0 3:0 4:0 5:0 6:0 7:0 8:0 9:1 10:0 11:0 12:0 13:0 14:1 15:0 16:0 17:0 18:1 19:1 20:0 21:1 22:0 23:0 24:0 25:1 26:0 27:0 28:1 29:0 30:0 31:0 32:1 33:0 34:0 35:0 36:1 37:0 38:1 39:1 40:0 41:0 42:0 43:1 44:0 45:0 46:1 47:0 48:0 49:0 50:0 51:0 52:1 53:1 54:1 55:0 56:0 57:0 58:0 59:0 60:0 61:0 62:0 63:1 64:0 65:0 66:0 67:1 68:1 69:1 70:0 71:1 72:1 73:1 74:0 75:0 76:1 77:0 78:0 79:0 80:0 81:0 82:0 83:0 84:0 85:0 86:0 87:0 88:0 89:1 90:0 91:1 92:0 93:0 94:0 95:0 96:0 97:0 98:0 99:0 100:0 101:1 102:0 103:0 104:0 105:0 106:0 107:0 108:0 109:1 110:0 111:1 112:0 113:0 114:1 115:1 116:1 117:1 118:0 119:0 120:0 121:0 122:0 123:0 124:0 125:0 126:1 127:0 128:0 129:0 130:0 131:1 132:0 133:0 134:0 135:1 136:0 137:1 138:0 139:1 140:1 141:1 142:0 143:0 144:0 145:0 146:0 147:0 148:0 149:1 150:0 151:0 152:0 153:1 154:0 155:1 156:0 157:0 158:1 159:0 160:0 161:1 162:0 163:0 164:1 165:1 166:1 167:0 168:1 169:1 170:1 171:0 172:1 173:1 174:0 175:0 176:0 177:1 178:1 179:0 180:0 181:0 182:1 183:0 184:0 185:0 186:1 187:1 188:0 189:1 190:0 191:1 192:1 193:1 194:0 195:0 196:1 197:0 198:1 199:1 200:1 201:0 202:0 203:0 204:0 205:0 206:0 207:0 208:0 209:0 210:0 211:0 212:0 213:1 214:1 215:1 216:0 217:0 218:0 219:0 220:0 221:0 222:1 223:0 224:1 225:1 226:0 227:0 228:0 229:0 230:0 231:0 232:1 233:1 234:0 235:1 236:0 237:0 238:0 239:0 240:0 241:0 242:0 243:0 244:0 245:0 246:0 247:0 248:0 249:0 250:1 251:0 252:0 253:0 254:1 255:1 256:0 257:1 258:0 259:0 260:0 261:1 262:0 263:0 264:0 265:0 266:0 267:0 268:0 269:0 270:1 271:0 272:0 273:0 274:0 275:0 276:0 277:0 278:0 279:1 280:0 281:0 282:0 283:0 284:1 285:1 286:0 287:0 288:0 289:0 290:1 291:1 292:1 293:0 294:1 295:0 296:0 297:0 298:1 299:0 300:1 301:0 302:0 303:0 304:1 305:0 306:0 307:1 308:0 309:1 310:0 311:0 312:1 313:0 314:0 315:1 316:0 317:1 318:0 319:1 320:0 321:0 322:0 323:1 324:0 325:1 326:1 327:0 328:1 329:0 330:1 331:1 332:1 333:0 334:1 335:0 336:0 337:0 338:0 339:0 340:0 341:0 342:1 343:0 344:0 345:0 346:1 347:1 348:0 349:0 350:0 351:0 352:0 353:0 354:0 355:1 356:0 357:1 358:0 359:0 360:0 361:0 362:1 363:0 364:1 365:0 366:1 367:0 368:0 369:0 370:0 371:1 372:0 373:1 374:1 375:1 376:0 377:1 378:0 379:0 380:0 381:0 382:0 383:0 384:0 385:0 386:0 387:0 388:0 389:0 390:0 391:0 392:0 393:0 394:1 395:1 396:1 397:1 398:0 399:0 400:0 401:0 402:0 403:0 404:0 405:0 406:0 407:0 408:1 409:0 410:0 411:0 412:0 413:1 414:1 415:0 416:1 417:0 418:0 419:1 420:1 421:1 422:1 423:0 424:0 425:1 426:0 427:0 428:0 429:0 430:0 431:0 432:0 433:0 434:1 435:1 436:0 437:0 438:0 439:1 440:0 441:1 442:0 443:0 444:1 445:0 446:0 447:0 448:0 449:1 450:0 451:0 452:1 453:1 454:0 455:0 456:0 457:0 458:1 459:0 460:0 461:0 462:0 463:0 464:0 465:1 466:0 467:0 468:1 469:0 470:0 471:0 472:0 473:1 474:0 475:1 476:0 477:0 478:1 479:1 480:1 481:0 482:0 483:0 484:0 485:0 486:0 487:0 488:1 489:0 490:0 491:0 492:0 493:0 494:0 495:0 496:1 497:0 498:1 499:0 500:0 501:0 502:1 503:0 504:0 505:0 506:0 507:0 508:0 509:1 510:1 511:0 512:0 513:1 514:0 515:0 516:0 517:1 518:1 519:0 520:1 521:0 522:0 523:0 524:0 525:0 526:1 527:0 528:1 529:0 530:1 531:0 532:1 533:0 534:0 535:0 536:0 537:1 538:0 539:0 540:1 541:1 542:0 543:0 544:0 545:0 546:0 547:1 548:1 549:1 550:1 551:1 552:0 553:1 554:1 555:1 556:0 557:0 558:1 559:1 560:1 561:0 562:0 563:0 564:0 565:0 566:0 567:1 568:0 569:0 570:0 571:0 572:1 573:0 574:0 575:0 576:1 577:0 578:0 579:0 580:1 581:1 582:0 583:1 584:0 585:1 586:1 587:1 588:0 589:0 590:0 591:1 592:1 593:1 594:0 595:1 596:0 597:0 598:0 599:0 600:0 601:0 602:0 603:0 604:1 605:0 606:0 607:0 608:0 609:0 610:1 611:0 612:1 613:0 614:0 615:0 616:1 617:1 618:0 619:1 620:1 621:0 622:0 623:1 624:1 625:1 626:0 627:1 628:0 629:0 630:0 631:0 632:0 633:1 634:0 635:1 636:0 637:0 638:0 639:1 640:0 641:0 642:0 643:0 644:0 645:1 646:1 647:0 648:0 649:1 650:0 651:0 652:1 653:0 654:0 655:0 656:1 657:0 658:0 659:0 660:0 661:0 662:1 663:0 664:1 665:0 666:0 667:0 668:0 669:0 670:0 671:0 672:0 673:0 674:1 675:1 676:0 677:0 678:1 679:1 680:0 681:0 682:0 683:0 684:0 685:1 686:0 687:0 688:0 689:1 690:0 691:0 692:0 693:0 694:0 695:0 696:1 697:0 698:0 699:1 700:1 701:0 702:0 703:0 704:0 705:0 706:0 707:1 708:1 709:0 710:0 711:0 712:1 713:0 714:0 715:1 716:0 717:0 718:0 719:1 720:0 721:1 722:0 723:0 724:0 725:0 726:0 727:0 728:0 729:1 730:0 731:0 732:0 733:0 734:0 735:1 736:0 737:0 738:1 739:0 740:0 741:0 742:0 743:1 744:1 745:0 746:1 747:0 748:1 749:1 750:0 751:0 752:0 753:0 754:1 755:0 756:0 757:0 758:0 759:1 760:1 761:0 762:1 763:0 764:0 765:1 766:0 767:1 768:0 769:1 770:0 771:1 772:0 773:0 774:0 775:0 776:1 777:0 778:0 779:0 780:0 781:0 782:0 783:0 784:1 785:1 786:1 787:1 788:0 789:0 790:0 791:0 792:0 793:0 794:0 795:1 796:0 797:0 798:0 799:0 800:0 801:0 802:0 803:1 804:0 805:0 806:0 807:1 808:0 809:0 810:0 811:0 812:0 813:0 814:0 815:0 816:0 817:0 818:1 819:1 820:1 821:1 822:0 823:1 824:1 825:0 826:0 827:0 828:0 829:0 830:1 831:1 832:0 833:0 834:1 835:0 836:0 837:0 838:0 839:1 840:0 841:0 842:1 843:0 844:1 845:0 846:1 847:1 848:0 849:0 850:1 851:0 852:1 853:1 854:0 855:0 856:0 857:0 858:0 859:1 860:0 861:0 862:0 863:0 864:0 865:0 866:0 867:0 868:0 869:0 870:0 871:1 872:0 873:0 874:0 875:0 876:0 877:0 878:0 879:0 880:1 881:1 882:1 883:0 884:0 885:0 886:0 887:1 888:0 889:1 890:1 891:0 892:0 893:0 894:0 895:0 896:0 897:0 898:1 899:0 900:1 901:0 902:0 903:1 904:0 905:0 906:1 907:1 908:0 909:1 910:1 911:1 912:1 913:0 914:1 915:1 916:0 917:1 918:0 919:1 920:0 921:0 922:0 923:0 924:0 925:0 926:0 927:0 928:1 929:1 930:1 931:0 932:0 933:0 934:0 935:1 936:1 937:1 938:1 939:1 940:0 941:1 942:0 943:0 944:0 945:0 946:0 947:1 948:1 949:0 950:1 951:0 952:0 953:0 954:1 955:0 956:1 957:1 958:0 959:0 960:1 961:0 962:0 963:1 964:1 965:1 966:0 967:0 968:0 969:0 970:0 971:1 972:0 973:0 974:0 975:1 976:1 977:1 978:0 979:0 980:0 981:0 982:0 983:0 984:1 985:1 986:1 987:1 988:0 989:0 990:0 991:0 992:0 993:1 994:0 995:0 996:1 997:1 998:0 999:0 1000:0 1001:1 1002:0 1003:0 1004:1 1005:0 1006:0 1007:0 1008:0 1009:0 1010:0 1011:0 1012:0 1013:0 1014:0 1015:0 1016:0 1017:0 1018:1 1019:0 1020:0 1021:1 1022:1 1023:1 1024:1 #
0.53078671333833016277026217721868 1:0 2:0 3:0 4:0 5:0 6:0 7:1 8:0 9:0 10:0 11:0 12:0 13:0 14:1 15:0 16:1 17:0 18:0 19:0 20:0 21:0 22:0 23:1 24:0 25:0 26:1 27:0 28:0 29:0 30:0 31:0 32:0 33:0 34:0 35:0 36:1 37:1 38:0 39:0 40:0 41:0 42:1 43:0 44:0 45:0 46:0 47:0 48:1 49:0 50:1 51:0 52:0 53:0 54:0 55:0 56:0 57:1 58:1 59:0 60:1 61:0 62:1 63:1 64:0 65:0 66:0 67:0 68:0 69:0 70:0 71:1 72:0 73:1 74:0 75:0 76:1 77:0 78:0 79:0 80:0 81:1 82:0 83:0 84:0 85:1 86:0 87:0 88:0 89:1 90:1 91:1 92:0 93:0 94:1 95:0 96:0 97:0 98:1 99:0 100:0 101:1 102:0 103:0 104:0 105:0 106:0 107:0 108:0 109:0 110:0 111:0 112:0 113:1 114:0 115:0 116:1 117:0 118:0 119:0 120:1 121:0 122:0 123:0 124:0 125:0 126:1 127:0 128:1 129:0 130:0 131:1 132:0 133:0 134:0 135:0 136:0 137:0 138:0 139:0 140:0 141:0 142:0 143:0 144:0 145:0 146:1 147:0 148:0 149:0 150:0 151:0 152:1 153:0 154:0 155:1 156:0 157:0 158:1 159:1 160:1 161:1 162:1 163:0 164:0 165:1 166:1 167:0 168:1 169:0 170:0 171:0 172:0 173:0 174:0 175:0 176:0 177:0 178:1 179:1 180:0 181:0 182:0 183:0 184:0 185:0 186:1 187:0 188:0 189:1 190:0 191:0 192:1 193:1 194:0 195:0 196:1 197:0 198:0 199:0 200:0 201:0 202:1 203:1 204:0 205:0 206:0 207:0 208:0 209:1 210:0 211:0 212:0 213:1 214:0 215:1 216:0 217:0 218:0 219:0 220:1 221:0 222:0 223:0 224:0 225:1 226:0 227:0 228:0 229:1 230:0 231:0 232:0 233:1 234:0 235:0 236:0 237:0 238:0 239:0 240:0 241:0 242:0 243:0 244:0 245:0 246:1 247:0 248:0 249:1 250:1 251:0 252:0 253:1 254:1 255:0 256:0 257:0 258:0 259:0 260:0 261:0 262:0 263:0 264:1 265:0 266:0 267:0 268:0 269:1 270:0 271:0 272:0 273:0 274:0 275:0 276:0 277:1 278:0 279:1 280:0 281:0 282:0 283:0 284:1 285:0 286:0 287:0 288:0 289:0 290:0 291:1 292:0 293:0 294:1 295:1 296:0 297:0 298:1 299:0 300:0 301:0 302:1 303:0 304:1 305:0 306:0 307:1 308:0 309:1 310:0 311:0 312:1 313:0 314:0 315:1 316:0 317:1 318:1 319:1 320:0 321:0 322:1 323:0 324:0 325:0 326:0 327:0 328:0 329:0 330:0 331:0 332:0 333:0 334:0 335:0 336:0 337:0 338:0 339:0 340:0 341:0 342:0 343:0 344:0 345:0 346:0 347:1 348:0 349:0 350:0 351:0 352:0 353:1 354:0 355:0 356:1 357:1 358:0 359:0 360:0 361:0 362:0 363:0 364:0 365:1 366:0 367:0 368:0 369:0 370:0 371:1 372:0 373:0 374:1 375:1 376:0 377:0 378:0 379:0 380:0 381:1 382:0 383:0 384:0 385:0 386:0 387:0 388:0 389:0 390:0 391:0 392:0 393:0 394:0 395:0 396:1 397:0 398:0 399:0 400:1 401:0 402:0 403:0 404:1 405:1 406:0 407:0 408:0 409:0 410:0 411:0 412:1 413:0 414:1 415:0 416:1 417:0 418:1 419:1 420:1 421:0 422:1 423:0 424:0 425:0 426:0 427:1 428:0 429:0 430:0 431:1 432:0 433:0 434:0 435:0 436:0 437:0 438:0 439:0 440:0 441:1 442:0 443:0 444:0 445:0 446:0 447:1 448:0 449:0 450:0 451:0 452:1 453:0 454:0 455:0 456:0 457:0 458:0 459:0 460:0 461:0 462:0 463:0 464:1 465:1 466:0 467:1 468:0 469:0 470:0 471:1 472:0 473:0 474:0 475:0 476:0 477:0 478:0 479:0 480:0 481:0 482:1 483:0 484:0 485:0 486:0 487:0 488:1 489:0 490:1 491:0 492:1 493:0 494:0 495:0 496:0 497:0 498:1 499:0 500:0 501:1 502:0 503:0 504:0 505:0 506:0 507:0 508:0 509:0 510:1 511:1 512:0 513:0 514:0 515:0 516:0 517:0 518:0 519:1 520:0 521:0 522:0 523:0 524:0 525:0 526:0 527:1 528:1 529:0 530:0 531:0 532:0 533:0 534:1 535:1 536:0 537:0 538:0 539:0 540:1 541:0 542:0 543:0 544:0 545:0 546:0 547:1 548:0 549:1 550:0 551:1 552:1 553:0 554:1 555:1 556:0 557:0 558:0 559:1 560:0 561:0 562:0 563:0 564:0 565:0 566:0 567:0 568:0 569:0 570:0 571:0 572:0 573:0 574:1 575:0 576:1 577:0 578:0 579:1 580:1 581:1 582:0 583:1 584:0 585:1 586:1 587:0 588:1 589:0 590:0 591:0 592:0 593:0 594:0 595:0 596:0 597:0 598:0 599:1 600:0 601:0 602:0 603:0 604:0 605:0 606:0 607:0 608:0 609:0 610:0 611:0 612:0 613:0 614:0 615:0 616:0 617:0 618:1 619:0 620:1 621:0 622:0 623:0 624:1 625:0 626:0 627:0 628:0 629:0 630:0 631:0 632:0 633:0 634:0 635:1 636:0 637:0 638:0 639:0 640:1 641:0 642:0 643:0 644:0 645:0 646:0 647:0 648:0 649:1 650:0 651:0 652:0 653:0 654:0 655:0 656:1 657:0 658:1 659:0 660:0 661:1 662:0 663:1 664:1 665:0 666:0 667:0 668:0 669:0 670:0 671:0 672:0 673:0 674:1 675:1 676:0 677:0 678:0 679:1 680:0 681:0 682:0 683:0 684:0 685:0 686:0 687:0 688:0 689:1 690:0 691:1 692:0 693:0 694:0 695:0 696:1 697:0 698:0 699:0 700:0 701:0 702:0 703:1 704:0 705:1 706:0 707:1 708:0 709:0 710:0 711:1 712:0 713:0 714:0 715:0 716:0 717:0 718:0 719:0 720:0 721:1 722:1 723:0 724:0 725:0 726:0 727:0 728:0 729:0 730:0 731:1 732:0 733:0 734:1 735:1 736:1 737:0 738:1 739:1 740:0 741:0 742:0 743:1 744:0 745:1 746:0 747:0 748:0 749:1 750:1 751:0 752:0 753:0 754:0 755:0 756:0 757:0 758:0 759:0 760:0 761:0 762:1 763:1 764:0 765:0 766:0 767:0 768:0 769:0 770:0 771:0 772:0 773:0 774:0 775:0 776:1 777:0 778:0 779:0 780:0 781:0 782:0 783:0 784:0 785:0 786:0 787:0 788:0 789:0 790:0 791:0 792:0 793:0 794:0 795:0 796:1 797:0 798:0 799:0 800:0 801:0 802:0 803:0 804:1 805:1 806:0 807:0 808:1 809:0 810:0 811:0 812:0 813:0 814:0 815:0 816:0 817:0 818:0 819:0 820:0 821:0 822:0 823:0 824:0 825:0 826:0 827:0 828:0 829:0 830:0 831:0 832:0 833:0 834:1 835:0 836:0 837:0 838:0 839:0 840:0 841:0 842:0 843:0 844:1 845:0 846:0 847:0 848:0 849:0 850:0 851:0 852:0 853:0 854:0 855:0 856:0 857:1 858:0 859:0 860:0 861:0 862:0 863:1 864:0 865:1 866:0 867:0 868:1 869:1 870:0 871:1 872:0 873:0 874:0 875:0 876:0 877:0 878:0 879:0 880:1 881:0 882:0 883:0 884:0 885:0 886:0 887:0 888:1 889:1 890:0 891:0 892:0 893:0 894:1 895:0 896:0 897:0 898:0 899:1 900:0 901:1 902:0 903:0 904:1 905:0 906:0 907:1 908:0 909:0 910:0 911:0 912:0 913:1 914:0 915:0 916:0 917:0 918:1 919:0 920:1 921:1 922:0 923:0 924:0 925:0 926:0 927:0 928:1 929:0 930:1 931:0 932:0 933:0 934:0 935:1 936:1 937:0 938:1 939:1 940:1 941:1 942:0 943:0 944:0 945:0 946:1 947:0 948:0 949:0 950:1 951:0 952:0 953:0 954:0 955:0 956:1 957:1 958:0 959:1 960:1 961:1 962:0 963:1 964:0 965:0 966:0 967:1 968:0 969:0 970:0 971:0 972:0 973:0 974:0 975:0 976:1 977:1 978:0 979:0 980:0 981:0 982:0 983:1 984:0 985:0 986:0 987:0 988:0 989:1 990:0 991:0 992:0 993:1 994:1 995:0 996:1 997:0 998:0 999:0 1000:0 1001:0 1002:0 1003:0 1004:1 1005:0 1006:0 1007:0 1008:0 1009:0 1010:0 1011:1 1012:0 1013:0 1014:0 1015:0 1016:0 1017:0 1018:0 1019:0 1020:0 1021:0 1022:1 1023:0 1024:1 #
-0.53374799212728463171373505247175 1:0 2:0 3:0 4:0 5:0 6:0 7:0 8:0 9:1 10:0 11:0 12:0 13:0 14:0 15:0 16:0 17:0 18:0 19:1 20:0 21:1 22:0 23:0 24:0 25:0 26:0 27:1 28:1 29:0 30:0 31:0 32:0 33:0 34:0 35:0 36:0 37:0 38:1 39:1 40:0 41:0 42:0 43:1 44:0 45:1 46:1 47:0 48:0 49:0 50:0 51:0 52:1 53:0 54:0 55:0 56:0 57:0 58:0 59:0 60:0 61:0 62:0 63:0 64:0 65:0 66:0 67:1 68:1 69:1 70:0 71:1 72:1 73:1 74:0 75:0 76:1 77:0 78:1 79:0 80:0 81:0 82:0 83:0 84:0 85:0 86:0 87:0 88:0 89:1 90:0 91:1 92:0 93:0 94:0 95:1 96:0 97:0 98:0 99:0 100:0 101:1 102:0 103:0 104:0 105:0 106:0 107:0 108:1 109:0 110:0 111:1 112:0 113:0 114:1 115:0 116:1 117:1 118:0 119:0 120:0 121:0 122:0 123:0 124:0 125:0 126:1 127:0 128:0 129:0 130:0 131:1 132:0 133:0 134:0 135:0 136:0 137:1 138:0 139:1 140:1 141:0 142:0 143:0 144:0 145:0 146:0 147:0 148:0 149:1 150:0 151:0 152:0 153:1 154:0 155:1 156:0 157:0 158:1 159:0 160:0 161:1 162:0 163:0 164:1 165:1 166:0 167:0 168:1 169:1 170:1 171:0 172:1 173:0 174:0 175:0 176:0 177:1 178:1 179:0 180:0 181:0 182:0 183:0 184:1 185:0 186:1 187:1 188:1 189:1 190:0 191:1 192:1 193:1 194:0 195:0 196:1 197:0 198:0 199:1 200:1 201:1 202:0 203:0 204:0 205:0 206:0 207:0 208:0 209:1 210:0 211:0 212:0 213:1 214:0 215:1 216:0 217:0 218:0 219:0 220:0 221:0 222:1 223:0 224:1 225:1 226:0 227:0 228:0 229:0 230:1 231:0 232:1 233:1 234:0 235:1 236:0 237:0 238:0 239:0 240:0 241:0 242:0 243:0 244:0 245:0 246:1 247:0 248:0 249:0 250:1 251:0 252:0 253:0 254:1 255:1 256:0 257:1 258:0 259:0 260:0 261:1 262:0 263:0 264:0 265:0 266:0 267:0 268:0 269:0 270:0 271:1 272:0 273:0 274:0 275:0 276:0 277:0 278:0 279:1 280:0 281:0 282:0 283:0 284:1 285:1 286:0 287:1 288:0 289:0 290:1 291:0 292:1 293:0 294:1 295:1 296:0 297:0 298:1 299:0 300:1 301:0 302:0 303:0 304:0 305:0 306:0 307:0 308:0 309:1 310:0 311:0 312:0 313:0 314:0 315:1 316:0 317:1 318:1 319:1 320:0 321:0 322:0 323:0 324:0 325:1 326:1 327:0 328:1 329:0 330:1 331:1 332:1 333:0 334:1 335:0 336:0 337:0 338:0 339:0 340:0 341:0 342:1 343:0 344:0 345:0 346:1 347:1 348:0 349:0 350:0 351:0 352:0 353:0 354:0 355:1 356:0 357:1 358:0 359:0 360:0 361:0 362:1 363:0 364:1 365:0 366:0 367:0 368:0 369:0 370:0 371:1 372:0 373:1 374:1 375:1 376:0 377:1 378:0 379:0 380:0 381:0 382:0 383:0 384:0 385:0 386:0 387:0 388:0 389:0 390:0 391:0 392:0 393:0 394:1 395:1 396:0 397:1 398:0 399:0 400:0 401:0 402:0 403:0 404:0 405:0 406:0 407:0 408:1 409:0 410:0 411:0 412:0 413:0 414:1 415:0 416:1 417:0 418:0 419:1 420:1 421:1 422:1 423:0 424:0 425:1 426:0 427:0 428:0 429:0 430:0 431:0 432:0 433:0 434:1 435:0 436:0 437:0 438:0 439:1 440:0 441:0 442:0 443:0 444:1 445:0 446:0 447:0 448:0 449:1 450:0 451:0 452:0 453:1 454:0 455:0 456:0 457:0 458:1 459:0 460:0 461:0 462:0 463:0 464:0 465:0 466:0 467:0 468:1 469:0 470:0 471:0 472:0 473:1 474:0 475:1 476:0 477:0 478:1 479:1 480:0 481:0 482:0 483:0 484:0 485:0 486:0 487:0 488:1 489:0 490:0 491:0 492:0 493:0 494:0 495:0 496:1 497:0 498:1 499:0 500:0 501:0 502:1 503:0 504:0 505:0 506:0 507:0 508:0 509:1 510:1 511:0 512:0 513:1 514:0 515:1 516:0 517:0 518:1 519:0 520:1 521:0 522:0 523:0 524:0 525:0 526:1 527:0 528:1 529:0 530:1 531:0 532:1 533:0 534:0 535:0 536:0 537:1 538:0 539:0 540:1 541:1 542:0 543:0 544:0 545:0 546:0 547:1 548:0 549:1 550:0 551:0 552:0 553:1 554:1 555:1 556:0 557:0 558:1 559:1 560:1 561:0 562:0 563:0 564:0 565:0 566:0 567:1 568:0 569:0 570:0 571:0 572:1 573:0 574:0 575:0 576:1 577:0 578:0 579:0 580:1 581:1 582:0 583:0 584:0 585:1 586:0 587:1 588:0 589:0 590:0 591:1 592:1 593:0 594:0 595:0 596:1 597:0 598:0 599:0 600:0 601:0 602:0 603:0 604:0 605:0 606:0 607:0 608:0 609:0 610:1 611:0 612:1 613:0 614:0 615:0 616:1 617:0 618:0 619:1 620:1 621:0 622:0 623:1 624:1 625:0 626:0 627:1 628:0 629:0 630:0 631:0 632:0 633:0 634:0 635:1 636:0 637:0 638:0 639:0 640:1 641:0 642:0 643:0 644:1 645:1 646:1 647:1 648:0 649:0 650:0 651:0 652:1 653:0 654:0 655:0 656:1 657:0 658:0 659:0 660:0 661:0 662:1 663:0 664:1 665:0 666:0 667:0 668:0 669:0 670:1 671:0 672:0 673:0 674:1 675:1 676:0 677:0 678:0 679:0 680:0 681:0 682:0 683:0 684:0 685:1 686:0 687:0 688:0 689:1 690:0 691:0 692:0 693:0 694:0 695:0 696:0 697:0 698:0 699:1 700:1 701:0 702:0 703:0 704:0 705:0 706:0 707:0 708:0 709:0 710:0 711:0 712:0 713:0 714:0 715:1 716:0 717:0 718:0 719:0 720:0 721:1 722:0 723:0 724:0 725:0 726:0 727:0 728:0 729:1 730:0 731:0 732:0 733:0 734:0 735:1 736:0 737:0 738:1 739:0 740:0 741:0 742:0 743:1 744:0 745:0 746:1 747:0 748:1 749:1 750:1 751:0 752:0 753:0 754:1 755:0 756:0 757:0 758:0 759:0 760:0 761:0 762:0 763:0 764:0 765:1 766:0 767:1 768:0 769:1 770:0 771:1 772:0 773:0 774:0 775:0 776:1 777:0 778:0 779:0 780:0 781:0 782:0 783:0 784:1 785:1 786:1 787:1 788:0 789:0 790:0 791:0 792:0 793:0 794:0 795:1 796:0 797:0 798:0 799:0 800:0 801:0 802:0 803:1 804:0 805:0 806:0 807:0 808:0 809:0 810:0 811:0 812:0 813:0 814:0 815:0 816:0 817:0 818:1 819:1 820:0 821:1 822:0 823:1 824:1 825:1 826:0 827:0 828:0 829:0 830:0 831:1 832:0 833:0 834:1 835:0 836:0 837:0 838:0 839:1 840:0 841:0 842:1 843:0 844:1 845:0 846:1 847:1 848:0 849:0 850:0 851:0 852:1 853:1 854:0 855:0 856:0 857:0 858:0 859:1 860:0 861:0 862:0 863:0 864:0 865:0 866:0 867:0 868:0 869:0 870:0 871:1 872:0 873:0 874:0 875:0 876:0 877:0 878:0 879:0 880:1 881:0 882:1 883:0 884:0 885:0 886:0 887:1 888:0 889:1 890:1 891:0 892:0 893:0 894:0 895:0 896:0 897:0 898:0 899:0 900:1 901:0 902:0 903:1 904:0 905:0 906:1 907:1 908:0 909:1 910:1 911:1 912:1 913:0 914:1 915:1 916:0 917:1 918:0 919:1 920:0 921:0 922:0 923:0 924:0 925:0 926:0 927:0 928:1 929:1 930:1 931:0 932:0 933:0 934:0 935:1 936:0 937:0 938:1 939:1 940:0 941:0 942:1 943:0 944:0 945:0 946:0 947:0 948:1 949:0 950:1 951:0 952:0 953:0 954:0 955:0 956:0 957:1 958:0 959:0 960:1 961:1 962:0 963:1 964:1 965:0 966:0 967:0 968:0 969:0 970:0 971:0 972:0 973:0 974:0 975:0 976:0 977:0 978:0 979:0 980:0 981:0 982:0 983:0 984:1 985:1 986:1 987:1 988:0 989:0 990:0 991:0 992:0 993:1 994:0 995:0 996:1 997:1 998:0 999:0 1000:0 1001:1 1002:0 1003:0 1004:1 1005:0 1006:0 1007:0 1008:0 1009:0 1010:0 1011:0 1012:0 1013:0 1014:0 1015:0 1016:0 1017:0 1018:1 1019:0 1020:0 1021:1 1022:0 1023:0 1024:1 #
-0.53374799212728463171373505247175 1:1 2:1 3:0 4:0 5:0 6:1 7:1 8:0 9:0 10:1 11:0 12:0 13:0 14:1 15:0 16:0 17:0 18:1 19:1 20:0 21:0 22:0 23:0 24:1 25:0 26:0 27:1 28:0 29:1 30:0 31:1 32:0 33:1 34:0 35:1 36:0 37:0 38:0 39:1 40:0 41:0 42:0 43:1 44:1 45:0 46:0 47:1 48:1 49:1 50:1 51:0 52:0 53:1 54:0 55:0 56:0 57:0 58:1 59:1 60:1 61:0 62:0 63:0 64:1 65:0 66:0 67:1 68:1 69:0 70:1 71:0 72:1 73:0 74:1 75:0 76:0 77:1 78:0 79:1 80:0 81:0 82:0 83:1 84:0 85:0 86:1 87:0 88:0 89:1 90:1 91:1 92:0 93:0 94:0 95:1 96:0 97:1 98:1 99:0 100:0 101:0 102:0 103:1 104:0 105:1 106:0 107:0 108:1 109:0 110:1 111:1 112:0 113:0 114:1 115:1 116:1 117:0 118:0 119:1 120:0 121:0 122:1 123:1 124:1 125:0 126:0 127:0 128:1 129:1 130:0 131:1 132:0 133:0 134:1 135:0 136:1 137:0 138:1 139:0 140:0 141:1 142:0 143:0 144:0 145:0 146:1 147:0 148:1 149:0 150:0 151:0 152:0 153:1 154:0 155:1 156:0 157:0 158:1 159:0 160:0 161:1 162:1 163:0 164:0 165:0 166:0 167:1 168:0 169:0 170:1 171:1 172:1 173:1 174:0 175:0 176:0 177:1 178:0 179:0 180:0 181:1 182:0 183:1 184:0 185:1 186:1 187:1 188:1 189:0 190:1 191:1 192:0 193:0 194:0 195:0 196:0 197:0 198:0 199:0 200:0 201:0 202:0 203:0 204:0 205:0 206:1 207:1 208:0 209:1 210:1 211:0 212:0 213:1 214:1 215:1 216:1 217:0 218:1 219:0 220:0 221:0 222:0 223:0 224:1 225:0 226:0 227:1 228:1 229:1 230:0 231:0 232:1 233:1 234:0 235:0 236:0 237:0 238:1 239:0 240:0 241:1 242:0 243:0 244:0 245:0 246:1 247:1 248:1 249:1 250:0 251:1 252:0 253:0 254:1 255:1 256:1 257:0 258:0 259:1 260:0 261:1 262:0 263:0 264:0 265:0 266:0 267:0 268:1 269:1 270:1 271:1 272:1 273:0 274:0 275:1 276:0 277:0 278:0 279:1 280:0 281:0 282:1 283:0 284:1 285:0 286:0 287:0 288:0 289:0 290:1 291:1 292:1 293:0 294:0 295:1 296:1 297:1 298:0 299:1 300:1 301:0 302:1 303:0 304:0 305:0 306:0 307:0 308:0 309:0 310:1 311:0 312:0 313:0 314:1 315:0 316:1 317:1 318:0 319:1 320:0 321:1 322:0 323:0 324:0 325:1 326:0 327:0 328:0 329:1 330:1 331:0 332:1 333:1 334:1 335:0 336:0 337:0 338:0 339:0 340:0 341:0 342:0 343:1 344:1 345:0 346:0 347:1 348:1 349:1 350:0 351:1 352:0 353:0 354:0 355:1 356:0 357:0 358:1 359:1 360:0 361:0 362:0 363:0 364:1 365:0 366:0 367:0 368:0 369:1 370:0 371:1 372:0 373:0 374:1 375:1 376:1 377:0 378:0 379:0 380:1 381:0 382:0 383:1 384:0 385:0 386:0 387:0 388:0 389:0 390:0 391:0 392:1 393:0 394:0 395:0 396:0 397:1 398:1 399:0 400:0 401:0 402:0 403:0 404:1 405:0 406:1 407:0 408:0 409:0 410:0 411:1 412:0 413:0 414:1 415:1 416:0 417:1 418:0 419:1 420:1 421:0 422:1 423:0 424:1 425:1 426:0 427:0 428:0 429:0 430:0 431:1 432:0 433:0 434:0 435:0 436:0 437:0 438:0 439:1 440:0 441:0 442:0 443:0 444:0 445:0 446:0 447:0 448:0 449:1 450:0 451:1 452:1 453:1 454:0 455:1 456:0 457:1 458:0 459:0 460:0 461:0 462:0 463:1 464:0 465:0 466:0 467:1 468:0 469:1 470:0 471:0 472:0 473:1 474:1 475:1 476:0 477:0 478:1 479:1 480:1 481:0 482:0 483:1 484:0 485:0 486:0 487:0 488:1 489:0 490:0 491:1 492:0 493:1 494:1 495:0 496:0 497:0 498:1 499:1 500:0 501:1 502:1 503:0 504:1 505:0 506:0 507:0 508:0 509:0 510:0 511:1 512:1 513:0 514:1 515:1 516:1 517:0 518:1 519:1 520:0 521:1 522:1 523:1 524:0 525:1 526:0 527:0 528:1 529:0 530:0 531:1 532:1 533:0 534:0 535:1 536:0 537:0 538:0 539:1 540:0 541:1 542:0 543:0 544:0 545:1 546:0 547:0 548:0 549:1 550:0 551:1 552:1 553:0 554:0 555:1 556:0 557:0 558:1 559:0 560:0 561:0 562:0 563:0 564:1 565:1 566:0 567:0 568:0 569:0 570:1 571:1 572:1 573:0 574:0 575:0 576:1 577:1 578:1 579:0 580:1 581:0 582:0 583:0 584:1 585:0 586:1 587:1 588:1 589:0 590:0 591:0 592:0 593:0 594:0 595:0 596:1 597:0 598:0 599:0 600:0 601:1 602:0 603:1 604:1 605:0 606:0 607:1 608:1 609:0 610:1 611:0 612:0 613:0 614:0 615:1 616:1 617:0 618:0 619:0 620:1 621:1 622:0 623:1 624:0 625:0 626:0 627:1 628:1 629:0 630:1 631:0 632:0 633:0 634:1 635:1 636:0 637:0 638:1 639:0 640:1 641:0 642:0 643:0 644:0 645:0 646:1 647:0 648:0 649:0 650:1 651:0 652:0 653:0 654:0 655:1 656:0 657:1 658:0 659:0 660:0 661:0 662:1 663:0 664:0 665:0 666:0 667:0 668:0 669:1 670:1 671:0 672:0 673:1 674:0 675:0 676:0 677:0 678:0 679:0 680:0 681:1 682:0 683:1 684:0 685:0 686:0 687:1 688:1 689:0 690:0 691:0 692:1 693:0 694:0 695:1 696:0 697:0 698:0 699:1 700:1 701:0 702:0 703:1 704:1 705:0 706:1 707:0 708:0 709:0 710:0 711:0 712:0 713:0 714:1 715:0 716:0 717:1 718:0 719:0 720:1 721:0 722:0 723:1 724:0 725:0 726:1 727:1 728:1 729:1 730:0 731:0 732:0 733:0 734:0 735:1 736:0 737:0 738:0 739:0 740:0 741:0 742:0 743:0 744:1 745:1 746:0 747:0 748:1 749:1 750:0 751:0 752:0 753:1 754:1 755:0 756:0 757:0 758:0 759:0 760:0 761:1 762:1 763:1 764:0 765:1 766:0 767:0 768:1 769:1 770:1 771:0 772:1 773:0 774:0 775:1 776:1 777:0 778:0 779:0 780:0 781:0 782:0 783:0 784:1 785:1 786:0 787:1 788:0 789:0 790:1 791:1 792:0 793:0 794:0 795:1 796:1 797:0 798:0 799:0 800:1 801:1 802:1 803:0 804:1 805:0 806:1 807:0 808:1 809:0 810:1 811:0 812:0 813:1 814:0 815:0 816:0 817:0 818:1 819:1 820:0 821:1 822:0 823:1 824:0 825:0 826:0 827:0 828:1 829:1 830:0 831:0 832:1 833:0 834:1 835:0 836:0 837:0 838:0 839:1 840:0 841:0 842:0 843:0 844:0 845:0 846:0 847:0 848:0 849:0 850:0 851:0 852:1 853:1 854:1 855:0 856:0 857:0 858:0 859:1 860:0 861:0 862:1 863:0 864:1 865:0 866:1 867:0 868:1 869:0 870:0 871:1 872:0 873:0 874:1 875:0 876:0 877:1 878:1 879:0 880:1 881:0 882:1 883:1 884:0 885:0 886:0 887:1 888:1 889:0 890:0 891:1 892:0 893:0 894:0 895:1 896:1 897:0 898:1 899:1 900:1 901:0 902:0 903:0 904:0 905:0 906:1 907:1 908:0 909:1 910:0 911:0 912:0 913:0 914:0 915:0 916:0 917:0 918:0 919:1 920:0 921:0 922:0 923:1 924:0 925:0 926:1 927:0 928:1 929:1 930:0 931:0 932:0 933:1 934:0 935:1 936:0 937:0 938:0 939:1 940:1 941:0 942:1 943:1 944:1 945:0 946:1 947:0 948:1 949:0 950:0 951:0 952:0 953:0 954:0 955:1 956:0 957:0 958:0 959:0 960:0 961:0 962:0 963:1 964:1 965:0 966:1 967:1 968:0 969:0 970:0 971:1 972:0 973:0 974:1 975:0 976:0 977:0 978:0 979:1 980:0 981:1 982:1 983:0 984:0 985:1 986:1 987:1 988:0 989:1 990:0 991:0 992:1 993:1 994:1 995:1 996:1 997:0 998:0 999:1 1000:0 1001:0 1002:0 1003:0 1004:0 1005:0 1006:1 1007:1 1008:1 1009:0 1010:0 1011:0 1012:0 1013:1 1014:0 1015:1 1016:0 1017:1 1018:0 1019:0 1020:0 1021:1 1022:0 1023:0 1024:1 #
-0.53374799212728463171373505247175 1:0 2:0 3:0 4:0 5:0 6:1 7:1 8:0 9:1 10:0 11:0 12:0 13:0 14:0 15:0 16:0 17:0 18:0 19:1 20:0 21:1 22:0 23:0 24:0 25:0 26:0 27:0 28:0 29:0 30:0 31:0 32:0 33:1 34:0 35:1 36:1 37:0 38:1 39:1 40:1 41:0 42:0 43:1 44:0 45:0 46:1 47:0 48:0 49:0 50:0 51:0 52:1 53:0 54:1 55:0 56:0 57:0 58:1 59:0 60:0 61:0 62:1 63:0 64:0 65:0 66:0 67:1 68:0 69:0 70:0 71:0 72:0 73:0 74:0 75:0 76:0 77:0 78:0 79:0 80:0 81:0 82:1 83:0 84:0 85:0 86:0 87:0 88:0 89:1 90:0 91:1 92:0 93:0 94:0 95:0 96:0 97:0 98:0 99:0 100:0 101:1 102:0 103:0 104:0 105:0 106:0 107:0 108:0 109:1 110:0 111:1 112:0 113:0 114:1 115:0 116:0 117:0 118:0 119:0 120:0 121:0 122:1 123:0 124:0 125:0 126:0 127:0 128:0 129:0 130:0 131:1 132:0 133:0 134:0 135:0 136:0 137:0 138:0 139:0 140:1 141:0 142:0 143:0 144:0 145:0 146:0 147:0 148:0 149:0 150:0 151:0 152:1 153:1 154:0 155:1 156:0 157:0 158:1 159:0 160:1 161:1 162:1 163:0 164:1 165:0 166:1 167:0 168:1 169:0 170:1 171:0 172:1 173:0 174:0 175:1 176:0 177:1 178:0 179:0 180:0 181:0 182:0 183:0 184:0 185:0 186:1 187:1 188:0 189:1 190:0 191:1 192:0 193:1 194:0 195:0 196:1 197:0 198:0 199:0 200:1 201:0 202:1 203:0 204:0 205:0 206:0 207:0 208:0 209:0 210:1 211:0 212:1 213:1 214:0 215:1 216:0 217:0 218:0 219:0 220:0 221:0 222:0 223:0 224:0 225:1 226:0 227:0 228:0 229:1 230:0 231:0 232:1 233:1 234:0 235:0 236:0 237:0 238:0 239:0 240:0 241:0 242:0 243:0 244:0 245:1 246:0 247:0 248:0 249:1 250:0 251:0 252:0 253:1 254:1 255:0 256:0 257:0 258:0 259:0 260:0 261:0 262:0 263:0 264:0 265:0 266:0 267:0 268:0 269:0 270:0 271:1 272:0 273:0 274:0 275:0 276:0 277:0 278:0 279:1 280:0 281:0 282:0 283:0 284:0 285:1 286:0 287:0 288:0 289:0 290:1 291:0 292:1 293:0 294:1 295:1 296:0 297:0 298:0 299:0 300:1 301:0 302:0 303:0 304:1 305:0 306:0 307:1 308:0 309:0 310:0 311:0 312:0 313:0 314:0 315:0 316:0 317:1 318:1 319:1 320:0 321:1 322:0 323:0 324:0 325:1 326:0 327:0 328:1 329:0 330:1 331:1 332:1 333:0 334:1 335:0 336:0 337:0 338:0 339:0 340:0 341:0 342:0 343:0 344:0 345:0 346:0 347:0 348:0 349:0 350:0 351:0 352:0 353:0 354:0 355:1 356:1 357:1 358:0 359:0 360:0 361:0 362:1 363:0 364:0 365:0 366:0 367:1 368:0 369:0 370:0 371:1 372:0 373:1 374:1 375:1 376:0 377:0 378:0 379:0 380:1 381:0 382:0 383:0 384:0 385:1 386:0 387:0 388:0 389:0 390:0 391:0 392:0 393:0 394:0 395:1 396:0 397:0 398:0 399:0 400:0 401:0 402:0 403:0 404:0 405:0 406:0 407:0 408:0 409:0 410:0 411:0 412:0 413:0 414:1 415:0 416:0 417:0 418:0 419:0 420:0 421:1 422:1 423:0 424:0 425:1 426:0 427:0 428:0 429:0 430:0 431:0 432:1 433:0 434:0 435:0 436:0 437:0 438:0 439:0 440:0 441:0 442:0 443:0 444:1 445:0 446:0 447:0 448:0 449:0 450:0 451:0 452:1 453:1 454:0 455:0 456:0 457:1 458:1 459:0 460:0 461:0 462:0 463:0 464:0 465:0 466:0 467:0 468:0 469:0 470:0 471:0 472:0 473:0 474:0 475:0 476:0 477:0 478:1 479:1 480:0 481:0 482:0 483:0 484:0 485:0 486:0 487:0 488:1 489:0 490:0 491:0 492:0 493:1 494:0 495:0 496:1 497:0 498:0 499:0 500:0 501:0 502:0 503:0 504:0 505:0 506:0 507:0 508:0 509:0 510:1 511:0 512:0 513:0 514:0 515:1 516:0 517:0 518:1 519:1 520:0 521:0 522:0 523:0 524:1 525:0 526:0 527:0 528:1 529:0 530:0 531:0 532:1 533:0 534:1 535:0 536:0 537:1 538:0 539:0 540:0 541:1 542:0 543:0 544:0 545:1 546:0 547:0 548:0 549:1 550:0 551:0 552:0 553:0 554:0 555:0 556:1 557:0 558:1 559:1 560:1 561:0 562:1 563:0 564:0 565:0 566:1 567:0 568:0 569:0 570:0 571:0 572:1 573:0 574:1 575:0 576:0 577:0 578:0 579:1 580:1 581:1 582:0 583:1 584:0 585:0 586:0 587:1 588:0 589:0 590:0 591:0 592:1 593:1 594:0 595:0 596:1 597:0 598:0 599:0 600:0 601:1 602:0 603:0 604:0 605:0 606:0 607:0 608:1 609:0 610:1 611:0 612:0 613:0 614:0 615:0 616:1 617:0 618:0 619:1 620:1 621:0 622:0 623:1 624:1 625:0 626:0 627:1 628:0 629:0 630:1 631:0 632:0 633:0 634:0 635:1 636:0 637:0 638:0 639:0 640:1 641:0 642:0 643:0 644:0 645:0 646:0 647:1 648:0 649:1 650:0 651:0 652:0 653:0 654:0 655:1 656:0 657:0 658:0 659:0 660:0 661:0 662:0 663:0 664:0 665:0 666:0 667:1 668:0 669:0 670:1 671:0 672:0 673:1 674:0 675:1 676:0 677:0 678:0 679:0 680:0 681:1 682:0 683:0 684:0 685:0 686:0 687:0 688:0 689:1 690:0 691:0 692:0 693:0 694:1 695:1 696:0 697:0 698:0 699:0 700:0 701:0 702:0 703:0 704:0 705:0 706:0 707:0 708:0 709:0 710:0 711:1 712:0 713:0 714:0 715:0 716:1 717:0 718:0 719:0 720:0 721:1 722:1 723:1 724:0 725:0 726:0 727:0 728:0 729:1 730:0 731:0 732:1 733:0 734:0 735:1 736:0 737:0 738:0 739:0 740:0 741:0 742:0 743:0 744:0 745:0 746:1 747:0 748:1 749:1 750:1 751:0 752:0 753:0 754:0 755:0 756:1 757:0 758:0 759:0 760:0 761:0 762:1 763:0 764:0 765:1 766:0 767:0 768:0 769:0 770:0 771:0 772:0 773:0 774:0 775:0 776:0 777:0 778:0 779:0 780:0 781:0 782:0 783:0 784:1 785:0 786:0 787:0 788:0 789:0 790:0 791:0 792:0 793:0 794:0 795:1 796:0 797:0 798:0 799:0 800:0 801:0 802:0 803:1 804:0 805:0 806:0 807:0 808:0 809:0 810:0 811:0 812:0 813:0 814:0 815:0 816:0 817:0 818:1 819:1 820:0 821:0 822:0 823:1 824:0 825:0 826:0 827:0 828:0 829:0 830:0 831:1 832:0 833:0 834:1 835:0 836:0 837:0 838:0 839:0 840:0 841:0 842:0 843:0 844:0 845:0 846:1 847:1 848:0 849:0 850:0 851:0 852:1 853:0 854:0 855:0 856:0 857:0 858:0 859:1 860:0 861:0 862:0 863:0 864:0 865:0 866:0 867:1 868:1 869:0 870:0 871:0 872:0 873:0 874:0 875:0 876:0 877:0 878:0 879:0 880:0 881:0 882:1 883:0 884:0 885:0 886:0 887:0 888:0 889:0 890:0 891:1 892:0 893:0 894:0 895:0 896:0 897:0 898:0 899:0 900:1 901:0 902:1 903:1 904:0 905:0 906:1 907:1 908:0 909:0 910:1 911:0 912:1 913:1 914:1 915:1 916:0 917:0 918:0 919:1 920:0 921:0 922:0 923:0 924:0 925:0 926:0 927:0 928:0 929:1 930:1 931:0 932:0 933:0 934:0 935:1 936:1 937:0 938:1 939:0 940:0 941:0 942:0 943:0 944:1 945:1 946:0 947:0 948:0 949:0 950:1 951:0 952:0 953:0 954:0 955:1 956:0 957:1 958:0 959:0 960:0 961:0 962:1 963:1 964:0 965:0 966:0 967:0 968:0 969:0 970:0 971:0 972:0 973:0 974:0 975:0 976:1 977:1 978:0 979:0 980:0 981:0 982:0 983:0 984:1 985:0 986:1 987:1 988:0 989:0 990:0 991:0 992:0 993:0 994:1 995:0 996:0 997:0 998:0 999:0 1000:0 1001:0 1002:0 1003:0 1004:0 1005:0 1006:0 1007:0 1008:0 1009:1 1010:0 1011:0 1012:0 1013:0 1014:0 1015:0 1016:0 1017:0 1018:0 1019:0 1020:0 1021:1 1022:0 1023:0 1024:1 #
0.53374799212728463171373505247175 1:0 2:1 3:0 4:0 5:0 6:0 7:1 8:1 9:0 10:1 11:0 12:0 13:0 14:0 15:0 16:0 17:0 18:0 19:1 20:0 21:1 22:0 23:0 24:0 25:1 26:0 27:0 28:0 29:0 30:0 31:0 32:0 33:0 34:0 35:0 36:1 37:0 38:1 39:1 40:0 41:0 42:0 43:0 44:0 45:1 46:0 47:0 48:1 49:0 50:0 51:1 52:1 53:1 54:0 55:1 56:0 57:1 58:0 59:0 60:0 61:0 62:1 63:1 64:0 65:0 66:0 67:0 68:0 69:0 70:0 71:0 72:0 73:0 74:0 75:1 76:0 77:0 78:0 79:0 80:0 81:0 82:0 83:0 84:1 85:0 86:0 87:0 88:1 89:0 90:1 91:0 92:0 93:0 94:0 95:1 96:1 97:0 98:1 99:0 100:0 101:1 102:0 103:1 104:1 105:1 106:1 107:0 108:1 109:0 110:0 111:0 112:1 113:0 114:1 115:1 116:1 117:1 118:0 119:0 120:0 121:1 122:0 123:0 124:0 125:0 126:0 127:1 128:0 129:0 130:0 131:1 132:1 133:0 134:0 135:0 136:0 137:0 138:0 139:0 140:1 141:0 142:0 143:0 144:0 145:0 146:0 147:1 148:0 149:0 150:0 151:0 152:0 153:0 154:0 155:1 156:1 157:0 158:1 159:0 160:1 161:1 162:1 163:1 164:1 165:0 166:1 167:1 168:1 169:0 170:1 171:0 172:1 173:0 174:0 175:0 176:0 177:1 178:0 179:0 180:0 181:1 182:0 183:1 184:1 185:0 186:1 187:0 188:0 189:1 190:0 191:1 192:0 193:0 194:0 195:0 196:1 197:0 198:1 199:0 200:1 201:1 202:1 203:0 204:1 205:0 206:0 207:1 208:0 209:1 210:0 211:1 212:0 213:1 214:0 215:1 216:0 217:0 218:0 219:1 220:0 221:0 222:0 223:0 224:0 225:1 226:0 227:0 228:1 229:1 230:1 231:0 232:1 233:1 234:0 235:0 236:0 237:0 238:0 239:0 240:0 241:1 242:0 243:0 244:0 245:1 246:0 247:1 248:0 249:0 250:1 251:1 252:0 253:1 254:1 255:1 256:0 257:0 258:0 259:0 260:0 261:0 262:0 263:0 264:0 265:0 266:0 267:0 268:0 269:0 270:1 271:0 272:0 273:1 274:0 275:0 276:0 277:0 278:0 279:1 280:0 281:0 282:0 283:0 284:0 285:1 286:1 287:1 288:0 289:0 290:1 291:1 292:0 293:0 294:1 295:1 296:0 297:0 298:0 299:0 300:1 301:1 302:1 303:0 304:1 305:0 306:0 307:1 308:0 309:0 310:0 311:0 312:0 313:0 314:0 315:0 316:0 317:1 318:1 319:1 320:0 321:0 322:0 323:1 324:0 325:0 326:0 327:0 328:1 329:0 330:1 331:1 332:0 333:0 334:1 335:0 336:0 337:0 338:0 339:0 340:0 341:0 342:0 343:1 344:0 345:0 346:1 347:0 348:0 349:0 350:0 351:0 352:0 353:0 354:0 355:1 356:1 357:1 358:0 359:0 360:0 361:0 362:1 363:0 364:0 365:1 366:0 367:0 368:0 369:0 370:0 371:1 372:1 373:1 374:1 375:1 376:1 377:1 378:0 379:0 380:0 381:1 382:0 383:1 384:0 385:0 386:0 387:0 388:0 389:0 390:1 391:0 392:0 393:0 394:0 395:1 396:0 397:1 398:0 399:0 400:0 401:0 402:0 403:0 404:0 405:0 406:0 407:1 408:0 409:0 410:1 411:0 412:0 413:0 414:1 415:0 416:1 417:1 418:0 419:0 420:0 421:1 422:0 423:0 424:1 425:0 426:0 427:1 428:1 429:0 430:0 431:0 432:0 433:0 434:1 435:0 436:0 437:0 438:1 439:0 440:0 441:0 442:1 443:1 444:1 445:0 446:0 447:0 448:0 449:0 450:0 451:0 452:1 453:1 454:1 455:0 456:0 457:0 458:1 459:0 460:0 461:0 462:0 463:0 464:0 465:1 466:0 467:0 468:0 469:1 470:0 471:0 472:0 473:0 474:0 475:0 476:0 477:0 478:1 479:1 480:0 481:0 482:0 483:0 484:0 485:0 486:0 487:0 488:1 489:0 490:0 491:0 492:0 493:0 494:0 495:0 496:0 497:0 498:0 499:0 500:0 501:0 502:0 503:0 504:1 505:0 506:1 507:0 508:1 509:0 510:1 511:0 512:0 513:0 514:0 515:1 516:0 517:1 518:1 519:0 520:0 521:0 522:0 523:0 524:0 525:0 526:0 527:0 528:1 529:1 530:0 531:0 532:0 533:0 534:0 535:0 536:0 537:1 538:0 539:0 540:0 541:1 542:1 543:0 544:0 545:0 546:1 547:0 548:1 549:1 550:1 551:0 552:1 553:0 554:0 555:1 556:0 557:0 558:1 559:0 560:1 561:0 562:1 563:0 564:0 565:0 566:0 567:0 568:0 569:1 570:0 571:0 572:0 573:0 574:1 575:0 576:0 577:1 578:0 579:1 580:1 581:1 582:0 583:1 584:0 585:0 586:0 587:1 588:0 589:0 590:0 591:0 592:1 593:0 594:0 595:0 596:0 597:1 598:1 599:0 600:0 601:0 602:0 603:1 604:0 605:1 606:0 607:0 608:1 609:0 610:1 611:1 612:1 613:0 614:0 615:1 616:0 617:0 618:0 619:1 620:1 621:0 622:1 623:1 624:1 625:0 626:0 627:1 628:0 629:0 630:0 631:0 632:1 633:1 634:1 635:1 636:0 637:0 638:1 639:0 640:1 641:0 642:1 643:0 644:1 645:0 646:0 647:0 648:1 649:1 650:0 651:1 652:0 653:1 654:1 655:1 656:0 657:0 658:0 659:0 660:0 661:0 662:1 663:1 664:0 665:0 666:0 667:0 668:0 669:1 670:0 671:0 672:0 673:1 674:0 675:1 676:1 677:0 678:0 679:0 680:1 681:1 682:1 683:0 684:1 685:0 686:0 687:0 688:0 689:1 690:0 691:1 692:0 693:0 694:0 695:0 696:0 697:1 698:0 699:0 700:0 701:1 702:0 703:1 704:1 705:0 706:0 707:0 708:0 709:0 710:0 711:0 712:0 713:0 714:0 715:0 716:0 717:0 718:0 719:0 720:0 721:1 722:0 723:0 724:0 725:0 726:0 727:1 728:1 729:1 730:1 731:1 732:0 733:0 734:0 735:1 736:0 737:0 738:0 739:0 740:1 741:1 742:0 743:0 744:0 745:0 746:1 747:0 748:1 749:1 750:1 751:0 752:0 753:0 754:0 755:0 756:0 757:0 758:0 759:0 760:0 761:0 762:1 763:0 764:0 765:1 766:0 767:0 768:0 769:0 770:0 771:0 772:0 773:0 774:0 775:0 776:0 777:0 778:0 779:0 780:0 781:0 782:0 783:0 784:0 785:0 786:0 787:0 788:1 789:0 790:0 791:0 792:0 793:0 794:0 795:1 796:0 797:0 798:0 799:0 800:0 801:0 802:0 803:1 804:0 805:0 806:0 807:0 808:0 809:1 810:1 811:1 812:0 813:0 814:0 815:0 816:1 817:0 818:0 819:1 820:0 821:1 822:1 823:1 824:1 825:0 826:0 827:0 828:0 829:0 830:1 831:1 832:0 833:0 834:0 835:0 836:0 837:1 838:1 839:0 840:1 841:1 842:0 843:0 844:0 845:0 846:1 847:1 848:0 849:1 850:0 851:1 852:1 853:0 854:0 855:1 856:0 857:0 858:0 859:1 860:0 861:0 862:0 863:0 864:0 865:0 866:0 867:0 868:1 869:0 870:0 871:0 872:0 873:0 874:0 875:0 876:0 877:0 878:0 879:0 880:0 881:1 882:1 883:0 884:0 885:0 886:0 887:1 888:0 889:0 890:0 891:1 892:1 893:1 894:0 895:0 896:0 897:0 898:0 899:0 900:0 901:0 902:0 903:1 904:0 905:0 906:1 907:1 908:1 909:0 910:0 911:0 912:1 913:0 914:1 915:1 916:0 917:0 918:0 919:1 920:1 921:0 922:1 923:0 924:0 925:0 926:0 927:0 928:0 929:1 930:0 931:0 932:0 933:0 934:1 935:1 936:1 937:0 938:1 939:0 940:0 941:0 942:0 943:0 944:0 945:0 946:0 947:0 948:0 949:1 950:0 951:0 952:1 953:0 954:0 955:0 956:0 957:1 958:0 959:0 960:1 961:0 962:0 963:1 964:0 965:0 966:1 967:0 968:0 969:0 970:0 971:0 972:0 973:1 974:1 975:1 976:1 977:1 978:0 979:0 980:0 981:0 982:0 983:0 984:1 985:0 986:1 987:1 988:0 989:0 990:0 991:1 992:0 993:1 994:0 995:0 996:0 997:1 998:0 999:1 1000:0 1001:0 1002:0 1003:0 1004:0 1005:0 1006:0 1007:0 1008:0 1009:0 1010:1 1011:0 1012:0 1013:0 1014:0 1015:0 1016:1 1017:1 1018:0 1019:0 1020:0 1021:0 1022:1 1023:0 1024:1 #
0.53374799212728463171373505247175 1:0 2:0 3:1 4:0 5:0 6:1 7:1 8:0 9:0 10:0 11:1 12:1 13:0 14:0 15:1 16:0 17:0 18:0 19:1 20:1 21:1 22:1 23:0 24:0 25:1 26:0 27:0 28:0 29:0 30:1 31:1 32:1 33:0 34:0 35:1 36:1 37:0 38:0 39:1 40:0 41:1 42:0 43:0 44:0 45:1 46:0 47:1 48:0 49:1 50:0 51:1 52:1 53:1 54:0 55:0 56:0 57:1 58:0 59:0 60:1 61:0 62:0 63:0 64:0 65:0 66:0 67:0 68:0 69:1 70:0 71:1 72:1 73:0 74:0 75:0 76:0 77:0 78:0 79:0 80:0 81:1 82:0 83:0 84:0 85:1 86:0 87:0 88:1 89:1 90:1 91:1 92:0 93:0 94:0 95:0 96:1 97:0 98:0 99:0 100:1 101:1 102:0 103:1 104:0 105:0 106:1 107:0 108:1 109:1 110:1 111:0 112:0 113:0 114:1 115:0 116:0 117:1 118:0 119:1 120:0 121:0 122:0 123:1 124:0 125:0 126:0 127:0 128:0 129:0 130:0 131:1 132:0 133:0 134:0 135:0 136:0 137:1 138:0 139:1 140:1 141:0 142:0 143:0 144:0 145:0 146:1 147:0 148:0 149:1 150:0 151:1 152:0 153:0 154:0 155:0 156:1 157:0 158:0 159:1 160:0 161:1 162:1 163:0 164:0 165:1 166:1 167:0 168:1 169:0 170:0 171:0 172:0 173:1 174:0 175:1 176:0 177:0 178:0 179:1 180:0 181:1 182:0 183:1 184:0 185:0 186:0 187:0 188:0 189:0 190:1 191:1 192:1 193:1 194:0 195:0 196:1 197:0 198:1 199:1 200:1 201:0 202:0 203:1 204:0 205:0 206:0 207:1 208:0 209:1 210:1 211:0 212:0 213:1 214:0 215:1 216:1 217:1 218:0 219:0 220:0 221:0 222:1 223:1 224:1 225:1 226:1 227:0 228:1 229:0 230:0 231:1 232:1 233:1 234:1 235:0 236:0 237:0 238:0 239:1 240:1 241:1 242:0 243:1 244:1 245:0 246:1 247:0 248:0 249:0 250:1 251:1 252:0 253:1 254:1 255:0 256:0 257:1 258:0 259:0 260:1 261:0 262:1 263:0 264:0 265:1 266:1 267:1 268:1 269:1 270:0 271:1 272:0 273:0 274:0 275:1 276:0 277:0 278:1 279:1 280:0 281:1 282:1 283:0 284:0 285:0 286:0 287:1 288:0 289:0 290:0 291:0 292:1 293:0 294:1 295:0 296:1 297:0 298:0 299:0 300:0 301:0 302:1 303:0 304:1 305:0 306:0 307:1 308:0 309:0 310:0 311:1 312:0 313:1 314:0 315:0 316:0 317:0 318:1 319:0 320:0 321:1 322:0 323:1 324:0 325:0 326:0 327:0 328:1 329:0 330:0 331:1 332:0 333:0 334:0 335:1 336:1 337:1 338:1 339:0 340:0 341:0 342:1 343:0 344:0 345:0 346:0 347:0 348:0 349:0 350:0 351:0 352:1 353:0 354:0 355:1 356:1 357:0 358:1 359:0 360:1 361:1 362:0 363:0 364:1 365:0 366:1 367:0 368:1 369:0 370:0 371:1 372:0 373:0 374:1 375:0 376:0 377:0 378:0 379:0 380:0 381:1 382:0 383:1 384:1 385:0 386:1 387:0 388:0 389:0 390:1 391:0 392:1 393:0 394:1 395:0 396:1 397:0 398:0 399:1 400:1 401:0 402:1 403:1 404:0 405:0 406:0 407:0 408:0 409:0 410:1 411:0 412:0 413:0 414:1 415:1 416:1 417:1 418:0 419:1 420:0 421:0 422:1 423:1 424:0 425:1 426:0 427:1 428:0 429:0 430:0 431:1 432:1 433:1 434:1 435:0 436:0 437:1 438:1 439:0 440:0 441:1 442:0 443:0 444:1 445:0 446:0 447:0 448:0 449:1 450:0 451:0 452:1 453:0 454:1 455:0 456:0 457:1 458:0 459:0 460:0 461:0 462:1 463:0 464:0 465:1 466:0 467:0 468:0 469:1 470:0 471:1 472:0 473:1 474:0 475:0 476:0 477:0 478:1 479:0 480:0 481:0 482:0 483:0 484:0 485:0 486:0 487:1 488:1 489:1 490:0 491:0 492:0 493:0 494:0 495:1 496:1 497:0 498:1 499:1 500:1 501:0 502:1 503:0 504:1 505:0 506:0 507:1 508:0 509:1 510:0 511:0 512:1 513:0 514:1 515:1 516:0 517:0 518:1 519:1 520:1 521:0 522:0 523:1 524:0 525:0 526:0 527:0 528:1 529:0 530:0 531:0 532:0 533:0 534:0 535:0 536:0 537:0 538:0 539:0 540:1 541:0 542:0 543:0 544:0 545:1 546:1 547:1 548:1 549:1 550:0 551:1 552:1 553:1 554:0 555:0 556:1 557:0 558:1 559:1 560:0 561:0 562:1 563:0 564:1 565:1 566:1 567:1 568:1 569:0 570:1 571:1 572:1 573:1 574:1 575:1 576:0 577:1 578:0 579:0 580:1 581:1 582:0 583:1 584:0 585:0 586:1 587:0 588:0 589:0 590:0 591:0 592:0 593:1 594:1 595:0 596:1 597:0 598:0 599:1 600:0 601:0 602:0 603:0 604:0 605:0 606:1 607:0 608:1 609:0 610:0 611:1 612:1 613:0 614:0 615:0 616:1 617:0 618:1 619:0 620:1 621:0 622:0 623:0 624:0 625:0 626:1 627:1 628:1 629:0 630:0 631:0 632:0 633:0 634:1 635:1 636:1 637:0 638:1 639:0 640:0 641:0 642:0 643:0 644:0 645:0 646:0 647:0 648:1 649:1 650:0 651:1 652:0 653:0 654:0 655:1 656:1 657:0 658:0 659:1 660:0 661:0 662:0 663:1 664:1 665:0 666:0 667:1 668:0 669:1 670:0 671:1 672:0 673:1 674:1 675:1 676:1 677:0 678:0 679:1 680:0 681:0 682:0 683:1 684:0 685:0 686:0 687:0 688:0 689:1 690:0 691:1 692:0 693:0 694:1 695:0 696:0 697:1 698:1 699:1 700:0 701:1 702:0 703:0 704:0 705:0 706:0 707:1 708:0 709:0 710:0 711:1 712:0 713:0 714:0 715:1 716:1 717:1 718:1 719:1 720:1 721:0 722:0 723:1 724:0 725:1 726:0 727:0 728:0 729:1 730:0 731:0 732:0 733:1 734:1 735:0 736:0 737:0 738:1 739:1 740:1 741:0 742:1 743:0 744:1 745:0 746:1 747:0 748:0 749:1 750:0 751:1 752:0 753:0 754:1 755:1 756:1 757:0 758:0 759:1 760:0 761:1 762:1 763:0 764:0 765:0 766:1 767:0 768:1 769:1 770:1 771:0 772:0 773:0 774:0 775:0 776:1 777:1 778:1 779:0 780:0 781:1 782:0 783:0 784:1 785:0 786:0 787:1 788:0 789:0 790:1 791:1 792:0 793:0 794:0 795:0 796:0 797:0 798:0 799:0 800:0 801:0 802:0 803:0 804:1 805:1 806:0 807:1 808:0 809:1 810:0 811:0 812:0 813:0 814:0 815:0 816:0 817:0 818:1 819:1 820:0 821:1 822:1 823:1 824:1 825:0 826:0 827:1 828:1 829:0 830:0 831:0 832:0 833:0 834:0 835:0 836:0 837:0 838:0 839:1 840:0 841:0 842:1 843:0 844:0 845:1 846:0 847:0 848:0 849:0 850:0 851:0 852:0 853:0 854:0 855:0 856:0 857:0 858:1 859:0 860:1 861:0 862:1 863:0 864:1 865:0 866:0 867:1 868:1 869:1 870:0 871:0 872:1 873:0 874:0 875:0 876:0 877:0 878:0 879:1 880:0 881:1 882:1 883:0 884:0 885:0 886:1 887:1 888:1 889:1 890:0 891:1 892:0 893:0 894:1 895:0 896:1 897:0 898:0 899:1 900:0 901:0 902:0 903:1 904:0 905:0 906:0 907:1 908:1 909:0 910:0 911:0 912:1 913:0 914:0 915:1 916:0 917:0 918:0 919:1 920:0 921:0 922:0 923:1 924:0 925:0 926:0 927:1 928:1 929:1 930:0 931:0 932:0 933:0 934:1 935:1 936:1 937:0 938:1 939:1 940:0 941:1 942:0 943:0 944:1 945:0 946:0 947:0 948:0 949:1 950:1 951:1 952:1 953:0 954:0 955:1 956:0 957:1 958:0 959:1 960:0 961:1 962:0 963:1 964:1 965:0 966:1 967:1 968:0 969:1 970:0 971:0 972:0 973:0 974:0 975:0 976:1 977:1 978:1 979:0 980:1 981:0 982:0 983:0 984:0 985:0 986:0 987:1 988:1 989:1 990:0 991:1 992:0 993:0 994:1 995:0 996:1 997:0 998:0 999:0 1000:1 1001:0 1002:1 1003:0 1004:0 1005:0 1006:0 1007:0 1008:0 1009:1 1010:0 1011:1 1012:0 1013:0 1014:1 1015:1 1016:1 1017:1 1018:0 1019:0 1020:1 1021:0 1022:1 1023:0 1024:1 #
0.53374799212728463171373505247175 1:0 2:0 3:0 4:0 5:1 6:0 7:1 8:0 9:1 10:0 11:0 12:1 13:0 14:0 15:1 16:1 17:0 18:1 19:0 20:1 21:0 22:1 23:0 24:0 25:0 26:1 27:0 28:1 29:1 30:0 31:0 32:1 33:1 34:1 35:1 36:1 37:0 38:1 39:0 40:1 41:0 42:1 43:0 44:0 45:1 46:1 47:0 48:0 49:1 50:0 51:1 52:1 53:1 54:1 55:0 56:0 57:0 58:1 59:0 60:0 61:0 62:0 63:1 64:0 65:0 66:0 67:1 68:0 69:0 70:0 71:1 72:0 73:1 74:1 75:0 76:0 77:0 78:0 79:0 80:0 81:1 82:1 83:0 84:1 85:1 86:0 87:1 88:1 89:1 90:1 91:1 92:0 93:0 94:0 95:0 96:1 97:0 98:0 99:0 100:0 101:1 102:0 103:0 104:0 105:0 106:1 107:1 108:1 109:1 110:0 111:0 112:0 113:0 114:1 115:1 116:1 117:0 118:0 119:0 120:0 121:0 122:0 123:0 124:0 125:0 126:1 127:0 128:0 129:1 130:0 131:1 132:0 133:0 134:1 135:0 136:0 137:0 138:0 139:0 140:1 141:0 142:0 143:0 144:0 145:0 146:0 147:0 148:0 149:0 150:1 151:1 152:1 153:0 154:0 155:1 156:1 157:0 158:1 159:1 160:1 161:1 162:1 163:0 164:1 165:1 166:1 167:0 168:1 169:0 170:1 171:0 172:1 173:1 174:0 175:1 176:0 177:1 178:0 179:1 180:1 181:0 182:1 183:0 184:0 185:0 186:1 187:0 188:1 189:0 190:0 191:1 192:1 193:1 194:0 195:1 196:1 197:0 198:1 199:1 200:1 201:0 202:0 203:0 204:0 205:0 206:0 207:0 208:1 209:0 210:1 211:0 212:0 213:1 214:0 215:1 216:0 217:1 218:0 219:0 220:1 221:0 222:0 223:0 224:1 225:1 226:1 227:0 228:1 229:0 230:0 231:1 232:1 233:1 234:0 235:1 236:0 237:0 238:0 239:1 240:0 241:1 242:0 243:0 244:0 245:0 246:0 247:0 248:1 249:0 250:0 251:1 252:0 253:1 254:1 255:0 256:0 257:0 258:0 259:0 260:1 261:0 262:0 263:0 264:1 265:1 266:1 267:1 268:1 269:1 270:1 271:1 272:0 273:0 274:0 275:0 276:0 277:0 278:0 279:1 280:0 281:0 282:0 283:1 284:0 285:0 286:1 287:1 288:1 289:1 290:1 291:0 292:1 293:1 294:1 295:0 296:1 297:1 298:1 299:0 300:1 301:0 302:1 303:0 304:1 305:0 306:0 307:1 308:1 309:0 310:0 311:0 312:0 313:0 314:1 315:0 316:0 317:1 318:1 319:1 320:0 321:1 322:0 323:1 324:1 325:1 326:0 327:0 328:1 329:0 330:1 331:0 332:0 333:1 334:0 335:0 336:0 337:1 338:0 339:1 340:0 341:0 342:1 343:0 344:0 345:0 346:0 347:1 348:0 349:0 350:0 351:1 352:1 353:0 354:0 355:1 356:1 357:1 358:0 359:1 360:0 361:1 362:0 363:0 364:0 365:0 366:1 367:0 368:0 369:0 370:0 371:1 372:0 373:0 374:1 375:0 376:1 377:0 378:0 379:0 380:0 381:0 382:0 383:1 384:1 385:0 386:0 387:0 388:0 389:1 390:0 391:0 392:0 393:1 394:1 395:0 396:0 397:0 398:0 399:0 400:1 401:0 402:1 403:0 404:0 405:0 406:0 407:1 408:0 409:0 410:0 411:0 412:0 413:1 414:1 415:0 416:1 417:0 418:1 419:1 420:1 421:1 422:1 423:0 424:0 425:1 426:0 427:0 428:0 429:0 430:0 431:1 432:1 433:0 434:0 435:0 436:1 437:1 438:0 439:0 440:0 441:1 442:0 443:0 444:1 445:0 446:1 447:0 448:0 449:0 450:1 451:0 452:0 453:1 454:0 455:0 456:0 457:1 458:0 459:1 460:0 461:0 462:1 463:0 464:1 465:1 466:0 467:0 468:0 469:0 470:1 471:0 472:0 473:1 474:1 475:0 476:0 477:0 478:0 479:1 480:0 481:0 482:0 483:0 484:0 485:1 486:0 487:1 488:1 489:1 490:0 491:0 492:0 493:0 494:0 495:1 496:1 497:0 498:1 499:1 500:1 501:0 502:0 503:0 504:0 505:0 506:0 507:0 508:0 509:1 510:1 511:0 512:1 513:0 514:0 515:0 516:1 517:0 518:1 519:0 520:0 521:1 522:0 523:0 524:0 525:0 526:0 527:0 528:1 529:0 530:0 531:0 532:0 533:0 534:0 535:0 536:0 537:0 538:0 539:0 540:1 541:1 542:0 543:0 544:0 545:1 546:1 547:0 548:0 549:1 550:0 551:1 552:1 553:0 554:0 555:0 556:0 557:0 558:1 559:1 560:1 561:0 562:1 563:0 564:1 565:0 566:1 567:1 568:0 569:1 570:0 571:0 572:1 573:0 574:0 575:1 576:0 577:0 578:0 579:0 580:1 581:1 582:1 583:1 584:0 585:1 586:1 587:0 588:0 589:0 590:0 591:0 592:1 593:1 594:0 595:0 596:0 597:0 598:0 599:0 600:0 601:0 602:0 603:0 604:0 605:0 606:1 607:0 608:1 609:0 610:0 611:0 612:0 613:0 614:0 615:0 616:0 617:1 618:0 619:1 620:1 621:1 622:1 623:1 624:1 625:1 626:0 627:1 628:1 629:1 630:1 631:1 632:0 633:0 634:0 635:1 636:0 637:0 638:0 639:1 640:0 641:1 642:0 643:0 644:0 645:0 646:0 647:0 648:0 649:1 650:0 651:1 652:1 653:1 654:0 655:0 656:1 657:0 658:0 659:0 660:0 661:1 662:0 663:1 664:1 665:0 666:0 667:0 668:0 669:0 670:1 671:0 672:0 673:1 674:1 675:1 676:0 677:0 678:0 679:0 680:0 681:1 682:1 683:1 684:0 685:1 686:1 687:0 688:0 689:0 690:0 691:1 692:0 693:1 694:1 695:1 696:0 697:0 698:0 699:0 700:0 701:0 702:1 703:1 704:0 705:0 706:1 707:0 708:1 709:0 710:1 711:0 712:0 713:0 714:1 715:0 716:0 717:1 718:1 719:0 720:0 721:1 722:1 723:1 724:0 725:0 726:1 727:0 728:1 729:1 730:0 731:0 732:1 733:1 734:1 735:1 736:0 737:0 738:1 739:1 740:0 741:0 742:1 743:0 744:0 745:0 746:0 747:0 748:1 749:1 750:0 751:0 752:0 753:1 754:1 755:0 756:1 757:0 758:0 759:0 760:1 761:1 762:1 763:1 764:0 765:1 766:1 767:0 768:0 769:1 770:1 771:0 772:1 773:0 774:0 775:0 776:1 777:0 778:0 779:0 780:0 781:0 782:0 783:0 784:1 785:0 786:0 787:0 788:0 789:0 790:0 791:0 792:0 793:0 794:1 795:1 796:1 797:1 798:1 799:0 800:0 801:0 802:1 803:1 804:0 805:0 806:0 807:0 808:0 809:0 810:0 811:0 812:0 813:0 814:1 815:0 816:0 817:0 818:0 819:1 820:0 821:0 822:0 823:0 824:1 825:0 826:0 827:0 828:0 829:0 830:1 831:0 832:0 833:1 834:1 835:0 836:0 837:0 838:0 839:1 840:0 841:1 842:1 843:0 844:1 845:1 846:1 847:1 848:0 849:0 850:0 851:0 852:1 853:0 854:0 855:1 856:0 857:1 858:1 859:0 860:0 861:1 862:0 863:0 864:0 865:0 866:0 867:0 868:0 869:0 870:0 871:0 872:0 873:0 874:0 875:0 876:0 877:0 878:0 879:0 880:1 881:0 882:1 883:0 884:0 885:0 886:0 887:0 888:0 889:1 890:1 891:1 892:0 893:0 894:1 895:1 896:0 897:1 898:0 899:1 900:0 901:0 902:0 903:1 904:0 905:0 906:1 907:1 908:0 909:0 910:1 911:0 912:0 913:1 914:1 915:1 916:1 917:0 918:0 919:1 920:0 921:1 922:0 923:1 924:0 925:0 926:0 927:0 928:0 929:0 930:1 931:1 932:0 933:0 934:0 935:1 936:1 937:0 938:1 939:1 940:1 941:1 942:0 943:1 944:1 945:1 946:0 947:1 948:1 949:1 950:1 951:0 952:1 953:0 954:0 955:1 956:0 957:1 958:0 959:0 960:1 961:1 962:0 963:1 964:1 965:0 966:0 967:0 968:1 969:1 970:0 971:0 972:0 973:0 974:0 975:1 976:1 977:1 978:0 979:0 980:1 981:0 982:1 983:0 984:0 985:0 986:0 987:1 988:0 989:0 990:0 991:0 992:0 993:1 994:1 995:0 996:1 997:0 998:0 999:0 1000:1 1001:0 1002:0 1003:1 1004:0 1005:0 1006:0 1007:1 1008:0 1009:0 1010:1 1011:1 1012:0 1013:0 1014:0 1015:0 1016:1 1017:0 1018:0 1019:0 1020:1 1021:0 1022:1 1023:0 1024:1 #
-0.53374799212728463171373505247175 1:0 2:0 3:1 4:0 5:0 6:1 7:0 8:0 9:0 10:0 11:0 12:0 13:1 14:1 15:0 16:0 17:0 18:0 19:1 20:0 21:1 22:0 23:0 24:1 25:0 26:0 27:0 28:1 29:0 30:0 31:0 32:0 33:0 34:0 35:0 36:0 37:0 38:1 39:1 40:0 41:0 42:0 43:0 44:1 45:0 46:0 47:0 48:0 49:0 50:0 51:0 52:0 53:0 54:1 55:1 56:0 57:0 58:1 59:1 60:0 61:0 62:0 63:0 64:0 65:0 66:0 67:1 68:0 69:0 70:0 71:1 72:0 73:0 74:0 75:0 76:0 77:0 78:0 79:0 80:0 81:0 82:1 83:0 84:0 85:0 86:1 87:0 88:0 89:0 90:0 91:0 92:0 93:0 94:1 95:0 96:0 97:1 98:0 99:0 100:0 101:1 102:0 103:0 104:1 105:0 106:1 107:1 108:0 109:0 110:0 111:0 112:0 113:0 114:1 115:0 116:0 117:0 118:0 119:0 120:0 121:0 122:0 123:0 124:0 125:1 126:0 127:0 128:0 129:0 130:0 131:1 132:1 133:0 134:0 135:0 136:0 137:0 138:0 139:1 140:0 141:0 142:0 143:0 144:0 145:0 146:0 147:0 148:0 149:0 150:1 151:0 152:1 153:0 154:0 155:1 156:0 157:0 158:0 159:0 160:0 161:1 162:0 163:0 164:1 165:0 166:0 167:0 168:1 169:0 170:0 171:0 172:1 173:0 174:0 175:0 176:0 177:0 178:0 179:1 180:1 181:0 182:1 183:0 184:1 185:0 186:1 187:0 188:1 189:0 190:1 191:0 192:1 193:0 194:0 195:0 196:1 197:1 198:1 199:0 200:1 201:1 202:0 203:0 204:0 205:0 206:0 207:0 208:0 209:0 210:0 211:1 212:1 213:0 214:1 215:1 216:0 217:0 218:0 219:0 220:1 221:0 222:0 223:0 224:0 225:1 226:1 227:0 228:0 229:0 230:1 231:0 232:1 233:1 234:0 235:1 236:0 237:0 238:0 239:0 240:0 241:0 242:0 243:0 244:0 245:0 246:0 247:0 248:0 249:1 250:0 251:0 252:0 253:0 254:1 255:1 256:1 257:0 258:1 259:0 260:0 261:0 262:0 263:0 264:0 265:0 266:1 267:0 268:0 269:0 270:0 271:0 272:1 273:0 274:0 275:0 276:0 277:0 278:0 279:0 280:0 281:0 282:0 283:0 284:1 285:1 286:0 287:1 288:0 289:0 290:1 291:0 292:0 293:0 294:1 295:1 296:1 297:0 298:0 299:0 300:0 301:0 302:0 303:0 304:0 305:1 306:0 307:0 308:0 309:0 310:0 311:1 312:0 313:0 314:1 315:0 316:0 317:1 318:1 319:1 320:0 321:0 322:1 323:0 324:0 325:0 326:0 327:0 328:1 329:0 330:0 331:1 332:0 333:0 334:1 335:0 336:0 337:0 338:1 339:0 340:0 341:0 342:1 343:0 344:0 345:0 346:0 347:1 348:0 349:0 350:0 351:0 352:0 353:0 354:0 355:1 356:0 357:0 358:0 359:0 360:1 361:1 362:0 363:1 364:0 365:1 366:0 367:0 368:0 369:0 370:0 371:1 372:0 373:0 374:1 375:1 376:0 377:0 378:0 379:0 380:0 381:0 382:0 383:0 384:0 385:0 386:0 387:0 388:0 389:0 390:0 391:0 392:0 393:0 394:1 395:1 396:0 397:0 398:0 399:0 400:0 401:0 402:0 403:1 404:0 405:0 406:0 407:1 408:0 409:0 410:0 411:0 412:1 413:0 414:1 415:0 416:1 417:0 418:0 419:0 420:1 421:0 422:1 423:0 424:0 425:0 426:0 427:0 428:1 429:0 430:0 431:1 432:0 433:0 434:0 435:0 436:0 437:0 438:0 439:0 440:1 441:0 442:0 443:0 444:0 445:0 446:0 447:1 448:1 449:1 450:0 451:0 452:0 453:0 454:0 455:1 456:1 457:0 458:0 459:1 460:0 461:0 462:0 463:1 464:1 465:0 466:0 467:0 468:1 469:0 470:0 471:0 472:0 473:0 474:0 475:1 476:0 477:1 478:0 479:1 480:1 481:0 482:0 483:1 484:1 485:0 486:0 487:0 488:1 489:0 490:0 491:0 492:0 493:0 494:0 495:0 496:0 497:1 498:0 499:1 500:0 501:0 502:0 503:0 504:0 505:0 506:0 507:0 508:0 509:1 510:1 511:0 512:0 513:0 514:0 515:0 516:0 517:0 518:0 519:0 520:1 521:0 522:1 523:1 524:0 525:0 526:0 527:0 528:1 529:0 530:0 531:0 532:0 533:0 534:1 535:1 536:0 537:1 538:1 539:1 540:0 541:1 542:0 543:0 544:0 545:1 546:0 547:1 548:0 549:1 550:1 551:1 552:0 553:0 554:1 555:0 556:0 557:1 558:1 559:0 560:1 561:0 562:0 563:1 564:0 565:0 566:0 567:0 568:1 569:0 570:0 571:0 572:0 573:0 574:0 575:0 576:1 577:0 578:0 579:0 580:1 581:0 582:0 583:0 584:0 585:0 586:1 587:1 588:0 589:0 590:0 591:1 592:1 593:0 594:0 595:0 596:0 597:0 598:1 599:0 600:1 601:0 602:0 603:0 604:0 605:0 606:0 607:0 608:1 609:0 610:1 611:0 612:0 613:0 614:0 615:1 616:0 617:0 618:0 619:0 620:1 621:0 622:1 623:1 624:1 625:0 626:0 627:1 628:0 629:0 630:0 631:1 632:0 633:0 634:0 635:1 636:0 637:1 638:0 639:0 640:1 641:0 642:0 643:1 644:1 645:0 646:0 647:0 648:0 649:0 650:1 651:0 652:0 653:1 654:0 655:0 656:0 657:0 658:0 659:0 660:0 661:0 662:0 663:0 664:0 665:1 666:0 667:1 668:0 669:1 670:0 671:0 672:0 673:0 674:0 675:0 676:1 677:0 678:0 679:0 680:0 681:0 682:1 683:0 684:0 685:0 686:0 687:0 688:0 689:1 690:0 691:1 692:0 693:0 694:1 695:0 696:0 697:0 698:0 699:0 700:0 701:0 702:0 703:1 704:0 705:1 706:0 707:0 708:0 709:1 710:0 711:0 712:0 713:0 714:0 715:0 716:0 717:0 718:0 719:0 720:0 721:0 722:0 723:0 724:1 725:0 726:0 727:0 728:1 729:1 730:0 731:0 732:0 733:0 734:0 735:1 736:1 737:0 738:0 739:0 740:0 741:0 742:1 743:0 744:0 745:0 746:1 747:0 748:1 749:1 750:1 751:0 752:0 753:0 754:0 755:1 756:0 757:0 758:0 759:0 760:1 761:0 762:1 763:0 764:0 765:1 766:1 767:1 768:0 769:0 770:0 771:0 772:0 773:0 774:0 775:0 776:0 777:0 778:0 779:0 780:0 781:0 782:0 783:1 784:1 785:0 786:0 787:0 788:0 789:0 790:0 791:0 792:0 793:0 794:0 795:1 796:0 797:0 798:0 799:0 800:0 801:0 802:1 803:1 804:0 805:0 806:0 807:0 808:1 809:0 810:0 811:0 812:0 813:0 814:1 815:1 816:0 817:0 818:0 819:1 820:0 821:0 822:0 823:0 824:0 825:1 826:0 827:0 828:0 829:0 830:0 831:1 832:1 833:1 834:0 835:0 836:0 837:1 838:1 839:0 840:1 841:0 842:0 843:0 844:0 845:0 846:1 847:1 848:0 849:0 850:0 851:0 852:1 853:1 854:0 855:0 856:0 857:1 858:0 859:0 860:1 861:0 862:0 863:0 864:0 865:1 866:0 867:0 868:0 869:0 870:0 871:0 872:1 873:0 874:0 875:0 876:0 877:0 878:0 879:0 880:1 881:0 882:1 883:1 884:0 885:0 886:1 887:1 888:0 889:0 890:1 891:0 892:0 893:0 894:1 895:1 896:1 897:0 898:0 899:0 900:1 901:0 902:1 903:1 904:1 905:0 906:1 907:1 908:0 909:0 910:1 911:0 912:1 913:0 914:0 915:0 916:0 917:0 918:0 919:1 920:0 921:0 922:1 923:1 924:0 925:0 926:1 927:1 928:0 929:1 930:1 931:1 932:0 933:0 934:0 935:1 936:1 937:0 938:0 939:0 940:0 941:0 942:1 943:0 944:0 945:1 946:0 947:0 948:0 949:0 950:0 951:0 952:0 953:1 954:0 955:0 956:0 957:0 958:0 959:1 960:1 961:1 962:0 963:1 964:0 965:1 966:0 967:0 968:1 969:0 970:0 971:0 972:0 973:0 974:0 975:0 976:0 977:0 978:0 979:0 980:0 981:0 982:0 983:0 984:1 985:0 986:0 987:1 988:0 989:0 990:0 991:1 992:0 993:0 994:0 995:0 996:0 997:1 998:0 999:1 1000:0 1001:1 1002:0 1003:0 1004:0 1005:0 1006:0 1007:1 1008:0 1009:0 1010:0 1011:1 1012:0 1013:0 1014:0 1015:0 1016:0 1017:0 1018:1 1019:0 1020:0 1021:1 1022:0 1023:0 1024:1 #
-0.53374799212728463171373505247175 1:0 2:0 3:0 4:0 5:0 6:0 7:0 8:0 9:0 10:0 11:0 12:0 13:0 14:0 15:0 16:0 17:0 18:0 19:1 20:0 21:1 22:0 23:0 24:1 25:0 26:0 27:0 28:1 29:1 30:0 31:0 32:0 33:0 34:0 35:0 36:0 37:0 38:1 39:1 40:1 41:0 42:0 43:0 44:1 45:0 46:0 47:0 48:0 49:0 50:0 51:0 52:1 53:1 54:0 55:0 56:0 57:1 58:1 59:1 60:0 61:0 62:0 63:0 64:0 65:0 66:0 67:1 68:0 69:0 70:0 71:1 72:0 73:1 74:0 75:1 76:1 77:0 78:1 79:0 80:0 81:0 82:1 83:0 84:1 85:0 86:1 87:1 88:0 89:1 90:0 91:1 92:0 93:0 94:0 95:1 96:0 97:1 98:1 99:0 100:0 101:1 102:1 103:0 104:0 105:1 106:0 107:0 108:1 109:1 110:0 111:1 112:0 113:0 114:1 115:1 116:1 117:0 118:0 119:0 120:0 121:0 122:0 123:0 124:0 125:0 126:1 127:0 128:0 129:0 130:0 131:1 132:1 133:0 134:0 135:1 136:0 137:0 138:0 139:1 140:1 141:0 142:0 143:0 144:0 145:0 146:0 147:0 148:0 149:1 150:0 151:0 152:0 153:0 154:0 155:1 156:0 157:0 158:1 159:0 160:1 161:1 162:1 163:1 164:1 165:1 166:1 167:0 168:1 169:1 170:1 171:0 172:1 173:0 174:0 175:0 176:0 177:1 178:1 179:1 180:0 181:0 182:0 183:0 184:1 185:0 186:1 187:0 188:0 189:1 190:0 191:1 192:0 193:0 194:0 195:0 196:1 197:0 198:1 199:1 200:1 201:1 202:0 203:0 204:0 205:0 206:0 207:0 208:0 209:1 210:0 211:1 212:1 213:1 214:0 215:1 216:0 217:1 218:0 219:1 220:0 221:0 222:0 223:0 224:0 225:1 226:1 227:0 228:0 229:0 230:1 231:0 232:1 233:1 234:0 235:1 236:0 237:0 238:0 239:0 240:0 241:1 242:0 243:0 244:0 245:0 246:1 247:0 248:1 249:0 250:0 251:0 252:1 253:0 254:1 255:1 256:1 257:1 258:1 259:0 260:0 261:1 262:0 263:0 264:1 265:0 266:0 267:0 268:0 269:1 270:0 271:1 272:1 273:0 274:0 275:0 276:0 277:0 278:0 279:1 280:0 281:0 282:0 283:1 284:1 285:1 286:0 287:1 288:0 289:0 290:1 291:0 292:0 293:1 294:1 295:1 296:1 297:0 298:0 299:0 300:1 301:0 302:0 303:0 304:0 305:0 306:0 307:0 308:0 309:0 310:0 311:0 312:1 313:0 314:0 315:0 316:0 317:1 318:1 319:1 320:0 321:0 322:0 323:0 324:0 325:1 326:0 327:0 328:1 329:0 330:1 331:1 332:0 333:0 334:1 335:0 336:0 337:0 338:0 339:0 340:0 341:0 342:1 343:1 344:0 345:0 346:1 347:1 348:0 349:0 350:0 351:1 352:0 353:0 354:0 355:1 356:0 357:0 358:0 359:0 360:0 361:0 362:1 363:0 364:1 365:0 366:0 367:0 368:0 369:1 370:0 371:1 372:1 373:1 374:1 375:1 376:0 377:0 378:1 379:0 380:0 381:0 382:0 383:0 384:0 385:0 386:0 387:0 388:1 389:0 390:1 391:0 392:0 393:0 394:1 395:1 396:0 397:1 398:0 399:0 400:0 401:0 402:0 403:1 404:0 405:0 406:0 407:1 408:0 409:0 410:1 411:0 412:1 413:0 414:1 415:0 416:1 417:1 418:1 419:0 420:1 421:1 422:1 423:0 424:0 425:1 426:0 427:0 428:0 429:0 430:0 431:0 432:1 433:1 434:0 435:0 436:0 437:0 438:0 439:1 440:0 441:0 442:0 443:0 444:1 445:0 446:0 447:0 448:0 449:1 450:0 451:0 452:0 453:1 454:0 455:0 456:0 457:0 458:1 459:1 460:0 461:0 462:0 463:1 464:0 465:0 466:0 467:0 468:1 469:0 470:0 471:0 472:0 473:0 474:0 475:1 476:0 477:0 478:1 479:1 480:0 481:1 482:0 483:1 484:0 485:0 486:0 487:0 488:1 489:1 490:0 491:0 492:0 493:0 494:1 495:0 496:1 497:0 498:1 499:1 500:0 501:0 502:1 503:0 504:0 505:0 506:0 507:1 508:0 509:1 510:1 511:0 512:0 513:1 514:0 515:1 516:1 517:0 518:1 519:0 520:0 521:0 522:0 523:1 524:0 525:0 526:0 527:0 528:1 529:0 530:0 531:0 532:1 533:0 534:0 535:0 536:0 537:1 538:0 539:1 540:1 541:1 542:0 543:0 544:0 545:0 546:0 547:0 548:0 549:1 550:0 551:1 552:0 553:1 554:1 555:0 556:0 557:1 558:1 559:0 560:1 561:0 562:0 563:0 564:0 565:0 566:0 567:0 568:1 569:0 570:0 571:0 572:1 573:0 574:0 575:0 576:1 577:0 578:0 579:0 580:1 581:1 582:0 583:0 584:0 585:1 586:0 587:1 588:0 589:0 590:0 591:1 592:1 593:0 594:0 595:0 596:1 597:0 598:0 599:0 600:0 601:1 602:0 603:1 604:0 605:0 606:0 607:0 608:1 609:0 610:1 611:0 612:0 613:0 614:0 615:0 616:0 617:0 618:0 619:1 620:1 621:0 622:1 623:1 624:1 625:0 626:0 627:1 628:0 629:0 630:0 631:0 632:0 633:0 634:1 635:1 636:0 637:0 638:0 639:0 640:1 641:0 642:0 643:0 644:1 645:1 646:0 647:1 648:0 649:0 650:0 651:0 652:0 653:1 654:0 655:0 656:1 657:0 658:0 659:0 660:0 661:0 662:1 663:0 664:1 665:0 666:0 667:1 668:0 669:1 670:1 671:1 672:0 673:1 674:1 675:1 676:1 677:0 678:0 679:0 680:0 681:0 682:1 683:1 684:0 685:0 686:0 687:0 688:0 689:1 690:1 691:0 692:0 693:1 694:0 695:0 696:0 697:1 698:0 699:0 700:0 701:0 702:0 703:0 704:0 705:0 706:1 707:0 708:1 709:0 710:0 711:0 712:0 713:0 714:0 715:1 716:0 717:0 718:0 719:0 720:0 721:1 722:0 723:0 724:1 725:0 726:0 727:0 728:1 729:1 730:0 731:1 732:1 733:0 734:0 735:1 736:0 737:0 738:0 739:0 740:0 741:0 742:1 743:1 744:0 745:0 746:1 747:0 748:1 749:1 750:1 751:0 752:0 753:0 754:1 755:0 756:0 757:0 758:0 759:1 760:0 761:0 762:0 763:0 764:0 765:1 766:0 767:1 768:0 769:1 770:0 771:1 772:1 773:1 774:0 775:0 776:1 777:0 778:0 779:0 780:1 781:0 782:0 783:0 784:1 785:1 786:1 787:1 788:1 789:0 790:0 791:1 792:0 793:0 794:0 795:1 796:0 797:1 798:0 799:0 800:0 801:0 802:0 803:1 804:0 805:0 806:0 807:1 808:0 809:0 810:0 811:0 812:0 813:0 814:1 815:0 816:0 817:0 818:0 819:1 820:1 821:0 822:0 823:1 824:1 825:1 826:0 827:0 828:0 829:0 830:1 831:1 832:1 833:1 834:1 835:0 836:0 837:1 838:0 839:1 840:0 841:0 842:0 843:0 844:1 845:0 846:1 847:1 848:0 849:0 850:0 851:0 852:1 853:0 854:0 855:0 856:0 857:0 858:1 859:0 860:0 861:0 862:0 863:0 864:0 865:0 866:0 867:0 868:0 869:0 870:0 871:0 872:1 873:0 874:0 875:0 876:0 877:0 878:0 879:0 880:0 881:1 882:1 883:0 884:0 885:0 886:0 887:1 888:0 889:1 890:0 891:0 892:0 893:0 894:1 895:0 896:1 897:0 898:0 899:0 900:1 901:0 902:0 903:1 904:1 905:0 906:1 907:0 908:0 909:1 910:1 911:1 912:1 913:0 914:1 915:1 916:0 917:0 918:0 919:1 920:0 921:0 922:0 923:0 924:0 925:0 926:0 927:0 928:0 929:1 930:1 931:0 932:0 933:0 934:0 935:1 936:0 937:0 938:0 939:1 940:0 941:1 942:1 943:0 944:0 945:0 946:0 947:0 948:1 949:0 950:0 951:0 952:0 953:0 954:1 955:0 956:0 957:1 958:0 959:0 960:1 961:1 962:0 963:1 964:1 965:0 966:0 967:0 968:0 969:0 970:0 971:0 972:1 973:0 974:1 975:0 976:0 977:0 978:0 979:0 980:1 981:0 982:0 983:0 984:1 985:0 986:1 987:1 988:0 989:0 990:0 991:0 992:0 993:1 994:0 995:0 996:1 997:1 998:0 999:1 1000:0 1001:0 1002:0 1003:1 1004:0 1005:0 1006:1 1007:0 1008:0 1009:0 1010:0 1011:0 1012:1 1013:1 1014:0 1015:1 1016:0 1017:0 1018:0 1019:0 1020:0 1021:1 1022:0 1023:0 1024:1 #
-0.5219331790240222535004477322218 1:1 2:0 3:1 4:0 5:0 6:0 7:0 8:0 9:1 10:0 11:0 12:0 13:0 14:0 15:0 16:0 17:0 18:0 19:1 20:1 21:1 22:0 23:0 24:1 25:0 26:0 27:0 28:1 29:0 30:1 31:0 32:0 33:1 34:0 35:1 36:0 37:0 38:1 39:1 40:0 41:0 42:0 43:1 44:0 45:0 46:1 47:0 48:0 49:0 50:0 51:0 52:1 53:0 54:1 55:0 56:0 57:0 58:1 59:0 60:0 61:0 62:0 63:0 64:0 65:0 66:0 67:1 68:0 69:0 70:0 71:1 72:0 73:0 74:1 75:0 76:0 77:0 78:0 79:0 80:0 81:0 82:0 83:0 84:0 85:1 86:0 87:0 88:1 89:1 90:0 91:1 92:0 93:0 94:0 95:0 96:1 97:0 98:0 99:0 100:0 101:1 102:1 103:0 104:0 105:0 106:0 107:0 108:0 109:1 110:0 111:1 112:0 113:0 114:1 115:0 116:0 117:0 118:0 119:0 120:0 121:0 122:0 123:0 124:0 125:0 126:0 127:0 128:0 129:0 130:0 131:1 132:0 133:0 134:0 135:0 136:0 137:0 138:0 139:0 140:1 141:0 142:0 143:0 144:0 145:0 146:0 147:0 148:0 149:0 150:1 151:0 152:0 153:1 154:0 155:1 156:1 157:0 158:1 159:0 160:0 161:0 162:1 163:0 164:1 165:1 166:0 167:0 168:1 169:0 170:1 171:0 172:1 173:0 174:0 175:1 176:1 177:1 178:0 179:1 180:0 181:0 182:0 183:0 184:0 185:0 186:1 187:1 188:0 189:1 190:0 191:1 192:0 193:1 194:0 195:0 196:1 197:0 198:0 199:1 200:1 201:0 202:0 203:1 204:0 205:0 206:0 207:0 208:0 209:0 210:1 211:0 212:1 213:1 214:0 215:1 216:0 217:0 218:0 219:1 220:0 221:1 222:0 223:0 224:0 225:1 226:1 227:0 228:0 229:0 230:0 231:0 232:1 233:1 234:0 235:0 236:0 237:0 238:0 239:0 240:0 241:1 242:1 243:0 244:0 245:0 246:1 247:0 248:1 249:1 250:1 251:1 252:0 253:0 254:1 255:0 256:0 257:0 258:0 259:0 260:0 261:0 262:0 263:0 264:0 265:0 266:0 267:0 268:0 269:0 270:0 271:0 272:1 273:0 274:0 275:0 276:0 277:0 278:0 279:1 280:0 281:0 282:0 283:0 284:0 285:1 286:0 287:0 288:0 289:0 290:1 291:1 292:1 293:1 294:1 295:0 296:1 297:0 298:0 299:0 300:1 301:0 302:0 303:0 304:0 305:0 306:0 307:0 308:0 309:0 310:0 311:0 312:0 313:0 314:0 315:0 316:0 317:1 318:1 319:1 320:0 321:1 322:0 323:0 324:0 325:1 326:0 327:0 328:1 329:0 330:1 331:1 332:1 333:0 334:1 335:0 336:0 337:0 338:1 339:0 340:0 341:0 342:1 343:0 344:0 345:0 346:0 347:0 348:0 349:0 350:0 351:0 352:0 353:0 354:0 355:1 356:0 357:1 358:0 359:0 360:0 361:1 362:1 363:0 364:0 365:0 366:0 367:1 368:0 369:0 370:0 371:0 372:0 373:1 374:1 375:1 376:0 377:0 378:1 379:0 380:0 381:0 382:0 383:0 384:0 385:0 386:0 387:0 388:0 389:0 390:0 391:0 392:0 393:0 394:0 395:1 396:0 397:1 398:0 399:0 400:0 401:0 402:0 403:0 404:0 405:0 406:1 407:1 408:0 409:0 410:0 411:0 412:0 413:0 414:1 415:0 416:0 417:0 418:0 419:0 420:1 421:1 422:1 423:0 424:0 425:1 426:0 427:0 428:0 429:0 430:0 431:1 432:0 433:0 434:0 435:0 436:0 437:1 438:0 439:0 440:0 441:0 442:0 443:1 444:1 445:0 446:0 447:0 448:1 449:0 450:0 451:0 452:0 453:1 454:0 455:0 456:0 457:1 458:1 459:1 460:1 461:0 462:0 463:1 464:0 465:0 466:0 467:0 468:1 469:0 470:0 471:0 472:1 473:0 474:0 475:0 476:0 477:1 478:1 479:1 480:1 481:0 482:0 483:1 484:0 485:0 486:1 487:1 488:1 489:0 490:0 491:0 492:0 493:0 494:0 495:0 496:1 497:0 498:1 499:1 500:1 501:0 502:0 503:0 504:0 505:0 506:0 507:1 508:0 509:0 510:1 511:0 512:1 513:0 514:0 515:1 516:1 517:0 518:1 519:0 520:1 521:0 522:0 523:0 524:0 525:0 526:0 527:0 528:1 529:0 530:0 531:0 532:1 533:0 534:0 535:0 536:0 537:1 538:1 539:0 540:1 541:1 542:0 543:0 544:0 545:1 546:0 547:0 548:0 549:1 550:0 551:0 552:0 553:0 554:0 555:0 556:0 557:0 558:1 559:0 560:1 561:0 562:1 563:0 564:0 565:0 566:1 567:0 568:1 569:0 570:0 571:0 572:1 573:0 574:0 575:0 576:1 577:0 578:0 579:0 580:1 581:1 582:0 583:0 584:0 585:0 586:1 587:1 588:0 589:0 590:0 591:0 592:1 593:1 594:0 595:0 596:0 597:0 598:0 599:0 600:1 601:0 602:0 603:0 604:0 605:0 606:0 607:1 608:0 609:0 610:1 611:0 612:0 613:0 614:0 615:0 616:1 617:0 618:0 619:1 620:1 621:0 622:1 623:1 624:1 625:0 626:0 627:1 628:0 629:0 630:1 631:0 632:0 633:0 634:1 635:1 636:0 637:0 638:0 639:0 640:1 641:0 642:0 643:0 644:1 645:0 646:0 647:0 648:0 649:0 650:0 651:0 652:0 653:0 654:0 655:0 656:1 657:0 658:0 659:0 660:0 661:0 662:0 663:0 664:0 665:0 666:0 667:0 668:1 669:0 670:0 671:0 672:0 673:1 674:0 675:1 676:0 677:0 678:0 679:0 680:0 681:0 682:0 683:0 684:0 685:0 686:0 687:0 688:1 689:1 690:0 691:0 692:0 693:0 694:1 695:1 696:0 697:0 698:0 699:0 700:0 701:0 702:0 703:0 704:0 705:0 706:0 707:0 708:0 709:0 710:0 711:0 712:0 713:0 714:0 715:0 716:0 717:0 718:1 719:0 720:0 721:1 722:1 723:0 724:0 725:0 726:0 727:0 728:1 729:1 730:0 731:0 732:1 733:0 734:1 735:1 736:0 737:0 738:0 739:0 740:0 741:0 742:1 743:0 744:0 745:0 746:1 747:0 748:1 749:1 750:1 751:0 752:0 753:1 754:0 755:1 756:1 757:0 758:0 759:0 760:0 761:0 762:1 763:0 764:0 765:1 766:1 767:0 768:0 769:0 770:0 771:0 772:0 773:1 774:0 775:0 776:0 777:0 778:1 779:0 780:0 781:0 782:0 783:0 784:1 785:0 786:0 787:0 788:0 789:0 790:0 791:0 792:0 793:0 794:0 795:1 796:0 797:1 798:0 799:0 800:0 801:0 802:0 803:1 804:0 805:0 806:0 807:0 808:0 809:0 810:0 811:0 812:1 813:0 814:1 815:0 816:0 817:0 818:0 819:1 820:0 821:0 822:0 823:1 824:0 825:0 826:0 827:0 828:0 829:0 830:0 831:1 832:0 833:1 834:0 835:0 836:0 837:0 838:0 839:0 840:0 841:0 842:1 843:0 844:0 845:0 846:1 847:1 848:0 849:0 850:0 851:0 852:1 853:0 854:0 855:1 856:0 857:0 858:0 859:1 860:0 861:0 862:0 863:0 864:0 865:0 866:0 867:0 868:0 869:0 870:1 871:0 872:1 873:0 874:0 875:0 876:0 877:0 878:0 879:0 880:0 881:0 882:1 883:0 884:0 885:0 886:0 887:0 888:0 889:0 890:0 891:1 892:0 893:0 894:0 895:0 896:1 897:0 898:0 899:0 900:1 901:0 902:0 903:1 904:0 905:0 906:1 907:1 908:0 909:0 910:1 911:0 912:1 913:0 914:1 915:1 916:0 917:0 918:0 919:1 920:0 921:0 922:1 923:1 924:0 925:0 926:0 927:1 928:0 929:1 930:1 931:0 932:0 933:0 934:0 935:1 936:1 937:0 938:1 939:1 940:0 941:0 942:1 943:0 944:1 945:0 946:0 947:0 948:0 949:0 950:1 951:0 952:0 953:1 954:0 955:1 956:0 957:1 958:0 959:1 960:0 961:1 962:0 963:1 964:0 965:0 966:0 967:0 968:0 969:0 970:0 971:0 972:0 973:0 974:0 975:0 976:0 977:0 978:0 979:0 980:0 981:0 982:0 983:0 984:1 985:0 986:1 987:1 988:0 989:0 990:0 991:0 992:0 993:0 994:0 995:0 996:0 997:0 998:0 999:0 1000:0 1001:0 1002:0 1003:1 1004:0 1005:0 1006:0 1007:0 1008:0 1009:0 1010:0 1011:0 1012:0 1013:0 1014:0 1015:0 1016:0 1017:0 1018:0 1019:0 1020:0 1021:1 1022:0 1023:1 1024:1 #
0.53374799212728463171373505247175 1:1 2:0 3:0 4:0 5:0 6:1 7:0 8:0 9:1 10:0 11:0 12:0 13:0 14:1 15:0 16:0 17:0 18:0 19:1 20:1 21:1 22:1 23:0 24:0 25:0 26:1 27:1 28:1 29:1 30:0 31:1 32:0 33:0 34:0 35:0 36:1 37:1 38:1 39:1 40:1 41:1 42:0 43:1 44:0 45:1 46:1 47:0 48:0 49:1 50:0 51:0 52:1 53:0 54:1 55:0 56:0 57:0 58:1 59:0 60:0 61:0 62:0 63:1 64:0 65:0 66:0 67:1 68:1 69:1 70:1 71:1 72:1 73:1 74:1 75:0 76:1 77:0 78:1 79:0 80:1 81:1 82:0 83:1 84:0 85:0 86:0 87:0 88:1 89:1 90:1 91:1 92:1 93:0 94:1 95:1 96:0 97:0 98:1 99:1 100:1 101:1 102:1 103:0 104:1 105:1 106:0 107:0 108:1 109:1 110:0 111:1 112:0 113:0 114:1 115:1 116:1 117:1 118:0 119:0 120:0 121:0 122:0 123:0 124:0 125:0 126:1 127:1 128:1 129:1 130:0 131:1 132:0 133:0 134:0 135:1 136:1 137:1 138:0 139:1 140:0 141:0 142:0 143:0 144:0 145:0 146:1 147:0 148:1 149:1 150:0 151:0 152:1 153:1 154:0 155:1 156:1 157:1 158:0 159:0 160:1 161:1 162:0 163:0 164:1 165:1 166:1 167:0 168:1 169:1 170:1 171:1 172:1 173:1 174:0 175:1 176:0 177:0 178:1 179:0 180:0 181:0 182:0 183:0 184:1 185:1 186:1 187:1 188:1 189:0 190:0 191:0 192:1 193:1 194:0 195:0 196:1 197:0 198:1 199:1 200:1 201:1 202:1 203:1 204:0 205:0 206:0 207:0 208:0 209:1 210:1 211:1 212:0 213:0 214:1 215:1 216:1 217:0 218:0 219:1 220:0 221:1 222:1 223:1 224:1 225:1 226:0 227:0 228:0 229:0 230:1 231:0 232:1 233:1 234:0 235:1 236:0 237:0 238:1 239:0 240:0 241:1 242:0 243:0 244:0 245:0 246:0 247:0 248:1 249:0 250:1 251:1 252:1 253:0 254:1 255:1 256:0 257:1 258:0 259:1 260:0 261:1 262:0 263:0 264:1 265:1 266:1 267:0 268:1 269:1 270:0 271:0 272:1 273:0 274:0 275:0 276:0 277:0 278:1 279:1 280:0 281:1 282:1 283:1 284:1 285:1 286:0 287:1 288:0 289:0 290:1 291:1 292:1 293:1 294:1 295:1 296:1 297:1 298:1 299:0 300:0 301:0 302:0 303:0 304:0 305:1 306:0 307:0 308:1 309:1 310:0 311:0 312:0 313:0 314:0 315:1 316:1 317:1 318:1 319:0 320:0 321:0 322:0 323:0 324:0 325:1 326:1 327:0 328:1 329:0 330:0 331:1 332:1 333:1 334:1 335:0 336:0 337:1 338:1 339:1 340:0 341:0 342:1 343:0 344:0 345:0 346:1 347:1 348:1 349:1 350:0 351:0 352:0 353:1 354:1 355:1 356:0 357:1 358:1 359:0 360:0 361:0 362:0 363:0 364:1 365:0 366:0 367:0 368:0 369:1 370:0 371:1 372:0 373:1 374:1 375:1 376:1 377:1 378:0 379:1 380:1 381:0 382:0 383:1 384:1 385:0 386:1 387:1 388:1 389:0 390:0 391:0 392:0 393:0 394:1 395:1 396:1 397:1 398:0 399:0 400:0 401:0 402:1 403:0 404:0 405:0 406:0 407:0 408:1 409:0 410:0 411:0 412:0 413:0 414:1 415:0 416:1 417:0 418:1 419:1 420:1 421:0 422:1 423:0 424:1 425:1 426:0 427:0 428:0 429:0 430:1 431:0 432:0 433:0 434:1 435:0 436:0 437:0 438:0 439:1 440:1 441:1 442:0 443:0 444:0 445:1 446:0 447:0 448:0 449:1 450:0 451:0 452:0 453:0 454:0 455:0 456:0 457:1 458:1 459:1 460:0 461:0 462:0 463:0 464:1 465:0 466:1 467:0 468:1 469:0 470:0 471:0 472:0 473:1 474:0 475:1 476:0 477:0 478:0 479:1 480:1 481:0 482:0 483:0 484:0 485:1 486:0 487:0 488:1 489:0 490:1 491:0 492:0 493:1 494:0 495:0 496:1 497:0 498:1 499:0 500:0 501:0 502:1 503:1 504:0 505:0 506:1 507:0 508:0 509:1 510:1 511:0 512:1 513:1 514:0 515:0 516:1 517:0 518:1 519:1 520:1 521:0 522:1 523:0 524:0 525:1 526:1 527:0 528:1 529:0 530:1 531:0 532:1 533:0 534:1 535:1 536:0 537:1 538:0 539:0 540:1 541:1 542:0 543:0 544:0 545:0 546:0 547:1 548:0 549:1 550:1 551:0 552:1 553:1 554:1 555:1 556:0 557:0 558:1 559:1 560:0 561:1 562:0 563:0 564:1 565:0 566:0 567:1 568:0 569:0 570:0 571:0 572:1 573:0 574:0 575:0 576:1 577:1 578:1 579:0 580:1 581:0 582:0 583:0 584:0 585:1 586:0 587:1 588:0 589:0 590:0 591:1 592:1 593:1 594:0 595:0 596:0 597:0 598:0 599:0 600:0 601:0 602:0 603:1 604:0 605:1 606:0 607:0 608:1 609:0 610:1 611:1 612:1 613:0 614:0 615:1 616:1 617:1 618:0 619:0 620:1 621:0 622:0 623:0 624:1 625:1 626:0 627:1 628:0 629:1 630:0 631:0 632:1 633:1 634:0 635:1 636:0 637:0 638:0 639:1 640:1 641:0 642:1 643:0 644:1 645:1 646:1 647:0 648:0 649:0 650:1 651:0 652:1 653:0 654:1 655:0 656:1 657:0 658:1 659:0 660:0 661:0 662:1 663:0 664:1 665:0 666:0 667:0 668:0 669:1 670:0 671:0 672:1 673:1 674:1 675:0 676:0 677:0 678:1 679:0 680:0 681:1 682:0 683:0 684:0 685:1 686:0 687:0 688:1 689:1 690:0 691:1 692:0 693:1 694:0 695:0 696:1 697:0 698:0 699:1 700:1 701:0 702:1 703:1 704:1 705:0 706:1 707:0 708:1 709:0 710:0 711:0 712:1 713:1 714:0 715:1 716:0 717:0 718:0 719:1 720:1 721:1 722:1 723:0 724:0 725:0 726:0 727:0 728:1 729:0 730:0 731:0 732:0 733:1 734:0 735:1 736:0 737:0 738:1 739:0 740:0 741:1 742:1 743:1 744:1 745:0 746:1 747:1 748:1 749:1 750:1 751:0 752:0 753:0 754:1 755:0 756:0 757:0 758:1 759:0 760:0 761:0 762:0 763:0 764:0 765:1 766:1 767:1 768:1 769:1 770:0 771:1 772:1 773:0 774:0 775:0 776:1 777:0 778:0 779:0 780:1 781:0 782:0 783:0 784:1 785:1 786:1 787:1 788:0 789:0 790:0 791:1 792:0 793:0 794:0 795:1 796:0 797:0 798:0 799:1 800:0 801:0 802:0 803:0 804:0 805:0 806:0 807:1 808:0 809:0 810:0 811:0 812:1 813:0 814:0 815:0 816:0 817:0 818:1 819:1 820:0 821:1 822:0 823:0 824:1 825:0 826:0 827:1 828:0 829:0 830:1 831:1 832:0 833:1 834:1 835:0 836:0 837:0 838:1 839:1 840:1 841:0 842:1 843:0 844:1 845:0 846:1 847:1 848:0 849:1 850:1 851:0 852:0 853:1 854:0 855:0 856:0 857:0 858:0 859:1 860:0 861:0 862:1 863:0 864:1 865:1 866:1 867:0 868:0 869:0 870:1 871:1 872:0 873:0 874:0 875:0 876:0 877:0 878:0 879:1 880:1 881:0 882:0 883:1 884:0 885:0 886:0 887:1 888:0 889:1 890:1 891:1 892:0 893:0 894:1 895:1 896:0 897:0 898:1 899:0 900:1 901:0 902:1 903:1 904:0 905:0 906:1 907:1 908:0 909:1 910:1 911:1 912:1 913:0 914:1 915:0 916:0 917:1 918:0 919:1 920:0 921:0 922:0 923:0 924:0 925:0 926:0 927:1 928:1 929:1 930:1 931:0 932:0 933:1 934:0 935:1 936:0 937:0 938:1 939:1 940:1 941:0 942:1 943:0 944:0 945:0 946:0 947:1 948:1 949:0 950:1 951:0 952:0 953:1 954:0 955:1 956:0 957:0 958:0 959:0 960:1 961:1 962:0 963:1 964:1 965:1 966:0 967:0 968:0 969:0 970:0 971:1 972:1 973:0 974:0 975:1 976:0 977:0 978:1 979:1 980:0 981:0 982:0 983:0 984:1 985:1 986:0 987:1 988:0 989:1 990:1 991:0 992:0 993:1 994:1 995:1 996:1 997:1 998:1 999:0 1000:1 1001:1 1002:0 1003:0 1004:1 1005:0 1006:0 1007:0 1008:0 1009:0 1010:1 1011:0 1012:1 1013:1 1014:0 1015:1 1016:1 1017:0 1018:1 1019:0 1020:0 1021:1 1022:1 1023:0 1024:1 #
0.53374799212728463171373505247175 1:0 2:0 3:0 4:0 5:0 6:0 7:0 8:0 9:1 10:0 11:0 12:0 13:0 14:1 15:0 16:0 17:0 18:0 19:1 20:0 21:1 22:0 23:0 24:1 25:1 26:0 27:0 28:1 29:0 30:0 31:0 32:1 33:1 34:0 35:1 36:1 37:0 38:1 39:1 40:0 41:0 42:0 43:1 44:0 45:0 46:1 47:0 48:0 49:1 50:0 51:0 52:1 53:0 54:1 55:0 56:0 57:1 58:1 59:0 60:0 61:0 62:1 63:1 64:0 65:0 66:1 67:1 68:0 69:0 70:0 71:1 72:0 73:0 74:0 75:0 76:0 77:0 78:0 79:0 80:0 81:0 82:0 83:0 84:1 85:0 86:1 87:0 88:1 89:1 90:0 91:1 92:0 93:0 94:1 95:0 96:0 97:0 98:0 99:0 100:0 101:1 102:1 103:0 104:0 105:0 106:0 107:0 108:1 109:1 110:0 111:1 112:1 113:0 114:1 115:1 116:0 117:0 118:0 119:0 120:0 121:0 122:0 123:0 124:0 125:1 126:0 127:1 128:1 129:0 130:0 131:1 132:1 133:0 134:0 135:0 136:0 137:0 138:0 139:0 140:1 141:0 142:0 143:0 144:0 145:0 146:0 147:0 148:0 149:0 150:0 151:1 152:0 153:1 154:1 155:1 156:0 157:0 158:1 159:0 160:0 161:1 162:0 163:1 164:1 165:1 166:1 167:0 168:1 169:0 170:1 171:0 172:1 173:1 174:0 175:1 176:0 177:1 178:0 179:1 180:0 181:0 182:0 183:0 184:0 185:0 186:1 187:1 188:1 189:1 190:0 191:1 192:0 193:1 194:0 195:0 196:1 197:0 198:0 199:1 200:1 201:0 202:0 203:1 204:0 205:0 206:0 207:0 208:0 209:1 210:1 211:0 212:1 213:1 214:0 215:1 216:0 217:0 218:0 219:1 220:1 221:0 222:0 223:0 224:1 225:1 226:1 227:0 228:0 229:0 230:0 231:0 232:1 233:1 234:1 235:0 236:1 237:0 238:0 239:0 240:0 241:0 242:0 243:0 244:0 245:0 246:0 247:0 248:0 249:0 250:1 251:0 252:0 253:0 254:1 255:1 256:0 257:0 258:0 259:0 260:0 261:0 262:0 263:0 264:1 265:0 266:0 267:0 268:0 269:0 270:0 271:0 272:1 273:0 274:0 275:0 276:0 277:1 278:0 279:1 280:0 281:0 282:0 283:0 284:1 285:1 286:0 287:0 288:0 289:0 290:1 291:1 292:1 293:0 294:1 295:0 296:1 297:0 298:0 299:0 300:1 301:0 302:0 303:0 304:1 305:0 306:0 307:1 308:0 309:0 310:0 311:0 312:1 313:0 314:0 315:0 316:0 317:1 318:1 319:1 320:0 321:1 322:0 323:1 324:0 325:1 326:0 327:0 328:1 329:0 330:1 331:1 332:1 333:1 334:1 335:0 336:1 337:0 338:0 339:0 340:0 341:0 342:1 343:0 344:0 345:0 346:0 347:0 348:0 349:0 350:0 351:0 352:0 353:0 354:0 355:1 356:0 357:0 358:0 359:0 360:0 361:0 362:1 363:0 364:0 365:0 366:0 367:1 368:0 369:0 370:0 371:0 372:0 373:1 374:1 375:1 376:0 377:1 378:1 379:0 380:0 381:0 382:0 383:0 384:0 385:0 386:0 387:0 388:0 389:1 390:0 391:0 392:0 393:0 394:0 395:1 396:1 397:0 398:0 399:0 400:1 401:0 402:0 403:0 404:0 405:0 406:0 407:0 408:0 409:0 410:0 411:0 412:0 413:0 414:1 415:0 416:0 417:0 418:0 419:1 420:0 421:1 422:1 423:0 424:0 425:1 426:1 427:0 428:0 429:0 430:1 431:1 432:1 433:0 434:1 435:1 436:1 437:1 438:0 439:0 440:0 441:1 442:0 443:0 444:1 445:0 446:0 447:0 448:1 449:0 450:0 451:0 452:1 453:1 454:0 455:0 456:0 457:1 458:1 459:1 460:0 461:0 462:0 463:1 464:0 465:1 466:0 467:1 468:1 469:0 470:0 471:0 472:0 473:0 474:0 475:0 476:1 477:0 478:1 479:1 480:0 481:1 482:0 483:1 484:0 485:0 486:0 487:0 488:1 489:0 490:0 491:0 492:0 493:1 494:0 495:1 496:1 497:0 498:1 499:1 500:1 501:0 502:0 503:0 504:0 505:0 506:0 507:1 508:0 509:0 510:1 511:1 512:0 513:0 514:0 515:0 516:1 517:0 518:1 519:0 520:0 521:0 522:0 523:0 524:0 525:0 526:1 527:0 528:1 529:0 530:0 531:0 532:1 533:0 534:0 535:0 536:0 537:1 538:0 539:0 540:1 541:1 542:1 543:0 544:0 545:1 546:0 547:0 548:0 549:1 550:1 551:1 552:0 553:0 554:0 555:0 556:0 557:0 558:1 559:0 560:1 561:0 562:1 563:0 564:0 565:0 566:1 567:1 568:1 569:1 570:0 571:0 572:1 573:1 574:0 575:0 576:1 577:0 578:0 579:0 580:1 581:1 582:1 583:1 584:0 585:0 586:1 587:1 588:0 589:0 590:0 591:0 592:1 593:1 594:1 595:0 596:1 597:0 598:0 599:0 600:0 601:0 602:0 603:0 604:0 605:0 606:0 607:0 608:0 609:0 610:1 611:0 612:0 613:1 614:0 615:0 616:1 617:1 618:0 619:1 620:1 621:0 622:1 623:1 624:1 625:1 626:0 627:1 628:0 629:1 630:1 631:0 632:0 633:1 634:0 635:1 636:0 637:0 638:0 639:0 640:0 641:0 642:0 643:0 644:0 645:1 646:0 647:0 648:0 649:1 650:0 651:0 652:0 653:0 654:0 655:0 656:1 657:0 658:1 659:0 660:0 661:1 662:0 663:0 664:1 665:0 666:0 667:0 668:1 669:0 670:0 671:0 672:0 673:1 674:1 675:1 676:0 677:1 678:0 679:0 680:1 681:0 682:0 683:1 684:0 685:0 686:0 687:0 688:0 689:1 690:0 691:1 692:0 693:0 694:1 695:1 696:0 697:0 698:0 699:0 700:0 701:0 702:0 703:0 704:0 705:0 706:0 707:1 708:1 709:1 710:1 711:0 712:0 713:0 714:0 715:1 716:0 717:0 718:1 719:0 720:0 721:1 722:1 723:1 724:0 725:0 726:1 727:0 728:1 729:1 730:0 731:0 732:1 733:0 734:0 735:1 736:0 737:0 738:0 739:0 740:0 741:1 742:1 743:1 744:0 745:0 746:1 747:0 748:1 749:1 750:0 751:0 752:0 753:1 754:0 755:0 756:1 757:0 758:0 759:0 760:0 761:0 762:1 763:0 764:0 765:1 766:0 767:0 768:0 769:0 770:0 771:0 772:0 773:0 774:0 775:0 776:0 777:0 778:0 779:0 780:0 781:0 782:0 783:1 784:1 785:1 786:0 787:1 788:0 789:0 790:0 791:0 792:0 793:0 794:0 795:1 796:0 797:0 798:1 799:0 800:0 801:0 802:0 803:1 804:0 805:1 806:0 807:0 808:0 809:0 810:0 811:0 812:0 813:0 814:1 815:0 816:0 817:0 818:0 819:1 820:0 821:0 822:0 823:1 824:1 825:1 826:0 827:0 828:0 829:0 830:1 831:1 832:1 833:1 834:0 835:1 836:0 837:1 838:0 839:1 840:0 841:0 842:1 843:0 844:0 845:0 846:1 847:1 848:0 849:0 850:0 851:0 852:1 853:0 854:0 855:0 856:0 857:0 858:0 859:1 860:0 861:0 862:0 863:0 864:0 865:1 866:0 867:0 868:0 869:0 870:1 871:0 872:1 873:0 874:0 875:1 876:0 877:0 878:0 879:0 880:0 881:0 882:1 883:0 884:0 885:0 886:0 887:0 888:1 889:0 890:0 891:1 892:0 893:0 894:1 895:0 896:0 897:0 898:0 899:0 900:1 901:0 902:0 903:1 904:1 905:0 906:1 907:1 908:0 909:0 910:1 911:0 912:1 913:1 914:1 915:1 916:0 917:0 918:0 919:1 920:0 921:0 922:0 923:0 924:0 925:0 926:0 927:0 928:0 929:1 930:1 931:0 932:0 933:0 934:0 935:1 936:1 937:0 938:1 939:1 940:0 941:1 942:0 943:0 944:1 945:0 946:0 947:0 948:0 949:0 950:1 951:1 952:0 953:0 954:0 955:1 956:0 957:1 958:0 959:1 960:1 961:1 962:1 963:1 964:0 965:0 966:0 967:0 968:0 969:0 970:0 971:1 972:0 973:0 974:0 975:1 976:1 977:1 978:0 979:0 980:0 981:0 982:0 983:0 984:1 985:0 986:1 987:1 988:0 989:1 990:0 991:0 992:0 993:0 994:0 995:0 996:0 997:1 998:0 999:0 1000:0 1001:1 1002:0 1003:0 1004:0 1005:0 1006:0 1007:0 1008:0 1009:0 1010:1 1011:0 1012:0 1013:0 1014:0 1015:0 1016:0 1017:1 1018:0 1019:0 1020:0 1021:1 1022:1 1023:1 1024:1 #
0.53374799212728463171373505247175 1:0 2:1 3:0 4:0 5:0 6:0 7:1 8:0 9:0 10:0 11:0 12:0 13:0 14:1 15:0 16:1 17:0 18:0 19:0 20:0 21:0 22:0 23:1 24:0 25:0 26:1 27:0 28:0 29:0 30:0 31:0 32:1 33:0 34:0 35:0 36:1 37:0 38:0 39:0 40:0 41:0 42:1 43:0 44:0 45:0 46:0 47:0 48:1 49:1 50:0 51:0 52:1 53:0 54:0 55:0 56:0 57:0 58:1 59:0 60:0 61:0 62:1 63:1 64:0 65:0 66:1 67:0 68:0 69:0 70:0 71:1 72:0 73:0 74:1 75:0 76:1 77:0 78:0 79:0 80:0 81:1 82:0 83:1 84:0 85:1 86:0 87:0 88:0 89:0 90:0 91:1 92:0 93:0 94:1 95:0 96:0 97:0 98:1 99:0 100:0 101:1 102:1 103:0 104:0 105:0 106:0 107:0 108:0 109:0 110:0 111:0 112:0 113:0 114:0 115:0 116:1 117:0 118:0 119:0 120:1 121:0 122:0 123:0 124:0 125:0 126:0 127:1 128:1 129:0 130:0 131:0 132:0 133:0 134:0 135:0 136:0 137:0 138:0 139:0 140:0 141:0 142:0 143:0 144:0 145:0 146:1 147:0 148:0 149:0 150:1 151:0 152:0 153:1 154:1 155:1 156:0 157:0 158:1 159:0 160:1 161:1 162:1 163:0 164:0 165:1 166:1 167:0 168:1 169:0 170:0 171:0 172:0 173:0 174:0 175:0 176:0 177:0 178:0 179:0 180:0 181:0 182:0 183:0 184:0 185:0 186:1 187:0 188:0 189:0 190:0 191:0 192:0 193:1 194:0 195:0 196:1 197:0 198:0 199:1 200:0 201:0 202:1 203:1 204:0 205:0 206:0 207:0 208:0 209:1 210:0 211:0 212:0 213:0 214:0 215:0 216:0 217:0 218:0 219:0 220:1 221:0 222:0 223:0 224:0 225:1 226:0 227:0 228:0 229:1 230:0 231:0 232:0 233:1 234:0 235:1 236:0 237:0 238:0 239:0 240:0 241:0 242:0 243:0 244:0 245:0 246:1 247:0 248:0 249:1 250:0 251:0 252:0 253:1 254:1 255:0 256:1 257:0 258:0 259:0 260:0 261:0 262:0 263:0 264:0 265:1 266:0 267:0 268:0 269:0 270:0 271:0 272:1 273:0 274:0 275:0 276:0 277:1 278:0 279:1 280:0 281:0 282:0 283:0 284:0 285:0 286:0 287:0 288:0 289:0 290:0 291:1 292:0 293:0 294:1 295:1 296:0 297:0 298:0 299:0 300:0 301:0 302:0 303:0 304:1 305:0 306:0 307:1 308:0 309:0 310:0 311:0 312:0 313:0 314:0 315:1 316:0 317:0 318:1 319:1 320:0 321:0 322:1 323:0 324:0 325:0 326:0 327:0 328:0 329:0 330:0 331:0 332:0 333:0 334:0 335:0 336:0 337:0 338:0 339:0 340:0 341:0 342:0 343:0 344:0 345:0 346:0 347:1 348:0 349:0 350:0 351:0 352:0 353:1 354:0 355:1 356:1 357:1 358:0 359:0 360:0 361:0 362:0 363:0 364:0 365:1 366:0 367:0 368:0 369:0 370:0 371:1 372:0 373:0 374:1 375:0 376:0 377:0 378:0 379:0 380:0 381:0 382:0 383:0 384:0 385:0 386:0 387:0 388:0 389:0 390:0 391:0 392:0 393:0 394:0 395:0 396:1 397:0 398:0 399:0 400:1 401:0 402:0 403:0 404:1 405:1 406:0 407:0 408:0 409:0 410:0 411:0 412:0 413:0 414:1 415:0 416:0 417:0 418:1 419:1 420:0 421:0 422:0 423:0 424:0 425:0 426:0 427:1 428:0 429:0 430:0 431:0 432:0 433:0 434:0 435:0 436:1 437:0 438:0 439:0 440:0 441:1 442:0 443:0 444:0 445:0 446:0 447:1 448:0 449:0 450:1 451:0 452:1 453:0 454:0 455:0 456:0 457:0 458:0 459:0 460:0 461:0 462:0 463:0 464:0 465:1 466:0 467:1 468:0 469:0 470:0 471:0 472:1 473:0 474:0 475:0 476:0 477:0 478:0 479:1 480:0 481:0 482:1 483:0 484:0 485:0 486:0 487:0 488:1 489:0 490:1 491:0 492:1 493:0 494:0 495:0 496:0 497:1 498:0 499:0 500:0 501:0 502:0 503:0 504:0 505:1 506:0 507:0 508:0 509:0 510:1 511:1 512:0 513:0 514:0 515:0 516:1 517:0 518:1 519:1 520:0 521:0 522:0 523:0 524:0 525:0 526:0 527:1 528:1 529:0 530:0 531:0 532:0 533:0 534:0 535:0 536:0 537:0 538:0 539:0 540:1 541:0 542:0 543:0 544:0 545:0 546:0 547:1 548:0 549:1 550:0 551:1 552:1 553:0 554:1 555:1 556:0 557:0 558:0 559:1 560:0 561:0 562:0 563:0 564:0 565:0 566:0 567:0 568:0 569:0 570:0 571:0 572:1 573:0 574:0 575:0 576:1 577:0 578:0 579:1 580:1 581:1 582:0 583:1 584:0 585:1 586:1 587:0 588:1 589:0 590:0 591:0 592:0 593:0 594:0 595:0 596:0 597:0 598:0 599:1 600:0 601:0 602:0 603:1 604:0 605:0 606:0 607:0 608:0 609:0 610:0 611:0 612:0 613:0 614:0 615:0 616:0 617:0 618:1 619:0 620:1 621:0 622:0 623:0 624:0 625:0 626:0 627:0 628:0 629:0 630:0 631:0 632:1 633:0 634:0 635:1 636:0 637:0 638:0 639:0 640:1 641:0 642:0 643:0 644:0 645:0 646:0 647:0 648:0 649:1 650:1 651:0 652:0 653:0 654:0 655:0 656:1 657:0 658:1 659:1 660:0 661:0 662:0 663:1 664:1 665:0 666:0 667:0 668:0 669:0 670:0 671:0 672:0 673:0 674:0 675:0 676:0 677:0 678:0 679:1 680:0 681:1 682:0 683:0 684:0 685:0 686:0 687:0 688:0 689:1 690:0 691:1 692:0 693:0 694:0 695:0 696:0 697:0 698:0 699:0 700:1 701:0 702:0 703:1 704:0 705:1 706:0 707:1 708:0 709:0 710:0 711:1 712:0 713:0 714:0 715:0 716:0 717:0 718:1 719:0 720:1 721:1 722:1 723:0 724:0 725:0 726:0 727:0 728:0 729:0 730:0 731:0 732:0 733:0 734:0 735:0 736:1 737:0 738:0 739:0 740:1 741:0 742:0 743:0 744:0 745:0 746:0 747:0 748:0 749:1 750:1 751:0 752:0 753:0 754:0 755:0 756:0 757:0 758:0 759:0 760:0 761:0 762:1 763:1 764:0 765:0 766:0 767:0 768:0 769:0 770:0 771:0 772:1 773:0 774:0 775:0 776:0 777:0 778:0 779:0 780:0 781:0 782:0 783:1 784:1 785:0 786:0 787:0 788:0 789:0 790:0 791:0 792:0 793:0 794:0 795:0 796:1 797:0 798:1 799:0 800:0 801:0 802:0 803:1 804:0 805:1 806:0 807:0 808:1 809:0 810:0 811:0 812:0 813:0 814:0 815:0 816:0 817:0 818:0 819:0 820:0 821:0 822:1 823:0 824:1 825:0 826:0 827:0 828:0 829:0 830:1 831:0 832:0 833:0 834:0 835:1 836:0 837:0 838:0 839:0 840:0 841:1 842:0 843:0 844:1 845:0 846:0 847:0 848:0 849:1 850:0 851:0 852:1 853:0 854:0 855:0 856:0 857:1 858:0 859:0 860:0 861:0 862:0 863:1 864:0 865:1 866:0 867:0 868:1 869:1 870:0 871:1 872:1 873:0 874:0 875:0 876:0 877:0 878:0 879:0 880:0 881:0 882:0 883:0 884:0 885:0 886:0 887:0 888:1 889:0 890:0 891:0 892:0 893:0 894:0 895:0 896:0 897:0 898:0 899:0 900:0 901:0 902:0 903:0 904:1 905:0 906:0 907:1 908:0 909:1 910:1 911:0 912:0 913:1 914:0 915:0 916:0 917:0 918:1 919:0 920:1 921:0 922:0 923:0 924:0 925:0 926:0 927:0 928:0 929:0 930:1 931:0 932:0 933:0 934:0 935:1 936:1 937:0 938:1 939:0 940:1 941:1 942:0 943:0 944:0 945:0 946:0 947:0 948:1 949:0 950:1 951:0 952:0 953:0 954:0 955:1 956:1 957:1 958:0 959:1 960:1 961:0 962:0 963:1 964:0 965:0 966:0 967:0 968:0 969:0 970:1 971:0 972:0 973:0 974:0 975:0 976:1 977:1 978:0 979:0 980:0 981:0 982:0 983:1 984:0 985:0 986:0 987:0 988:0 989:1 990:0 991:1 992:1 993:0 994:0 995:0 996:0 997:0 998:0 999:0 1000:0 1001:0 1002:0 1003:0 1004:0 1005:0 1006:0 1007:0 1008:0 1009:0 1010:0 1011:1 1012:0 1013:0 1014:0 1015:0 1016:0 1017:0 1018:0 1019:0 1020:0 1021:0 1022:1 1023:1 1024:1 #
-0.53374799212728463171373505247175 1:0 2:1 3:1 4:0 5:0 6:0 7:0 8:1 9:0 10:1 11:0 12:0 13:0 14:0 15:0 16:0 17:0 18:0 19:1 20:0 21:1 22:0 23:0 24:1 25:1 26:0 27:0 28:1 29:0 30:0 31:0 32:0 33:0 34:0 35:0 36:1 37:0 38:1 39:1 40:0 41:0 42:0 43:0 44:0 45:1 46:0 47:0 48:0 49:0 50:0 51:1 52:1 53:1 54:0 55:1 56:0 57:1 58:0 59:0 60:0 61:0 62:1 63:0 64:0 65:0 66:0 67:0 68:0 69:0 70:0 71:0 72:0 73:0 74:0 75:0 76:0 77:0 78:0 79:0 80:0 81:0 82:0 83:0 84:1 85:0 86:0 87:0 88:1 89:0 90:0 91:0 92:0 93:0 94:0 95:0 96:1 97:0 98:1 99:0 100:0 101:1 102:0 103:1 104:1 105:1 106:1 107:0 108:1 109:0 110:0 111:0 112:1 113:0 114:1 115:0 116:1 117:1 118:0 119:0 120:0 121:1 122:0 123:0 124:0 125:0 126:0 127:0 128:0 129:0 130:0 131:1 132:1 133:0 134:0 135:0 136:0 137:0 138:0 139:0 140:1 141:0 142:0 143:0 144:0 145:0 146:0 147:1 148:0 149:0 150:1 151:0 152:0 153:0 154:0 155:1 156:1 157:0 158:1 159:0 160:1 161:1 162:1 163:1 164:1 165:0 166:1 167:1 168:1 169:0 170:1 171:0 172:0 173:0 174:0 175:0 176:0 177:1 178:0 179:1 180:0 181:1 182:0 183:1 184:0 185:0 186:0 187:0 188:0 189:1 190:0 191:1 192:0 193:0 194:0 195:0 196:1 197:0 198:1 199:0 200:1 201:0 202:1 203:0 204:1 205:0 206:0 207:1 208:0 209:1 210:1 211:1 212:1 213:1 214:0 215:0 216:0 217:0 218:0 219:1 220:0 221:0 222:0 223:0 224:0 225:1 226:1 227:0 228:1 229:1 230:0 231:0 232:1 233:1 234:0 235:0 236:0 237:0 238:0 239:0 240:0 241:1 242:0 243:0 244:0 245:1 246:1 247:1 248:0 249:1 250:1 251:1 252:0 253:1 254:1 255:0 256:0 257:1 258:0 259:1 260:0 261:0 262:0 263:0 264:0 265:0 266:0 267:0 268:0 269:0 270:0 271:0 272:1 273:1 274:0 275:0 276:0 277:0 278:0 279:0 280:0 281:0 282:0 283:0 284:0 285:1 286:0 287:0 288:0 289:0 290:0 291:1 292:0 293:0 294:1 295:1 296:1 297:0 298:0 299:0 300:1 301:1 302:1 303:0 304:1 305:0 306:0 307:1 308:0 309:0 310:0 311:0 312:0 313:0 314:1 315:0 316:0 317:0 318:0 319:1 320:0 321:0 322:0 323:1 324:0 325:0 326:0 327:0 328:1 329:0 330:1 331:1 332:0 333:0 334:1 335:0 336:0 337:0 338:1 339:0 340:0 341:0 342:0 343:0 344:0 345:0 346:1 347:0 348:0 349:0 350:0 351:0 352:0 353:0 354:0 355:1 356:1 357:1 358:0 359:0 360:0 361:0 362:1 363:0 364:0 365:1 366:0 367:1 368:0 369:0 370:0 371:1 372:0 373:1 374:1 375:0 376:0 377:1 378:0 379:0 380:0 381:1 382:0 383:1 384:0 385:0 386:0 387:0 388:0 389:0 390:0 391:0 392:0 393:0 394:0 395:1 396:0 397:1 398:0 399:0 400:0 401:0 402:0 403:0 404:0 405:0 406:0 407:0 408:0 409:0 410:0 411:0 412:0 413:0 414:1 415:0 416:0 417:1 418:0 419:0 420:0 421:1 422:1 423:0 424:1 425:0 426:0 427:0 428:1 429:0 430:0 431:1 432:0 433:0 434:1 435:0 436:0 437:0 438:1 439:0 440:0 441:0 442:1 443:1 444:1 445:0 446:0 447:0 448:0 449:0 450:0 451:0 452:1 453:1 454:1 455:0 456:0 457:0 458:1 459:1 460:0 461:0 462:0 463:1 464:0 465:0 466:0 467:0 468:1 469:1 470:0 471:0 472:0 473:0 474:1 475:0 476:0 477:0 478:1 479:0 480:1 481:0 482:0 483:1 484:0 485:0 486:0 487:0 488:1 489:0 490:0 491:0 492:0 493:0 494:0 495:0 496:0 497:0 498:0 499:1 500:0 501:0 502:0 503:0 504:1 505:0 506:1 507:0 508:1 509:0 510:1 511:0 512:0 513:0 514:0 515:1 516:1 517:1 518:1 519:0 520:1 521:0 522:0 523:0 524:0 525:0 526:0 527:0 528:1 529:1 530:0 531:0 532:0 533:0 534:0 535:0 536:0 537:1 538:1 539:0 540:0 541:1 542:0 543:0 544:0 545:0 546:1 547:0 548:1 549:1 550:0 551:1 552:1 553:0 554:0 555:1 556:0 557:0 558:1 559:0 560:1 561:0 562:1 563:0 564:0 565:0 566:0 567:0 568:1 569:1 570:0 571:0 572:0 573:0 574:1 575:0 576:1 577:1 578:0 579:1 580:1 581:1 582:0 583:1 584:0 585:0 586:0 587:1 588:0 589:0 590:0 591:0 592:1 593:0 594:0 595:0 596:0 597:1 598:0 599:0 600:0 601:0 602:1 603:1 604:0 605:1 606:0 607:0 608:0 609:0 610:1 611:1 612:0 613:0 614:0 615:1 616:0 617:0 618:0 619:1 620:1 621:0 622:1 623:1 624:1 625:0 626:0 627:1 628:0 629:0 630:0 631:0 632:1 633:0 634:1 635:1 636:0 637:0 638:1 639:0 640:1 641:0 642:0 643:0 644:1 645:1 646:0 647:0 648:1 649:1 650:0 651:1 652:0 653:1 654:1 655:1 656:0 657:0 658:0 659:0 660:0 661:0 662:0 663:0 664:0 665:0 666:0 667:0 668:1 669:0 670:0 671:0 672:0 673:1 674:0 675:1 676:0 677:0 678:0 679:0 680:1 681:1 682:0 683:0 684:1 685:0 686:0 687:0 688:0 689:1 690:0 691:1 692:0 693:0 694:1 695:0 696:0 697:0 698:0 699:0 700:0 701:1 702:0 703:0 704:1 705:0 706:0 707:0 708:0 709:0 710:0 711:0 712:0 713:0 714:0 715:0 716:0 717:0 718:0 719:0 720:0 721:1 722:0 723:0 724:0 725:0 726:0 727:1 728:1 729:1 730:1 731:1 732:0 733:1 734:0 735:0 736:0 737:0 738:0 739:0 740:1 741:1 742:1 743:0 744:0 745:0 746:1 747:0 748:1 749:1 750:1 751:0 752:0 753:1 754:0 755:1 756:0 757:0 758:0 759:0 760:0 761:0 762:1 763:0 764:0 765:1 766:0 767:0 768:1 769:0 770:0 771:0 772:0 773:0 774:0 775:0 776:0 777:0 778:0 779:0 780:0 781:1 782:0 783:0 784:0 785:0 786:0 787:0 788:0 789:0 790:0 791:0 792:0 793:0 794:0 795:1 796:0 797:0 798:0 799:0 800:0 801:0 802:0 803:1 804:0 805:0 806:0 807:0 808:0 809:1 810:0 811:1 812:0 813:0 814:1 815:0 816:1 817:0 818:0 819:1 820:0 821:1 822:0 823:1 824:1 825:0 826:0 827:0 828:0 829:0 830:0 831:1 832:0 833:0 834:0 835:0 836:0 837:0 838:1 839:0 840:0 841:0 842:0 843:0 844:0 845:0 846:1 847:1 848:0 849:1 850:0 851:1 852:1 853:0 854:0 855:1 856:0 857:0 858:1 859:0 860:0 861:0 862:0 863:0 864:0 865:0 866:0 867:0 868:1 869:0 870:0 871:0 872:1 873:0 874:0 875:0 876:0 877:0 878:0 879:0 880:0 881:0 882:0 883:0 884:0 885:0 886:0 887:1 888:0 889:0 890:0 891:1 892:1 893:0 894:0 895:0 896:0 897:0 898:0 899:0 900:0 901:0 902:0 903:1 904:0 905:0 906:1 907:1 908:1 909:0 910:1 911:0 912:1 913:0 914:1 915:1 916:0 917:0 918:0 919:1 920:1 921:0 922:1 923:1 924:0 925:0 926:0 927:1 928:0 929:1 930:0 931:0 932:0 933:0 934:1 935:1 936:1 937:0 938:1 939:0 940:0 941:0 942:0 943:0 944:0 945:0 946:0 947:0 948:1 949:1 950:0 951:0 952:1 953:1 954:0 955:0 956:0 957:1 958:0 959:1 960:1 961:0 962:0 963:1 964:0 965:0 966:1 967:0 968:0 969:0 970:0 971:0 972:0 973:1 974:0 975:0 976:1 977:1 978:0 979:0 980:0 981:0 982:0 983:0 984:1 985:0 986:1 987:1 988:0 989:0 990:0 991:1 992:0 993:0 994:0 995:0 996:0 997:0 998:0 999:1 1000:0 1001:0 1002:0 1003:0 1004:0 1005:0 1006:0 1007:0 1008:0 1009:1 1010:1 1011:0 1012:0 1013:0 1014:0 1015:0 1016:1 1017:1 1018:0 1019:0 1020:0 1021:0 1022:0 1023:0 1024:1 #
-0.4506173643592631394838576852635 1:0 2:1 3:0 4:0 5:0 6:1 7:1 8:1 9:1 10:0 11:0 12:0 13:0 14:0 15:0 16:0 17:0 18:0 19:1 20:0 21:1 22:0 23:0 24:1 25:1 26:0 27:0 28:0 29:0 30:0 31:0 32:0 33:0 34:0 35:0 36:1 37:0 38:1 39:1 40:0 41:0 42:0 43:0 44:0 45:1 46:0 47:0 48:0 49:0 50:0 51:1 52:0 53:1 54:0 55:1 56:0 57:1 58:0 59:0 60:0 61:0 62:1 63:0 64:0 65:0 66:0 67:0 68:0 69:0 70:0 71:0 72:0 73:0 74:0 75:1 76:0 77:0 78:1 79:0 80:0 81:0 82:0 83:0 84:1 85:0 86:0 87:0 88:0 89:0 90:0 91:0 92:0 93:0 94:0 95:1 96:1 97:0 98:1 99:0 100:0 101:1 102:0 103:1 104:1 105:1 106:1 107:0 108:1 109:0 110:0 111:0 112:0 113:0 114:1 115:0 116:1 117:1 118:0 119:0 120:0 121:1 122:0 123:0 124:0 125:1 126:0 127:0 128:0 129:0 130:0 131:1 132:0 133:0 134:0 135:0 136:1 137:0 138:1 139:0 140:1 141:0 142:0 143:0 144:0 145:0 146:0 147:1 148:0 149:0 150:0 151:0 152:0 153:0 154:0 155:1 156:0 157:0 158:1 159:0 160:1 161:1 162:1 163:1 164:1 165:0 166:1 167:1 168:1 169:0 170:1 171:1 172:0 173:0 174:0 175:0 176:0 177:1 178:0 179:0 180:0 181:0 182:0 183:1 184:1 185:0 186:0 187:0 188:0 189:1 190:0 191:1 192:0 193:0 194:0 195:0 196:1 197:0 198:1 199:0 200:1 201:1 202:1 203:0 204:0 205:0 206:0 207:1 208:0 209:1 210:1 211:1 212:0 213:1 214:0 215:1 216:0 217:0 218:0 219:1 220:0 221:0 222:0 223:0 224:0 225:1 226:0 227:0 228:1 229:1 230:1 231:0 232:1 233:1 234:0 235:1 236:0 237:0 238:0 239:0 240:0 241:1 242:0 243:0 244:0 245:0 246:1 247:0 248:0 249:0 250:1 251:1 252:0 253:1 254:1 255:1 256:0 257:1 258:0 259:1 260:0 261:0 262:0 263:0 264:0 265:0 266:0 267:1 268:0 269:1 270:1 271:1 272:0 273:1 274:0 275:1 276:0 277:1 278:0 279:0 280:0 281:0 282:0 283:0 284:0 285:1 286:0 287:1 288:0 289:1 290:1 291:1 292:0 293:0 294:1 295:1 296:0 297:0 298:0 299:0 300:1 301:0 302:1 303:0 304:1 305:0 306:0 307:1 308:0 309:0 310:0 311:0 312:0 313:0 314:1 315:0 316:0 317:0 318:1 319:1 320:0 321:0 322:0 323:0 324:0 325:0 326:0 327:0 328:1 329:0 330:1 331:1 332:0 333:0 334:1 335:0 336:0 337:0 338:0 339:0 340:0 341:0 342:0 343:1 344:0 345:0 346:0 347:0 348:0 349:0 350:0 351:0 352:0 353:0 354:0 355:1 356:1 357:1 358:0 359:0 360:0 361:0 362:1 363:0 364:0 365:0 366:0 367:1 368:0 369:1 370:0 371:1 372:0 373:1 374:1 375:1 376:0 377:1 378:0 379:0 380:1 381:1 382:0 383:1 384:0 385:1 386:0 387:1 388:0 389:0 390:1 391:0 392:0 393:0 394:0 395:1 396:0 397:1 398:0 399:0 400:0 401:0 402:0 403:0 404:0 405:0 406:0 407:1 408:0 409:0 410:1 411:0 412:0 413:0 414:1 415:0 416:1 417:0 418:0 419:0 420:0 421:1 422:0 423:0 424:0 425:0 426:1 427:0 428:1 429:0 430:0 431:0 432:0 433:0 434:1 435:0 436:0 437:1 438:0 439:0 440:0 441:0 442:1 443:1 444:1 445:0 446:0 447:0 448:0 449:0 450:0 451:0 452:1 453:1 454:1 455:0 456:0 457:0 458:1 459:0 460:0 461:0 462:0 463:0 464:0 465:0 466:0 467:0 468:0 469:1 470:0 471:0 472:1 473:0 474:1 475:0 476:0 477:0 478:1 479:0 480:0 481:0 482:0 483:0 484:0 485:0 486:0 487:0 488:1 489:0 490:0 491:0 492:0 493:0 494:0 495:0 496:0 497:1 498:0 499:0 500:0 501:0 502:0 503:0 504:1 505:0 506:1 507:0 508:1 509:0 510:1 511:0 512:0 513:0 514:0 515:1 516:0 517:1 518:1 519:0 520:0 521:0 522:0 523:0 524:0 525:0 526:0 527:0 528:1 529:0 530:0 531:0 532:0 533:0 534:0 535:0 536:0 537:1 538:0 539:0 540:0 541:1 542:0 543:0 544:0 545:0 546:1 547:0 548:1 549:1 550:0 551:1 552:1 553:1 554:0 555:1 556:0 557:0 558:1 559:0 560:1 561:0 562:1 563:0 564:0 565:0 566:0 567:0 568:1 569:1 570:0 571:0 572:0 573:0 574:1 575:0 576:0 577:1 578:0 579:1 580:1 581:1 582:0 583:1 584:0 585:0 586:0 587:1 588:0 589:0 590:0 591:1 592:1 593:0 594:0 595:0 596:1 597:1 598:0 599:0 600:0 601:0 602:1 603:1 604:0 605:1 606:0 607:0 608:1 609:0 610:1 611:1 612:0 613:0 614:0 615:1 616:0 617:0 618:0 619:1 620:1 621:0 622:0 623:1 624:1 625:0 626:0 627:1 628:0 629:0 630:0 631:0 632:0 633:0 634:1 635:1 636:0 637:0 638:1 639:0 640:1 641:0 642:0 643:0 644:1 645:1 646:0 647:1 648:0 649:1 650:0 651:0 652:0 653:1 654:0 655:1 656:0 657:0 658:0 659:0 660:0 661:0 662:1 663:0 664:0 665:0 666:0 667:0 668:0 669:1 670:1 671:0 672:0 673:0 674:0 675:1 676:0 677:0 678:0 679:0 680:1 681:1 682:0 683:0 684:1 685:0 686:0 687:0 688:0 689:0 690:0 691:1 692:0 693:0 694:0 695:0 696:0 697:0 698:0 699:0 700:0 701:1 702:0 703:0 704:1 705:0 706:0 707:0 708:0 709:0 710:0 711:0 712:0 713:0 714:0 715:0 716:0 717:0 718:0 719:0 720:0 721:1 722:0 723:0 724:0 725:0 726:0 727:0 728:0 729:1 730:1 731:1 732:0 733:1 734:0 735:0 736:0 737:0 738:0 739:0 740:1 741:1 742:0 743:0 744:0 745:0 746:0 747:0 748:1 749:1 750:1 751:0 752:0 753:0 754:0 755:0 756:0 757:0 758:0 759:0 760:0 761:1 762:1 763:0 764:0 765:1 766:0 767:0 768:1 769:0 770:0 771:0 772:0 773:0 774:0 775:0 776:0 777:0 778:0 779:0 780:0 781:1 782:0 783:0 784:0 785:0 786:0 787:1 788:1 789:0 790:0 791:0 792:0 793:0 794:0 795:1 796:0 797:0 798:0 799:0 800:0 801:0 802:0 803:1 804:0 805:0 806:1 807:0 808:0 809:1 810:0 811:1 812:0 813:0 814:0 815:0 816:1 817:0 818:0 819:1 820:0 821:0 822:0 823:1 824:1 825:1 826:0 827:0 828:0 829:0 830:0 831:1 832:0 833:0 834:0 835:0 836:1 837:0 838:0 839:0 840:0 841:0 842:0 843:0 844:0 845:0 846:1 847:1 848:0 849:1 850:0 851:1 852:1 853:0 854:0 855:0 856:0 857:0 858:1 859:0 860:0 861:0 862:0 863:0 864:0 865:0 866:0 867:0 868:1 869:0 870:0 871:0 872:0 873:0 874:0 875:0 876:0 877:0 878:0 879:0 880:0 881:1 882:0 883:0 884:0 885:0 886:0 887:1 888:0 889:0 890:0 891:0 892:0 893:0 894:0 895:0 896:0 897:0 898:0 899:0 900:0 901:0 902:0 903:1 904:0 905:0 906:0 907:1 908:1 909:0 910:1 911:0 912:1 913:0 914:1 915:1 916:0 917:0 918:0 919:1 920:0 921:0 922:0 923:0 924:0 925:0 926:0 927:0 928:0 929:1 930:0 931:0 932:0 933:0 934:0 935:1 936:1 937:0 938:1 939:0 940:1 941:1 942:1 943:0 944:0 945:0 946:0 947:0 948:1 949:1 950:0 951:0 952:0 953:0 954:0 955:0 956:0 957:1 958:0 959:0 960:0 961:1 962:0 963:1 964:0 965:0 966:1 967:0 968:0 969:0 970:0 971:0 972:0 973:1 974:0 975:0 976:1 977:1 978:0 979:0 980:0 981:0 982:0 983:0 984:1 985:0 986:1 987:1 988:0 989:0 990:0 991:1 992:0 993:0 994:0 995:1 996:0 997:0 998:0 999:1 1000:0 1001:0 1002:1 1003:0 1004:0 1005:0 1006:0 1007:0 1008:0 1009:1 1010:1 1011:0 1012:0 1013:0 1014:0 1015:0 1016:0 1017:1 1018:0 1019:0 1020:0 1021:0 1022:0 1023:0 1024:1 #
-0.45270207704977666329781982312852 1:0 2:0 3:1 4:0 5:0 6:0 7:0 8:0 9:1 10:0 11:1 12:0 13:0 14:0 15:0 16:0 17:0 18:0 19:1 20:0 21:1 22:0 23:1 24:1 25:0 26:0 27:0 28:1 29:0 30:0 31:0 32:0 33:1 34:0 35:1 36:0 37:0 38:1 39:1 40:0 41:0 42:0 43:1 44:1 45:0 46:1 47:0 48:0 49:0 50:0 51:0 52:1 53:0 54:1 55:0 56:0 57:0 58:1 59:0 60:0 61:0 62:0 63:0 64:0 65:0 66:0 67:1 68:0 69:1 70:0 71:1 72:1 73:0 74:0 75:0 76:0 77:0 78:0 79:0 80:0 81:0 82:0 83:0 84:0 85:1 86:0 87:0 88:1 89:1 90:0 91:1 92:0 93:0 94:0 95:0 96:0 97:0 98:0 99:0 100:0 101:1 102:0 103:0 104:0 105:0 106:0 107:0 108:0 109:1 110:0 111:1 112:0 113:0 114:1 115:0 116:0 117:1 118:0 119:0 120:0 121:1 122:0 123:0 124:0 125:0 126:0 127:0 128:0 129:0 130:1 131:1 132:0 133:0 134:0 135:0 136:0 137:0 138:0 139:0 140:1 141:0 142:0 143:0 144:0 145:0 146:0 147:0 148:0 149:0 150:1 151:0 152:0 153:1 154:0 155:1 156:1 157:0 158:1 159:0 160:0 161:0 162:0 163:0 164:1 165:1 166:0 167:0 168:1 169:0 170:1 171:1 172:1 173:0 174:0 175:1 176:0 177:1 178:0 179:1 180:0 181:0 182:0 183:0 184:0 185:0 186:1 187:1 188:0 189:1 190:0 191:1 192:1 193:1 194:0 195:0 196:1 197:0 198:0 199:1 200:1 201:0 202:0 203:0 204:0 205:0 206:0 207:0 208:0 209:0 210:1 211:0 212:1 213:1 214:0 215:1 216:0 217:0 218:0 219:0 220:0 221:0 222:1 223:0 224:0 225:1 226:1 227:0 228:0 229:0 230:0 231:1 232:1 233:1 234:0 235:0 236:0 237:0 238:0 239:0 240:0 241:1 242:0 243:0 244:0 245:0 246:1 247:0 248:0 249:1 250:0 251:0 252:0 253:0 254:1 255:0 256:0 257:1 258:0 259:0 260:0 261:0 262:0 263:0 264:0 265:0 266:0 267:1 268:0 269:1 270:0 271:0 272:1 273:0 274:0 275:0 276:0 277:0 278:0 279:1 280:0 281:0 282:0 283:0 284:0 285:1 286:0 287:0 288:0 289:0 290:1 291:0 292:1 293:0 294:1 295:0 296:1 297:0 298:0 299:0 300:1 301:0 302:0 303:0 304:0 305:0 306:0 307:0 308:0 309:0 310:0 311:0 312:1 313:0 314:0 315:0 316:0 317:1 318:1 319:1 320:0 321:1 322:0 323:0 324:0 325:1 326:0 327:1 328:1 329:0 330:1 331:1 332:1 333:0 334:1 335:0 336:0 337:1 338:1 339:0 340:0 341:0 342:1 343:0 344:0 345:0 346:0 347:0 348:0 349:0 350:0 351:0 352:0 353:0 354:0 355:1 356:0 357:0 358:0 359:0 360:0 361:0 362:1 363:0 364:0 365:0 366:0 367:1 368:0 369:0 370:0 371:0 372:0 373:1 374:1 375:1 376:0 377:0 378:0 379:0 380:0 381:0 382:1 383:0 384:0 385:0 386:0 387:1 388:0 389:0 390:0 391:0 392:0 393:0 394:0 395:1 396:0 397:0 398:0 399:0 400:0 401:0 402:0 403:1 404:0 405:0 406:0 407:0 408:0 409:0 410:0 411:0 412:0 413:0 414:1 415:0 416:1 417:0 418:0 419:0 420:0 421:1 422:1 423:0 424:1 425:1 426:0 427:0 428:0 429:0 430:0 431:1 432:1 433:0 434:0 435:1 436:0 437:1 438:0 439:0 440:0 441:0 442:0 443:1 444:1 445:0 446:0 447:0 448:1 449:0 450:0 451:0 452:0 453:1 454:0 455:0 456:0 457:1 458:1 459:1 460:0 461:0 462:0 463:1 464:0 465:0 466:0 467:0 468:1 469:0 470:0 471:0 472:0 473:1 474:0 475:0 476:0 477:0 478:1 479:1 480:1 481:0 482:0 483:1 484:0 485:0 486:0 487:0 488:1 489:0 490:0 491:0 492:0 493:0 494:0 495:0 496:1 497:0 498:1 499:1 500:1 501:0 502:1 503:0 504:0 505:0 506:1 507:0 508:0 509:0 510:1 511:0 512:1 513:0 514:0 515:0 516:1 517:0 518:1 519:0 520:1 521:0 522:0 523:0 524:0 525:0 526:0 527:0 528:1 529:0 530:0 531:0 532:1 533:0 534:0 535:0 536:0 537:1 538:1 539:0 540:1 541:1 542:0 543:0 544:0 545:1 546:0 547:0 548:0 549:1 550:0 551:0 552:0 553:0 554:0 555:0 556:0 557:0 558:1 559:1 560:1 561:0 562:1 563:0 564:1 565:0 566:1 567:1 568:1 569:0 570:0 571:0 572:1 573:0 574:0 575:0 576:1 577:0 578:0 579:0 580:1 581:1 582:0 583:0 584:0 585:0 586:0 587:1 588:0 589:0 590:0 591:0 592:1 593:1 594:0 595:0 596:0 597:0 598:0 599:0 600:0 601:0 602:0 603:0 604:0 605:0 606:0 607:0 608:1 609:0 610:1 611:0 612:1 613:0 614:0 615:0 616:1 617:0 618:0 619:1 620:1 621:0 622:1 623:1 624:1 625:0 626:0 627:1 628:0 629:0 630:1 631:0 632:0 633:0 634:0 635:1 636:0 637:0 638:0 639:0 640:0 641:0 642:0 643:0 644:1 645:0 646:0 647:0 648:0 649:0 650:1 651:0 652:0 653:0 654:0 655:0 656:1 657:0 658:0 659:0 660:0 661:0 662:0 663:0 664:0 665:0 666:0 667:0 668:1 669:0 670:0 671:0 672:0 673:1 674:0 675:1 676:0 677:0 678:0 679:0 680:0 681:0 682:0 683:1 684:0 685:0 686:0 687:1 688:0 689:1 690:0 691:0 692:0 693:0 694:1 695:1 696:0 697:0 698:0 699:1 700:0 701:0 702:0 703:0 704:0 705:0 706:0 707:0 708:0 709:0 710:0 711:0 712:0 713:0 714:1 715:0 716:0 717:0 718:1 719:0 720:0 721:1 722:1 723:0 724:0 725:0 726:0 727:0 728:1 729:1 730:1 731:0 732:1 733:1 734:0 735:1 736:0 737:0 738:0 739:0 740:0 741:0 742:1 743:0 744:0 745:0 746:1 747:0 748:1 749:1 750:0 751:0 752:0 753:1 754:1 755:1 756:1 757:0 758:0 759:0 760:0 761:0 762:1 763:0 764:0 765:1 766:1 767:0 768:0 769:1 770:0 771:1 772:0 773:0 774:0 775:0 776:1 777:0 778:0 779:0 780:0 781:0 782:0 783:0 784:1 785:0 786:0 787:1 788:0 789:0 790:0 791:0 792:0 793:0 794:0 795:1 796:0 797:0 798:0 799:0 800:0 801:0 802:0 803:1 804:0 805:0 806:0 807:0 808:0 809:0 810:0 811:0 812:0 813:0 814:1 815:0 816:0 817:0 818:0 819:1 820:0 821:0 822:0 823:1 824:1 825:0 826:0 827:1 828:0 829:0 830:0 831:1 832:0 833:1 834:0 835:0 836:0 837:0 838:1 839:1 840:0 841:0 842:1 843:0 844:0 845:0 846:1 847:1 848:0 849:0 850:0 851:0 852:1 853:0 854:0 855:0 856:0 857:0 858:0 859:1 860:0 861:0 862:0 863:0 864:0 865:0 866:0 867:0 868:0 869:0 870:1 871:0 872:1 873:1 874:0 875:1 876:0 877:0 878:0 879:0 880:1 881:0 882:1 883:1 884:0 885:0 886:0 887:0 888:0 889:1 890:0 891:1 892:0 893:0 894:0 895:0 896:0 897:0 898:0 899:0 900:1 901:0 902:1 903:1 904:0 905:0 906:1 907:1 908:0 909:0 910:1 911:0 912:1 913:0 914:1 915:1 916:0 917:0 918:0 919:1 920:0 921:0 922:1 923:1 924:0 925:0 926:0 927:1 928:0 929:1 930:1 931:0 932:0 933:0 934:0 935:1 936:1 937:0 938:1 939:1 940:0 941:0 942:0 943:0 944:1 945:0 946:0 947:0 948:0 949:0 950:1 951:0 952:0 953:1 954:0 955:1 956:0 957:1 958:0 959:1 960:0 961:1 962:0 963:1 964:1 965:0 966:0 967:0 968:0 969:0 970:0 971:0 972:0 973:0 974:0 975:1 976:0 977:0 978:1 979:0 980:1 981:0 982:0 983:0 984:1 985:0 986:1 987:1 988:0 989:1 990:0 991:0 992:0 993:0 994:0 995:0 996:1 997:0 998:0 999:0 1000:1 1001:0 1002:0 1003:0 1004:0 1005:0 1006:0 1007:0 1008:0 1009:0 1010:0 1011:1 1012:0 1013:0 1014:0 1015:0 1016:0 1017:0 1018:0 1019:0 1020:0 1021:1 1022:0 1023:0 1024:1 #
0.53374799212728463171373505247175 1:1 2:0 3:0 4:0 5:0 6:1 7:0 8:1 9:0 10:1 11:1 12:1 13:1 14:0 15:0 16:0 17:0 18:0 19:1 20:0 21:0 22:0 23:1 24:1 25:0 26:1 27:1 28:1 29:1 30:1 31:0 32:0 33:0 34:0 35:1 36:0 37:0 38:0 39:0 40:0 41:1 42:0 43:0 44:1 45:0 46:0 47:1 48:1 49:1 50:0 51:0 52:0 53:0 54:0 55:1 56:1 57:0 58:1 59:0 60:1 61:0 62:1 63:0 64:0 65:1 66:1 67:1 68:1 69:1 70:0 71:1 72:1 73:1 74:1 75:0 76:1 77:1 78:0 79:0 80:0 81:0 82:0 83:0 84:1 85:1 86:0 87:1 88:1 89:1 90:0 91:1 92:1 93:0 94:1 95:0 96:1 97:1 98:0 99:0 100:1 101:1 102:1 103:0 104:1 105:1 106:1 107:0 108:0 109:1 110:1 111:1 112:0 113:0 114:1 115:1 116:1 117:1 118:1 119:1 120:0 121:0 122:0 123:0 124:0 125:0 126:1 127:1 128:1 129:0 130:0 131:1 132:1 133:0 134:0 135:1 136:0 137:0 138:0 139:0 140:0 141:1 142:0 143:0 144:0 145:0 146:0 147:1 148:0 149:1 150:0 151:1 152:0 153:0 154:1 155:0 156:1 157:0 158:0 159:1 160:1 161:0 162:0 163:1 164:0 165:1 166:1 167:0 168:1 169:0 170:0 171:1 172:1 173:0 174:1 175:1 176:0 177:0 178:0 179:0 180:1 181:1 182:0 183:0 184:0 185:1 186:0 187:0 188:0 189:0 190:1 191:0 192:1 193:1 194:0 195:1 196:1 197:0 198:1 199:1 200:1 201:1 202:1 203:0 204:0 205:0 206:0 207:1 208:0 209:0 210:1 211:0 212:0 213:0 214:1 215:1 216:0 217:1 218:1 219:0 220:0 221:0 222:1 223:1 224:0 225:1 226:1 227:0 228:1 229:0 230:1 231:1 232:0 233:1 234:0 235:1 236:1 237:0 238:0 239:1 240:0 241:1 242:0 243:1 244:0 245:0 246:1 247:1 248:0 249:0 250:1 251:0 252:0 253:0 254:1 255:0 256:0 257:1 258:1 259:0 260:0 261:0 262:0 263:0 264:0 265:0 266:0 267:1 268:1 269:1 270:0 271:0 272:1 273:1 274:0 275:1 276:1 277:1 278:0 279:1 280:1 281:0 282:0 283:1 284:1 285:1 286:1 287:0 288:0 289:0 290:0 291:0 292:1 293:1 294:1 295:0 296:1 297:1 298:0 299:0 300:0 301:0 302:0 303:1 304:1 305:1 306:0 307:0 308:1 309:0 310:0 311:0 312:1 313:0 314:0 315:1 316:1 317:0 318:1 319:0 320:1 321:1 322:1 323:0 324:0 325:0 326:0 327:1 328:0 329:0 330:0 331:0 332:0 333:0 334:0 335:0 336:0 337:1 338:0 339:0 340:1 341:0 342:1 343:1 344:0 345:1 346:1 347:1 348:0 349:1 350:0 351:1 352:0 353:1 354:0 355:1 356:0 357:1 358:0 359:0 360:0 361:1 362:1 363:0 364:0 365:0 366:0 367:0 368:0 369:0 370:0 371:1 372:0 373:0 374:1 375:0 376:0 377:0 378:1 379:0 380:0 381:0 382:1 383:0 384:1 385:0 386:0 387:1 388:0 389:0 390:0 391:0 392:0 393:0 394:0 395:0 396:0 397:0 398:0 399:1 400:1 401:0 402:1 403:1 404:0 405:0 406:0 407:0 408:0 409:0 410:0 411:0 412:1 413:0 414:0 415:0 416:1 417:0 418:0 419:1 420:0 421:0 422:0 423:1 424:1 425:1 426:0 427:0 428:0 429:1 430:0 431:0 432:1 433:0 434:0 435:1 436:1 437:1 438:0 439:0 440:1 441:1 442:0 443:1 444:0 445:0 446:0 447:0 448:1 449:0 450:0 451:0 452:1 453:1 454:1 455:0 456:0 457:1 458:0 459:0 460:1 461:1 462:0 463:0 464:0 465:1 466:0 467:0 468:0 469:0 470:0 471:0 472:1 473:1 474:0 475:0 476:1 477:0 478:0 479:0 480:1 481:0 482:0 483:1 484:1 485:1 486:1 487:0 488:1 489:0 490:1 491:1 492:1 493:1 494:0 495:0 496:1 497:1 498:1 499:0 500:1 501:0 502:1 503:0 504:1 505:1 506:1 507:1 508:0 509:0 510:0 511:0 512:0 513:1 514:1 515:0 516:1 517:0 518:0 519:0 520:0 521:1 522:0 523:1 524:0 525:1 526:1 527:0 528:1 529:1 530:0 531:1 532:0 533:0 534:0 535:0 536:0 537:0 538:1 539:0 540:1 541:0 542:0 543:0 544:1 545:0 546:1 547:0 548:0 549:1 550:0 551:0 552:1 553:0 554:1 555:0 556:0 557:1 558:1 559:1 560:0 561:0 562:1 563:0 564:0 565:0 566:1 567:1 568:0 569:0 570:1 571:0 572:1 573:1 574:0 575:0 576:1 577:0 578:0 579:0 580:1 581:0 582:0 583:1 584:0 585:1 586:0 587:1 588:1 589:0 590:0 591:0 592:0 593:1 594:0 595:0 596:0 597:1 598:0 599:1 600:0 601:0 602:0 603:0 604:1 605:0 606:0 607:0 608:1 609:1 610:0 611:1 612:1 613:0 614:0 615:0 616:1 617:1 618:0 619:1 620:1 621:1 622:0 623:0 624:0 625:1 626:0 627:1 628:0 629:1 630:1 631:0 632:1 633:1 634:0 635:1 636:0 637:0 638:0 639:0 640:0 641:0 642:1 643:1 644:0 645:0 646:0 647:0 648:0 649:0 650:0 651:1 652:0 653:0 654:1 655:1 656:1 657:1 658:1 659:0 660:0 661:0 662:1 663:0 664:1 665:0 666:0 667:0 668:0 669:1 670:1 671:1 672:0 673:1 674:1 675:0 676:0 677:1 678:0 679:0 680:0 681:0 682:0 683:1 684:0 685:0 686:0 687:1 688:0 689:0 690:0 691:0 692:0 693:0 694:1 695:1 696:0 697:1 698:0 699:1 700:0 701:0 702:1 703:0 704:0 705:0 706:0 707:1 708:1 709:0 710:1 711:0 712:1 713:1 714:0 715:0 716:0 717:1 718:1 719:1 720:0 721:1 722:1 723:0 724:0 725:0 726:0 727:0 728:1 729:0 730:0 731:1 732:0 733:1 734:0 735:0 736:0 737:0 738:0 739:0 740:1 741:1 742:1 743:1 744:0 745:0 746:1 747:0 748:1 749:1 750:0 751:0 752:0 753:0 754:1 755:0 756:1 757:0 758:0 759:0 760:1 761:0 762:0 763:0 764:0 765:0 766:1 767:0 768:1 769:1 770:1 771:0 772:0 773:1 774:1 775:1 776:1 777:0 778:1 779:0 780:1 781:0 782:0 783:1 784:0 785:1 786:1 787:1 788:0 789:0 790:0 791:1 792:0 793:1 794:0 795:1 796:0 797:0 798:1 799:0 800:0 801:0 802:1 803:1 804:0 805:0 806:1 807:1 808:0 809:0 810:1 811:1 812:0 813:0 814:1 815:0 816:0 817:1 818:1 819:1 820:0 821:1 822:0 823:1 824:1 825:0 826:0 827:1 828:0 829:0 830:0 831:0 832:0 833:1 834:0 835:1 836:0 837:0 838:0 839:1 840:0 841:1 842:1 843:1 844:1 845:0 846:1 847:1 848:1 849:1 850:0 851:0 852:0 853:0 854:0 855:0 856:1 857:0 858:0 859:0 860:0 861:1 862:0 863:1 864:0 865:0 866:1 867:0 868:0 869:0 870:1 871:0 872:0 873:1 874:0 875:1 876:1 877:0 878:0 879:0 880:1 881:0 882:0 883:0 884:0 885:0 886:0 887:0 888:1 889:1 890:1 891:1 892:0 893:0 894:1 895:0 896:0 897:1 898:0 899:1 900:0 901:0 902:1 903:1 904:0 905:0 906:0 907:0 908:0 909:1 910:0 911:0 912:0 913:0 914:0 915:0 916:0 917:0 918:1 919:1 920:0 921:0 922:0 923:1 924:0 925:1 926:1 927:1 928:1 929:1 930:0 931:1 932:0 933:0 934:1 935:1 936:1 937:0 938:1 939:1 940:1 941:1 942:0 943:0 944:1 945:0 946:1 947:0 948:0 949:1 950:1 951:0 952:1 953:0 954:1 955:1 956:0 957:1 958:0 959:1 960:1 961:1 962:0 963:0 964:1 965:0 966:0 967:0 968:0 969:1 970:0 971:0 972:0 973:1 974:1 975:1 976:1 977:1 978:1 979:1 980:0 981:1 982:1 983:1 984:0 985:0 986:1 987:1 988:0 989:1 990:1 991:1 992:0 993:1 994:1 995:1 996:1 997:0 998:0 999:1 1000:1 1001:0 1002:0 1003:1 1004:0 1005:1 1006:0 1007:0 1008:1 1009:0 1010:0 1011:1 1012:1 1013:0 1014:1 1015:0 1016:0 1017:0 1018:0 1019:0 1020:0 1021:0 1022:1 1023:1 1024:1 #
-0.53374799212728463171373505247175 1:0 2:1 3:1 4:0 5:0 6:0 7:0 8:1 9:0 10:0 11:0 12:0 13:0 14:0 15:0 16:0 17:0 18:0 19:1 20:0 21:1 22:0 23:0 24:1 25:1 26:0 27:0 28:1 29:0 30:0 31:0 32:0 33:0 34:0 35:0 36:1 37:1 38:1 39:1 40:0 41:0 42:0 43:0 44:1 45:1 46:0 47:0 48:1 49:0 50:0 51:1 52:1 53:1 54:0 55:1 56:0 57:1 58:0 59:0 60:0 61:0 62:1 63:0 64:0 65:0 66:0 67:0 68:0 69:0 70:0 71:0 72:0 73:0 74:0 75:0 76:0 77:0 78:0 79:0 80:0 81:0 82:0 83:0 84:1 85:0 86:0 87:0 88:0 89:0 90:1 91:0 92:0 93:0 94:0 95:0 96:1 97:0 98:1 99:0 100:0 101:1 102:0 103:1 104:1 105:1 106:1 107:0 108:1 109:0 110:0 111:0 112:0 113:0 114:1 115:0 116:1 117:1 118:0 119:0 120:0 121:1 122:1 123:0 124:0 125:0 126:0 127:1 128:0 129:0 130:0 131:1 132:0 133:0 134:0 135:0 136:0 137:1 138:0 139:0 140:1 141:0 142:0 143:0 144:0 145:0 146:0 147:1 148:0 149:0 150:1 151:0 152:0 153:0 154:0 155:1 156:1 157:0 158:1 159:0 160:1 161:1 162:1 163:1 164:1 165:0 166:1 167:1 168:1 169:0 170:1 171:0 172:1 173:0 174:0 175:0 176:0 177:1 178:0 179:1 180:0 181:0 182:0 183:1 184:0 185:0 186:1 187:0 188:0 189:1 190:0 191:1 192:0 193:0 194:0 195:0 196:1 197:0 198:1 199:0 200:1 201:0 202:1 203:0 204:0 205:0 206:0 207:1 208:0 209:1 210:0 211:1 212:1 213:1 214:0 215:0 216:0 217:0 218:0 219:1 220:0 221:0 222:0 223:0 224:0 225:1 226:1 227:0 228:1 229:1 230:0 231:0 232:1 233:1 234:0 235:0 236:0 237:0 238:0 239:0 240:0 241:1 242:0 243:0 244:0 245:0 246:1 247:0 248:0 249:1 250:1 251:1 252:0 253:1 254:1 255:0 256:0 257:0 258:0 259:0 260:0 261:0 262:0 263:0 264:0 265:0 266:0 267:0 268:0 269:0 270:0 271:0 272:1 273:1 274:0 275:0 276:0 277:0 278:0 279:1 280:0 281:0 282:0 283:0 284:0 285:1 286:1 287:0 288:1 289:0 290:1 291:1 292:0 293:0 294:1 295:1 296:1 297:0 298:0 299:0 300:1 301:0 302:1 303:0 304:1 305:0 306:0 307:1 308:0 309:0 310:0 311:0 312:0 313:0 314:0 315:0 316:0 317:1 318:0 319:1 320:0 321:0 322:0 323:0 324:0 325:0 326:0 327:0 328:1 329:0 330:1 331:1 332:0 333:0 334:1 335:0 336:1 337:0 338:1 339:0 340:0 341:0 342:0 343:1 344:0 345:0 346:0 347:0 348:0 349:0 350:0 351:0 352:0 353:0 354:0 355:1 356:1 357:1 358:0 359:0 360:0 361:0 362:1 363:0 364:0 365:0 366:0 367:0 368:1 369:0 370:0 371:1 372:1 373:1 374:1 375:0 376:0 377:1 378:0 379:0 380:0 381:1 382:0 383:1 384:0 385:0 386:0 387:0 388:0 389:0 390:0 391:0 392:0 393:0 394:0 395:1 396:0 397:1 398:0 399:0 400:0 401:0 402:0 403:0 404:0 405:0 406:0 407:0 408:0 409:0 410:0 411:0 412:0 413:0 414:1 415:0 416:0 417:0 418:0 419:0 420:0 421:1 422:1 423:0 424:0 425:0 426:1 427:0 428:1 429:0 430:0 431:1 432:0 433:0 434:1 435:0 436:0 437:0 438:0 439:0 440:0 441:0 442:1 443:1 444:1 445:0 446:0 447:0 448:0 449:0 450:0 451:0 452:1 453:1 454:1 455:0 456:0 457:0 458:1 459:1 460:0 461:0 462:0 463:1 464:0 465:1 466:0 467:0 468:1 469:1 470:0 471:0 472:0 473:0 474:0 475:0 476:0 477:0 478:1 479:1 480:1 481:0 482:0 483:1 484:1 485:0 486:0 487:0 488:1 489:0 490:0 491:0 492:0 493:0 494:0 495:0 496:0 497:0 498:0 499:1 500:0 501:0 502:0 503:0 504:1 505:0 506:1 507:0 508:1 509:0 510:1 511:0 512:0 513:0 514:0 515:1 516:1 517:1 518:1 519:0 520:1 521:0 522:0 523:0 524:0 525:0 526:0 527:0 528:1 529:0 530:0 531:0 532:0 533:0 534:0 535:0 536:0 537:1 538:1 539:0 540:0 541:1 542:0 543:0 544:0 545:0 546:1 547:0 548:1 549:1 550:0 551:0 552:1 553:0 554:0 555:1 556:0 557:0 558:1 559:0 560:1 561:0 562:1 563:0 564:0 565:0 566:0 567:0 568:1 569:1 570:0 571:0 572:0 573:0 574:1 575:0 576:1 577:1 578:0 579:1 580:1 581:1 582:0 583:1 584:0 585:0 586:0 587:1 588:0 589:0 590:0 591:0 592:1 593:0 594:0 595:0 596:0 597:1 598:1 599:0 600:0 601:0 602:0 603:1 604:0 605:1 606:0 607:0 608:0 609:0 610:1 611:1 612:0 613:0 614:0 615:1 616:0 617:0 618:0 619:1 620:1 621:0 622:1 623:1 624:1 625:0 626:0 627:1 628:0 629:0 630:0 631:0 632:0 633:0 634:1 635:1 636:0 637:0 638:1 639:0 640:1 641:0 642:1 643:0 644:1 645:0 646:0 647:0 648:0 649:1 650:0 651:0 652:0 653:1 654:0 655:1 656:0 657:0 658:0 659:0 660:0 661:0 662:0 663:1 664:0 665:0 666:0 667:0 668:1 669:0 670:0 671:0 672:0 673:0 674:0 675:1 676:0 677:0 678:0 679:0 680:1 681:1 682:1 683:0 684:1 685:0 686:0 687:0 688:0 689:0 690:0 691:1 692:0 693:0 694:1 695:0 696:0 697:0 698:0 699:0 700:0 701:1 702:0 703:1 704:1 705:0 706:0 707:0 708:0 709:0 710:0 711:0 712:0 713:0 714:0 715:0 716:0 717:0 718:0 719:0 720:0 721:1 722:0 723:0 724:0 725:0 726:0 727:0 728:1 729:1 730:1 731:1 732:0 733:0 734:0 735:1 736:0 737:0 738:0 739:0 740:1 741:1 742:1 743:0 744:0 745:0 746:0 747:0 748:1 749:1 750:1 751:0 752:0 753:1 754:0 755:1 756:0 757:0 758:0 759:0 760:0 761:0 762:1 763:0 764:0 765:1 766:0 767:0 768:0 769:0 770:0 771:0 772:0 773:0 774:0 775:0 776:0 777:0 778:0 779:0 780:0 781:0 782:0 783:0 784:0 785:0 786:0 787:0 788:1 789:0 790:0 791:0 792:0 793:0 794:0 795:1 796:0 797:0 798:0 799:0 800:0 801:0 802:0 803:1 804:0 805:0 806:0 807:0 808:0 809:1 810:0 811:1 812:0 813:0 814:1 815:0 816:1 817:0 818:0 819:1 820:0 821:0 822:0 823:1 824:1 825:0 826:0 827:0 828:0 829:0 830:0 831:1 832:0 833:0 834:0 835:0 836:0 837:1 838:0 839:0 840:1 841:0 842:0 843:0 844:0 845:0 846:1 847:1 848:0 849:1 850:0 851:1 852:1 853:0 854:0 855:0 856:0 857:0 858:0 859:0 860:0 861:0 862:0 863:0 864:0 865:0 866:1 867:0 868:1 869:0 870:0 871:0 872:1 873:0 874:0 875:0 876:0 877:0 878:0 879:0 880:0 881:0 882:1 883:0 884:0 885:0 886:0 887:1 888:0 889:0 890:0 891:0 892:0 893:0 894:0 895:0 896:1 897:0 898:0 899:0 900:0 901:0 902:0 903:1 904:0 905:0 906:0 907:1 908:1 909:0 910:1 911:0 912:1 913:0 914:1 915:1 916:0 917:0 918:0 919:1 920:0 921:0 922:1 923:1 924:0 925:0 926:0 927:1 928:0 929:1 930:0 931:0 932:0 933:0 934:1 935:1 936:1 937:0 938:1 939:0 940:0 941:0 942:0 943:0 944:0 945:0 946:0 947:0 948:0 949:1 950:0 951:0 952:0 953:1 954:0 955:0 956:0 957:1 958:0 959:1 960:1 961:0 962:0 963:1 964:1 965:0 966:1 967:0 968:0 969:0 970:0 971:0 972:0 973:1 974:0 975:0 976:1 977:1 978:0 979:0 980:0 981:0 982:0 983:0 984:1 985:0 986:1 987:1 988:0 989:0 990:1 991:1 992:0 993:1 994:0 995:0 996:0 997:1 998:0 999:0 1000:0 1001:0 1002:0 1003:0 1004:0 1005:0 1006:0 1007:0 1008:0 1009:0 1010:1 1011:0 1012:0 1013:0 1014:0 1015:0 1016:1 1017:1 1018:0 1019:0 1020:0 1021:0 1022:1 1023:0 1024:1 #
-0.46185241375811303399245844047982 1:0 2:1 3:0 4:0 5:0 6:0 7:0 8:1 9:0 10:0 11:0 12:0 13:0 14:0 15:0 16:0 17:0 18:0 19:1 20:0 21:1 22:0 23:0 24:1 25:1 26:0 27:0 28:0 29:0 30:0 31:0 32:0 33:0 34:0 35:0 36:0 37:0 38:1 39:1 40:1 41:0 42:0 43:0 44:0 45:1 46:0 47:0 48:0 49:0 50:0 51:0 52:0 53:0 54:0 55:1 56:0 57:1 58:0 59:0 60:0 61:0 62:1 63:0 64:0 65:0 66:0 67:0 68:1 69:0 70:0 71:1 72:0 73:0 74:0 75:0 76:1 77:0 78:0 79:0 80:0 81:0 82:0 83:0 84:1 85:0 86:0 87:0 88:0 89:1 90:0 91:0 92:1 93:0 94:0 95:0 96:1 97:0 98:1 99:0 100:0 101:1 102:1 103:1 104:1 105:1 106:1 107:0 108:0 109:0 110:0 111:0 112:0 113:0 114:1 115:0 116:1 117:1 118:0 119:0 120:0 121:1 122:0 123:0 124:0 125:0 126:0 127:0 128:0 129:0 130:0 131:1 132:0 133:0 134:0 135:0 136:0 137:0 138:0 139:0 140:1 141:0 142:0 143:0 144:0 145:0 146:0 147:1 148:0 149:0 150:0 151:0 152:0 153:0 154:0 155:1 156:0 157:0 158:1 159:0 160:1 161:0 162:1 163:1 164:1 165:1 166:0 167:1 168:1 169:0 170:1 171:0 172:0 173:0 174:0 175:0 176:0 177:1 178:0 179:0 180:0 181:0 182:0 183:0 184:0 185:0 186:0 187:0 188:0 189:1 190:0 191:1 192:0 193:0 194:0 195:0 196:1 197:0 198:0 199:1 200:1 201:0 202:1 203:0 204:0 205:0 206:0 207:0 208:0 209:1 210:1 211:1 212:0 213:1 214:0 215:0 216:0 217:0 218:1 219:1 220:0 221:0 222:0 223:0 224:0 225:1 226:0 227:0 228:1 229:1 230:0 231:0 232:1 233:1 234:0 235:0 236:0 237:0 238:0 239:0 240:0 241:1 242:0 243:0 244:0 245:0 246:0 247:0 248:0 249:0 250:1 251:1 252:1 253:1 254:1 255:0 256:0 257:1 258:0 259:1 260:0 261:0 262:0 263:0 264:0 265:0 266:0 267:0 268:0 269:0 270:0 271:0 272:0 273:1 274:0 275:0 276:0 277:0 278:0 279:1 280:0 281:0 282:0 283:0 284:0 285:1 286:0 287:0 288:0 289:0 290:0 291:1 292:0 293:0 294:1 295:1 296:0 297:0 298:0 299:0 300:1 301:0 302:0 303:0 304:0 305:0 306:0 307:0 308:1 309:0 310:0 311:0 312:0 313:0 314:1 315:0 316:0 317:0 318:0 319:1 320:0 321:0 322:0 323:0 324:1 325:0 326:0 327:0 328:1 329:0 330:1 331:1 332:0 333:0 334:1 335:0 336:0 337:0 338:0 339:0 340:0 341:0 342:0 343:0 344:0 345:0 346:0 347:0 348:0 349:0 350:0 351:0 352:0 353:0 354:0 355:1 356:1 357:1 358:0 359:0 360:0 361:0 362:1 363:0 364:0 365:0 366:0 367:1 368:0 369:0 370:0 371:1 372:0 373:1 374:1 375:0 376:0 377:1 378:0 379:1 380:0 381:0 382:0 383:1 384:0 385:0 386:0 387:0 388:1 389:0 390:0 391:0 392:0 393:0 394:0 395:1 396:0 397:1 398:0 399:0 400:0 401:0 402:0 403:0 404:0 405:0 406:0 407:0 408:0 409:0 410:0 411:0 412:0 413:0 414:1 415:0 416:0 417:1 418:0 419:0 420:0 421:1 422:0 423:0 424:0 425:0 426:0 427:0 428:1 429:0 430:0 431:0 432:0 433:0 434:1 435:0 436:0 437:0 438:0 439:0 440:0 441:0 442:1 443:1 444:1 445:0 446:0 447:0 448:0 449:0 450:0 451:0 452:0 453:1 454:0 455:0 456:0 457:0 458:1 459:0 460:0 461:0 462:0 463:0 464:0 465:0 466:0 467:0 468:0 469:1 470:0 471:0 472:0 473:0 474:1 475:0 476:0 477:0 478:1 479:0 480:0 481:0 482:0 483:0 484:0 485:0 486:0 487:0 488:1 489:0 490:0 491:0 492:0 493:1 494:0 495:0 496:0 497:1 498:0 499:0 500:0 501:0 502:0 503:0 504:1 505:0 506:1 507:0 508:1 509:0 510:1 511:0 512:0 513:0 514:0 515:0 516:0 517:1 518:1 519:0 520:0 521:0 522:0 523:0 524:0 525:0 526:0 527:0 528:1 529:0 530:0 531:0 532:0 533:0 534:0 535:1 536:0 537:1 538:0 539:0 540:1 541:1 542:0 543:0 544:0 545:0 546:1 547:0 548:1 549:1 550:0 551:1 552:1 553:0 554:0 555:1 556:0 557:0 558:1 559:0 560:1 561:0 562:1 563:0 564:0 565:0 566:0 567:0 568:1 569:1 570:0 571:0 572:0 573:0 574:1 575:0 576:0 577:1 578:0 579:1 580:1 581:1 582:0 583:0 584:0 585:0 586:0 587:1 588:0 589:0 590:0 591:0 592:1 593:0 594:0 595:0 596:0 597:1 598:0 599:0 600:0 601:0 602:1 603:1 604:0 605:1 606:0 607:0 608:0 609:0 610:1 611:1 612:0 613:0 614:0 615:1 616:0 617:0 618:0 619:1 620:1 621:0 622:0 623:1 624:1 625:0 626:0 627:1 628:0 629:0 630:0 631:0 632:0 633:0 634:1 635:1 636:0 637:0 638:1 639:0 640:1 641:0 642:0 643:0 644:0 645:1 646:0 647:0 648:0 649:0 650:0 651:0 652:0 653:1 654:0 655:1 656:1 657:0 658:0 659:0 660:0 661:0 662:1 663:0 664:0 665:0 666:0 667:0 668:0 669:0 670:0 671:0 672:0 673:1 674:0 675:1 676:0 677:0 678:0 679:0 680:1 681:1 682:0 683:0 684:1 685:0 686:0 687:1 688:0 689:0 690:0 691:0 692:0 693:0 694:0 695:0 696:0 697:0 698:0 699:0 700:0 701:0 702:0 703:0 704:1 705:1 706:0 707:0 708:1 709:0 710:0 711:0 712:0 713:1 714:0 715:0 716:0 717:0 718:0 719:0 720:0 721:1 722:1 723:0 724:0 725:0 726:0 727:0 728:0 729:1 730:1 731:1 732:0 733:1 734:0 735:0 736:0 737:0 738:0 739:0 740:0 741:1 742:0 743:0 744:0 745:0 746:0 747:1 748:1 749:1 750:1 751:0 752:0 753:0 754:0 755:0 756:0 757:0 758:0 759:0 760:0 761:0 762:0 763:0 764:0 765:1 766:1 767:0 768:1 769:0 770:0 771:0 772:0 773:0 774:0 775:0 776:0 777:0 778:0 779:0 780:0 781:1 782:0 783:0 784:0 785:0 786:0 787:0 788:0 789:0 790:0 791:0 792:0 793:0 794:0 795:1 796:0 797:0 798:0 799:0 800:1 801:0 802:0 803:1 804:0 805:0 806:0 807:0 808:0 809:1 810:0 811:1 812:0 813:0 814:0 815:0 816:1 817:0 818:0 819:1 820:0 821:0 822:0 823:1 824:1 825:0 826:0 827:0 828:0 829:0 830:0 831:1 832:0 833:0 834:0 835:0 836:1 837:0 838:0 839:0 840:1 841:0 842:0 843:0 844:0 845:0 846:1 847:1 848:0 849:1 850:0 851:1 852:1 853:0 854:0 855:0 856:0 857:0 858:1 859:0 860:0 861:0 862:1 863:0 864:0 865:0 866:0 867:0 868:1 869:0 870:0 871:0 872:0 873:0 874:0 875:0 876:0 877:0 878:0 879:1 880:0 881:0 882:0 883:0 884:0 885:0 886:0 887:1 888:0 889:0 890:0 891:0 892:0 893:0 894:0 895:0 896:0 897:0 898:0 899:0 900:0 901:0 902:0 903:1 904:0 905:0 906:0 907:0 908:1 909:0 910:0 911:0 912:1 913:0 914:1 915:1 916:0 917:0 918:0 919:1 920:0 921:0 922:0 923:1 924:0 925:0 926:0 927:0 928:0 929:1 930:0 931:0 932:0 933:0 934:0 935:1 936:0 937:0 938:0 939:0 940:0 941:0 942:0 943:0 944:0 945:0 946:0 947:1 948:1 949:0 950:0 951:0 952:0 953:0 954:0 955:0 956:0 957:1 958:0 959:1 960:0 961:0 962:0 963:1 964:0 965:0 966:1 967:0 968:0 969:0 970:0 971:0 972:0 973:1 974:0 975:0 976:0 977:0 978:0 979:0 980:0 981:0 982:0 983:0 984:1 985:0 986:1 987:1 988:0 989:0 990:0 991:0 992:0 993:0 994:0 995:0 996:0 997:0 998:0 999:0 1000:0 1001:0 1002:0 1003:0 1004:0 1005:0 1006:0 1007:0 1008:0 1009:1 1010:1 1011:0 1012:0 1013:1 1014:0 1015:0 1016:0 1017:1 1018:0 1019:0 1020:0 1021:0 1022:0 1023:0 1024:1 #
-0.2288180079052570259356969017972 1:0 2:0 3:1 4:0 5:0 6:0 7:0 8:0 9:1 10:0 11:0 12:0 13:0 14:0 15:0 16:0 17:0 18:0 19:1 20:0 21:1 22:0 23:0 24:1 25:0 26:0 27:0 28:1 29:0 30:0 31:0 32:0 33:0 34:0 35:0 36:0 37:0 38:1 39:1 40:1 41:0 42:0 43:1 44:0 45:1 46:0 47:0 48:0 49:1 50:0 51:0 52:1 53:0 54:1 55:0 56:0 57:0 58:0 59:0 60:0 61:0 62:0 63:0 64:1 65:0 66:0 67:1 68:0 69:0 70:0 71:1 72:0 73:1 74:0 75:0 76:1 77:0 78:0 79:0 80:0 81:1 82:1 83:0 84:0 85:0 86:0 87:0 88:0 89:1 90:0 91:1 92:0 93:0 94:0 95:0 96:0 97:0 98:0 99:0 100:0 101:1 102:0 103:0 104:0 105:1 106:0 107:0 108:0 109:0 110:0 111:1 112:0 113:0 114:1 115:0 116:1 117:0 118:0 119:0 120:0 121:0 122:0 123:0 124:0 125:0 126:1 127:0 128:0 129:0 130:0 131:1 132:0 133:0 134:0 135:0 136:0 137:0 138:0 139:1 140:1 141:0 142:0 143:0 144:0 145:0 146:0 147:0 148:0 149:0 150:1 151:0 152:0 153:1 154:0 155:1 156:1 157:0 158:1 159:0 160:0 161:0 162:0 163:0 164:1 165:1 166:0 167:0 168:1 169:0 170:1 171:0 172:1 173:1 174:0 175:0 176:0 177:1 178:0 179:1 180:0 181:0 182:0 183:0 184:0 185:0 186:1 187:0 188:0 189:1 190:0 191:1 192:1 193:0 194:0 195:0 196:1 197:0 198:0 199:1 200:1 201:0 202:0 203:0 204:0 205:0 206:0 207:0 208:0 209:0 210:0 211:0 212:1 213:1 214:0 215:1 216:0 217:0 218:0 219:0 220:0 221:0 222:0 223:0 224:1 225:1 226:1 227:0 228:0 229:0 230:0 231:0 232:1 233:1 234:0 235:0 236:0 237:0 238:0 239:0 240:0 241:0 242:0 243:0 244:0 245:0 246:1 247:0 248:0 249:1 250:1 251:0 252:0 253:0 254:1 255:0 256:0 257:0 258:0 259:0 260:0 261:0 262:0 263:0 264:0 265:0 266:0 267:0 268:0 269:0 270:0 271:0 272:1 273:0 274:0 275:0 276:0 277:0 278:0 279:1 280:0 281:0 282:0 283:0 284:1 285:1 286:0 287:0 288:0 289:0 290:1 291:0 292:1 293:0 294:1 295:0 296:1 297:0 298:1 299:0 300:1 301:0 302:0 303:0 304:0 305:0 306:0 307:0 308:0 309:0 310:0 311:0 312:0 313:0 314:0 315:0 316:0 317:1 318:0 319:1 320:0 321:0 322:0 323:0 324:0 325:0 326:1 327:0 328:1 329:0 330:1 331:1 332:0 333:0 334:1 335:0 336:0 337:0 338:1 339:0 340:0 341:0 342:1 343:0 344:0 345:0 346:0 347:1 348:0 349:0 350:0 351:0 352:0 353:0 354:0 355:1 356:0 357:1 358:0 359:0 360:0 361:0 362:1 363:0 364:0 365:0 366:0 367:0 368:0 369:0 370:0 371:0 372:0 373:1 374:1 375:1 376:0 377:0 378:0 379:0 380:0 381:0 382:0 383:0 384:0 385:0 386:0 387:0 388:0 389:0 390:0 391:0 392:0 393:0 394:0 395:1 396:0 397:0 398:0 399:0 400:0 401:0 402:0 403:0 404:1 405:0 406:0 407:0 408:0 409:0 410:0 411:0 412:0 413:0 414:1 415:0 416:1 417:0 418:0 419:1 420:1 421:1 422:1 423:0 424:0 425:1 426:0 427:0 428:0 429:0 430:0 431:1 432:0 433:0 434:0 435:0 436:0 437:0 438:0 439:0 440:0 441:0 442:0 443:0 444:1 445:0 446:0 447:0 448:0 449:0 450:0 451:0 452:0 453:1 454:0 455:0 456:0 457:0 458:1 459:1 460:0 461:0 462:0 463:1 464:0 465:1 466:0 467:0 468:1 469:0 470:0 471:0 472:0 473:0 474:0 475:0 476:0 477:0 478:1 479:1 480:1 481:0 482:0 483:1 484:0 485:0 486:0 487:0 488:1 489:0 490:0 491:0 492:0 493:0 494:0 495:0 496:0 497:0 498:1 499:1 500:0 501:0 502:0 503:0 504:0 505:0 506:0 507:0 508:0 509:0 510:1 511:0 512:0 513:0 514:0 515:0 516:1 517:0 518:0 519:0 520:1 521:0 522:0 523:0 524:0 525:0 526:1 527:0 528:1 529:0 530:0 531:0 532:1 533:0 534:0 535:0 536:0 537:1 538:1 539:0 540:1 541:1 542:0 543:0 544:0 545:0 546:0 547:0 548:0 549:1 550:0 551:0 552:0 553:0 554:0 555:0 556:0 557:0 558:1 559:1 560:1 561:0 562:0 563:0 564:0 565:0 566:0 567:0 568:1 569:0 570:0 571:0 572:1 573:0 574:0 575:0 576:1 577:0 578:0 579:0 580:1 581:1 582:0 583:0 584:0 585:0 586:0 587:1 588:0 589:0 590:0 591:0 592:1 593:0 594:0 595:0 596:1 597:0 598:0 599:0 600:0 601:0 602:0 603:0 604:0 605:0 606:0 607:0 608:0 609:0 610:1 611:0 612:0 613:0 614:0 615:0 616:1 617:0 618:0 619:1 620:1 621:0 622:1 623:1 624:1 625:0 626:0 627:1 628:0 629:0 630:0 631:0 632:0 633:0 634:0 635:1 636:0 637:0 638:0 639:0 640:0 641:0 642:0 643:0 644:1 645:0 646:1 647:0 648:0 649:0 650:0 651:0 652:0 653:1 654:0 655:0 656:1 657:0 658:0 659:0 660:0 661:0 662:0 663:0 664:1 665:0 666:0 667:0 668:1 669:0 670:0 671:0 672:0 673:0 674:1 675:1 676:0 677:0 678:0 679:0 680:0 681:0 682:0 683:0 684:0 685:0 686:0 687:0 688:0 689:1 690:0 691:0 692:0 693:0 694:1 695:0 696:0 697:0 698:0 699:0 700:0 701:0 702:0 703:0 704:0 705:0 706:0 707:0 708:0 709:0 710:1 711:0 712:0 713:0 714:0 715:0 716:0 717:0 718:0 719:0 720:0 721:1 722:1 723:1 724:0 725:0 726:0 727:0 728:1 729:1 730:0 731:0 732:0 733:0 734:0 735:1 736:0 737:0 738:0 739:0 740:0 741:0 742:1 743:0 744:0 745:0 746:1 747:0 748:1 749:1 750:0 751:0 752:0 753:1 754:1 755:1 756:0 757:0 758:0 759:0 760:0 761:0 762:1 763:0 764:0 765:1 766:0 767:0 768:0 769:1 770:0 771:1 772:0 773:0 774:0 775:0 776:1 777:0 778:0 779:1 780:0 781:0 782:0 783:0 784:1 785:0 786:0 787:0 788:0 789:0 790:0 791:0 792:0 793:0 794:0 795:1 796:0 797:0 798:0 799:0 800:0 801:0 802:0 803:1 804:0 805:0 806:0 807:0 808:0 809:0 810:0 811:0 812:0 813:0 814:1 815:0 816:0 817:0 818:0 819:1 820:0 821:0 822:0 823:1 824:0 825:0 826:0 827:0 828:0 829:0 830:0 831:1 832:0 833:0 834:1 835:0 836:0 837:0 838:0 839:1 840:0 841:0 842:0 843:0 844:1 845:0 846:1 847:1 848:0 849:0 850:0 851:1 852:1 853:0 854:0 855:0 856:0 857:0 858:0 859:1 860:0 861:0 862:0 863:0 864:0 865:0 866:0 867:0 868:0 869:1 870:0 871:1 872:1 873:0 874:0 875:0 876:0 877:0 878:0 879:0 880:1 881:0 882:1 883:0 884:0 885:0 886:0 887:0 888:0 889:1 890:0 891:0 892:0 893:0 894:0 895:0 896:0 897:0 898:0 899:0 900:0 901:0 902:0 903:1 904:0 905:0 906:0 907:1 908:0 909:1 910:1 911:0 912:1 913:0 914:1 915:1 916:0 917:0 918:0 919:1 920:0 921:0 922:1 923:1 924:0 925:0 926:0 927:1 928:0 929:1 930:0 931:0 932:0 933:0 934:0 935:1 936:0 937:0 938:0 939:1 940:0 941:0 942:0 943:0 944:0 945:0 946:0 947:0 948:0 949:0 950:0 951:0 952:1 953:1 954:0 955:0 956:0 957:1 958:0 959:1 960:0 961:0 962:0 963:1 964:1 965:0 966:0 967:0 968:0 969:0 970:0 971:0 972:0 973:0 974:0 975:0 976:0 977:0 978:0 979:0 980:1 981:0 982:0 983:0 984:1 985:0 986:1 987:1 988:0 989:0 990:0 991:0 992:0 993:1 994:0 995:0 996:1 997:1 998:0 999:0 1000:0 1001:0 1002:0 1003:0 1004:1 1005:0 1006:0 1007:0 1008:0 1009:0 1010:0 1011:0 1012:0 1013:0 1014:0 1015:0 1016:0 1017:0 1018:0 1019:0 1020:0 1021:0 1022:0 1023:0 1024:1 #
-0.024231804730262703623244746609089 1:0 2:1 3:0 4:0 5:0 6:0 7:0 8:1 9:0 10:1 11:0 12:0 13:0 14:0 15:0 16:0 17:1 18:0 19:1 20:0 21:1 22:0 23:0 24:1 25:1 26:1 27:0 28:0 29:0 30:0 31:0 32:0 33:0 34:0 35:0 36:1 37:1 38:1 39:1 40:0 41:0 42:0 43:0 44:0 45:1 46:0 47:0 48:0 49:0 50:0 51:1 52:0 53:1 54:0 55:1 56:0 57:1 58:0 59:0 60:0 61:0 62:1 63:0 64:0 65:0 66:0 67:0 68:1 69:0 70:0 71:0 72:0 73:0 74:0 75:1 76:0 77:0 78:1 79:0 80:0 81:0 82:0 83:0 84:1 85:0 86:0 87:0 88:1 89:0 90:0 91:0 92:0 93:0 94:0 95:1 96:1 97:0 98:1 99:0 100:0 101:1 102:0 103:1 104:1 105:1 106:1 107:0 108:1 109:0 110:0 111:0 112:1 113:0 114:1 115:0 116:1 117:1 118:0 119:0 120:0 121:1 122:0 123:0 124:0 125:0 126:0 127:0 128:1 129:0 130:0 131:1 132:1 133:0 134:0 135:0 136:0 137:0 138:0 139:0 140:1 141:0 142:0 143:0 144:0 145:0 146:0 147:1 148:0 149:0 150:0 151:0 152:0 153:0 154:0 155:1 156:1 157:0 158:1 159:0 160:1 161:1 162:1 163:1 164:1 165:0 166:1 167:1 168:1 169:0 170:1 171:0 172:0 173:0 174:0 175:0 176:0 177:1 178:0 179:0 180:0 181:1 182:0 183:1 184:1 185:1 186:0 187:0 188:0 189:1 190:0 191:1 192:0 193:0 194:1 195:0 196:1 197:0 198:1 199:0 200:1 201:1 202:1 203:0 204:1 205:0 206:0 207:1 208:0 209:1 210:1 211:1 212:0 213:1 214:0 215:1 216:0 217:0 218:0 219:1 220:0 221:0 222:0 223:0 224:0 225:1 226:0 227:0 228:1 229:1 230:1 231:0 232:1 233:1 234:0 235:0 236:0 237:0 238:0 239:0 240:0 241:1 242:0 243:0 244:0 245:1 246:1 247:1 248:0 249:0 250:1 251:1 252:0 253:1 254:1 255:1 256:0 257:1 258:0 259:1 260:0 261:0 262:0 263:0 264:0 265:0 266:0 267:0 268:0 269:0 270:0 271:1 272:0 273:1 274:0 275:0 276:0 277:0 278:0 279:0 280:0 281:0 282:0 283:0 284:0 285:1 286:0 287:1 288:1 289:0 290:0 291:1 292:0 293:0 294:1 295:1 296:0 297:0 298:0 299:0 300:1 301:1 302:1 303:0 304:1 305:0 306:0 307:1 308:0 309:0 310:0 311:0 312:0 313:0 314:1 315:0 316:0 317:0 318:1 319:1 320:0 321:0 322:0 323:1 324:0 325:0 326:0 327:0 328:1 329:0 330:1 331:1 332:0 333:0 334:1 335:0 336:1 337:0 338:0 339:0 340:0 341:0 342:0 343:1 344:0 345:0 346:1 347:0 348:0 349:0 350:0 351:0 352:0 353:0 354:0 355:1 356:1 357:1 358:0 359:0 360:0 361:0 362:1 363:0 364:0 365:1 366:0 367:1 368:1 369:0 370:0 371:1 372:0 373:1 374:1 375:1 376:0 377:1 378:0 379:0 380:0 381:1 382:0 383:1 384:0 385:0 386:0 387:1 388:0 389:0 390:1 391:0 392:0 393:0 394:0 395:1 396:0 397:1 398:0 399:0 400:0 401:0 402:0 403:0 404:0 405:0 406:0 407:1 408:0 409:0 410:1 411:0 412:0 413:0 414:1 415:0 416:1 417:1 418:0 419:0 420:0 421:1 422:0 423:0 424:1 425:0 426:0 427:0 428:1 429:0 430:0 431:0 432:0 433:0 434:1 435:0 436:0 437:0 438:1 439:0 440:0 441:0 442:1 443:1 444:1 445:0 446:0 447:0 448:0 449:0 450:0 451:0 452:1 453:1 454:1 455:0 456:0 457:0 458:1 459:0 460:0 461:0 462:0 463:0 464:0 465:0 466:0 467:0 468:0 469:1 470:0 471:0 472:0 473:1 474:1 475:0 476:0 477:0 478:1 479:0 480:0 481:0 482:0 483:0 484:1 485:0 486:0 487:0 488:1 489:0 490:0 491:0 492:0 493:0 494:0 495:0 496:0 497:0 498:1 499:0 500:0 501:0 502:0 503:0 504:1 505:0 506:1 507:0 508:1 509:0 510:1 511:0 512:0 513:0 514:0 515:1 516:0 517:1 518:1 519:0 520:0 521:0 522:0 523:0 524:0 525:0 526:0 527:0 528:1 529:1 530:0 531:0 532:0 533:0 534:0 535:0 536:0 537:1 538:0 539:0 540:0 541:1 542:0 543:0 544:0 545:0 546:1 547:1 548:1 549:1 550:0 551:1 552:1 553:1 554:0 555:1 556:0 557:0 558:1 559:0 560:1 561:0 562:1 563:0 564:0 565:0 566:0 567:0 568:1 569:1 570:0 571:0 572:0 573:0 574:1 575:0 576:0 577:1 578:0 579:1 580:1 581:1 582:0 583:1 584:0 585:0 586:0 587:1 588:0 589:0 590:0 591:0 592:1 593:0 594:0 595:0 596:1 597:1 598:0 599:0 600:0 601:0 602:1 603:1 604:0 605:1 606:0 607:0 608:1 609:0 610:1 611:1 612:0 613:0 614:0 615:1 616:0 617:0 618:0 619:1 620:1 621:0 622:1 623:1 624:1 625:0 626:0 627:1 628:0 629:0 630:0 631:0 632:1 633:0 634:1 635:1 636:0 637:0 638:1 639:0 640:1 641:0 642:0 643:0 644:1 645:1 646:0 647:1 648:1 649:1 650:0 651:1 652:0 653:1 654:1 655:1 656:0 657:0 658:0 659:0 660:0 661:0 662:1 663:0 664:0 665:1 666:0 667:0 668:0 669:1 670:1 671:0 672:0 673:1 674:0 675:1 676:0 677:0 678:0 679:0 680:1 681:1 682:0 683:0 684:1 685:0 686:0 687:0 688:0 689:1 690:0 691:1 692:0 693:0 694:0 695:0 696:0 697:0 698:1 699:0 700:0 701:1 702:0 703:0 704:1 705:0 706:0 707:0 708:0 709:0 710:0 711:1 712:0 713:0 714:0 715:0 716:0 717:0 718:0 719:0 720:0 721:1 722:0 723:0 724:0 725:0 726:0 727:1 728:0 729:1 730:1 731:1 732:0 733:1 734:0 735:0 736:0 737:0 738:0 739:0 740:1 741:1 742:0 743:0 744:0 745:0 746:1 747:0 748:1 749:1 750:1 751:0 752:0 753:0 754:0 755:1 756:0 757:0 758:0 759:0 760:0 761:0 762:1 763:0 764:0 765:1 766:0 767:0 768:1 769:0 770:0 771:0 772:0 773:0 774:0 775:0 776:0 777:0 778:0 779:0 780:0 781:1 782:0 783:0 784:0 785:0 786:0 787:1 788:1 789:0 790:0 791:0 792:0 793:0 794:0 795:1 796:0 797:0 798:0 799:0 800:0 801:0 802:0 803:1 804:0 805:0 806:0 807:0 808:0 809:1 810:0 811:1 812:0 813:0 814:0 815:1 816:1 817:0 818:0 819:1 820:0 821:1 822:0 823:1 824:1 825:1 826:0 827:0 828:0 829:0 830:0 831:1 832:0 833:0 834:0 835:0 836:0 837:0 838:1 839:0 840:0 841:0 842:0 843:0 844:0 845:0 846:1 847:1 848:0 849:1 850:0 851:1 852:1 853:0 854:0 855:1 856:0 857:0 858:1 859:0 860:0 861:0 862:0 863:0 864:0 865:0 866:1 867:0 868:1 869:0 870:0 871:0 872:0 873:0 874:0 875:0 876:0 877:0 878:0 879:0 880:0 881:1 882:0 883:0 884:0 885:0 886:0 887:1 888:0 889:0 890:0 891:1 892:1 893:0 894:0 895:0 896:1 897:0 898:0 899:0 900:0 901:0 902:0 903:1 904:0 905:0 906:1 907:1 908:1 909:0 910:1 911:0 912:1 913:0 914:1 915:1 916:0 917:0 918:0 919:1 920:1 921:0 922:1 923:0 924:0 925:0 926:0 927:0 928:0 929:1 930:0 931:0 932:0 933:0 934:0 935:1 936:1 937:0 938:1 939:0 940:0 941:1 942:1 943:0 944:0 945:0 946:0 947:0 948:1 949:1 950:0 951:0 952:1 953:0 954:0 955:0 956:0 957:1 958:0 959:0 960:0 961:1 962:0 963:1 964:0 965:0 966:1 967:0 968:0 969:0 970:0 971:0 972:0 973:1 974:0 975:0 976:1 977:1 978:0 979:1 980:0 981:0 982:0 983:0 984:1 985:0 986:1 987:1 988:0 989:0 990:0 991:1 992:0 993:0 994:0 995:0 996:0 997:0 998:0 999:1 1000:0 1001:0 1002:0 1003:0 1004:0 1005:0 1006:0 1007:0 1008:1 1009:1 1010:1 1011:0 1012:0 1013:0 1014:0 1015:0 1016:1 1017:1 1018:0 1019:0 1020:0 1021:0 1022:1 1023:0 1024:1 #
-0.22711743853648017066326758595096 1:0 2:0 3:1 4:0 5:0 6:0 7:0 8:0 9:1 10:0 11:0 12:0 13:0 14:0 15:0 16:0 17:0 18:0 19:1 20:0 21:1 22:0 23:0 24:1 25:0 26:0 27:1 28:1 29:1 30:0 31:0 32:0 33:0 34:0 35:0 36:0 37:0 38:1 39:1 40:1 41:0 42:0 43:1 44:0 45:1 46:0 47:0 48:0 49:1 50:0 51:0 52:1 53:0 54:1 55:0 56:0 57:0 58:0 59:0 60:0 61:0 62:0 63:0 64:0 65:0 66:0 67:1 68:0 69:0 70:0 71:1 72:0 73:1 74:0 75:0 76:0 77:0 78:0 79:0 80:0 81:1 82:1 83:0 84:0 85:0 86:0 87:0 88:0 89:1 90:1 91:1 92:0 93:0 94:0 95:0 96:0 97:0 98:0 99:0 100:0 101:1 102:0 103:0 104:0 105:0 106:0 107:0 108:0 109:0 110:0 111:1 112:0 113:0 114:1 115:0 116:1 117:0 118:0 119:0 120:0 121:0 122:0 123:0 124:0 125:0 126:1 127:0 128:0 129:0 130:0 131:1 132:0 133:0 134:0 135:0 136:0 137:0 138:0 139:0 140:1 141:0 142:0 143:0 144:0 145:0 146:0 147:0 148:0 149:0 150:1 151:0 152:1 153:1 154:0 155:1 156:1 157:0 158:1 159:0 160:0 161:0 162:0 163:0 164:1 165:1 166:1 167:1 168:1 169:0 170:1 171:0 172:1 173:1 174:0 175:0 176:0 177:1 178:0 179:1 180:0 181:0 182:0 183:0 184:0 185:0 186:1 187:0 188:1 189:1 190:0 191:1 192:1 193:0 194:0 195:0 196:1 197:0 198:0 199:1 200:1 201:0 202:0 203:0 204:0 205:0 206:0 207:0 208:0 209:1 210:0 211:0 212:1 213:1 214:0 215:1 216:0 217:1 218:0 219:0 220:0 221:0 222:0 223:0 224:0 225:1 226:1 227:0 228:0 229:0 230:0 231:0 232:1 233:1 234:0 235:0 236:0 237:0 238:0 239:0 240:0 241:0 242:0 243:0 244:0 245:0 246:1 247:0 248:0 249:1 250:1 251:0 252:0 253:0 254:1 255:0 256:0 257:0 258:0 259:0 260:0 261:0 262:0 263:0 264:0 265:0 266:0 267:0 268:0 269:0 270:0 271:0 272:1 273:0 274:0 275:0 276:0 277:0 278:0 279:1 280:0 281:0 282:0 283:0 284:1 285:1 286:0 287:0 288:0 289:0 290:1 291:0 292:1 293:0 294:1 295:0 296:1 297:0 298:1 299:0 300:1 301:0 302:0 303:0 304:0 305:0 306:0 307:0 308:0 309:0 310:0 311:0 312:0 313:0 314:0 315:0 316:0 317:1 318:0 319:1 320:0 321:0 322:0 323:0 324:0 325:0 326:0 327:0 328:1 329:0 330:1 331:1 332:1 333:0 334:1 335:0 336:0 337:0 338:1 339:0 340:0 341:0 342:0 343:0 344:0 345:0 346:0 347:1 348:0 349:0 350:0 351:0 352:0 353:0 354:0 355:1 356:0 357:1 358:0 359:0 360:0 361:0 362:1 363:0 364:0 365:0 366:0 367:0 368:0 369:0 370:0 371:0 372:0 373:1 374:1 375:1 376:0 377:0 378:1 379:0 380:0 381:0 382:0 383:0 384:0 385:0 386:0 387:0 388:0 389:0 390:0 391:0 392:0 393:0 394:0 395:1 396:0 397:0 398:0 399:0 400:0 401:0 402:0 403:0 404:0 405:0 406:0 407:0 408:0 409:0 410:1 411:0 412:0 413:0 414:1 415:0 416:1 417:0 418:0 419:1 420:1 421:1 422:1 423:0 424:0 425:1 426:0 427:0 428:0 429:0 430:0 431:1 432:0 433:0 434:0 435:0 436:0 437:0 438:0 439:0 440:0 441:0 442:0 443:0 444:1 445:0 446:0 447:0 448:0 449:0 450:0 451:0 452:0 453:1 454:0 455:0 456:0 457:0 458:1 459:1 460:0 461:0 462:0 463:1 464:0 465:0 466:0 467:0 468:1 469:0 470:0 471:0 472:0 473:0 474:0 475:0 476:0 477:0 478:1 479:1 480:1 481:0 482:0 483:1 484:0 485:0 486:0 487:0 488:1 489:0 490:0 491:0 492:0 493:0 494:0 495:0 496:0 497:0 498:1 499:1 500:0 501:0 502:0 503:0 504:0 505:0 506:0 507:1 508:0 509:0 510:1 511:0 512:0 513:0 514:0 515:0 516:1 517:0 518:0 519:0 520:1 521:0 522:0 523:0 524:0 525:0 526:0 527:0 528:1 529:0 530:0 531:0 532:1 533:0 534:0 535:0 536:0 537:1 538:1 539:0 540:1 541:1 542:0 543:0 544:0 545:0 546:0 547:1 548:0 549:1 550:0 551:0 552:0 553:0 554:0 555:0 556:0 557:0 558:1 559:1 560:1 561:0 562:0 563:0 564:0 565:0 566:0 567:0 568:1 569:0 570:0 571:0 572:1 573:0 574:0 575:0 576:1 577:0 578:0 579:0 580:1 581:1 582:0 583:0 584:0 585:0 586:0 587:1 588:0 589:0 590:0 591:0 592:1 593:0 594:0 595:0 596:0 597:0 598:0 599:0 600:0 601:0 602:0 603:0 604:0 605:0 606:0 607:0 608:0 609:0 610:1 611:0 612:0 613:0 614:0 615:0 616:1 617:0 618:0 619:1 620:1 621:0 622:1 623:1 624:1 625:0 626:0 627:1 628:0 629:0 630:0 631:0 632:0 633:1 634:0 635:1 636:0 637:0 638:0 639:0 640:0 641:0 642:0 643:0 644:1 645:0 646:0 647:0 648:0 649:0 650:0 651:0 652:0 653:0 654:0 655:0 656:1 657:0 658:0 659:0 660:0 661:0 662:0 663:0 664:1 665:0 666:0 667:1 668:1 669:0 670:0 671:0 672:0 673:0 674:1 675:1 676:0 677:0 678:0 679:0 680:0 681:0 682:0 683:0 684:0 685:0 686:0 687:0 688:0 689:1 690:0 691:0 692:0 693:0 694:1 695:0 696:0 697:0 698:0 699:0 700:0 701:0 702:0 703:0 704:0 705:0 706:0 707:0 708:0 709:0 710:1 711:0 712:0 713:0 714:0 715:0 716:0 717:0 718:0 719:0 720:0 721:1 722:1 723:1 724:0 725:0 726:0 727:0 728:1 729:1 730:0 731:0 732:0 733:0 734:0 735:1 736:0 737:0 738:0 739:0 740:0 741:0 742:1 743:0 744:0 745:0 746:1 747:0 748:1 749:1 750:0 751:0 752:0 753:1 754:0 755:1 756:0 757:0 758:0 759:0 760:0 761:0 762:1 763:0 764:0 765:1 766:0 767:0 768:0 769:1 770:0 771:0 772:0 773:0 774:0 775:0 776:1 777:0 778:0 779:0 780:0 781:0 782:0 783:0 784:1 785:0 786:0 787:0 788:0 789:0 790:0 791:0 792:0 793:0 794:0 795:1 796:0 797:0 798:0 799:0 800:0 801:0 802:0 803:1 804:0 805:0 806:0 807:0 808:0 809:0 810:0 811:0 812:0 813:0 814:1 815:0 816:0 817:0 818:0 819:1 820:0 821:0 822:0 823:1 824:0 825:0 826:0 827:0 828:0 829:0 830:0 831:1 832:0 833:0 834:1 835:0 836:0 837:0 838:0 839:0 840:0 841:0 842:0 843:0 844:1 845:0 846:1 847:1 848:0 849:0 850:0 851:0 852:1 853:0 854:0 855:0 856:0 857:0 858:0 859:1 860:0 861:0 862:0 863:0 864:0 865:0 866:0 867:0 868:0 869:0 870:0 871:1 872:1 873:0 874:0 875:0 876:0 877:0 878:0 879:0 880:1 881:0 882:1 883:0 884:0 885:0 886:0 887:0 888:0 889:1 890:0 891:0 892:0 893:0 894:0 895:0 896:0 897:0 898:0 899:0 900:1 901:0 902:0 903:1 904:0 905:0 906:0 907:1 908:0 909:0 910:1 911:0 912:1 913:0 914:1 915:1 916:0 917:0 918:0 919:1 920:0 921:0 922:1 923:1 924:0 925:0 926:0 927:1 928:0 929:1 930:1 931:0 932:0 933:0 934:0 935:1 936:0 937:0 938:0 939:1 940:0 941:0 942:0 943:0 944:0 945:0 946:0 947:0 948:0 949:0 950:0 951:0 952:1 953:1 954:0 955:0 956:0 957:1 958:0 959:1 960:0 961:0 962:0 963:1 964:1 965:0 966:0 967:0 968:0 969:0 970:0 971:0 972:0 973:0 974:0 975:0 976:0 977:0 978:0 979:0 980:0 981:0 982:0 983:0 984:1 985:0 986:1 987:1 988:0 989:0 990:0 991:0 992:0 993:1 994:0 995:0 996:1 997:0 998:0 999:0 1000:0 1001:0 1002:0 1003:0 1004:1 1005:0 1006:0 1007:0 1008:0 1009:0 1010:0 1011:0 1012:0 1013:0 1014:0 1015:0 1016:0 1017:0 1018:0 1019:0 1020:0 1021:0 1022:0 1023:0 1024:1 #
