# Supplementary material for: An Algorithm to Identify Target-Selective Ligands – A Case Study of 5-HT7/5-HT1A Receptor Selectivity
Source: PLoS One. 2016 Jun 7;11(6):e0156986. doi: 10.1371/journal.pone.0156986 (PMC4896471; doi:10.1371/journal.pone.0156986)
Supplement: S2 File — (ZIP) [file pone.0156986.s004.zip › cdkfp/revsel/common_0.4_res.fin]

AUC	cutoff	MCC	[1]	BEDROC
0.8573451 0.7 0.3372495 [1] 0.5514944
0.8838462 0.8 0.4793771 [1] 0.6193327
0.884837 0.6 0.44227 [1] 0.6529201
0.8387529 0.4 0.3786258 [1] 0.5906044
0.8091247 0.8 0.3937259 [1] 0.5799268
0.8576671 0.5 0.3987898 [1] 0.5770014
0.8040333 0.9 0.3777161 [1] 0.6018135
0.8866278 0.9 0.5295182 [1] 0.7460248
0.8118914 0.7 0.3746014 [1] 0.5562505
0.8057225 0.9 0.4212006 [1] 0.5601765
