# Supplementary material for: An Algorithm to Identify Target-Selective Ligands – A Case Study of 5-HT7/5-HT1A Receptor Selectivity
Source: PLoS One. 2016 Jun 7;11(6):e0156986. doi: 10.1371/journal.pone.0156986 (PMC4896471; doi:10.1371/journal.pone.0156986)
Supplement: S2 File — (ZIP) [file pone.0156986.s004.zip › cdkfp/revsel/common_0.6_res.fin]

AUC	cutoff	MCC	[1]	BEDROC
0.8887729 0.8 0.4629503 [1] 0.652987
0.9036075 0.8 0.4281171 [1] 0.6736921
0.904628 0.5 0.4855949 [1] 0.7178746
0.9285815 0.9 0.5931061 [1] 0.8054627
0.8792217 0.8 0.4795595 [1] 0.7331174
0.8981383 0.7 0.5027681 [1] 0.7214143
0.8826721 0.8 0.4574444 [1] 0.6960543
0.8718849 0.3 0.5010088 [1] 0.7360805
0.927374 0.9 0.4663065 [1] 0.7458134
0.8800118 0.7 0.4831539 [1] 0.6733488
